# Supplementary material for: Single-cell transcriptomic atlas of mouse cochlear aging
Source: Protein Cell. 2022 Nov 11;14(3):180–201. doi: 10.1093/procel/pwac058 (PMC10098046; doi:10.1093/procel/pwac058)
Supplement: pwac058_suppl_Supplementary_Table_S1 [file pwac058_suppl_supplementary_table_s1.xlsx]

## Sheet: Cell Type Marker
Marker Genes for Each Cell Type in Mouse Cochlea
The column name annotation: p_val (p_value); avg_logFC (average log fold change); pct.1 (ratio of cells in this cluster that expressed); pct.2 (ratio of cells in the rest of clusters that expressed the gene); p_val_adj (Bonferroni corrected p_value).
gene	p_val	avg_logFC	pct.1	pct.2	p_val_adj	celltype
Espn	0	3.00505	0.96	0.069	0	HC
Otof	0	2.93601	0.96	0.006	0	HC
Smpx	0	2.73973	0.94	0.008	0	HC
Acbd7	0	2.7139	0.917	0.006	0	HC
Cabp2	0	2.55839	0.929	0.003	0	HC
Cxcl14	0	2.37141	0.825	0.02	0	HC
Kcna10	0	2.34004	0.865	0.002	0	HC
Hsd17b7	0	2.3246	0.905	0.084	0	HC
Calml4	0	2.25467	0.952	0.135	0	HC
1110017D15Rik	0	2.21792	0.786	0.002	0	HC
Xirp2	0	2.17776	0.873	0.002	0	HC
Cib3	0	2.17592	0.702	0.002	0	HC
Cd164l2	0	2.17167	0.905	0.009	0	HC
Hist3h2ba	0	2.11556	0.857	0.065	0	HC
Gpx2	0	2.09523	0.917	0.082	0	HC
Pcdh20	0	2.08705	0.758	0.032	0	HC
Ptprq	0	2.08696	0.933	0.003	0	HC
Bdnf	0	2.07685	0.885	0.007	0	HC
Elmod1	0	2.05886	0.901	0.006	0	HC
Rbm24	0	1.97907	0.921	0.013	0	HC
Ap3b2	0	1.94306	0.937	0.005	0	HC
Kcp	0	1.93163	0.877	0.005	0	HC
Atp2b2	0	1.92688	0.754	0.055	0	HC
Gfi1	0	1.92508	0.873	0.006	0	HC
Lrrc10b	0	1.92286	0.921	0.01	0	HC
Tmc1	0	1.91116	0.861	0.003	0	HC
Pou4f3	0	1.87308	0.857	0.001	0	HC
Pak3	0	1.85365	0.885	0.035	0	HC
Mkrn2os	0	1.83242	0.897	0.001	0	HC
Nrxn3	0	1.82221	0.837	0.063	0	HC
Erich3	0	1.82081	0.869	0.004	0	HC
Nefm	0	1.8093	0.817	0.019	0	HC
Apba1	0	1.78588	0.881	0.022	0	HC
Scg5	0	1.76613	0.877	0.048	0	HC
Ppp1r27	0	1.73245	0.837	0.002	0	HC
Ptprz1	0	1.69686	0.833	0.06	0	HC
Lhfpl5	0	1.6921	0.845	0.001	0	HC
Ccdc81	0	1.681	0.758	0.001	0	HC
Rab3ip	0	1.68032	0.857	0.081	0	HC
Cfap126	0	1.6734	0.79	0.012	0	HC
Pls1	0	1.67204	0.865	0.053	0	HC
Lrtm2	0	1.65536	0.841	0.002	0	HC
Kncn	0	1.61631	0.857	0.001	0	HC
Tjap1	0	1.60006	0.817	0.066	0	HC
Ush1c	0	1.59628	0.853	0.025	0	HC
Ttll3	0	1.59519	0.881	0.041	0	HC
Tomt	0	1.58895	0.881	0.001	0	HC
Fam183b	0	1.56935	0.754	0	0	HC
AI593442	0	1.53576	0.706	0.027	0	HC
Slc17a8	0	1.47228	0.702	0.008	0	HC
Nefl	0	1.45874	0.821	0.021	0	HC
Chrna9	0	1.45061	0.833	0	0	HC
Mlf1	0	1.44612	0.702	0.007	0	HC
A730017C20Rik	0	1.38559	0.837	0.074	0	HC
Bex2	0	1.38222	0.821	0.041	0	HC
Zfp385a	0	1.35206	0.845	0.102	0	HC
Ccdc68	0	1.35078	0.778	0.027	0	HC
Hopx	0	1.35046	0.75	0.036	0	HC
Dnaja4	0	1.34866	0.825	0.093	0	HC
Pifo	0	1.33693	0.706	0.001	0	HC
Cfap46	0	1.33212	0.722	0.008	0	HC
Fscn2	0	1.31514	0.806	0.002	0	HC
Myo15	0	1.31254	0.774	0.001	0	HC
Chrna10	0	1.31056	0.798	0.001	0	HC
Ccdc39	0	1.29775	0.79	0.037	0	HC
Map9	0	1.29421	0.825	0.051	0	HC
Pcsk5	0	1.2858	0.829	0.033	0	HC
Tekt1	0	1.28182	0.734	0.002	0	HC
Dynlrb2	0	1.27347	0.706	0.002	0	HC
Loxhd1	0	1.2715	0.73	0.001	0	HC
Syne4	0	1.27073	0.794	0.024	0	HC
Cgn	0	1.26593	0.798	0.058	0	HC
Drc1	0	1.25732	0.714	0.003	0	HC
Cfap69	0	1.25651	0.75	0.017	0	HC
Dner	0	1.25584	0.849	0.053	0	HC
Syt14	0	1.25432	0.778	0.002	0	HC
2010300C02Rik	0	1.2424	0.825	0.036	0	HC
Cyb561d2	0	1.2385	0.794	0.102	0	HC
Me1	0	1.22502	0.806	0.102	0	HC
Rnf150	0	1.21837	0.802	0.047	0	HC
Defb25	0	1.21469	0.75	0.028	0	HC
Casz1	0	1.20231	0.766	0.041	0	HC
Ccdc65	0	1.202	0.766	0.002	0	HC
Ttc7	0	1.18792	0.782	0.084	0	HC
Iqcg	0	1.16857	0.71	0.016	0	HC
E230025N22Rik	0	1.16814	0.742	0.001	0	HC
Gabrb3	0	1.15256	0.73	0.004	0	HC
Cfap206	0	1.14198	0.75	0.001	0	HC
Cldn9	0	1.13877	0.841	0.083	0	HC
Enkur	0	1.13565	0.726	0.016	0	HC
Scg3	0	1.12232	0.798	0.007	0	HC
Ttc21a	0	1.10724	0.718	0.001	0	HC
Veph1	0	1.1067	0.77	0.066	0	HC
Myo7a	0	1.09607	0.79	0.054	0	HC
Tmie	0	1.08287	0.762	0.033	0	HC
1700001C02Rik	0	1.0757	0.718	0	0	HC
Acss2	0	1.05257	0.738	0.079	0	HC
Clic5	0	1.03315	0.794	0.087	0	HC
Camk2b	0	1.02212	0.71	0.013	0	HC
Ubash3b	0	0.995064	0.702	0.046	0	HC
Osbpl3	0	0.980454	0.726	0.041	0	HC
Wwc1	0	0.976534	0.738	0.072	0	HC
Aplp1	0	0.970297	0.738	0.069	0	HC
Ttll7	0	0.965449	0.738	0.069	0	HC
Rnf128	0	0.957122	0.722	0.075	0	HC
Mtus2	0	0.942525	0.71	0.069	0	HC
Srgap1	0	0.888426	0.722	0.041	0	HC
Tmcc2	2.58756e-303	0.954756	0.762	0.092	5.42171e-299	HC
Trnp1	1.84796e-300	1.24512	0.81	0.113	3.87202e-296	HC
Lmo7	1.79409e-295	1.51866	0.921	0.155	3.75915e-291	HC
Evl	1.22632e-293	1.6123	0.798	0.118	2.56951e-289	HC
Irx2	8.61255e-282	1.47338	0.825	0.129	1.80459e-277	HC
Stard10	1.69951e-280	2.03781	0.929	0.192	3.56098e-276	HC
Id4	3.21626e-278	1.19105	0.821	0.118	6.73904e-274	HC
Abca5	1.45635e-258	1.39122	0.881	0.164	3.0515e-254	HC
Ano4	7.49677e-248	0.846165	0.702	0.091	1.5708e-243	HC
Serf1	8.32093e-241	1.20983	0.794	0.138	1.74348e-236	HC
Fdps	2.3348e-234	1.60137	0.897	0.192	4.89211e-230	HC
Mast2	1.03776e-231	0.975467	0.706	0.104	2.17442e-227	HC
Sorbs2	8.59741e-231	1.04326	0.901	0.161	1.80142e-226	HC
Kif21a	5.42724e-228	1.35211	0.901	0.189	1.13717e-223	HC
Ift74	1.01556e-227	1.27615	0.821	0.156	2.12789e-223	HC
Sqle	2.01669e-226	0.869107	0.746	0.115	4.22557e-222	HC
Rasal2	2.16656e-226	1.24152	0.905	0.18	4.53958e-222	HC
Pgm2l1	3.47369e-224	2.01524	0.937	0.228	7.27843e-220	HC
Zcchc18	1.12778e-219	0.904753	0.786	0.132	2.36304e-215	HC
Chchd6	1.69384e-214	1.09592	0.766	0.141	3.5491e-210	HC
Twf2	3.92894e-214	1.11263	0.786	0.15	8.2323e-210	HC
Epcam	6.39098e-211	0.50888	0.754	0.101	1.3391e-206	HC
Nhlrc2	4.90676e-203	0.832524	0.742	0.127	1.02811e-198	HC
Cdk5rap2	1.78776e-202	1.38575	0.889	0.223	3.7459e-198	HC
Lrba	1.72983e-201	1.04211	0.833	0.169	3.62452e-197	HC
Tmem238	6.23063e-197	1.04293	0.762	0.147	1.3055e-192	HC
Ankrd24	1.57765e-195	0.939732	0.706	0.117	3.30566e-191	HC
Hspa4l	2.1316e-195	1.25586	0.877	0.207	4.46634e-191	HC
Ociad2	1.83826e-192	0.912504	0.714	0.123	3.85171e-188	HC
Dync2h1	2.82634e-192	1.09167	0.77	0.145	5.92204e-188	HC
Tspan13	3.96063e-189	1.72216	0.917	0.286	8.2987e-185	HC
Cpe	1.48377e-187	1.64281	0.917	0.268	3.10895e-183	HC
Fbxo32	8.06573e-184	1.65601	0.794	0.17	1.69001e-179	HC
Triobp	3.73447e-183	1.2265	0.873	0.232	7.82485e-179	HC
Cdk14	1.78378e-177	1.03769	0.833	0.189	3.73755e-173	HC
Usp46	2.58489e-176	1.07489	0.841	0.202	5.41611e-172	HC
Arf3	1.92144e-172	1.22019	0.849	0.229	4.026e-168	HC
Uhmk1	2.10701e-172	0.905824	0.738	0.15	4.41481e-168	HC
Hsph1	6.88534e-168	1.12502	0.833	0.207	1.44269e-163	HC
2300009A05Rik	4.05034e-166	1.26283	0.802	0.206	8.48668e-162	HC
Cst6	1.49319e-165	0.892163	0.73	0.138	3.12869e-161	HC
Rcn1	6.28025e-164	1.34631	0.873	0.267	1.3159e-159	HC
Wbp1	8.45986e-164	1.16689	0.845	0.238	1.77259e-159	HC
Cdkn2d	2.18534e-162	1.25811	0.833	0.233	4.57895e-158	HC
Pkig	1.45075e-160	1.51283	0.909	0.337	3.03975e-156	HC
Cyld	7.79442e-157	1.01703	0.817	0.211	1.63317e-152	HC
Slc9a3r2	2.43928e-151	0.805877	0.738	0.155	5.11102e-147	HC
Cetn2	9.24731e-149	1.54935	0.877	0.334	1.93759e-144	HC
Tmem183a	1.33789e-147	0.914309	0.762	0.188	2.80328e-143	HC
Strbp	5.09066e-147	1.43066	0.96	0.437	1.06665e-142	HC
Map1b	8.39544e-147	1.11575	0.841	0.23	1.7591e-142	HC
Slk	2.3533e-146	1.47847	0.905	0.343	4.93086e-142	HC
Dennd5b	1.35798e-145	0.886633	0.77	0.177	2.84537e-141	HC
Kif3a	6.40412e-145	1.04819	0.833	0.236	1.34185e-140	HC
Fbxo2	3.32807e-140	1.41193	0.937	0.385	6.9733e-136	HC
Tmf1	1.69025e-139	1.36962	0.885	0.351	3.54158e-135	HC
Atp11a	2.07354e-139	1.16051	0.905	0.287	4.34469e-135	HC
Akap9	4.85494e-139	1.50246	0.968	0.591	1.01725e-134	HC
Calm2	5.15405e-139	2.4697	0.964	0.761	1.07993e-134	HC
Zwint	2.29942e-133	1.06958	0.806	0.251	4.81799e-129	HC
1110032A03Rik	7.66482e-133	0.845211	0.766	0.204	1.60601e-128	HC
Calm1	8.23811e-131	2.13204	0.964	0.794	1.72613e-126	HC
Ahi1	9.06931e-130	1.15418	0.857	0.272	1.90029e-125	HC
Txnrd1	3.23556e-126	1.14121	0.802	0.261	6.77948e-122	HC
Mrps6	1.34121e-124	1.31941	0.877	0.332	2.81023e-120	HC
Arfgef1	1.53802e-124	1.12257	0.845	0.284	3.22261e-120	HC
Pitpna	8.80319e-124	1.06368	0.881	0.351	1.84453e-119	HC
Srebf2	4.42672e-123	0.791458	0.774	0.213	9.2753e-119	HC
Twf1	1.67795e-122	1.03666	0.837	0.288	3.51582e-118	HC
Fam213a	1.9612e-122	1.38647	0.917	0.453	4.10931e-118	HC
Cdc14a	1.16151e-121	0.909126	0.821	0.236	2.43372e-117	HC
Aftph	9.48628e-120	0.998267	0.813	0.268	1.98766e-115	HC
Myo6	9.60246e-118	1.36689	0.944	0.538	2.012e-113	HC
Lpgat1	2.78842e-117	1.5582	0.77	0.255	5.84258e-113	HC
Suds3	8.15504e-116	0.980111	0.802	0.275	1.70872e-111	HC
Gltp	8.18539e-116	0.824953	0.734	0.202	1.71508e-111	HC
Msmo1	8.54145e-116	0.996294	0.758	0.223	1.78969e-111	HC
Skp1a	1.35624e-115	1.66055	0.921	0.587	2.84173e-111	HC
Shtn1	4.34643e-115	1.31035	0.726	0.217	9.10708e-111	HC
St3gal5	9.77181e-110	0.83783	0.81	0.242	2.04749e-105	HC
Fam3c	6.08146e-109	0.947636	0.77	0.251	1.27425e-104	HC
Chchd2	6.33204e-108	1.13846	0.952	0.833	1.32675e-103	HC
Uaca	1.13432e-107	0.755767	0.758	0.215	2.37674e-103	HC
Hsp90aa1	1.46133e-107	1.31488	0.956	0.822	3.06193e-103	HC
Kifap3	3.77432e-105	0.940479	0.825	0.315	7.90832e-101	HC
Ormdl3	5.04563e-104	0.92994	0.782	0.268	1.05721e-99	HC
Lztfl1	1.12091e-103	0.813934	0.738	0.217	2.34864e-99	HC
Tmem63b	6.19815e-102	0.770374	0.778	0.238	1.2987e-97	HC
Eif3f	1.65228e-101	1.13524	0.933	0.632	3.46202e-97	HC
Frmd4b	2.66862e-100	0.988382	0.857	0.336	5.59155e-96	HC
Dctn3	6.56135e-100	1.04215	0.845	0.395	1.3748e-95	HC
Lpin2	2.38873e-99	1.10075	0.722	0.23	5.0051e-95	HC
Mapk8ip1	2.9982e-98	0.740815	0.706	0.206	6.28212e-94	HC
Dynll2	2.14796e-96	1.02523	0.897	0.472	4.50062e-92	HC
Pcm1	1.00984e-95	0.986353	0.925	0.594	2.11593e-91	HC
Man1a2	5.2971e-94	0.941074	0.837	0.346	1.1099e-89	HC
Atp6v0a1	1.44464e-92	0.783949	0.798	0.268	3.02696e-88	HC
Hdac3	1.97909e-92	0.745162	0.722	0.238	4.14678e-88	HC
Hist3h2a	1.05284e-91	0.765435	0.714	0.234	2.20602e-87	HC
Cacybp	2.48512e-91	0.92254	0.853	0.399	5.20706e-87	HC
Cfap36	2.79346e-91	0.811817	0.758	0.281	5.85314e-87	HC
Efr3a	2.4917e-90	0.889977	0.794	0.298	5.22086e-86	HC
Tuba1a	5.89728e-88	1.15208	0.905	0.597	1.23566e-83	HC
Pebp1	5.30416e-87	0.9674	0.917	0.678	1.11138e-82	HC
Dalrd3	4.17162e-86	0.697195	0.73	0.234	8.7408e-82	HC
B230219D22Rik	1.14289e-85	0.918637	0.901	0.586	2.39469e-81	HC
Ybx1	2.50544e-85	0.991057	0.917	0.741	5.24965e-81	HC
Slc38a1	9.82156e-83	0.705636	0.718	0.23	2.05791e-78	HC
Hsp90ab1	1.25116e-82	0.857123	0.976	0.934	2.62155e-78	HC
4933434E20Rik	1.4572e-82	1.0188	0.758	0.306	3.05327e-78	HC
Cdc42bpa	1.70774e-82	0.770782	0.798	0.283	3.57824e-78	HC
Purb	6.97758e-81	0.952937	0.901	0.651	1.46201e-76	HC
Elof1	1.01782e-80	0.745822	0.786	0.319	2.13265e-76	HC
Slc5a3	1.2513e-80	0.59257	0.849	0.324	2.62184e-76	HC
Spint2	1.34612e-80	0.724262	0.849	0.352	2.82052e-76	HC
Tubb4b	3.08521e-79	1.09713	0.877	0.518	6.46444e-75	HC
Pop5	3.67725e-78	0.669306	0.746	0.282	7.70495e-74	HC
Aak1	9.38561e-78	0.713756	0.734	0.258	1.96657e-73	HC
Rab3a	1.48656e-77	0.646281	0.746	0.276	3.11478e-73	HC
Enah	1.90356e-77	0.543279	0.869	0.309	3.98853e-73	HC
Aig1	2.95187e-77	0.709184	0.782	0.321	6.18506e-73	HC
1810037I17Rik	6.96806e-77	1.4291	0.889	0.606	1.46002e-72	HC
Osbpl1a	3.23108e-76	0.736	0.821	0.333	6.77007e-72	HC
Cct7	9.83409e-76	0.789873	0.857	0.449	2.06054e-71	HC
Cers5	2.58212e-74	0.640386	0.714	0.257	5.41032e-70	HC
Nudc	2.2687e-73	0.83946	0.825	0.462	4.75361e-69	HC
Card19	4.19135e-73	0.67332	0.714	0.266	8.78213e-69	HC
Atp5j	3.35375e-72	0.992311	0.925	0.759	7.02711e-68	HC
Ghitm	4.79344e-72	0.763696	0.837	0.424	1.00437e-67	HC
Atp6v1a	8.52239e-72	0.771798	0.837	0.397	1.7857e-67	HC
Ate1	7.31561e-71	0.685618	0.841	0.38	1.53284e-66	HC
Atp6v1g1	1.17394e-69	0.908707	0.873	0.697	2.45976e-65	HC
Ypel3	1.61036e-69	0.761629	0.885	0.559	3.37419e-65	HC
Ppp1cb	8.31745e-69	0.764754	0.825	0.417	1.74276e-64	HC
Mrfap1	8.77503e-69	0.740172	0.893	0.669	1.83863e-64	HC
Nptn	1.20308e-67	0.742431	0.901	0.555	2.52082e-63	HC
Rnf11	1.90755e-67	0.786576	0.766	0.36	3.99689e-63	HC
Nceh1	6.11253e-67	0.640579	0.825	0.347	1.28076e-62	HC
Nme1	9.53581e-67	0.752262	0.806	0.4	1.99804e-62	HC
Ccni	4.19646e-66	0.702633	0.829	0.406	8.79285e-62	HC
Gtf2i	6.00259e-66	0.768561	0.861	0.47	1.25772e-61	HC
Anp32e	3.25125e-64	0.661596	0.75	0.332	6.81235e-60	HC
Camk2n1	5.89954e-64	0.815056	0.913	0.595	1.23613e-59	HC
Spop	2.20335e-63	0.664793	0.821	0.412	4.61667e-59	HC
Cct3	1.06204e-62	0.657981	0.794	0.376	2.22529e-58	HC
2010107E04Rik	1.15254e-62	0.985369	0.885	0.625	2.41491e-58	HC
Dnajb6	1.36436e-62	0.731711	0.869	0.546	2.85874e-58	HC
Tecr	1.07799e-61	0.72051	0.893	0.618	2.2587e-57	HC
Reep3	1.17459e-61	0.716547	0.825	0.423	2.46112e-57	HC
Etnk1	5.17865e-61	0.872157	0.921	0.557	1.08508e-56	HC
Osbpl6	4.74201e-60	0.912659	0.746	0.35	9.93593e-56	HC
Cirbp	8.80654e-60	0.745338	0.813	0.443	1.84523e-55	HC
Guk1	1.37644e-59	0.542489	0.71	0.292	2.88406e-55	HC
Anxa5	1.77127e-59	0.935382	0.889	0.627	3.71133e-55	HC
Dnajb2	1.11017e-58	0.596505	0.71	0.295	2.32614e-54	HC
Cct8	5.42494e-58	0.611946	0.798	0.399	1.13669e-53	HC
Hint2	1.08236e-57	0.637126	0.75	0.346	2.26786e-53	HC
Tpm1	1.72569e-57	0.567309	0.782	0.352	3.61584e-53	HC
Gabarapl2	9.8289e-57	0.685756	0.877	0.618	2.05945e-52	HC
Eid1	7.62398e-56	0.729096	0.829	0.522	1.59745e-51	HC
Ybx3	1.10754e-55	0.800718	0.79	0.412	2.32063e-51	HC
Clcn3	4.69052e-55	0.630985	0.79	0.362	9.82804e-51	HC
Pgam1	1.65723e-54	0.664632	0.841	0.508	3.4724e-50	HC
Atxn7l3b	9.90331e-54	0.639033	0.885	0.639	2.07504e-49	HC
Cspp1	9.83149e-53	0.635975	0.75	0.314	2.05999e-48	HC
Ddx6	1.55556e-52	0.646539	0.853	0.562	3.25937e-48	HC
G3bp2	3.61046e-52	0.591278	0.841	0.458	7.56499e-48	HC
Ubl3	4.11725e-52	0.647961	0.829	0.461	8.62688e-48	HC
Dst	1.50775e-51	0.679402	0.881	0.472	3.15918e-47	HC
Atpif1	3.3719e-51	0.674359	0.881	0.619	7.06513e-47	HC
Usp25	7.95516e-51	0.636338	0.702	0.306	1.66684e-46	HC
Nbeal1	4.23375e-50	0.627244	0.845	0.464	8.87098e-46	HC
Pbx1	7.15819e-50	0.57642	0.905	0.535	1.49986e-45	HC
Synrg	1.48855e-49	0.586102	0.706	0.312	3.11895e-45	HC
Chchd10	3.09164e-49	0.689277	0.881	0.557	6.47791e-45	HC
Ubn2	3.6147e-49	0.556507	0.821	0.426	7.57387e-45	HC
Atp6v0e	7.57881e-49	0.653755	0.881	0.604	1.58799e-44	HC
Adipor1	4.55524e-48	0.537626	0.758	0.37	9.54459e-44	HC
Sf3b2	5.82299e-48	0.611072	0.869	0.628	1.22009e-43	HC
Grcc10	2.01663e-47	0.534721	0.734	0.353	4.22544e-43	HC
Arf5	2.6399e-47	0.580158	0.893	0.605	5.53138e-43	HC
Pnrc1	2.46347e-46	0.583331	0.897	0.677	5.16171e-42	HC
Mlf2	3.75003e-46	0.598181	0.798	0.459	7.85745e-42	HC
Rrp1	4.95912e-46	0.55758	0.798	0.462	1.03908e-41	HC
Mtpn	3.24861e-45	0.546845	0.754	0.389	6.80681e-41	HC
Fkbp4	6.95503e-44	0.628829	0.718	0.381	1.45729e-39	HC
Zranb2	7.74044e-44	0.554073	0.889	0.593	1.62186e-39	HC
Nudcd3	5.62659e-43	0.578857	0.81	0.476	1.17894e-38	HC
Ktn1	4.28841e-42	0.616468	0.929	0.693	8.9855e-38	HC
Golgb1	4.37063e-42	0.554376	0.865	0.562	9.15778e-38	HC
Hspa4	1.15875e-41	0.558515	0.762	0.394	2.42794e-37	HC
Lman1	4.57222e-41	0.517637	0.802	0.458	9.58017e-37	HC
Cfdp1	1.15841e-40	0.508949	0.774	0.419	2.42722e-36	HC
Ttc3	1.82691e-40	0.556213	0.881	0.593	3.82792e-36	HC
Ndufb5	2.1875e-40	0.514741	0.845	0.544	4.58346e-36	HC
Upf2	3.01452e-40	0.531617	0.778	0.425	6.31632e-36	HC
Eif1b	3.67824e-40	0.505287	0.825	0.518	7.70701e-36	HC
Sys1	3.96557e-40	0.508164	0.746	0.41	8.30907e-36	HC
Ndufv3	1.28528e-39	0.556444	0.806	0.499	2.69304e-35	HC
Sri	1.51691e-39	0.722811	0.77	0.43	3.17838e-35	HC
Cox17	1.69909e-39	0.540951	0.849	0.57	3.5601e-35	HC
Map1lc3a	5.05719e-39	0.551553	0.829	0.557	1.05963e-34	HC
Snx3	4.23026e-38	0.506157	0.802	0.504	8.86366e-34	HC
Serpinb6a	1.03801e-37	0.536456	0.798	0.461	2.17495e-33	HC
Chka	1.27455e-37	0.517656	0.702	0.314	2.67056e-33	HC
Tomm7	1.99202e-37	0.575219	0.857	0.692	4.17387e-33	HC
Hsp90b1	4.15192e-36	0.50926	0.937	0.827	8.69951e-32	HC
Phip	1.05858e-35	0.566563	0.853	0.538	2.21805e-31	HC
Psip1	2.31812e-35	0.511806	0.794	0.487	4.85717e-31	HC
Atp2a2	1.66217e-34	0.515211	0.77	0.427	3.48275e-30	HC
Arglu1	7.63063e-34	0.502019	0.937	0.752	1.59885e-29	HC
Nfic	1.06857e-31	0.512731	0.877	0.638	2.23897e-27	HC
Usmg5	6.34648e-31	0.502085	0.845	0.594	1.32978e-26	HC
Map4k4	4.66275e-30	1.00254	0.71	0.507	9.76985e-26	HC
Ldhb	9.25231e-30	0.577268	0.833	0.603	1.93864e-25	HC
S100a1	5.93112e-15	0.649989	0.794	0.662	1.24275e-10	HC
Epyc	0	3.50596	0.904	0.027	0	DC_PC
Fbxo2	0	3.19217	0.977	0.375	0	DC_PC
S100a1	0	2.69373	0.964	0.656	0	DC_PC
Map1b	0	2.58275	0.836	0.22	0	DC_PC
Skp1a	0	2.5075	0.959	0.581	0	DC_PC
Gpx2	0	2.37301	0.787	0.07	0	DC_PC
S100a13	0	2.21057	0.872	0.577	0	DC_PC
Prss36	0	2.14257	0.796	0.049	0	DC_PC
Tmod1	0	2.0549	0.95	0.239	0	DC_PC
Dbi	0	1.88008	0.957	0.692	0	DC_PC
Kcnj16	0	1.7667	0.767	0.02	0	DC_PC
Ces1d	0	1.75695	0.841	0.092	0	DC_PC
Epcam	0	1.73777	0.9	0.086	0	DC_PC
Fxyd6	0	1.73159	0.897	0.385	0	DC_PC
Gata3	0	1.72689	0.739	0.043	0	DC_PC
Lum	0	1.70538	0.736	0.056	0	DC_PC
Odc1	0	1.68045	0.897	0.353	0	DC_PC
Cldn9	0	1.65998	0.82	0.07	0	DC_PC
Nat8l	0	1.62971	0.742	0.023	0	DC_PC
Bdh2	0	1.57828	0.823	0.161	0	DC_PC
Fam107a	0	1.56689	0.873	0.158	0	DC_PC
Enho	0	1.53471	0.855	0.328	0	DC_PC
Bcam	0	1.47906	0.789	0.168	0	DC_PC
Hebp2	0	1.43195	0.748	0.099	0	DC_PC
Dpysl2	0	1.42727	0.802	0.421	0	DC_PC
Prdx6	0	1.36599	0.887	0.541	0	DC_PC
Tspan8	0	1.36053	0.735	0.084	0	DC_PC
Emb	0	1.33074	0.78	0.141	0	DC_PC
Spint2	0	1.29287	0.902	0.342	0	DC_PC
Gm1673	0	1.29162	0.745	0.149	0	DC_PC
Cldn7	0	1.28767	0.74	0.064	0	DC_PC
Pebp1	0	1.24073	0.906	0.674	0	DC_PC
Sorl1	0	1.2378	0.798	0.158	0	DC_PC
Sdc4	0	1.23457	0.918	0.62	0	DC_PC
Mien1	0	1.21398	0.786	0.347	0	DC_PC
Slc44a3	0	1.1887	0.751	0.056	0	DC_PC
Cldn3	0	1.17354	0.731	0.066	0	DC_PC
Grb14	0	1.15883	0.824	0.282	0	DC_PC
Nebl	0	1.15232	0.744	0.271	0	DC_PC
Galm	0	1.13672	0.72	0.127	0	DC_PC
Plekhb1	0	1.11617	0.855	0.347	0	DC_PC
Twf1	0	1.0966	0.739	0.28	0	DC_PC
Marcksl1	0	1.06912	0.759	0.274	0	DC_PC
Enah	0	1.0386	0.892	0.299	0	DC_PC
Tgfb2	0	1.01279	0.768	0.229	0	DC_PC
Slc9a3r1	0	0.948099	0.705	0.203	0	DC_PC
Wfdc2	0	0.926744	0.711	0.183	0	DC_PC
Ptprf	0	0.877068	0.798	0.213	0	DC_PC
Mpzl2	0	0.84107	0.74	0.202	0	DC_PC
Mal	0	0.516504	0.782	0.191	0	DC_PC
Ndrg2	2.49181e-307	1.04869	0.836	0.4	5.2211e-303	DC_PC
Clu	1.02089e-287	1.51663	0.932	0.513	2.13907e-283	DC_PC
Ptp4a2	2.19705e-282	1.06394	0.843	0.533	4.60348e-278	DC_PC
Sms	1.01645e-275	1.02818	0.785	0.372	2.12977e-271	DC_PC
Dynll2	2.72961e-275	1.02111	0.821	0.466	5.71935e-271	DC_PC
Cystm1	7.41731e-273	0.817903	0.826	0.372	1.55415e-268	DC_PC
Sirt2	2.49432e-267	1.13117	0.797	0.403	5.22635e-263	DC_PC
Six1	3.34577e-266	0.708363	0.759	0.294	7.01039e-262	DC_PC
Zbtb20	7.91338e-266	0.906287	0.97	0.894	1.65809e-261	DC_PC
Bzw1	1.72296e-264	1.09997	0.807	0.464	3.61012e-260	DC_PC
Syne2	1.57879e-262	1.1892	0.836	0.425	3.30805e-258	DC_PC
2810474O19Rik	2.75358e-256	1.32746	0.76	0.364	5.76958e-252	DC_PC
Anxa2	3.2979e-251	0.918663	0.822	0.462	6.9101e-247	DC_PC
Cd9	9.21112e-251	0.732853	0.902	0.539	1.93001e-246	DC_PC
Gjb2	2.58633e-249	0.745662	0.828	0.332	5.41913e-245	DC_PC
Nfix	1.10278e-248	0.900984	0.872	0.526	2.31066e-244	DC_PC
Cnn3	5.51925e-240	0.910901	0.84	0.521	1.15645e-235	DC_PC
Sipa1l1	7.10554e-235	0.739602	0.723	0.305	1.48882e-230	DC_PC
App	5.11364e-234	0.776068	0.951	0.872	1.07146e-229	DC_PC
Fam213a	9.31527e-234	1.07746	0.83	0.447	1.95183e-229	DC_PC
Hmgn3	8.83737e-226	0.691403	0.73	0.329	1.85169e-221	DC_PC
Scd1	2.16239e-216	1.05616	0.716	0.338	4.53086e-212	DC_PC
Tmbim1	5.04697e-215	0.667473	0.731	0.329	1.05749e-210	DC_PC
Gnas	2.34347e-212	0.587342	0.956	0.912	4.91027e-208	DC_PC
Plxdc2	4.49483e-210	0.565105	0.74	0.299	9.41803e-206	DC_PC
Ybx3	3.20571e-205	0.709679	0.759	0.406	6.71693e-201	DC_PC
Amd1	5.93986e-205	0.782777	0.797	0.425	1.24458e-200	DC_PC
Pabpc1	6.15596e-201	0.886819	0.88	0.654	1.28986e-196	DC_PC
Calm2	6.27448e-201	0.813061	0.902	0.759	1.31469e-196	DC_PC
Actg1	1.69038e-200	0.676896	0.943	0.851	3.54184e-196	DC_PC
Rab21	8.69032e-200	0.730347	0.716	0.362	1.82088e-195	DC_PC
Itm2b	3.3743e-199	0.809757	0.967	0.941	7.07017e-195	DC_PC
Dynlt3	5.76864e-198	0.716027	0.715	0.358	1.2087e-193	DC_PC
Chpt1	5.21567e-197	0.896664	0.847	0.522	1.09284e-192	DC_PC
Actn4	1.31656e-191	0.75564	0.832	0.511	2.75858e-187	DC_PC
Rhou	3.03527e-186	0.601987	0.748	0.327	6.3598e-182	DC_PC
Vamp8	3.29775e-179	0.689024	0.817	0.55	6.90978e-175	DC_PC
Prdx2	1.25142e-177	0.681932	0.85	0.634	2.62209e-173	DC_PC
Dstn	1.17252e-175	0.699132	0.848	0.619	2.45678e-171	DC_PC
Sox9	1.03624e-166	0.638867	0.764	0.372	2.17123e-162	DC_PC
Por	1.26191e-165	0.712943	0.788	0.46	2.64409e-161	DC_PC
Nr2f1	2.11407e-164	0.903897	0.722	0.394	4.42961e-160	DC_PC
Fkbp4	4.06835e-164	0.609101	0.717	0.375	8.52442e-160	DC_PC
Pnkd	1.50501e-161	0.589555	0.709	0.368	3.15345e-157	DC_PC
Adipor2	1.9357e-158	0.800917	0.739	0.406	4.05588e-154	DC_PC
Lima1	1.59107e-157	0.897557	0.762	0.44	3.33376e-153	DC_PC
Glmp	1.56612e-155	0.742511	0.762	0.454	3.28148e-151	DC_PC
Fis1	8.42615e-151	0.598417	0.802	0.572	1.76553e-146	DC_PC
Aes	2.1511e-149	0.564388	0.887	0.773	4.50719e-145	DC_PC
Camk2d	3.60568e-148	0.533156	0.73	0.35	7.55499e-144	DC_PC
Gas1	5.64369e-147	0.515868	0.74	0.353	1.18252e-142	DC_PC
Arpc1a	1.24421e-143	0.597887	0.762	0.477	2.60699e-139	DC_PC
Tmem59	4.14031e-143	0.602456	0.866	0.745	8.67519e-139	DC_PC
Atp6v0e	3.35054e-140	0.664184	0.803	0.601	7.0204e-136	DC_PC
Strbp	1.08702e-135	0.52311	0.766	0.432	2.27762e-131	DC_PC
Ubl5	3.41575e-132	0.560462	0.832	0.697	7.15702e-128	DC_PC
Tmbim6	3.90108e-132	0.570963	0.877	0.723	8.17393e-128	DC_PC
Atox1	5.07404e-130	0.847505	0.779	0.589	1.06316e-125	DC_PC
Cers2	6.57691e-130	0.578532	0.723	0.423	1.37806e-125	DC_PC
Pbx1	1.50603e-127	0.557565	0.833	0.53	3.15558e-123	DC_PC
Mdh1	1.85269e-124	0.591729	0.775	0.542	3.88194e-120	DC_PC
Ppdpf	6.15953e-124	0.572549	0.707	0.443	1.29061e-119	DC_PC
Gng5	9.80475e-123	0.55317	0.861	0.753	2.05439e-118	DC_PC
Ly6e	1.29427e-119	0.604188	0.762	0.421	2.71188e-115	DC_PC
Sub1	2.64402e-118	0.54327	0.795	0.604	5.54003e-114	DC_PC
Kif5b	6.43537e-118	0.589854	0.835	0.631	1.3484e-113	DC_PC
Anapc13	6.78878e-117	0.547993	0.745	0.511	1.42245e-112	DC_PC
Park7	1.39888e-115	0.50176	0.805	0.599	2.93108e-111	DC_PC
Ost4	1.81269e-115	0.576534	0.806	0.638	3.79814e-111	DC_PC
Tubb4b	8.46397e-114	0.641446	0.754	0.514	1.77346e-109	DC_PC
Slc25a4	1.31986e-112	0.52358	0.9	0.799	2.7655e-108	DC_PC
Smdt1	1.06196e-110	0.5149	0.803	0.608	2.22512e-106	DC_PC
Eif3e	4.62138e-109	0.521147	0.746	0.488	9.68317e-105	DC_PC
Stk39	7.94544e-105	0.51696	0.775	0.471	1.66481e-100	DC_PC
Scp2	6.38921e-102	0.505999	0.72	0.493	1.33873e-97	DC_PC
Gpx2	0	2.75248	0.929	0.075	0	IPhC_IBC
Far1	0	2.57432	0.941	0.311	0	IPhC_IBC
Fbxo2	0	2.56074	0.981	0.381	0	IPhC_IBC
Skp1a	0	2.52584	0.978	0.584	0	IPhC_IBC
Fam101b	0	2.43867	0.702	0.14	0	IPhC_IBC
Tmod1	0	2.31176	0.976	0.246	0	IPhC_IBC
S100a1	0	2.30298	0.981	0.659	0	IPhC_IBC
Epcam	0	2.16481	0.916	0.094	0	IPhC_IBC
Fibin	0	2.11506	0.879	0.085	0	IPhC_IBC
Ttll3	0	2.09569	0.781	0.036	0	IPhC_IBC
Cldn9	0	2.06972	0.875	0.077	0	IPhC_IBC
Tspan8	0	2.02715	0.847	0.089	0	IPhC_IBC
Kif21a	0	1.96361	0.887	0.184	0	IPhC_IBC
Kcnj16	0	1.95911	0.838	0.027	0	IPhC_IBC
Gata3	0	1.91979	0.816	0.049	0	IPhC_IBC
Slc12a7	0	1.87532	0.847	0.171	0	IPhC_IBC
Slc1a3	0	1.80658	0.906	0.348	0	IPhC_IBC
Rorb	0	1.7797	0.785	0.105	0	IPhC_IBC
Otog	0	1.73382	0.781	0.009	0	IPhC_IBC
Slitrk6	0	1.69953	0.751	0.004	0	IPhC_IBC
Socs2	0	1.67304	0.882	0.301	0	IPhC_IBC
Enah	0	1.63217	0.941	0.304	0	IPhC_IBC
Slc20a1	0	1.60329	0.779	0.091	0	IPhC_IBC
Sox2	0	1.55825	0.766	0.04	0	IPhC_IBC
Fam107a	0	1.51576	0.835	0.165	0	IPhC_IBC
Mpzl2	0	1.46704	0.82	0.206	0	IPhC_IBC
Muc15	0	1.45642	0.726	0.038	0	IPhC_IBC
Cldn3	0	1.42698	0.722	0.072	0	IPhC_IBC
Slc44a2	0	1.40571	0.793	0.207	0	IPhC_IBC
Rnd2	0	1.3711	0.739	0.165	0	IPhC_IBC
Rabgap1l	0	1.31655	0.761	0.174	0	IPhC_IBC
Ces1d	0	1.30734	0.709	0.101	0	IPhC_IBC
Sorbs2	0	1.15795	0.719	0.158	0	IPhC_IBC
Gas2	0	1.14867	0.791	0.133	0	IPhC_IBC
Scd1	2.25065e-283	1.65965	0.855	0.34	4.71578e-279	IPhC_IBC
Gjb2	6.71126e-282	1.45942	0.901	0.335	1.40621e-277	IPhC_IBC
Sdc4	1.7053e-278	1.48164	0.946	0.622	3.57311e-274	IPhC_IBC
Twf1	9.28394e-275	1.50789	0.776	0.284	1.94526e-270	IPhC_IBC
Trim2	1.05687e-273	1.31865	0.816	0.29	2.21446e-269	IPhC_IBC
Grb14	2.3286e-270	1.20723	0.827	0.288	4.87911e-266	IPhC_IBC
S100a13	1.84736e-269	1.94851	0.918	0.579	3.87077e-265	IPhC_IBC
Enho	1.99756e-267	1.34924	0.83	0.333	4.18549e-263	IPhC_IBC
Dpysl2	1.06674e-249	1.75048	0.842	0.424	2.23514e-245	IPhC_IBC
Id1	8.20963e-244	1.43981	0.847	0.328	1.72016e-239	IPhC_IBC
Nr2f1	2.41409e-243	1.25726	0.892	0.395	5.05825e-239	IPhC_IBC
Fam213a	6.38414e-243	1.34168	0.882	0.45	1.33767e-238	IPhC_IBC
Anxa5	1.6017e-231	1.63392	0.904	0.625	3.35604e-227	IPhC_IBC
Rora	6.18651e-210	1.31303	0.825	0.421	1.29626e-205	IPhC_IBC
Sipa1l1	6.5421e-202	0.988454	0.769	0.309	1.37077e-197	IPhC_IBC
Plekhb1	2.54555e-197	1.02885	0.813	0.353	5.3337e-193	IPhC_IBC
Spint2	4.32728e-195	0.973938	0.815	0.349	9.06695e-191	IPhC_IBC
Kif2a	5.31995e-189	1.13936	0.712	0.297	1.11469e-184	IPhC_IBC
Gsn	2.62791e-188	1.31214	0.889	0.517	5.50627e-184	IPhC_IBC
Mal	6.17489e-187	0.521034	0.702	0.198	1.29382e-182	IPhC_IBC
Strbp	3.92776e-186	1.08936	0.838	0.434	8.22984e-182	IPhC_IBC
Cd9	7.03056e-183	0.999463	0.907	0.543	1.47311e-178	IPhC_IBC
Gjb6	7.57488e-164	0.91539	0.869	0.359	1.58716e-159	IPhC_IBC
Mxi1	2.42076e-162	0.94154	0.734	0.337	5.07221e-158	IPhC_IBC
Sparc	2.04876e-161	1.10789	0.924	0.638	4.29276e-157	IPhC_IBC
Trpm3	8.4447e-160	0.898653	0.776	0.327	1.76942e-155	IPhC_IBC
Acsl3	3.9685e-156	1.19318	0.832	0.489	8.31519e-152	IPhC_IBC
Wls	4.85637e-155	1.0489	0.85	0.562	1.01756e-150	IPhC_IBC
Nudt4	1.12285e-151	0.855364	0.739	0.338	2.35271e-147	IPhC_IBC
Odc1	4.76306e-137	0.892338	0.753	0.361	9.98003e-133	IPhC_IBC
Ebf1	6.65664e-129	0.77221	0.949	0.579	1.39477e-124	IPhC_IBC
Tmbim1	3.01851e-127	0.793755	0.704	0.333	6.32469e-123	IPhC_IBC
Dbi	1.08982e-120	0.893092	0.899	0.695	2.2835e-116	IPhC_IBC
Syne2	2.7437e-120	0.83625	0.79	0.429	5.74888e-116	IPhC_IBC
Bzw1	7.45033e-117	0.881702	0.756	0.468	1.56107e-112	IPhC_IBC
Cyb5a	1.45564e-115	0.869286	0.81	0.615	3.05001e-111	IPhC_IBC
Zbtb20	1.69542e-115	0.692842	0.978	0.894	3.55241e-111	IPhC_IBC
Prdx6	1.72797e-113	0.874476	0.783	0.546	3.62061e-109	IPhC_IBC
Kif5b	5.42261e-112	0.828689	0.857	0.632	1.1362e-107	IPhC_IBC
Ogt	1.07637e-109	0.786714	0.901	0.68	2.25532e-105	IPhC_IBC
Cxadr	1.08277e-108	0.69678	0.766	0.368	2.26873e-104	IPhC_IBC
Atp2b1	1.502e-103	0.792852	0.808	0.567	3.14715e-99	IPhC_IBC
Gpatch8	4.96901e-101	0.84604	0.806	0.541	1.04116e-96	IPhC_IBC
Car14	2.46857e-97	0.681675	0.833	0.479	5.17239e-93	IPhC_IBC
Gapdh	4.97532e-97	0.683088	0.912	0.855	1.04248e-92	IPhC_IBC
Glmp	1.90042e-94	0.744319	0.736	0.458	3.98194e-90	IPhC_IBC
Amd1	1.97965e-91	0.78672	0.722	0.43	4.14795e-87	IPhC_IBC
Scd2	2.71559e-90	0.55019	0.86	0.602	5.68997e-86	IPhC_IBC
Cdkn1b	2.23101e-86	0.701373	0.722	0.462	4.67463e-82	IPhC_IBC
Cbx5	5.64653e-86	0.682554	0.704	0.437	1.18312e-81	IPhC_IBC
Pebp1	5.87733e-86	0.761755	0.825	0.678	1.23148e-81	IPhC_IBC
Actn4	2.99909e-82	0.701399	0.756	0.515	6.28399e-78	IPhC_IBC
Pnisr	5.68171e-82	0.585786	0.896	0.771	1.19049e-77	IPhC_IBC
Clstn1	4.7018e-75	0.744334	0.702	0.471	9.85168e-71	IPhC_IBC
Id2	7.2589e-70	0.600999	0.771	0.493	1.52096e-65	IPhC_IBC
Actg1	1.83316e-69	0.54182	0.926	0.852	3.84102e-65	IPhC_IBC
Arglu1	5.30336e-69	0.581016	0.886	0.751	1.11121e-64	IPhC_IBC
Msi2	1.30665e-66	0.676309	0.753	0.523	2.73782e-62	IPhC_IBC
Tspan3	4.34894e-62	0.579092	0.763	0.619	9.11233e-58	IPhC_IBC
Gng5	4.57933e-58	0.580597	0.85	0.754	9.59506e-54	IPhC_IBC
Pbx1	9.63559e-58	0.52323	0.759	0.534	2.01894e-53	IPhC_IBC
Clk1	1.19462e-57	0.581772	0.848	0.704	2.50309e-53	IPhC_IBC
Ptp4a2	1.25762e-51	0.505196	0.717	0.538	2.63509e-47	IPhC_IBC
Golgb1	3.05981e-50	0.533818	0.736	0.562	6.41123e-46	IPhC_IBC
Akr1a1	3.38168e-42	0.510089	0.763	0.634	7.08563e-38	IPhC_IBC
Chpt1	2.42784e-41	0.500213	0.719	0.527	5.08704e-37	IPhC_IBC
Dcn	0	2.82675	0.987	0.235	0	TBC
Ccl11	0	2.24723	0.883	0.088	0	TBC
Ifitm1	0	1.87582	0.936	0.312	0	TBC
Itih5	0	1.77384	0.99	0.42	0	TBC
Sdpr	0	1.47781	0.709	0.288	0	TBC
Apod	0	1.46552	0.996	0.653	0	TBC
Cldn11	0	1.45492	0.929	0.26	0	TBC
Igfbp2	0	1.38805	0.952	0.35	0	TBC
Mdk	0	1.35246	0.931	0.43	0	TBC
Meg3	0	1.34928	0.762	0.108	0	TBC
Enpp2	0	1.3414	0.958	0.308	0	TBC
Aard	0	1.29494	0.701	0.098	0	TBC
Aldh1a2	0	1.2786	0.749	0.074	0	TBC
Slc1a3	0	1.26454	0.948	0.306	0	TBC
Txnip	0	1.26348	0.947	0.571	0	TBC
Ptn	0	1.21337	0.996	0.732	0	TBC
Plpp3	0	1.14655	0.98	0.601	0	TBC
Atp1a2	0	1.12808	0.997	0.497	0	TBC
Cxadr	0	1.10615	0.899	0.329	0	TBC
Cp	0	1.0722	0.997	0.516	0	TBC
Efemp1	0	1.0297	0.942	0.379	0	TBC
Serping1	0	1.00755	0.902	0.296	0	TBC
Creb5	0	0.999693	0.725	0.146	0	TBC
Mybpc1	0	0.998041	0.796	0.173	0	TBC
Igfbp4	0	0.978976	0.947	0.425	0	TBC
Cav1	0	0.950986	0.869	0.331	0	TBC
Nr2f1	0	0.941386	0.888	0.36	0	TBC
Pid1	0	0.935241	0.914	0.385	0	TBC
Colec12	0	0.926372	0.853	0.317	0	TBC
Nupr1	0	0.91972	0.805	0.358	0	TBC
Hmcn1	0	0.91529	0.812	0.252	0	TBC
Sned1	0	0.900685	0.714	0.228	0	TBC
Mpp6	0	0.895755	0.833	0.319	0	TBC
Tgfbi	0	0.888775	0.755	0.241	0	TBC
Itih2	0	0.88657	0.766	0.204	0	TBC
Cpm	0	0.860167	0.794	0.257	0	TBC
Pcca	0	0.845116	0.744	0.288	0	TBC
Tjp1	0	0.842918	0.873	0.448	0	TBC
Mettl7a1	0	0.837186	0.781	0.336	0	TBC
Pdgfra	0	0.797038	0.793	0.253	0	TBC
Prrx1	0	0.795679	0.704	0.194	0	TBC
Gsn	0	0.789656	0.887	0.492	0	TBC
Nr2f2	0	0.776562	0.898	0.452	0	TBC
Pantr1	0	0.771428	0.842	0.335	0	TBC
Arhgap29	0	0.771345	0.736	0.237	0	TBC
Cd302	0	0.761105	0.808	0.345	0	TBC
Rarres2	0	0.752443	0.741	0.246	0	TBC
Tbx18	0	0.749696	0.75	0.255	0	TBC
Myo6	0	0.747692	0.874	0.512	0	TBC
Pou3f4	0	0.744066	0.841	0.339	0	TBC
Zfhx4	0	0.735168	0.794	0.344	0	TBC
Cpne8	0	0.717678	0.716	0.271	0	TBC
Rbp1	0	0.710652	0.912	0.66	0	TBC
Pam	0	0.700785	0.873	0.409	0	TBC
Gstm1	0	0.697286	0.846	0.494	0	TBC
Rcn3	0	0.696509	0.728	0.266	0	TBC
Ifitm2	0	0.688384	0.896	0.649	0	TBC
Scara3	0	0.686717	0.765	0.283	0	TBC
Akap12	0	0.682756	0.885	0.438	0	TBC
Ctsl	0	0.680155	0.924	0.738	0	TBC
Rpl13	0	0.670886	0.967	0.927	0	TBC
Rpl9	0	0.650915	0.951	0.9	0	TBC
Rps5	0	0.644831	0.929	0.837	0	TBC
Rpl23	0	0.639729	0.955	0.91	0	TBC
Ank2	0	0.624188	0.837	0.407	0	TBC
Lrp1	0	0.619553	0.889	0.459	0	TBC
Rpl27a	0	0.601795	0.949	0.899	0	TBC
Fstl1	0	0.601208	0.794	0.343	0	TBC
Akirin2	0	0.597165	0.719	0.405	0	TBC
Rpl39	0	0.591152	0.936	0.878	0	TBC
Timp3	0	0.590299	0.964	0.747	0	TBC
Rps15	0	0.583394	0.954	0.89	0	TBC
Rpl36a	0	0.578378	0.902	0.79	0	TBC
Tgfbr3	0	0.577397	0.713	0.348	0	TBC
Tsc22d1	0	0.574339	0.863	0.534	0	TBC
Rps4x	0	0.574242	0.929	0.836	0	TBC
Rpl30	0	0.571271	0.939	0.892	0	TBC
Rps27	0	0.570092	0.956	0.923	0	TBC
Npm1	0	0.569784	0.87	0.708	0	TBC
Rpl24	0	0.566499	0.933	0.878	0	TBC
Rpl22l1	0	0.565367	0.87	0.701	0	TBC
Svil	0	0.562894	0.731	0.364	0	TBC
Rpl17	0	0.558606	0.94	0.877	0	TBC
Rpl38	0	0.557968	0.955	0.906	0	TBC
Rps13	0	0.557967	0.918	0.842	0	TBC
Islr	0	0.55362	0.779	0.295	0	TBC
Rps7	0	0.551364	0.94	0.857	0	TBC
Rps18	0	0.55023	0.928	0.846	0	TBC
Rps8	0	0.548666	0.964	0.927	0	TBC
Rpl34	0	0.547448	0.93	0.872	0	TBC
Nbl1	0	0.546532	0.768	0.315	0	TBC
Eef1d	0	0.541866	0.848	0.651	0	TBC
Rpl36	0	0.538632	0.938	0.893	0	TBC
Rpl3	0	0.538025	0.912	0.811	0	TBC
Rps14	0	0.530296	0.935	0.889	0	TBC
Rpl18a	0	0.528598	0.949	0.886	0	TBC
Rps27a	0	0.526209	0.933	0.888	0	TBC
Rpl14	0	0.523329	0.92	0.83	0	TBC
Rps10	0	0.522725	0.939	0.892	0	TBC
Laptm4a	0	0.521591	0.927	0.807	0	TBC
Rps23	0	0.521143	0.939	0.889	0	TBC
Lgals1	0	0.518991	0.834	0.539	0	TBC
Rps19	0	0.515748	0.952	0.878	0	TBC
Rps3a1	0	0.515263	0.941	0.873	0	TBC
Rps16	0	0.514833	0.945	0.894	0	TBC
Rpl29	0	0.510202	0.894	0.783	0	TBC
Cd47	0	0.510184	0.913	0.711	0	TBC
Rps28	0	0.509108	0.936	0.874	0	TBC
Rpl10	0	0.508485	0.931	0.862	0	TBC
Pltp	0	0.504694	0.842	0.338	0	TBC
Rps15a	0	0.50442	0.928	0.863	0	TBC
Pou3f3	0	0.501447	0.771	0.348	0	TBC
Apoe	0	0.501376	0.988	0.887	0	TBC
Rps21	0	0.500634	0.953	0.934	0	TBC
Rpl10a	0	0.500021	0.909	0.79	0	TBC
Ier3	2.02834e-255	0.54217	0.765	0.507	4.24999e-251	TBC
Nudt4	0	2.79592	0.997	0.333	0	Nudt4+ PC
Actn1	0	2.49847	0.996	0.24	0	Nudt4+ PC
Cldn11	0	2.42788	0.99	0.301	0	Nudt4+ PC
Enah	0	2.40229	0.995	0.301	0	Nudt4+ PC
Aif1l	0	2.28743	0.993	0.193	0	Nudt4+ PC
Ppp1r1b	0	2.22376	0.992	0.102	0	Nudt4+ PC
Gjb2	0	2.17983	1	0.332	0	Nudt4+ PC
Cdkn1c	0	2.1385	0.977	0.355	0	Nudt4+ PC
Gsn	0	2.08615	0.995	0.515	0	Nudt4+ PC
Clu	0	2.0609	0.997	0.515	0	Nudt4+ PC
Rnf152	0	1.96681	0.984	0.101	0	Nudt4+ PC
S100b	0	1.91566	1	0.47	0	Nudt4+ PC
Ppp1r1a	0	1.69554	0.938	0.085	0	Nudt4+ PC
Becn1	0	1.68695	0.925	0.32	0	Nudt4+ PC
Gjb6	0	1.60495	0.996	0.355	0	Nudt4+ PC
Xpnpep1	0	1.57434	0.956	0.176	0	Nudt4+ PC
Isyna1	0	1.54722	0.96	0.312	0	Nudt4+ PC
Maf	0	1.45119	0.979	0.287	0	Nudt4+ PC
Alcam	0	1.42243	0.895	0.117	0	Nudt4+ PC
Fat2	0	1.40908	0.825	0.015	0	Nudt4+ PC
Add3	0	1.39066	0.988	0.539	0	Nudt4+ PC
Nbl1	0	1.38186	0.979	0.34	0	Nudt4+ PC
Ackr3	0	1.37123	0.914	0.107	0	Nudt4+ PC
Ndrg3	0	1.3709	0.923	0.264	0	Nudt4+ PC
Efhd1	0	1.36002	0.916	0.149	0	Nudt4+ PC
Cd9	0	1.34741	0.977	0.541	0	Nudt4+ PC
Cdh1	0	1.34296	0.93	0.185	0	Nudt4+ PC
Col11a2	0	1.32965	0.977	0.163	0	Nudt4+ PC
Etl4	0	1.29884	0.938	0.196	0	Nudt4+ PC
Rnase4	0	1.26335	0.914	0.197	0	Nudt4+ PC
Sox9	0	1.24508	0.975	0.372	0	Nudt4+ PC
Csrp1	0	1.22501	0.971	0.387	0	Nudt4+ PC
Cited4	0	1.19871	0.745	0.057	0	Nudt4+ PC
Fam129b	0	1.18426	0.895	0.16	0	Nudt4+ PC
Lrrc8d	0	1.16191	0.884	0.181	0	Nudt4+ PC
Megf9	0	1.15917	0.907	0.15	0	Nudt4+ PC
Car3	0	1.15706	0.703	0.13	0	Nudt4+ PC
1700025G04Rik	0	1.15687	0.916	0.172	0	Nudt4+ PC
Adipor2	0	1.14729	0.966	0.404	0	Nudt4+ PC
Ctxn3	0	1.11292	0.708	0.044	0	Nudt4+ PC
Ephx1	0	1.09777	0.927	0.257	0	Nudt4+ PC
2200002D01Rik	0	1.09752	0.792	0.025	0	Nudt4+ PC
Slc44a2	0	1.07732	0.903	0.204	0	Nudt4+ PC
Agfg2	0	1.0691	0.836	0.186	0	Nudt4+ PC
Klf4	0	1.0606	0.985	0.37	0	Nudt4+ PC
Tmem119	0	1.05905	0.812	0.063	0	Nudt4+ PC
Jam3	0	1.05775	0.885	0.212	0	Nudt4+ PC
Ahcyl2	0	1.04327	0.91	0.319	0	Nudt4+ PC
Srgn	0	1.0151	0.933	0.22	0	Nudt4+ PC
Nebl	0	1.0101	0.945	0.271	0	Nudt4+ PC
Atp6v0a4	0	0.986669	0.703	0.001	0	Nudt4+ PC
Mpzl2	0	0.981646	0.884	0.203	0	Nudt4+ PC
Ablim1	0	0.973886	0.937	0.268	0	Nudt4+ PC
Fzd9	0	0.964304	0.79	0.066	0	Nudt4+ PC
Ssbp3	0	0.957888	0.922	0.304	0	Nudt4+ PC
Zfp385a	0	0.952811	0.803	0.095	0	Nudt4+ PC
Fbxo2	0	0.952085	0.982	0.379	0	Nudt4+ PC
Ablim3	0	0.933547	0.777	0.031	0	Nudt4+ PC
Zfhx4	0	0.925731	0.96	0.37	0	Nudt4+ PC
Klf5	0	0.90468	0.808	0.136	0	Nudt4+ PC
Pnmal2	0	0.903514	0.797	0.114	0	Nudt4+ PC
Nkx6-1	0	0.901151	0.849	0.142	0	Nudt4+ PC
Perp	0	0.899118	0.747	0.114	0	Nudt4+ PC
Ddah2	0	0.883612	0.927	0.353	0	Nudt4+ PC
Mrps6	0	0.883301	0.93	0.325	0	Nudt4+ PC
Pkp1	0	0.881204	0.705	0.003	0	Nudt4+ PC
Myof	0	0.86541	0.821	0.16	0	Nudt4+ PC
Emp2	0	0.856562	0.859	0.208	0	Nudt4+ PC
Slc41a1	0	0.853415	0.818	0.193	0	Nudt4+ PC
Lbp	0	0.825487	0.792	0.188	0	Nudt4+ PC
Wnk4	0	0.821787	0.803	0.189	0	Nudt4+ PC
Phlda3	0	0.816088	0.778	0.119	0	Nudt4+ PC
Ehd3	0	0.812973	0.844	0.191	0	Nudt4+ PC
Arhgap29	0	0.8063	0.879	0.266	0	Nudt4+ PC
Gna14	0	0.802624	0.727	0.063	0	Nudt4+ PC
Tspan15	0	0.799595	0.804	0.104	0	Nudt4+ PC
Cd82	0	0.791157	0.842	0.22	0	Nudt4+ PC
Tspan8	0	0.787	0.796	0.088	0	Nudt4+ PC
Trp53i11	0	0.763999	0.732	0.157	0	Nudt4+ PC
Sorbs3	0	0.751611	0.788	0.194	0	Nudt4+ PC
Acot1	0	0.7202	0.744	0.173	0	Nudt4+ PC
Ahnak2	0	0.713081	0.737	0.122	0	Nudt4+ PC
Plekho2	0	0.708013	0.721	0.117	0	Nudt4+ PC
Fam107a	0	0.706361	0.818	0.163	0	Nudt4+ PC
Clmn	0	0.674528	0.764	0.178	0	Nudt4+ PC
Ss18	0	0.648977	0.774	0.21	0	Nudt4+ PC
Ggact	0	0.603651	0.708	0.179	0	Nudt4+ PC
Marveld1	0	0.591898	0.704	0.154	0	Nudt4+ PC
Anxa3	0	0.585249	0.711	0.135	0	Nudt4+ PC
Ank	0	0.536779	0.766	0.188	0	Nudt4+ PC
Snhg11	0	0.535477	0.766	0.176	0	Nudt4+ PC
Sparc	7.07239e-308	1.28572	0.989	0.636	1.48188e-303	Nudt4+ PC
Slc5a3	1.53331e-307	0.6923	0.945	0.317	3.21274e-303	Nudt4+ PC
Prnp	4.78813e-302	0.833767	0.941	0.401	1.00326e-297	Nudt4+ PC
S100a10	1.88426e-301	1.01509	0.936	0.439	3.94809e-297	Nudt4+ PC
Zfhx3	2.0039e-296	0.933314	0.981	0.484	4.19877e-292	Nudt4+ PC
Ahnak	2.29867e-296	1.00097	0.985	0.572	4.81639e-292	Nudt4+ PC
Ubl3	2.69289e-296	0.900633	0.934	0.455	5.64241e-292	Nudt4+ PC
Pkp4	1.99053e-290	0.680751	0.777	0.225	4.17076e-286	Nudt4+ PC
Insig1	3.30206e-290	0.764466	0.747	0.207	6.91881e-286	Nudt4+ PC
Ptgds	6.92107e-288	2.09817	0.996	0.867	1.45017e-283	Nudt4+ PC
Hspb1	1.50572e-282	1.03304	0.989	0.499	3.15493e-278	Nudt4+ PC
Zic5	3.84343e-282	0.603658	0.714	0.183	8.05314e-278	Nudt4+ PC
Timp2	6.19198e-281	1.00306	0.974	0.666	1.2974e-276	Nudt4+ PC
Fgf1	3.2695e-279	0.543339	0.748	0.193	6.85057e-275	Nudt4+ PC
Iqsec1	6.3388e-276	0.574948	0.749	0.212	1.32817e-271	Nudt4+ PC
Usp46	1.76726e-275	0.590235	0.718	0.197	3.70294e-271	Nudt4+ PC
Morf4l1	1.86196e-270	0.76892	0.995	0.83	3.90137e-266	Nudt4+ PC
Socs2	8.76367e-269	0.641758	0.895	0.299	1.83625e-264	Nudt4+ PC
Cryab	1.37911e-259	0.879871	0.979	0.498	2.88965e-255	Nudt4+ PC
Tle4	1.66459e-258	0.813891	0.911	0.376	3.48782e-254	Nudt4+ PC
Tns1	5.67284e-257	0.877896	0.955	0.45	1.18863e-252	Nudt4+ PC
Ei24	1.87859e-256	0.603805	0.804	0.273	3.93621e-252	Nudt4+ PC
Serpine2	7.51467e-256	0.640463	0.937	0.335	1.57455e-251	Nudt4+ PC
Pla2g16	1.03701e-254	0.706049	0.844	0.321	2.17285e-250	Nudt4+ PC
Cdkn1a	8.07505e-252	0.734403	0.855	0.292	1.69197e-247	Nudt4+ PC
Rhoj	2.53368e-250	0.64743	0.852	0.279	5.30882e-246	Nudt4+ PC
Pgd	1.98023e-246	0.525125	0.708	0.204	4.14918e-242	Nudt4+ PC
Zic2	9.63421e-243	0.635354	0.927	0.336	2.01866e-238	Nudt4+ PC
Nfix	1.79076e-240	0.811034	0.974	0.527	3.75219e-236	Nudt4+ PC
Cystm1	1.10338e-239	0.73525	0.922	0.373	2.31192e-235	Nudt4+ PC
Hsph1	9.61526e-239	0.522217	0.703	0.202	2.01468e-234	Nudt4+ PC
Bcl2l1	9.44125e-238	0.569307	0.785	0.257	1.97822e-233	Nudt4+ PC
Mllt3	2.4011e-237	0.54698	0.76	0.236	5.03102e-233	Nudt4+ PC
Skp1a	1.94544e-235	0.521289	0.967	0.583	4.07629e-231	Nudt4+ PC
Qpct	5.2841e-234	0.59783	0.726	0.221	1.10718e-229	Nudt4+ PC
Paics	1.70781e-233	0.715252	0.821	0.331	3.57838e-229	Nudt4+ PC
Snx21	8.30874e-233	0.539836	0.712	0.218	1.74093e-228	Nudt4+ PC
Klf3	5.01897e-232	0.761076	0.919	0.424	1.05163e-227	Nudt4+ PC
Ninj1	2.33683e-231	0.630221	0.768	0.262	4.89635e-227	Nudt4+ PC
Nupr1	3.38972e-231	0.763682	0.907	0.385	7.10249e-227	Nudt4+ PC
Psip1	1.25571e-229	0.757612	0.929	0.481	2.63108e-225	Nudt4+ PC
Rbp1	4.28657e-229	0.895736	0.992	0.674	8.98165e-225	Nudt4+ PC
Scd1	1.09048e-219	0.735198	0.859	0.338	2.28488e-215	Nudt4+ PC
Dgcr6	2.55416e-217	0.59291	0.792	0.302	5.35173e-213	Nudt4+ PC
Gprc5b	7.96979e-217	0.550425	0.79	0.275	1.66991e-212	Nudt4+ PC
Dbi	9.59758e-217	0.714671	0.977	0.693	2.01098e-212	Nudt4+ PC
Tbx18	1.4181e-213	0.540731	0.848	0.285	2.97135e-209	Nudt4+ PC
Cltb	9.1227e-212	0.595957	0.803	0.311	1.91148e-207	Nudt4+ PC
Igf1r	2.9746e-211	0.662873	0.927	0.43	6.23269e-207	Nudt4+ PC
March6	4.05282e-210	0.51649	0.755	0.261	8.49188e-206	Nudt4+ PC
Atp13a3	4.42066e-207	0.540917	0.759	0.266	9.2626e-203	Nudt4+ PC
Anxa2	1.30868e-206	0.639406	0.93	0.462	2.74208e-202	Nudt4+ PC
Fgfr1	2.24408e-206	0.570502	0.905	0.377	4.70203e-202	Nudt4+ PC
Acsl3	3.44927e-206	0.751188	0.945	0.486	7.22726e-202	Nudt4+ PC
Cald1	6.6849e-204	0.549819	0.962	0.372	1.40069e-199	Nudt4+ PC
Srp9	1.53826e-199	0.691966	0.897	0.483	3.22312e-195	Nudt4+ PC
Apod	4.247e-198	0.769808	1	0.674	8.89874e-194	Nudt4+ PC
Psmc5	4.36081e-195	0.572308	0.836	0.361	9.1372e-191	Nudt4+ PC
Eif1	1.03572e-194	0.611711	0.996	0.928	2.17015e-190	Nudt4+ PC
Tsc22d4	5.35247e-193	0.66863	0.967	0.587	1.1215e-188	Nudt4+ PC
Pink1	5.35595e-192	0.628199	0.856	0.392	1.12223e-187	Nudt4+ PC
Kif2a	5.3971e-190	0.570263	0.767	0.295	1.13085e-185	Nudt4+ PC
Ptpn11	1.2285e-186	0.580543	0.797	0.332	2.57407e-182	Nudt4+ PC
Plec	6.899e-186	0.544884	0.771	0.292	1.44555e-181	Nudt4+ PC
Pou3f4	4.05604e-185	0.594838	0.929	0.369	8.49863e-181	Nudt4+ PC
Cpd	1.85247e-184	0.546492	0.855	0.354	3.88148e-180	Nudt4+ PC
Kcnq1ot1	2.08993e-184	0.778234	0.966	0.567	4.37902e-180	Nudt4+ PC
Foxc1	4.46424e-181	0.546034	0.93	0.39	9.35392e-177	Nudt4+ PC
Tsc22d3	1.90089e-170	0.609799	0.795	0.328	3.98293e-166	Nudt4+ PC
Uqcc2	2.44015e-169	0.618283	0.897	0.476	5.11284e-165	Nudt4+ PC
Dynll2	3.58116e-168	0.624074	0.903	0.468	7.5036e-164	Nudt4+ PC
H13	8.51474e-168	0.578176	0.829	0.392	1.78409e-163	Nudt4+ PC
Nfia	7.01396e-167	0.621165	0.956	0.566	1.46964e-162	Nudt4+ PC
Gpx4	3.35898e-165	0.566309	0.985	0.826	7.03808e-161	Nudt4+ PC
Hist1h1c	2.70082e-164	0.500792	0.726	0.267	5.65903e-160	Nudt4+ PC
Kif1b	6.63252e-164	0.541528	0.926	0.485	1.38971e-159	Nudt4+ PC
Arhgef12	1.22452e-163	0.591305	0.925	0.503	2.56573e-159	Nudt4+ PC
Nfe2l1	9.08906e-162	0.652019	0.897	0.503	1.90443e-157	Nudt4+ PC
Ddx3x	5.71065e-158	0.588461	0.947	0.595	1.19655e-153	Nudt4+ PC
Foxp1	9.06587e-156	0.553107	0.96	0.564	1.89957e-151	Nudt4+ PC
Ctnnb1	3.90434e-151	0.571974	0.963	0.686	8.18077e-147	Nudt4+ PC
Chpt1	3.67832e-147	0.601004	0.908	0.523	7.70719e-143	Nudt4+ PC
Amd1	1.58997e-141	0.545598	0.868	0.426	3.33146e-137	Nudt4+ PC
Kif5b	4.18867e-139	0.527432	0.942	0.63	8.77653e-135	Nudt4+ PC
Zfp106	2.8263e-136	0.541298	0.81	0.403	5.92194e-132	Nudt4+ PC
Neat1	4.0574e-129	0.522354	0.996	0.678	8.50147e-125	Nudt4+ PC
Tuba1a	1.41283e-118	0.589321	0.921	0.594	2.9603e-114	Nudt4+ PC
Bag1	3.57099e-118	0.545734	0.799	0.429	7.48231e-114	Nudt4+ PC
Mia	0	3.07722	0.791	0.056	0	EC
Krt18	0	2.33555	0.899	0.061	0	EC
Epcam	0	2.1806	0.98	0.099	0	EC
Krt8	0	2.13773	0.866	0.049	0	EC
Cdo1	0	2.02936	0.892	0.151	0	EC
Cldn9	0	1.78748	0.876	0.082	0	EC
Enpep	0	1.73342	0.788	0.104	0	EC
Slc26a4	0	1.69095	0.729	0.04	0	EC
Cldn3	0	1.59535	0.928	0.075	0	EC
Sfrp1	0	1.54579	0.729	0.076	0	EC
Cldn7	0	1.45144	0.84	0.074	0	EC
Arl4c	0	1.43558	0.833	0.103	0	EC
Gas2	0	1.4157	0.869	0.137	0	EC
Tspan8	0	1.38209	0.775	0.094	0	EC
Kif19a	0	1.36752	0.804	0.034	0	EC
P2rx2	0	1.32345	0.742	0.052	0	EC
Lrp2	0	1.32181	0.758	0.1	0	EC
Cldn8	0	1.20931	0.761	0.057	0	EC
Slc44a3	0	1.14608	0.748	0.067	0	EC
Rab27b	0	1.13563	0.771	0.068	0	EC
Prom2	0	0.892779	0.706	0.066	0	EC
Smim22	0	0.857479	0.706	0.07	0	EC
Padi2	1.59947e-287	1.05418	0.722	0.102	3.35138e-283	EC
Id4	8.36024e-275	1.24215	0.748	0.118	1.75172e-270	EC
Sorl1	1.63048e-264	1.23406	0.882	0.167	3.41635e-260	EC
Wfdc2	3.43948e-263	1.63419	0.902	0.19	7.20675e-259	EC
Fam107a	1.02072e-262	1.33378	0.866	0.169	2.1387e-258	EC
Calml4	1.22229e-258	1.09479	0.784	0.136	2.56106e-254	EC
Plscr2	6.30925e-234	1.17371	0.824	0.17	1.32198e-229	EC
Dclk1	1.27791e-226	1.86917	0.935	0.281	2.6776e-222	EC
Ptprf	2.55188e-222	1.39188	0.892	0.222	5.34696e-218	EC
Spint2	6.51266e-204	1.50849	0.967	0.351	1.3646e-199	EC
Cst6	1.60709e-185	0.864672	0.709	0.138	3.36733e-181	EC
Tmod1	1.1943e-183	1.30507	0.879	0.251	2.50243e-179	EC
F11r	5.73106e-177	0.724448	0.709	0.144	1.20083e-172	EC
Mal	2.4931e-168	0.685694	0.869	0.2	5.22379e-164	EC
Bcam	4.77561e-160	0.967183	0.752	0.178	1.00063e-155	EC
Cd24a	2.53742e-155	1.06356	0.778	0.2	5.31665e-151	EC
Camk2d	4.50318e-151	1.49079	0.879	0.355	9.43551e-147	EC
Capg	7.78585e-147	1.01111	0.814	0.252	1.63137e-142	EC
Anxa5	2.4889e-144	2.64347	0.948	0.627	5.215e-140	EC
Cryab	8.29832e-144	1.70955	0.964	0.502	1.73875e-139	EC
Fxyd3	4.58531e-142	0.898721	0.886	0.264	9.60759e-138	EC
Stim2	7.47138e-140	1.19312	0.794	0.262	1.56548e-135	EC
Fbxo2	9.33428e-138	0.76277	0.935	0.385	1.95581e-133	EC
Ly6e	2.82411e-135	1.4343	0.941	0.425	5.91737e-131	EC
Ezr	6.1337e-131	0.965188	0.82	0.288	1.28519e-126	EC
Enah	6.87331e-130	0.95688	0.866	0.309	1.44016e-125	EC
Plekhb1	9.17648e-126	0.983412	0.876	0.355	1.92275e-121	EC
Sdc4	2.74364e-123	1.0546	0.961	0.624	5.74875e-119	EC
Anxa2	2.63671e-120	2.03088	0.879	0.467	5.52469e-116	EC
Cd9	6.96046e-120	1.02335	0.971	0.545	1.45843e-115	EC
Mpzl2	8.71029e-117	0.663637	0.755	0.21	1.82507e-112	EC
S100a11	3.44751e-113	1.01928	0.948	0.563	7.22357e-109	EC
Tmem176b	2.9407e-112	1.50482	0.967	0.776	6.16164e-108	EC
Paqr6	7.49934e-112	0.738472	0.729	0.219	1.57134e-107	EC
Lrpap1	6.41652e-111	1.41512	0.882	0.507	1.34445e-106	EC
Enho	3.67596e-108	1.03752	0.797	0.336	7.70223e-104	EC
Chpt1	4.90828e-108	1.17724	0.912	0.527	1.02843e-103	EC
Cnn3	1.48436e-103	1.04352	0.899	0.525	3.11019e-99	EC
Tmem176a	1.04244e-102	1.68674	0.958	0.696	2.18422e-98	EC
Hspb1	1.16395e-102	1.47375	0.912	0.504	2.43882e-98	EC
Pebp1	2.08163e-101	1.01359	0.938	0.678	4.36164e-97	EC
Plat	4.89887e-99	0.870199	0.748	0.263	1.02646e-94	EC
Ephx1	1.73917e-98	0.68397	0.771	0.264	3.64408e-94	EC
Nfix	2.24901e-96	0.946077	0.905	0.532	4.71235e-92	EC
Sptssa	1.89774e-92	1.78461	0.846	0.5	3.97634e-88	EC
Anxa1	2.91091e-91	3.09163	0.716	0.348	6.09923e-87	EC
Atp1b2	2.54201e-89	1.10373	0.778	0.343	5.32628e-85	EC
Plxdc2	2.90852e-89	0.777419	0.788	0.306	6.09423e-85	EC
Mtch1	3.57282e-89	1.03068	0.905	0.591	7.48613e-85	EC
Atp9a	5.15622e-89	0.578829	0.709	0.243	1.08038e-84	EC
App	1.23635e-85	0.88223	0.98	0.873	2.59052e-81	EC
Sox10	6.56394e-85	0.595833	0.784	0.266	1.37534e-80	EC
F3	1.62036e-84	0.790938	0.781	0.281	3.39514e-80	EC
Odc1	2.70534e-84	0.825313	0.814	0.363	5.66849e-80	EC
Ctnna1	1.09561e-83	0.777395	0.856	0.466	2.29563e-79	EC
Mgst1	2.79975e-83	0.776314	0.824	0.382	5.86632e-79	EC
Papss1	4.50227e-83	0.633938	0.712	0.272	9.43361e-79	EC
Fam213a	1.34895e-82	0.935257	0.846	0.453	2.82646e-78	EC
Skp1a	5.42077e-82	0.668401	0.899	0.587	1.13581e-77	EC
S100a1	4.60281e-81	0.803477	0.954	0.661	9.64427e-77	EC
Bub3	1.00289e-80	0.78446	0.768	0.345	2.10137e-76	EC
Ccni	2.24836e-79	0.736524	0.81	0.406	4.71099e-75	EC
Cyb5r3	2.68902e-79	0.612552	0.775	0.315	5.63431e-75	EC
S100a16	7.14956e-79	0.797018	0.775	0.359	1.49805e-74	EC
Actg1	2.77817e-76	0.820437	0.971	0.852	5.8211e-72	EC
Dstn	1.39361e-73	0.70888	0.912	0.622	2.92003e-69	EC
Calm2	6.62829e-73	0.68891	0.935	0.761	1.38883e-68	EC
Hmgn3	1.61279e-72	0.644924	0.758	0.335	3.37929e-68	EC
Mrps6	6.1945e-71	0.754749	0.758	0.332	1.29793e-66	EC
Secisbp2l	2.78723e-69	0.676649	0.804	0.376	5.84008e-65	EC
Fkbp9	5.89735e-69	0.676047	0.748	0.341	1.23567e-64	EC
Myl12a	7.56218e-69	0.807667	0.873	0.569	1.5845e-64	EC
Hspa1b	1.4563e-68	0.909005	0.794	0.368	3.05139e-64	EC
Itpr1	1.9471e-68	0.635558	0.778	0.333	4.07977e-64	EC
Bhlhe41	8.83888e-68	0.89487	0.761	0.357	1.85201e-63	EC
Ndrg2	2.57833e-67	0.784424	0.804	0.408	5.40237e-63	EC
Capns1	5.35213e-66	0.715732	0.889	0.612	1.12143e-61	EC
Gadd45b	9.07929e-66	0.587559	0.703	0.262	1.90238e-61	EC
Tmem59	1.47962e-64	0.654188	0.925	0.746	3.10025e-60	EC
Dbi	3.05373e-64	0.832146	0.944	0.696	6.39848e-60	EC
Metrn	9.94782e-62	0.6035	0.755	0.335	2.08437e-57	EC
Cbx5	1.78571e-61	0.606778	0.807	0.438	3.74161e-57	EC
Actn4	8.66228e-61	0.620828	0.859	0.516	1.81501e-56	EC
Sox9	2.81589e-60	0.705542	0.791	0.379	5.90013e-56	EC
Crip2	2.90476e-59	0.632966	0.853	0.459	6.08633e-55	EC
Cdk19	1.53673e-58	0.535413	0.709	0.316	3.21992e-54	EC
Vamp8	6.18086e-58	0.621697	0.853	0.554	1.29508e-53	EC
Cd81	3.92491e-56	0.604311	0.967	0.805	8.22387e-52	EC
Knop1	9.42476e-56	0.550043	0.761	0.357	1.97477e-51	EC
Gas1	4.55596e-55	1.37715	0.725	0.359	9.54609e-51	EC
Cpd	8.75029e-55	0.593967	0.745	0.359	1.83345e-50	EC
Tmbim6	6.63482e-54	0.521461	0.928	0.725	1.39019e-49	EC
Asah1	7.98515e-53	0.638484	0.739	0.387	1.67313e-48	EC
Zbtb20	1.19967e-51	0.621533	0.971	0.895	2.51368e-47	EC
Hsp90b1	2.16052e-51	0.592848	0.944	0.827	4.52694e-47	EC
Tmed10	2.66994e-51	0.543961	0.922	0.69	5.59432e-47	EC
Rtn4	3.548e-51	0.551995	0.876	0.616	7.43412e-47	EC
Gm2a	8.69017e-50	0.636458	0.765	0.393	1.82085e-45	EC
Sdf4	1.34236e-49	0.59446	0.807	0.494	2.81264e-45	EC
Csrp1	1.79604e-48	0.63806	0.748	0.394	3.76324e-44	EC
Mbd2	1.16368e-47	0.565805	0.739	0.414	2.43825e-43	EC
Wls	4.71294e-47	0.599741	0.856	0.564	9.87503e-43	EC
Rbms3	1.07647e-45	0.500428	0.716	0.326	2.25554e-41	EC
S100a10	2.41396e-45	0.610741	0.794	0.444	5.05797e-41	EC
Itm2c	4.52682e-45	0.545884	0.873	0.588	9.48504e-41	EC
Sh3bgrl3	5.3712e-45	0.661988	0.768	0.473	1.12543e-40	EC
Degs1	7.18732e-45	0.73217	0.712	0.407	1.50596e-40	EC
Sugt1	2.53966e-43	0.561007	0.719	0.415	5.32135e-39	EC
Ubb	5.05363e-42	0.57097	0.993	0.923	1.05889e-37	EC
Clu	2.93e-41	0.722668	0.886	0.52	6.13923e-37	EC
Gpx4	9.42876e-41	0.514084	0.938	0.828	1.97561e-36	EC
Itm2b	3.3353e-40	0.536394	0.984	0.942	6.98846e-36	EC
Dynll1	5.77537e-40	0.522199	0.873	0.649	1.21011e-35	EC
Nupr1	3.25398e-35	0.653035	0.703	0.391	6.81807e-31	EC
Myl12b	5.10245e-33	0.520536	0.846	0.575	1.06912e-28	EC
Hsp90aa1	1.05474e-32	0.684804	0.958	0.821	2.21e-28	EC
Hspa1a	9.12832e-30	0.51844	0.771	0.471	1.91266e-25	EC
Ier2	8.56631e-21	0.641344	0.755	0.549	1.7949e-16	EC
Klf6	6.66173e-18	0.540745	0.716	0.504	1.39583e-13	EC
Snap25	0	3.23356	0.843	0.028	0	SGN
Pvalb	0	3.02171	0.745	0.02	0	SGN
Nefh	0	2.9649	0.735	0.016	0	SGN
Nefl	0	2.91408	0.775	0.022	0	SGN
Nefm	0	2.65375	0.75	0.02	0	SGN
Map1a	0	2.51878	0.74	0.056	0	SGN
Uchl1	0	2.28358	0.716	0.032	0	SGN
Snrpn	4.38298e-168	2.25628	0.74	0.142	9.18365e-164	SGN
Stmn3	3.30574e-163	2.00026	0.75	0.137	6.92651e-159	SGN
Map1b	1.33844e-151	2.21439	0.873	0.231	2.80443e-147	SGN
Ywhag	3.18694e-86	1.91196	0.716	0.25	6.67759e-82	SGN
Ywhah	2.64507e-61	1.61063	0.794	0.454	5.54221e-57	SGN
Ckb	2.68055e-51	1.37354	0.882	0.68	5.61655e-47	SGN
Ank2	6.06864e-43	1.40898	0.716	0.439	1.27156e-38	SGN
Dst	4.0377e-39	1.39538	0.73	0.473	8.46019e-35	SGN
Calm2	1.86502e-37	1.61653	0.868	0.762	3.90778e-33	SGN
Calm3	4.04025e-37	1.25458	0.755	0.538	8.46554e-33	SGN
Ttc3	3.82246e-36	1.27631	0.76	0.593	8.00921e-32	SGN
Calm1	3.35702e-34	1.40888	0.863	0.795	7.03395e-30	SGN
Mdh1	3.01535e-32	1.43358	0.735	0.546	6.31806e-28	SGN
Gnas	8.08299e-31	0.837225	0.941	0.913	1.69363e-26	SGN
Hsp90aa1	1.7846e-27	0.768306	0.877	0.822	3.73928e-23	SGN
Tuba1a	4.52058e-25	1.08421	0.725	0.598	9.47197e-21	SGN
Slc25a4	1.99232e-22	0.835718	0.853	0.801	4.1745e-18	SGN
Ndufa4	2.58258e-21	1.01946	0.794	0.746	5.41128e-17	SGN
Gm42418	1.1127e-19	0.735569	1	1	2.33144e-15	SGN
Pkm	5.60759e-19	0.993762	0.735	0.657	1.17496e-14	SGN
Ldhb	6.15027e-19	1.03461	0.711	0.604	1.28867e-14	SGN
Tcf25	1.24136e-14	0.708611	0.76	0.76	2.60101e-10	SGN
Eif4a2	4.95623e-14	0.806586	0.73	0.693	1.03848e-09	SGN
Aldoa	5.25499e-10	0.681579	0.799	0.773	1.10108e-05	SGN
Tuba1b	6.75003e-10	0.823684	0.711	0.714	1.41433e-05	SGN
Cox7c	1.41667e-09	0.690536	0.755	0.812	2.96836e-05	SGN
Cox6c	1.96434e-09	0.73371	0.794	0.824	4.11589e-05	SGN
Gapdh	2.60857e-09	0.64604	0.833	0.856	5.46573e-05	SGN
Atp5b	4.15466e-09	0.762516	0.735	0.778	8.70525e-05	SGN
Chchd2	5.33053e-09	0.567895	0.814	0.833	0.000111691	SGN
Ywhae	1.10219e-08	0.614157	0.701	0.714	0.000230941	SGN
Atp5h	1.17771e-06	0.667028	0.711	0.762	0.0246766	SGN
Aplp1	0	3.73757	1	0.071	0	SGC
Mag	0	3.47405	0.97	0.021	0	SGC
Ermn	0	3.4185	0.98	0.002	0	SGC
Mobp	0	3.13907	0.98	0.006	0	SGC
Tubb4a	0	3.11117	0.98	0.034	0	SGC
Klk6	0	3.05669	0.929	0.001	0	SGC
Stmn4	0	2.92945	0.98	0.004	0	SGC
Ppp1r14a	0	2.76257	0.97	0.059	0	SGC
Mog	0	2.73739	0.939	0.001	0	SGC
Anln	0	2.5184	0.98	0.015	0	SGC
Elavl3	0	2.37376	0.97	0.007	0	SGC
Hapln2	0	2.33249	0.949	0.001	0	SGC
Sez6l2	0	2.31004	0.97	0.005	0	SGC
Ugt8a	0	2.22217	0.98	0.032	0	SGC
Serpinb1a	0	1.99829	0.949	0.054	0	SGC
Tmem151a	0	1.98571	0.949	0.008	0	SGC
Olig1	0	1.96517	0.96	0.001	0	SGC
Fa2h	0	1.91483	0.949	0.028	0	SGC
Gjb1	0	1.90147	0.96	0.021	0	SGC
Hopx	0	1.87817	0.869	0.038	0	SGC
Map1a	0	1.86903	1	0.057	0	SGC
Nkx6-2	0	1.86678	0.949	0	0	SGC
Hcn2	0	1.83408	0.96	0.019	0	SGC
Spock3	0	1.74146	0.939	0.026	0	SGC
Efnb3	0	1.72492	0.949	0.019	0	SGC
Slain1	0	1.70977	0.939	0.033	0	SGC
Fam171b	0	1.68307	0.939	0.04	0	SGC
Tmem88b	0	1.67363	0.939	0.026	0	SGC
Cntn2	0	1.65275	0.949	0.002	0	SGC
Gjc2	0	1.56781	0.929	0.007	0	SGC
Sv2a	0	1.51122	0.96	0.046	0	SGC
Uchl1	0	1.50999	0.838	0.034	0	SGC
Tspan2	0	1.50033	0.909	0.018	0	SGC
Gm15440	0	1.49612	0.889	0.012	0	SGC
Nap1l5	0	1.48032	0.949	0.031	0	SGC
Wscd1	0	1.46288	0.96	0.061	0	SGC
Tmeff1	0	1.45534	0.96	0.055	0	SGC
Ppp1r16b	0	1.4344	0.929	0.039	0	SGC
Tubb3	0	1.4271	0.859	0.009	0	SGC
Myrf	0	1.41036	0.939	0.003	0	SGC
Enpp6	0	1.38129	0.889	0.007	0	SGC
Ttyh2	0	1.36992	0.919	0.057	0	SGC
Gal3st1	0	1.34347	0.98	0.027	0	SGC
1700047M11Rik	0	1.31477	0.919	0.032	0	SGC
Prr5l	0	1.28527	0.879	0.038	0	SGC
Itgb4	0	1.25585	0.889	0.037	0	SGC
Dnm3	0	1.25162	0.949	0.055	0	SGC
Ppp2r2c	0	1.23869	0.929	0.031	0	SGC
Ephb1	0	1.21673	0.909	0.005	0	SGC
Plcl1	0	1.2123	0.899	0.049	0	SGC
Tppp	0	1.19234	0.869	0.011	0	SGC
Phyhipl	0	1.18833	0.919	0.029	0	SGC
Tmem125	0	1.17872	0.869	0.015	0	SGC
Nkx2-9	0	1.15828	0.859	0	0	SGC
Gpr62	0	1.14293	0.859	0.006	0	SGC
Trim59	0	1.12492	0.889	0.03	0	SGC
Prox1	0	1.10387	0.859	0.007	0	SGC
Nmral1	0	1.06397	0.869	0.033	0	SGC
Arsg	0	1.05578	0.879	0.038	0	SGC
Lrrn1	0	1.04676	0.889	0.034	0	SGC
Tmem178b	0	1.0465	0.879	0.005	0	SGC
Adap1	0	1.03766	0.889	0.028	0	SGC
Adamts4	0	1.00814	0.869	0.01	0	SGC
S1pr5	0	0.997594	0.798	0.002	0	SGC
Tmem229a	0	0.992046	0.869	0.033	0	SGC
B3galt5	0	0.990489	0.818	0.004	0	SGC
Lrp1b	0	0.979075	0.848	0.002	0	SGC
Omg	0	0.978714	0.889	0.039	0	SGC
Pigz	0	0.968066	0.788	0.022	0	SGC
Plekhh1	0	0.942459	0.879	0.034	0	SGC
Hepacam	0	0.926784	0.869	0.02	0	SGC
Ncam2	0	0.914792	0.828	0.004	0	SGC
Dusp26	0	0.90252	0.808	0.024	0	SGC
St18	0	0.877567	0.808	0.001	0	SGC
Klhl4	0	0.842361	0.768	0.006	0	SGC
Pak7	0	0.831138	0.758	0.003	0	SGC
Ctnna2	0	0.813404	0.727	0.003	0	SGC
Carns1	0	0.804516	0.788	0.029	0	SGC
Cdk18	0	0.791365	0.758	0.012	0	SGC
Rftn1	0	0.778273	0.818	0.031	0	SGC
Prr18	0	0.761114	0.717	0.002	0	SGC
Unc5b	0	0.746605	0.808	0.026	0	SGC
Galnt6	0	0.746223	0.768	0.005	0	SGC
Soga3	0	0.741595	0.717	0.011	0	SGC
Kcnk13	0	0.712484	0.717	0.01	0	SGC
Jph1	0	0.693566	0.727	0.027	0	SGC
Map6d1	0	0.681245	0.747	0	0	SGC
Tmem144	0	0.660291	0.717	0.019	0	SGC
Fam131b	0	0.650368	0.727	0.001	0	SGC
Fabp5	7.28197e-308	2.33883	0.99	0.071	1.52579e-303	SGC
Gatm	9.64951e-305	2.65342	0.98	0.07	2.02186e-300	SGC
Epb41l3	6.14661e-302	1.79704	0.97	0.069	1.2879e-297	SGC
Dusp15	1.22775e-298	0.827358	0.808	0.042	2.57251e-294	SGC
Cdc42ep2	3.8023e-298	1.2666	0.919	0.059	7.96697e-294	SGC
Nfasc	6.9766e-297	1.0787	0.929	0.058	1.46181e-292	SGC
Ttll7	6.7765e-293	1.91599	0.98	0.071	1.41988e-288	SGC
Bcas1	5.62699e-292	0.952657	0.879	0.051	1.17902e-287	SGC
Pex5l	2.74488e-291	1.55726	0.949	0.064	5.75135e-287	SGC
Dbndd2	1.68294e-290	1.83045	0.97	0.072	3.52626e-286	SGC
Pllp	6.18165e-284	1.79885	0.99	0.075	1.29524e-279	SGC
Gstm7	1.95876e-278	1.33407	0.929	0.066	4.10418e-274	SGC
St6galnac3	1.42456e-275	0.65506	0.768	0.041	2.98488e-271	SGC
Scg5	2.97253e-275	0.8787	0.838	0.05	6.22834e-271	SGC
Kctd13	7.20612e-275	2.10577	0.97	0.078	1.5099e-270	SGC
Larp6	1.19866e-271	0.605758	0.737	0.038	2.51154e-267	SGC
Kcnq3	3.02013e-271	0.735813	0.758	0.041	6.32808e-267	SGC
Evi2a	8.41695e-266	1.50645	0.949	0.073	1.7636e-261	SGC
Tppp3	6.74803e-264	2.18192	0.96	0.078	1.41391e-259	SGC
Rffl	8.77972e-264	0.713244	0.747	0.041	1.83962e-259	SGC
Adssl1	2.25453e-261	1.41018	0.939	0.072	4.72392e-257	SGC
Fah	1.43287e-258	0.870562	0.838	0.054	3.00229e-254	SGC
Gnai1	1.21199e-256	1.87913	0.96	0.08	2.53947e-252	SGC
Srcin1	2.67023e-253	0.952283	0.848	0.057	5.59494e-249	SGC
Sox8	8.33112e-250	0.711051	0.717	0.04	1.74562e-245	SGC
Nipa1	4.38852e-249	1.28592	0.939	0.077	9.19527e-245	SGC
Pdlim1	4.07186e-246	0.709413	0.778	0.047	8.53177e-242	SGC
Pls1	2.18928e-243	0.862037	0.828	0.056	4.5872e-239	SGC
Faah	4.7304e-242	0.782119	0.727	0.043	9.9116e-238	SGC
Shisa4	5.84303e-238	1.83139	0.96	0.087	1.22429e-233	SGC
Pik3c2b	3.33648e-233	0.726965	0.778	0.05	6.99094e-229	SGC
Fscn1	1.3831e-232	1.36467	0.909	0.076	2.898e-228	SGC
Usp31	4.53185e-231	1.23884	0.859	0.067	9.49559e-227	SGC
Prrg1	5.12636e-231	0.860907	0.798	0.054	1.07413e-226	SGC
Scamp5	1.23428e-214	0.590726	0.727	0.047	2.58619e-210	SGC
Il1rap	1.25902e-211	0.707856	0.848	0.065	2.63802e-207	SGC
Acot7	1.10198e-209	1.6334	0.949	0.098	2.30897e-205	SGC
Ncald	8.31177e-208	0.743562	0.808	0.06	1.74156e-203	SGC
Rcan2	2.92395e-207	0.954186	0.869	0.071	6.12655e-203	SGC
Cadm4	2.88559e-206	1.18893	0.97	0.095	6.04618e-202	SGC
Kazn	5.98561e-203	0.833459	0.859	0.072	1.25417e-198	SGC
Agpat4	1.49e-202	1.75881	0.97	0.108	3.122e-198	SGC
Pip4k2a	6.48944e-200	1.6037	0.949	0.101	1.35973e-195	SGC
Cpox	1.67994e-197	2.05794	0.96	0.108	3.51997e-193	SGC
Klhl2	2.14418e-192	0.817058	0.818	0.069	4.49271e-188	SGC
Psat1	2.86096e-192	1.79731	0.97	0.114	5.99456e-188	SGC
Kif1a	4.95455e-189	1.15634	0.939	0.094	1.03813e-184	SGC
Cmtm5	9.9841e-189	2.2748	0.99	0.124	2.09197e-184	SGC
Pcolce2	1.58244e-187	0.749551	0.848	0.071	3.31569e-183	SGC
Kctd3	1.75291e-187	1.01414	0.859	0.08	3.67288e-183	SGC
Myo1d	1.06847e-185	0.784613	0.798	0.067	2.23876e-181	SGC
Polr3e	2.01073e-185	0.76203	0.717	0.054	4.21308e-181	SGC
Tmeff2	3.86319e-182	1.14992	0.929	0.096	8.09454e-178	SGC
Tgfa	7.43994e-179	0.690173	0.747	0.061	1.55889e-174	SGC
Chst2	9.12648e-177	0.762072	0.778	0.064	1.91227e-172	SGC
Map7	7.7912e-173	1.24955	0.949	0.113	1.63249e-168	SGC
Syt11	8.28685e-173	2.38301	0.99	0.138	1.73634e-168	SGC
Arhgap23	3.24893e-171	0.977204	0.929	0.101	6.80748e-167	SGC
Clip3	1.97453e-169	1.21181	0.919	0.108	4.13723e-165	SGC
Aven	2.39407e-168	1.14635	0.838	0.088	5.0163e-164	SGC
4933431E20Rik	7.51999e-167	0.620568	0.778	0.068	1.57566e-162	SGC
Sept4	9.99294e-167	2.20834	0.98	0.134	2.09382e-162	SGC
Aspa	5.44028e-166	1.64065	0.939	0.12	1.1399e-161	SGC
Hdac11	8.02223e-166	1.01839	0.899	0.1	1.6809e-161	SGC
Abcg1	4.74645e-165	0.666854	0.778	0.068	9.94523e-161	SGC
Dact3	2.01041e-164	0.582907	0.717	0.059	4.21241e-160	SGC
Aatk	5.61554e-164	1.01964	0.929	0.102	1.17662e-159	SGC
Prkcz	8.11171e-162	0.708688	0.768	0.071	1.69965e-157	SGC
Slc6a9	2.11217e-161	0.919194	0.859	0.09	4.42562e-157	SGC
Pou3f1	5.20718e-161	0.727555	0.737	0.063	1.09106e-156	SGC
Phgdh	7.28322e-161	1.4833	0.97	0.134	1.52605e-156	SGC
Apbb1	2.03597e-160	1.37516	0.939	0.124	4.26597e-156	SGC
Mbp	2.38642e-160	2.9057	0.98	0.143	5.00026e-156	SGC
Gnao1	1.13655e-159	1.31129	0.929	0.118	2.38141e-155	SGC
Enoph1	4.96785e-159	0.588749	0.747	0.066	1.04091e-154	SGC
Tprn	4.617e-157	0.685238	0.737	0.067	9.674e-153	SGC
Rasgrp3	3.74921e-155	0.904144	0.879	0.096	7.85571e-151	SGC
Vldlr	1.88784e-152	0.803211	0.828	0.086	3.95559e-148	SGC
Phldb1	7.79591e-152	0.843418	0.899	0.101	1.63348e-147	SGC
Bpgm	3.00535e-144	1.17394	0.909	0.126	6.2971e-140	SGC
Pacs2	1.29367e-143	1.55224	0.939	0.143	2.71062e-139	SGC
Tspan15	1.05113e-142	0.85009	0.929	0.113	2.20244e-138	SGC
Cnp	2.43611e-142	3.06881	0.99	0.175	5.10438e-138	SGC
Chn2	4.15883e-142	0.813514	0.848	0.095	8.71399e-138	SGC
Sept8	1.22462e-139	1.74113	1	0.175	2.56595e-135	SGC
Carhsp1	1.77437e-138	1.0632	0.909	0.126	3.71784e-134	SGC
Pcdh9	1.73996e-135	1.55757	0.98	0.163	3.64574e-131	SGC
Paqr8	1.04608e-134	0.899677	0.808	0.093	2.19185e-130	SGC
Dip2a	2.20172e-134	1.01278	0.889	0.118	4.61326e-130	SGC
Arhgef10	3.44774e-133	0.90863	0.899	0.12	7.22404e-129	SGC
Sccpdh	1.35181e-131	1.82454	0.96	0.172	2.83244e-127	SGC
Frmd8	2.52248e-130	0.789456	0.828	0.101	5.28535e-126	SGC
Edil3	2.893e-130	1.60669	0.98	0.168	6.06171e-126	SGC
Tmem63a	1.0679e-129	1.15734	0.899	0.133	2.23757e-125	SGC
Sh3kbp1	6.07008e-129	0.728305	0.859	0.105	1.27186e-124	SGC
Ank3	1.73287e-127	1.01429	0.939	0.137	3.63088e-123	SGC
Synm	2.49856e-127	0.690225	0.808	0.092	5.23523e-123	SGC
Sh3bp5	1.35196e-126	0.834851	0.869	0.11	2.83275e-122	SGC
Slc24a2	4.88541e-126	1.34071	0.939	0.148	1.02364e-121	SGC
Gltp	2.53581e-125	1.89145	0.99	0.204	5.31329e-121	SGC
Zfp536	6.06982e-125	0.637503	0.788	0.091	1.27181e-120	SGC
Desi1	7.85843e-123	0.905253	0.879	0.124	1.64658e-118	SGC
Asrgl1	1.413e-122	0.804306	0.889	0.119	2.96067e-118	SGC
Pdgfa	8.46211e-122	1.41107	0.96	0.166	1.77307e-117	SGC
2310022B05Rik	1.33047e-121	0.788448	0.818	0.104	2.78772e-117	SGC
Mgst3	1.29082e-120	1.4618	0.919	0.163	2.70466e-116	SGC
Inpp5f	5.92753e-120	1.34038	0.899	0.151	1.242e-115	SGC
Hmgcs1	3.40686e-118	2.05945	0.96	0.19	7.1384e-114	SGC
Inf2	5.28587e-118	0.743028	0.869	0.117	1.10755e-113	SGC
Itpk1	5.40739e-118	0.787539	0.899	0.129	1.13301e-113	SGC
Mal	6.00169e-118	2.39033	0.98	0.203	1.25753e-113	SGC
Sqle	1.12973e-116	0.933965	0.838	0.116	2.36712e-112	SGC
Qdpr	3.50548e-116	2.17826	0.99	0.227	7.34503e-112	SGC
Tmem98	4.92526e-116	0.612401	0.717	0.082	1.03199e-111	SGC
Ypel2	5.59724e-116	0.958281	0.869	0.128	1.17279e-111	SGC
Rhog	1.20349e-115	1.35313	0.939	0.175	2.52167e-111	SGC
Csf1	2.38114e-115	0.621637	0.838	0.109	4.98921e-111	SGC
Elovl7	8.23332e-114	1.43707	0.96	0.186	1.72513e-109	SGC
Ermp1	1.20005e-113	0.841022	0.859	0.126	2.51446e-109	SGC
Fez1	2.01908e-113	2.69798	0.99	0.239	4.23059e-109	SGC
Snrpn	2.27458e-113	0.950354	0.889	0.143	4.76594e-109	SGC
Cyp27a1	5.95533e-113	0.659044	0.737	0.089	1.24782e-108	SGC
Rab31	6.89573e-113	0.768154	0.848	0.119	1.44486e-108	SGC
Ap2a1	2.32397e-112	1.73593	0.96	0.21	4.86941e-108	SGC
Cyp51	7.33206e-112	1.22003	0.869	0.141	1.53629e-107	SGC
Bin1	2.61427e-111	1.64026	0.98	0.217	5.47769e-107	SGC
Padi2	9.74527e-111	0.717996	0.808	0.105	2.04193e-106	SGC
Gas7	4.34931e-110	0.63683	0.747	0.092	9.1131e-106	SGC
Abca2	2.3873e-108	1.55395	0.939	0.194	5.0021e-104	SGC
Mapt	2.68792e-108	1.35488	0.99	0.195	5.632e-104	SGC
Stxbp6	3.2388e-108	0.564765	0.768	0.096	6.78626e-104	SGC
Daam2	1.0961e-107	0.777016	0.828	0.116	2.29665e-103	SGC
Sc5d	1.15526e-107	1.14351	0.909	0.167	2.42061e-103	SGC
Ado	1.92673e-107	0.867282	0.828	0.125	4.03708e-103	SGC
Micall1	2.35264e-107	0.619132	0.717	0.088	4.92948e-103	SGC
Ccdc13	3.11527e-107	0.595376	0.717	0.086	6.52742e-103	SGC
Dixdc1	4.01453e-107	0.984186	0.909	0.153	8.41164e-103	SGC
Rcbtb1	4.49651e-105	0.872064	0.859	0.139	9.42153e-101	SGC
Mapk8ip1	6.30954e-105	1.29142	0.96	0.207	1.32204e-100	SGC
Idi1	7.85525e-105	1.27536	0.869	0.151	1.64591e-100	SGC
Endod1	3.73954e-104	0.979572	0.97	0.177	7.83546e-100	SGC
Dock10	1.11157e-103	0.616409	0.859	0.121	2.32908e-99	SGC
Nrxn2	6.15218e-103	0.641055	0.818	0.112	1.28907e-98	SGC
Eml2	9.8307e-103	1.13947	0.859	0.153	2.05983e-98	SGC
Dcaf17	1.92981e-102	1.28572	0.848	0.136	4.04352e-98	SGC
Enpp4	3.35267e-102	1.04951	0.889	0.163	7.02485e-98	SGC
Gna12	1.71734e-101	1.06854	0.96	0.196	3.59834e-97	SGC
Bmp2k	7.7772e-101	0.730891	0.808	0.121	1.62956e-96	SGC
Fdps	1.52742e-100	1.45739	0.929	0.194	3.20041e-96	SGC
Rufy3	3.06971e-99	0.863948	0.949	0.172	6.43196e-95	SGC
Gpr37	6.71874e-99	1.16262	0.939	0.175	1.40778e-94	SGC
Insc	1.53399e-98	0.617175	0.768	0.104	3.21417e-94	SGC
Dpy19l1	3.58343e-98	1.17834	0.929	0.191	7.50837e-94	SGC
Mast3	1.27949e-97	0.742598	0.778	0.117	2.68091e-93	SGC
Fdft1	1.53295e-97	0.824214	0.848	0.138	3.212e-93	SGC
Nde1	6.39025e-97	0.823154	0.939	0.176	1.33895e-92	SGC
Rap1gds1	1.13274e-96	0.91383	0.909	0.174	2.37344e-92	SGC
Plp1	1.13831e-96	4.42745	1	0.308	2.3851e-92	SGC
Elmo1	5.40572e-96	0.583387	0.778	0.108	1.13266e-91	SGC
Msmo1	8.37896e-95	1.52751	0.96	0.225	1.75564e-90	SGC
Gamt	1.31273e-94	0.848853	0.798	0.126	2.75056e-90	SGC
Anks1b	1.4728e-94	0.893695	0.899	0.147	3.08595e-90	SGC
Slco3a1	2.83552e-94	1.15583	0.929	0.195	5.94126e-90	SGC
Cxx1b	4.46894e-94	0.707407	0.808	0.126	9.36378e-90	SGC
Efcab14	4.68154e-94	1.83523	1	0.31	9.80923e-90	SGC
Ptprd	2.4721e-93	1.51293	0.98	0.254	5.17979e-89	SGC
Ddr1	4.6851e-93	0.741425	0.879	0.151	9.81669e-89	SGC
Hrsp12	8.19253e-93	0.667909	0.778	0.118	1.71658e-88	SGC
Kif21a	1.24563e-92	1.02915	0.939	0.192	2.60998e-88	SGC
Snx15	4.3437e-92	0.70916	0.798	0.128	9.10135e-88	SGC
Stmn1	9.29208e-90	2.63049	0.99	0.326	1.94697e-85	SGC
Phlda3	1.22177e-89	0.730553	0.798	0.128	2.55997e-85	SGC
Grhpr	4.33131e-89	0.666688	0.778	0.125	9.07539e-85	SGC
Rnd2	8.09783e-88	0.904088	0.879	0.171	1.69674e-83	SGC
Pea15a	1.20369e-87	1.35947	0.98	0.28	2.52209e-83	SGC
Fam168a	1.43218e-87	1.03334	0.96	0.233	3.00085e-83	SGC
Limch1	2.24945e-87	0.865964	0.919	0.174	4.71328e-83	SGC
Otud7b	1.68993e-86	1.00981	0.919	0.202	3.54091e-82	SGC
Pcyt2	1.7995e-86	0.84137	0.869	0.17	3.77049e-82	SGC
Sbf1	8.59655e-86	0.613208	0.818	0.136	1.80124e-81	SGC
Tmcc3	7.60588e-85	1.14158	0.96	0.238	1.59366e-80	SGC
Josd2	1.43728e-84	1.4363	0.98	0.303	3.01153e-80	SGC
Slc44a1	6.70897e-84	1.33831	0.97	0.286	1.40573e-79	SGC
Fmnl2	7.13197e-83	0.959497	0.929	0.21	1.49436e-78	SGC
Trf	8.7671e-83	3.13912	0.99	0.368	1.83697e-78	SGC
Ube2d1	9.72923e-83	0.69825	0.859	0.162	2.03857e-78	SGC
Rab6b	1.41961e-82	0.847567	0.818	0.156	2.97451e-78	SGC
Litaf	2.68394e-82	1.07858	0.939	0.233	5.62367e-78	SGC
Zcchc24	4.63532e-82	0.830467	0.879	0.171	9.71238e-78	SGC
Zdhhc20	5.14016e-82	1.14151	0.949	0.249	1.07702e-77	SGC
Usp54	1.11818e-81	0.51936	0.798	0.128	2.34293e-77	SGC
Golga7	2.14274e-81	1.13612	0.98	0.284	4.48969e-77	SGC
Iqsec1	2.37221e-81	1.12318	0.909	0.219	4.9705e-77	SGC
Lap3	2.58175e-81	0.964271	0.919	0.209	5.40953e-77	SGC
Cldn11	3.04359e-81	1.97313	0.97	0.311	6.37724e-77	SGC
Pak1	2.08187e-80	0.803728	0.838	0.164	4.36213e-76	SGC
Ank	4.55496e-80	0.941366	0.899	0.195	9.54402e-76	SGC
Lpar1	9.07058e-80	1.23976	0.96	0.248	1.90056e-75	SGC
Acaca	3.82671e-79	0.668583	0.808	0.146	8.0181e-75	SGC
S100a16	3.86064e-79	1.55093	0.98	0.361	8.08921e-75	SGC
Igsf11	7.15457e-79	0.51761	0.727	0.11	1.4991e-74	SGC
Clasp2	7.55947e-79	0.826791	0.929	0.209	1.58394e-74	SGC
Phlpp1	9.03043e-79	0.933455	0.949	0.223	1.89215e-74	SGC
Kif1bp	9.39334e-79	0.804461	0.909	0.204	1.96819e-74	SGC
Slc48a1	1.19405e-78	1.41073	0.97	0.324	2.50189e-74	SGC
Pdlim2	2.21417e-78	1.69775	0.919	0.274	4.63935e-74	SGC
Mid1ip1	6.16503e-77	0.988894	0.939	0.229	1.29176e-72	SGC
Ralgds	2.81043e-76	0.769055	0.778	0.144	5.88869e-72	SGC
Dnajc24	4.84919e-76	0.60146	0.838	0.156	1.01605e-71	SGC
Pla2g16	5.54924e-76	1.39308	0.97	0.328	1.16273e-71	SGC
Dock9	8.84253e-76	0.556424	0.808	0.143	1.85278e-71	SGC
Sirt2	1.21095e-75	1.66102	0.99	0.411	2.53731e-71	SGC
Gclm	1.45282e-75	0.877813	0.939	0.233	3.0441e-71	SGC
Vmp1	2.61772e-75	1.13824	0.949	0.293	5.48491e-71	SGC
Pop4	4.15184e-75	0.675124	0.758	0.139	8.69935e-71	SGC
Map7d1	1.44178e-74	1.14166	0.96	0.288	3.02095e-70	SGC
Atp9a	1.76803e-74	1.00662	0.919	0.245	3.70454e-70	SGC
Lbh	4.30978e-74	0.584153	0.798	0.143	9.03028e-70	SGC
Tspyl4	5.42026e-74	0.676995	0.859	0.176	1.13571e-69	SGC
Pfn2	5.82344e-74	0.66908	0.869	0.178	1.22019e-69	SGC
Osbpl1a	6.07352e-74	1.31078	0.98	0.334	1.27258e-69	SGC
Prnp	6.16632e-74	1.51894	1	0.409	1.29203e-69	SGC
Sec11c	7.93379e-74	2.01762	0.99	0.462	1.66237e-69	SGC
Fam177a	8.29237e-74	0.899641	0.869	0.205	1.7375e-69	SGC
Spg20	1.9349e-73	0.990931	0.919	0.241	4.05421e-69	SGC
Kif1b	2.46489e-73	2.04387	1	0.491	5.16469e-69	SGC
Lpcat2	4.33235e-73	0.505207	0.707	0.114	9.07758e-69	SGC
Fgfr2	4.82282e-73	0.913339	0.929	0.226	1.01053e-68	SGC
Sys1	9.27892e-73	1.36233	1	0.411	1.94421e-68	SGC
Faim	1.32776e-72	0.579612	0.737	0.132	2.78205e-68	SGC
Arrdc3	4.05562e-72	0.662741	0.848	0.167	8.49774e-68	SGC
Map7d2	1.69899e-71	0.641213	0.707	0.122	3.5599e-67	SGC
Atp8a1	2.21411e-71	0.837481	0.889	0.212	4.63923e-67	SGC
Enpp2	4.36319e-71	1.50989	0.99	0.357	9.1422e-67	SGC
Taldo1	9.00708e-71	1.51962	1	0.445	1.88725e-66	SGC
Ptp4a1	9.31966e-71	1.20107	0.96	0.327	1.95275e-66	SGC
Uchl3	9.78044e-71	0.549675	0.798	0.153	2.0493e-66	SGC
Sypl	9.9028e-71	1.51397	0.99	0.423	2.07493e-66	SGC
Hiat1	9.95315e-71	0.787638	0.828	0.181	2.08548e-66	SGC
Gstm5	1.20992e-70	1.36699	0.98	0.373	2.53515e-66	SGC
Rnf13	2.12433e-70	1.41229	0.98	0.421	4.45111e-66	SGC
March8	2.21716e-70	0.56204	0.747	0.138	4.64561e-66	SGC
Qk	9.6015e-70	2.23134	1	0.569	2.0118e-65	SGC
Ndrg1	4.5891e-69	1.39788	0.99	0.369	9.61555e-65	SGC
Rap1a	6.08357e-69	1.62497	0.96	0.416	1.27469e-64	SGC
Gpm6b	6.36263e-69	1.79141	1	0.549	1.33316e-64	SGC
Dpysl2	1.98322e-68	1.62872	0.98	0.428	4.15545e-64	SGC
Stxbp3	4.83494e-68	0.839899	0.919	0.247	1.01306e-63	SGC
Rtn4	5.16372e-68	2.06892	1	0.617	1.08196e-63	SGC
Gins4	8.92565e-68	0.509403	0.727	0.133	1.87019e-63	SGC
Dnajb2	1.82834e-67	1.0074	0.96	0.296	3.83092e-63	SGC
Mpp5	4.74913e-67	0.674016	0.899	0.202	9.95085e-63	SGC
Setd8	7.82895e-67	0.777584	0.838	0.194	1.6404e-62	SGC
Plin3	8.86183e-67	1.54627	0.98	0.435	1.85682e-62	SGC
Tuba1a	8.92591e-67	2.13534	1	0.598	1.87024e-62	SGC
Map1b	1.05255e-66	0.729182	0.919	0.232	2.20542e-62	SGC
Tbc1d10b	1.65902e-66	0.539564	0.717	0.131	3.47614e-62	SGC
Slu7	3.27463e-66	0.984967	0.909	0.251	6.86134e-62	SGC
Epn2	3.40807e-66	0.984635	0.939	0.279	7.14093e-62	SGC
Ankib1	4.37518e-66	0.591597	0.747	0.143	9.16732e-62	SGC
Sept7	5.76023e-66	1.75048	1	0.599	1.20694e-61	SGC
Jam3	5.79288e-66	0.783491	0.909	0.221	1.21378e-61	SGC
Strn	1.81076e-65	0.615703	0.778	0.159	3.7941e-61	SGC
Gab1	3.15897e-65	0.694954	0.828	0.181	6.61899e-61	SGC
Adi1	1.7644e-64	0.546496	0.768	0.151	3.69696e-60	SGC
Car2	2.36184e-64	1.81576	0.99	0.463	4.94876e-60	SGC
Dusp3	2.82062e-64	0.846913	0.939	0.257	5.91004e-60	SGC
Gng11	6.0689e-64	1.78957	0.949	0.438	1.27162e-59	SGC
Ctnnbip1	6.87469e-64	0.620757	0.859	0.198	1.44045e-59	SGC
Actr1a	1.94847e-63	0.551745	0.828	0.18	4.08263e-59	SGC
Cldnd1	3.52717e-63	1.03301	0.98	0.384	7.39047e-59	SGC
Slc35a5	4.76512e-63	0.522836	0.818	0.171	9.98436e-59	SGC
Chmp7	5.97512e-63	0.528803	0.737	0.143	1.25197e-58	SGC
Prkacb	8.92653e-63	0.91181	0.949	0.312	1.87038e-58	SGC
Scd2	1.46393e-62	1.7391	1	0.605	3.06737e-58	SGC
Agap1	1.48636e-62	0.572127	0.798	0.164	3.11438e-58	SGC
Ncam1	1.81495e-62	0.785361	0.97	0.24	3.80287e-58	SGC
Tulp4	2.01153e-62	1.19588	0.99	0.424	4.21475e-58	SGC
Ywhaq	2.02424e-62	1.44808	0.99	0.619	4.24138e-58	SGC
1110065P20Rik	2.14345e-62	0.612858	0.828	0.188	4.49118e-58	SGC
Bace1	2.63399e-62	0.753852	0.808	0.188	5.51899e-58	SGC
Fkbp1a	2.77476e-62	1.31468	0.98	0.491	5.81395e-58	SGC
Ilvbl	5.48928e-62	0.615254	0.818	0.181	1.15017e-57	SGC
Etv1	7.49673e-62	1.27783	0.99	0.429	1.57079e-57	SGC
Gjc3	8.36285e-62	0.770595	0.97	0.232	1.75227e-57	SGC
Lamp1	1.85151e-61	1.29533	1	0.772	3.87947e-57	SGC
Arl8a	2.43099e-61	0.752102	0.949	0.275	5.09366e-57	SGC
Sox10	2.89671e-61	0.848805	0.99	0.268	6.06947e-57	SGC
Apbb2	3.34504e-61	0.872059	0.899	0.25	7.00885e-57	SGC
Sort1	3.77269e-61	1.0696	0.939	0.321	7.90491e-57	SGC
Nabp2	1.46227e-60	0.56067	0.818	0.184	3.06389e-56	SGC
Smad7	6.83642e-60	0.912902	0.949	0.288	1.43244e-55	SGC
Vamp3	2.82623e-59	0.673162	0.869	0.227	5.92179e-55	SGC
Plekhb1	3.24844e-59	1.10756	0.97	0.358	6.80646e-55	SGC
Cyp20a1	3.82606e-59	0.516865	0.737	0.15	8.01674e-55	SGC
Rnf7	4.54206e-59	1.19299	1	0.584	9.51698e-55	SGC
Csrp1	5.23558e-59	1.15005	0.99	0.395	1.09701e-54	SGC
Hmox2	6.34407e-59	0.897372	0.929	0.314	1.32927e-54	SGC
S100b	1.10456e-58	1.47956	0.98	0.477	2.31439e-54	SGC
Abhd17a	1.11412e-58	0.889039	0.96	0.333	2.33442e-54	SGC
Rhobtb3	1.85535e-58	0.587023	0.848	0.196	3.88752e-54	SGC
Foxn3	1.91689e-58	0.739265	0.929	0.267	4.01645e-54	SGC
Abhd17b	4.71528e-58	0.602934	0.798	0.181	9.87993e-54	SGC
Fth1	7.13746e-58	1.73604	1	0.969	1.49551e-53	SGC
Gabbr1	1.07809e-57	0.746515	0.919	0.268	2.25893e-53	SGC
Smarcd1	1.25444e-57	0.667947	0.889	0.237	2.62843e-53	SGC
Vta1	1.71642e-57	0.666315	0.798	0.198	3.59642e-53	SGC
Elovl5	1.74556e-57	0.680888	0.879	0.229	3.65748e-53	SGC
Elovl1	3.18371e-57	0.737701	0.869	0.226	6.67084e-53	SGC
Tmem189	2.08315e-56	0.747102	0.879	0.248	4.36482e-52	SGC
Glod4	2.29238e-56	0.690359	0.879	0.242	4.80322e-52	SGC
Fnbp1	2.424e-56	1.09574	0.949	0.376	5.079e-52	SGC
Mpc1	2.54045e-56	1.16955	0.96	0.482	5.32301e-52	SGC
Cryab	2.7218e-56	1.4205	0.99	0.504	5.70299e-52	SGC
Tecr	3.02273e-56	1.08935	0.99	0.619	6.33352e-52	SGC
Gng12	1.25043e-55	0.745735	0.929	0.281	2.62003e-51	SGC
Cxx1a	1.94956e-55	0.716143	0.869	0.231	4.08492e-51	SGC
Papss1	2.61468e-55	0.811884	0.889	0.274	5.47854e-51	SGC
Scarb2	2.73214e-55	0.871643	0.919	0.302	5.72466e-51	SGC
Pigyl	3.35097e-55	0.726774	0.859	0.241	7.02128e-51	SGC
Hmgcr	1.20713e-54	0.66142	0.818	0.202	2.52929e-50	SGC
Fnta	1.31345e-54	0.881304	0.909	0.305	2.75208e-50	SGC
Ndufaf2	3.94496e-54	0.625786	0.828	0.21	8.26588e-50	SGC
Pmvk	5.0981e-54	0.622798	0.788	0.193	1.06821e-49	SGC
Pcbp4	5.24256e-54	0.820738	0.939	0.322	1.09847e-49	SGC
Cpd	5.35638e-54	1.00486	0.939	0.36	1.12232e-49	SGC
Dip2b	5.60469e-54	0.792203	0.949	0.324	1.17435e-49	SGC
Ppp2r3a	2.14072e-53	0.711025	0.869	0.235	4.48545e-49	SGC
Arap2	3.42411e-53	0.558283	0.859	0.21	7.17455e-49	SGC
Ccdc88a	4.00789e-53	0.882697	0.99	0.38	8.39773e-49	SGC
Reep3	7.11159e-53	1.00963	0.96	0.424	1.49009e-48	SGC
Arl2	7.89956e-53	0.846874	0.939	0.337	1.6552e-48	SGC
Fam134b	9.12557e-53	0.815119	0.859	0.241	1.91208e-48	SGC
Tmem9b	2.54832e-52	0.525518	0.869	0.222	5.33949e-48	SGC
Hipk2	4.29586e-52	0.527949	0.899	0.232	9.00111e-48	SGC
Prdx1	7.1e-52	1.08912	0.99	0.772	1.48766e-47	SGC
Rtn3	2.28109e-51	0.957936	0.99	0.569	4.77956e-47	SGC
Hdhd2	2.58938e-51	0.56432	0.768	0.183	5.42554e-47	SGC
Nacc2	4.47976e-51	0.66032	0.818	0.216	9.38643e-47	SGC
Rnf5	5.12268e-51	0.566822	0.879	0.244	1.07336e-46	SGC
Pmp22	5.33175e-51	0.803816	0.97	0.485	1.11716e-46	SGC
Marcksl1	7.07616e-51	0.770569	0.909	0.283	1.48267e-46	SGC
Magt1	2.49109e-50	0.860837	0.939	0.356	5.21958e-46	SGC
Aig1	2.86431e-50	0.773132	0.929	0.322	6.00159e-46	SGC
Stard3	1.62501e-49	0.511909	0.707	0.163	3.40488e-45	SGC
Vamp7	1.74195e-49	0.528031	0.758	0.184	3.64992e-45	SGC
Fis1	3.02041e-49	0.924054	0.99	0.577	6.32866e-45	SGC
Secisbp2l	3.1873e-49	0.936344	0.939	0.378	6.67834e-45	SGC
Rala	3.96974e-49	0.730579	0.939	0.327	8.31779e-45	SGC
Mapre2	5.99192e-49	0.757292	0.909	0.323	1.25549e-44	SGC
Shtn1	6.89759e-49	0.618067	0.838	0.219	1.44525e-44	SGC
Cdc37l1	6.93727e-49	0.943317	0.949	0.429	1.45357e-44	SGC
Tspan5	1.41089e-48	0.557113	0.818	0.208	2.95624e-44	SGC
Cers2	1.73523e-48	0.914558	0.949	0.429	3.63582e-44	SGC
Rhob	3.15139e-48	0.927856	0.99	0.427	6.6031e-44	SGC
Pmm1	5.20144e-48	0.604601	0.909	0.273	1.08986e-43	SGC
Pde6d	7.23598e-48	0.575106	0.848	0.24	1.51615e-43	SGC
Hmgn2	1.09665e-47	0.75608	0.939	0.325	2.29782e-43	SGC
Npc1	1.3699e-47	0.688201	0.939	0.302	2.87034e-43	SGC
Vbp1	2.73129e-47	0.646909	0.899	0.296	5.72288e-43	SGC
Wipi1	3.61821e-47	0.609534	0.859	0.246	7.58124e-43	SGC
Arhgef2	9.70707e-47	0.528492	0.828	0.222	2.03392e-42	SGC
Snapin	9.96073e-47	0.595411	0.848	0.252	2.08707e-42	SGC
Smim15	1.2904e-46	0.562603	0.838	0.238	2.70377e-42	SGC
U2af1	1.45233e-46	0.850116	0.919	0.398	3.04306e-42	SGC
Lgmn	1.91747e-46	0.603242	0.899	0.268	4.01768e-42	SGC
Sft2d1	3.35937e-46	0.628948	0.869	0.275	7.03889e-42	SGC
Snx1	3.44559e-46	0.729926	0.889	0.298	7.21954e-42	SGC
Cd59a	4.12202e-46	0.902426	0.788	0.23	8.63686e-42	SGC
Sept2	5.20829e-46	0.833363	0.909	0.346	1.09129e-41	SGC
Sh3glb1	7.86236e-46	0.847986	0.99	0.548	1.6474e-41	SGC
Zeb2	1.129e-45	0.986751	0.99	0.536	2.36558e-41	SGC
Rnf130	2.34849e-45	0.831042	0.929	0.43	4.92079e-41	SGC
Trim2	2.7433e-45	0.680411	0.909	0.296	5.74803e-41	SGC
Degs1	3.55711e-45	0.791968	0.949	0.408	7.45321e-41	SGC
Dctn2	4.09971e-45	0.775704	0.97	0.406	8.59012e-41	SGC
Cisd1	8.54125e-45	0.784032	0.919	0.359	1.78965e-40	SGC
Aamdc	1.22003e-44	0.609956	0.899	0.291	2.55633e-40	SGC
Kifap3	7.04648e-44	0.688705	0.899	0.317	1.47645e-39	SGC
Klf13	7.41551e-44	0.809472	0.98	0.396	1.55377e-39	SGC
Tmbim1	2.05787e-43	0.677514	0.919	0.337	4.31187e-39	SGC
Ywhae	6.57747e-43	0.803296	1	0.713	1.37818e-38	SGC
Bnip3l	8.48699e-43	0.875558	0.99	0.628	1.77828e-38	SGC
Cfl1	1.07072e-42	0.957991	0.97	0.694	2.24348e-38	SGC
Adipor2	1.09538e-42	0.846915	0.97	0.412	2.29516e-38	SGC
Dctn4	1.41826e-42	0.595546	0.869	0.266	2.97167e-38	SGC
Mast4	1.78326e-42	0.70716	0.929	0.336	3.73647e-38	SGC
Dync1i2	1.83544e-42	0.941673	0.97	0.619	3.84581e-38	SGC
Mlf2	2.22528e-42	0.808644	0.96	0.459	4.66262e-38	SGC
Usp22	2.26979e-42	0.536011	0.798	0.224	4.7559e-38	SGC
Mrfap1	3.61717e-42	0.81053	1	0.67	7.57905e-38	SGC
Ank2	3.88962e-42	0.790125	0.97	0.439	8.14991e-38	SGC
Pafah1b2	4.35014e-42	0.619314	0.879	0.303	9.11485e-38	SGC
Gapdh	1.71594e-41	0.801156	1	0.855	3.5954e-37	SGC
Tm7sf3	2.95768e-41	0.591553	0.899	0.315	6.19722e-37	SGC
Phactr1	3.46352e-41	0.597966	0.929	0.289	7.25711e-37	SGC
Rab10	4.06216e-41	0.76433	0.929	0.438	8.51145e-37	SGC
Anapc11	5.04774e-41	0.762361	0.929	0.429	1.05765e-36	SGC
1810037I17Rik	1.01311e-40	0.788518	0.99	0.607	2.12278e-36	SGC
Clcn3	1.03695e-40	0.637384	0.96	0.363	2.17273e-36	SGC
Chmp2b	1.10808e-40	0.594957	0.828	0.263	2.32175e-36	SGC
Dctn1	1.33833e-40	0.567164	0.859	0.289	2.8042e-36	SGC
Cd82	2.1191e-40	0.516921	0.808	0.229	4.44016e-36	SGC
Pgp	3.7472e-40	0.68718	0.949	0.376	7.85152e-36	SGC
Cfl2	4.92104e-40	0.757461	0.98	0.472	1.03111e-35	SGC
Cdc42bpa	4.99311e-40	0.581163	0.879	0.285	1.04621e-35	SGC
Rac1	1.48106e-39	0.75244	0.96	0.55	3.10326e-35	SGC
Nfix	4.08704e-39	0.817877	1	0.533	8.56357e-35	SGC
Tbcb	4.56127e-39	0.62105	0.869	0.328	9.55724e-35	SGC
Ak3	4.58701e-39	0.639966	0.879	0.312	9.61117e-35	SGC
Emc10	5.92736e-39	0.713822	0.96	0.477	1.24196e-34	SGC
Lmbrd1	1.6572e-38	0.648326	0.939	0.408	3.47234e-34	SGC
Amd1	2.08603e-38	0.835616	0.939	0.432	4.37087e-34	SGC
Tsc22d4	2.49691e-38	0.82806	0.98	0.592	5.23177e-34	SGC
Rexo2	3.17519e-38	0.683551	0.929	0.374	6.65298e-34	SGC
Dbi	3.36858e-38	0.863656	1	0.697	7.05818e-34	SGC
Ppp2ca	3.4564e-38	0.738107	0.939	0.479	7.2422e-34	SGC
Gkap1	6.10406e-38	0.687707	0.939	0.402	1.27898e-33	SGC
Wbp2	1.2022e-37	0.678292	0.929	0.401	2.51897e-33	SGC
Ckap5	2.61649e-37	0.507815	0.808	0.251	5.48234e-33	SGC
Ctr9	2.76413e-37	0.540612	0.798	0.248	5.79167e-33	SGC
Rhou	3.61799e-37	0.67614	0.889	0.335	7.58077e-33	SGC
Gde1	3.85246e-37	0.620212	0.919	0.35	8.07206e-33	SGC
Picalm	4.15767e-37	0.533522	0.909	0.337	8.71157e-33	SGC
Cfap36	4.28914e-37	0.525063	0.869	0.283	8.98703e-33	SGC
Usp48	7.19848e-37	0.617772	0.798	0.266	1.5083e-32	SGC
Sars	7.9825e-37	0.657801	0.919	0.386	1.67257e-32	SGC
Abhd12	2.92482e-36	0.628335	0.909	0.357	6.12838e-32	SGC
Zfp706	4.38203e-36	0.684169	0.96	0.479	9.18167e-32	SGC
Grb14	6.89805e-36	0.602966	0.899	0.293	1.44535e-31	SGC
Card19	8.55617e-36	0.502784	0.828	0.267	1.79277e-31	SGC
Glul	1.4686e-35	0.82824	0.99	0.784	3.07716e-31	SGC
Actb	1.87153e-35	0.707119	1	0.95	3.92143e-31	SGC
Atxn7l3b	2.57595e-35	0.733304	0.96	0.64	5.3974e-31	SGC
Pafah1b1	2.83702e-35	0.72374	0.99	0.678	5.94442e-31	SGC
Acaa1a	3.65921e-35	0.612248	0.949	0.42	7.66715e-31	SGC
Ktn1	4.6436e-35	0.731904	0.98	0.693	9.72974e-31	SGC
Gpx4	9.28944e-35	0.736619	0.99	0.828	1.94642e-30	SGC
Rdx	1.14668e-34	0.683767	0.99	0.653	2.40265e-30	SGC
Clcn4	1.5315e-34	0.574002	0.889	0.348	3.20896e-30	SGC
Calm1	2.69141e-34	0.635793	1	0.795	5.63931e-30	SGC
Bmyc	3.18198e-34	0.594154	0.929	0.366	6.6672e-30	SGC
Serinc1	3.45112e-34	0.650584	1	0.618	7.23113e-30	SGC
Mapk3	4.03636e-34	0.739178	0.949	0.514	8.45738e-30	SGC
Tmbim6	4.19618e-34	0.687574	0.99	0.726	8.79226e-30	SGC
Sbds	5.17907e-34	0.562219	0.939	0.412	1.08517e-29	SGC
Cltb	4.17229e-33	0.526185	0.869	0.318	8.7422e-29	SGC
Smdt1	4.40402e-33	0.666778	0.98	0.612	9.22774e-29	SGC
Tmsb4x	6.6152e-33	0.694929	1	0.835	1.38608e-28	SGC
H2afj	8.05576e-33	0.670251	0.919	0.428	1.68792e-28	SGC
App	1.22741e-32	0.617067	1	0.874	2.5718e-28	SGC
Zcchc17	3.03679e-32	0.535175	0.828	0.297	6.36299e-28	SGC
Gsn	4.51881e-32	0.755921	0.939	0.521	9.46826e-28	SGC
Cystm1	4.92247e-32	0.592775	0.949	0.381	1.03141e-27	SGC
Wnk1	5.38638e-32	0.664002	0.949	0.57	1.12861e-27	SGC
Hsbp1	7.24766e-32	0.620779	0.98	0.55	1.5186e-27	SGC
Anxa5	9.42579e-32	0.915457	0.929	0.628	1.97499e-27	SGC
Apc	2.12969e-31	0.5553	0.848	0.331	4.46235e-27	SGC
Gstp1	3.80205e-31	0.532028	0.828	0.285	7.96643e-27	SGC
Dctn3	4.93154e-31	0.552014	0.889	0.396	1.03331e-26	SGC
Dynll1	5.20265e-31	0.727535	0.99	0.65	1.09011e-26	SGC
C4b	1.53588e-30	1.04435	0.707	0.241	3.21814e-26	SGC
Paics	1.9565e-30	0.511364	0.859	0.338	4.09945e-26	SGC
Raly	2.28869e-30	0.50348	0.889	0.372	4.79549e-26	SGC
Tmem258	2.64899e-30	0.622062	0.939	0.476	5.55042e-26	SGC
Sh3bgrl3	2.66701e-30	0.559712	0.939	0.474	5.58819e-26	SGC
Dstn	9.86881e-30	0.557549	0.99	0.623	2.06781e-25	SGC
Rab6a	1.43638e-29	0.576622	0.909	0.418	3.00965e-25	SGC
Tkt	1.82629e-29	0.630262	0.949	0.524	3.82663e-25	SGC
Tmed10	5.06692e-29	0.606028	0.99	0.69	1.06167e-24	SGC
Arpc1a	6.28985e-29	0.575697	0.939	0.483	1.31791e-24	SGC
Eid1	6.61741e-29	0.71211	0.919	0.523	1.38655e-24	SGC
Vimp	1.71126e-28	0.570014	0.929	0.414	3.58561e-24	SGC
Ddrgk1	2.14016e-28	0.550204	0.96	0.526	4.48427e-24	SGC
Pnkd	2.58524e-28	0.539179	0.889	0.375	5.41685e-24	SGC
Vdac2	4.35517e-28	0.588715	0.97	0.584	9.12539e-24	SGC
Hint1	7.30747e-28	0.616689	0.97	0.633	1.53113e-23	SGC
Emc7	1.16151e-27	0.586801	0.939	0.532	2.43372e-23	SGC
Zfp771	1.67625e-27	0.667967	0.737	0.274	3.51225e-23	SGC
Lamtor1	1.70571e-27	0.549025	0.838	0.369	3.57396e-23	SGC
Mrpl20	3.0465e-27	0.539535	0.859	0.398	6.38334e-23	SGC
Cwc15	3.78184e-27	0.518952	0.929	0.445	7.9241e-23	SGC
Reep5	4.87634e-27	0.593805	0.98	0.49	1.02174e-22	SGC
Mbnl2	9.98948e-27	0.586275	0.98	0.65	2.0931e-22	SGC
Gabarapl2	1.94908e-26	0.58542	0.96	0.618	4.0839e-22	SGC
Psmb2	6.73954e-26	0.545862	0.879	0.448	1.41214e-21	SGC
Morf4l1	8.3805e-26	0.508823	0.99	0.832	1.75597e-21	SGC
Cd81	4.60679e-25	0.592293	1	0.806	9.65261e-21	SGC
Rsrc1	4.63712e-25	0.505421	0.869	0.38	9.71616e-21	SGC
Thra	1.22559e-24	0.5097	0.949	0.511	2.56797e-20	SGC
Arl6ip1	1.34787e-24	0.53601	0.98	0.701	2.82418e-20	SGC
Ptges3	2.55782e-24	0.530047	0.949	0.554	5.35941e-20	SGC
Tomm20	2.5961e-24	0.508197	0.97	0.573	5.4396e-20	SGC
Spcs1	6.1768e-24	0.525361	0.96	0.546	1.29422e-19	SGC
Csnk2a1	1.04145e-23	0.503969	0.939	0.518	2.18214e-19	SGC
Ndufa3	3.17075e-23	0.524022	0.99	0.616	6.64368e-19	SGC
Apod	7.7616e-23	0.566454	0.98	0.679	1.62629e-18	SGC
Psma7	8.17271e-23	0.508398	0.929	0.581	1.71243e-18	SGC
Hist1h2bc	9.37152e-23	0.515272	0.909	0.443	1.96362e-18	SGC
Sgk1	2.15753e-19	0.542436	0.758	0.287	4.52068e-15	SGC
Mpz	0	4.74887	0.917	0.054	0	SC
Mt3	0	3.29081	0.811	0.087	0	SC
Mbp	0	3.05627	0.92	0.107	0	SC
Pmp22	0	2.92403	0.925	0.465	0	SC
Kcna1	0	2.90387	0.921	0.017	0	SC
Plp1	0	2.73458	0.983	0.277	0	SC
Cnp	0	2.50464	0.855	0.144	0	SC
Mal	0	2.21555	0.857	0.173	0	SC
Art3	0	2.18781	0.848	0.034	0	SC
Aatk	0	2.17503	0.841	0.068	0	SC
Ndrg1	0	2.1741	0.867	0.346	0	SC
Scd2	0	1.98121	0.95	0.589	0	SC
Qk	0	1.89055	0.937	0.552	0	SC
Hmgcs2	0	1.86214	0.73	0.046	0	SC
Itgb8	0	1.8618	0.744	0.174	0	SC
Cd9	0	1.85663	0.898	0.531	0	SC
Mt1	0	1.82795	0.889	0.586	0	SC
Fxyd6	0	1.8001	0.815	0.377	0	SC
Mt2	0	1.77904	0.705	0.246	0	SC
Cryab	0	1.77319	0.864	0.488	0	SC
Sema3b	0	1.74685	0.731	0.078	0	SC
Rasal2	0	1.70629	0.76	0.156	0	SC
S100a6	0	1.50206	0.829	0.234	0	SC
Ldhb	0	1.41653	0.83	0.594	0	SC
Gpm6b	0	1.27415	0.91	0.532	0	SC
Gjc3	0	1.2399	0.74	0.209	0	SC
Tsc22d4	0	1.217	0.805	0.582	0	SC
Dbi	0	1.16629	0.85	0.69	0	SC
Prnp	0	1.16396	0.744	0.394	0	SC
Col1a2	0	1.1371	0.757	0.309	0	SC
Dag1	0	1.13635	0.737	0.465	0	SC
Ckb	0	1.13615	0.87	0.672	0	SC
Serpine2	0	1.13441	0.748	0.325	0	SC
Plekhb1	0	0.98773	0.708	0.342	0	SC
Dst	0	0.886548	0.741	0.462	0	SC
mt-Cytb	4.63943e-299	0.51323	0.986	0.991	9.72099e-295	SC
Vim	1.83596e-277	0.915446	0.767	0.559	3.8469e-273	SC
Pebp1	1.83731e-275	0.811976	0.788	0.674	3.84971e-271	SC
mt-Co1	4.93316e-268	0.522591	0.993	0.994	1.03365e-263	SC
Ahnak	6.17263e-263	0.731031	0.799	0.568	1.29335e-258	SC
Utrn	2.2694e-255	0.821038	0.715	0.46	4.75506e-251	SC
Dynll1	9.34797e-239	0.814094	0.75	0.646	1.95868e-234	SC
Fxyd1	2.06329e-236	1.31951	0.741	0.57	4.3232e-232	SC
Dkk3	1.32394e-228	0.684634	0.746	0.477	2.77406e-224	SC
mt-Nd3	8.22251e-216	0.503319	0.929	0.908	1.72286e-211	SC
Cd63	1.21714e-213	0.680983	0.852	0.792	2.55027e-209	SC
Eif1	3.12273e-161	0.523065	0.921	0.929	6.54305e-157	SC
Ybx1	3.82789e-140	0.587657	0.76	0.741	8.02058e-136	SC
Spag9	2.10469e-131	0.575729	0.71	0.636	4.40996e-127	SC
Klf9	3.04976e-131	0.568471	0.761	0.639	6.39016e-127	SC
Tmed10	1.46232e-125	0.527029	0.729	0.689	3.06401e-121	SC
Sfrp4	0	3.10713	0.893	0.045	0	CC
Mgp	0	2.72112	0.978	0.194	0	CC
Slc47a1	0	2.71153	0.902	0.014	0	CC
Slc38a2	0	2.56377	0.98	0.559	0	CC
Fxyd5	0	2.35515	0.908	0.191	0	CC
Igfbp6	0	2.24041	0.948	0.133	0	CC
Slc26a2	0	2.16001	0.821	0.116	0	CC
Slc4a10	0	2.1031	0.812	0.033	0	CC
Rspo3	0	2.06558	0.875	0.049	0	CC
Slc16a9	0	2.02121	0.787	0.108	0	CC
Ildr2	0	1.91449	0.855	0.06	0	CC
Foxd1	0	1.91054	0.907	0.055	0	CC
Islr	0	1.75043	0.919	0.315	0	CC
Itm2c	0	1.70476	0.947	0.579	0	CC
Nbl1	0	1.68827	0.91	0.333	0	CC
Col8a1	0	1.68333	0.879	0.25	0	CC
Thbd	0	1.65266	0.772	0.053	0	CC
Snhg11	0	1.57582	0.773	0.167	0	CC
Gdf10	0	1.57194	0.74	0.025	0	CC
Crispld1	0	1.53976	0.712	0.02	0	CC
Mrc2	0	1.53491	0.852	0.162	0	CC
Fbln1	0	1.51234	0.767	0.1	0	CC
Ank2	0	1.4587	0.945	0.425	0	CC
Igfbp5	0	1.37113	0.926	0.475	0	CC
Emb	0	1.32082	0.741	0.137	0	CC
Fn1	0	1.30235	0.797	0.244	0	CC
Adamtsl1	0	1.29415	0.735	0.067	0	CC
Slc26a7	0	1.28246	0.723	0.055	0	CC
Lmo4	0	1.27885	0.912	0.579	0	CC
Perp	0	1.27277	0.73	0.105	0	CC
Itih2	0	1.26744	0.76	0.232	0	CC
Ptgds	0	1.26337	0.993	0.866	0	CC
Foxp2	0	1.22878	0.779	0.114	0	CC
Bzw1	0	1.21681	0.79	0.462	0	CC
Foxc2	0	1.17758	0.707	0.059	0	CC
Cst3	0	1.15864	0.969	0.843	0	CC
Cped1	0	1.10286	0.908	0.407	0	CC
Por	0	1.08531	0.859	0.456	0	CC
Foxp1	0	1.07973	0.904	0.56	0	CC
Fgfr1	0	1.06867	0.872	0.371	0	CC
Lbp	0	1.05999	0.719	0.181	0	CC
Tspan13	0	1.05912	0.747	0.275	0	CC
Efemp1	0	1.04206	0.908	0.408	0	CC
Lrrc58	0	1.0361	0.881	0.517	0	CC
Ahcyl2	0	1.02537	0.847	0.313	0	CC
Nrp1	0	0.997163	0.832	0.33	0	CC
Notch2	0	0.954226	0.717	0.217	0	CC
Col1a2	0	0.938256	0.791	0.315	0	CC
Pgrmc1	0	0.934689	0.883	0.581	0	CC
Mpzl2	0	0.922064	0.732	0.198	0	CC
Msi2	0	0.916399	0.862	0.516	0	CC
Cpe	0	0.902591	0.739	0.257	0	CC
Ly6e	0	0.900497	0.897	0.414	0	CC
Fndc3a	0	0.885218	0.761	0.349	0	CC
Stk39	0	0.874064	0.855	0.466	0	CC
Wwp1	0	0.8175	0.725	0.274	0	CC
Rgs7bp	0	0.741671	0.711	0.214	0	CC
Maf	0	0.672046	0.804	0.283	0	CC
Dcn	0	0.506116	0.83	0.277	0	CC
Gjb6	1.84195e-305	0.665189	0.889	0.349	3.85944e-301	CC
Clic4	4.68095e-302	1.00783	0.873	0.526	9.80798e-298	CC
Gjb2	1.95281e-283	0.637176	0.815	0.328	4.09173e-279	CC
Mt1	6.06267e-270	0.947534	0.906	0.59	1.27031e-265	CC
Smpdl3a	1.95937e-267	0.808242	0.733	0.394	4.10547e-263	CC
Foxc1	7.95439e-267	0.654018	0.824	0.385	1.66668e-262	CC
Adamts1	4.49569e-261	0.692888	0.717	0.298	9.41981e-257	CC
Id1	3.42966e-259	0.794027	0.727	0.322	7.18617e-255	CC
Pmepa1	4.15605e-258	0.615524	0.704	0.297	8.70817e-254	CC
Smim14	5.77527e-254	0.736692	0.803	0.519	1.21009e-249	CC
Wnk1	3.00957e-247	0.762236	0.859	0.562	6.30595e-243	CC
Tsc22d3	4.57581e-245	0.574165	0.72	0.323	9.58769e-241	CC
Strbp	1.6761e-231	0.711135	0.788	0.429	3.51194e-227	CC
mt-Cytb	2.91149e-228	0.551354	0.988	0.991	6.10044e-224	CC
Il6st	7.47573e-228	0.66832	0.779	0.418	1.56639e-223	CC
Ptp4a2	1.51159e-223	0.669702	0.819	0.532	3.16723e-219	CC
Gas1	1.03185e-222	0.509864	0.757	0.349	2.16204e-218	CC
Tsc22d1	6.45885e-220	0.60203	0.882	0.55	1.35332e-215	CC
Dnajc3	5.4934e-219	0.663719	0.859	0.638	1.15103e-214	CC
Serpinh1	2.58779e-218	0.639502	0.833	0.525	5.42219e-214	CC
Id2	2.24067e-213	0.755718	0.811	0.487	4.69487e-209	CC
Hspa5	3.49786e-205	0.808748	0.903	0.76	7.32907e-201	CC
Lrp1	3.07988e-184	0.53493	0.851	0.482	6.45327e-180	CC
AY036118	1.90071e-180	0.711094	0.838	0.583	3.98257e-176	CC
Anxa2	3.87838e-173	0.629533	0.757	0.461	8.12636e-169	CC
Lamb2	4.42165e-173	0.556956	0.742	0.415	9.26467e-169	CC
Glg1	2.39678e-171	0.606997	0.799	0.522	5.02197e-167	CC
Auts2	3.886e-164	0.573059	0.862	0.619	8.14234e-160	CC
Chd3	3.45333e-163	0.584537	0.747	0.457	7.23577e-159	CC
S100a10	2.84766e-148	0.544352	0.735	0.438	5.96669e-144	CC
Rbp1	1.48463e-143	0.556332	0.924	0.672	3.11074e-139	CC
Pbx1	9.39023e-117	0.502584	0.794	0.529	1.96753e-112	CC
Pdia3	1.41005e-115	0.513911	0.784	0.612	2.95447e-111	CC
Cyr61	0	2.01353	0.857	0.261	0	OB
Ogn	0	1.98693	0.841	0.229	0	OB
Ctgf	0	1.90882	0.711	0.15	0	OB
Igfbp5	0	1.81524	0.881	0.456	0	OB
Plpp3	0	1.8016	0.844	0.613	0	OB
Cxcl12	0	1.69769	0.709	0.198	0	OB
Cald1	0	1.69299	0.964	0.333	0	OB
Igfbp4	0	1.6257	0.859	0.433	0	OB
Serping1	0	1.55348	0.842	0.302	0	OB
Coch	0	1.52458	0.866	0.436	0	OB
Bgn	0	1.49131	0.887	0.258	0	OB
Nrp1	0	1.44206	0.88	0.301	0	OB
Cdh11	0	1.33798	0.713	0.134	0	OB
Col1a2	0	1.25331	0.719	0.297	0	OB
Socs3	0	1.20185	0.783	0.386	0	OB
Cst3	0	1.16358	0.969	0.837	0	OB
Slco1c1	0	1.13409	0.731	0.285	0	OB
Serpine2	0	1.11256	0.777	0.309	0	OB
Lifr	0	1.07428	0.743	0.343	0	OB
Egr1	0	1.06381	0.86	0.576	0	OB
Cp	0	1.05247	0.901	0.525	0	OB
Zfp36l1	0	1.01843	0.935	0.71	0	OB
Spp1	0	1.00985	0.772	0.537	0	OB
Cebpb	0	1.00545	0.812	0.489	0	OB
Jun	0	0.992424	0.866	0.681	0	OB
Id3	0	0.982111	0.923	0.586	0	OB
Fgfr1	0	0.980321	0.772	0.354	0	OB
Kctd12	0	0.975027	0.772	0.387	0	OB
Btg2	0	0.958218	0.83	0.573	0	OB
Fstl1	0	0.951278	0.806	0.343	0	OB
Cd302	0	0.94217	0.729	0.352	0	OB
Junb	0	0.939897	0.879	0.684	0	OB
Sparc	0	0.939421	0.926	0.619	0	OB
Zfp36	0	0.939378	0.831	0.548	0	OB
Tm4sf1	0	0.93569	0.768	0.327	0	OB
Lrp1	0	0.929248	0.873	0.461	0	OB
Sparcl1	0	0.901041	0.88	0.692	0	OB
Efemp1	0	0.848062	0.743	0.397	0	OB
Fosb	0	0.841775	0.731	0.467	0	OB
Ctsl	0	0.812031	0.883	0.742	0	OB
Apod	0	0.802052	0.9	0.661	0	OB
Oat	0	0.796251	0.767	0.545	0	OB
Apoe	0	0.789034	0.94	0.891	0	OB
Pdgfra	0	0.786825	0.71	0.261	0	OB
Lmo4	0	0.778751	0.805	0.572	0	OB
Fos	0	0.760699	0.871	0.672	0	OB
Pik3r1	0	0.756932	0.769	0.475	0	OB
Timp3	0	0.741639	0.932	0.75	0	OB
Ier2	0	0.723209	0.767	0.532	0	OB
Gstm1	0	0.703435	0.802	0.498	0	OB
Ebf1	0	0.688299	0.961	0.552	0	OB
Klf9	0	0.677601	0.835	0.628	0	OB
Pou3f4	0	0.665808	0.75	0.347	0	OB
Foxc1	0	0.665733	0.74	0.37	0	OB
Jund	0	0.65934	0.897	0.831	0	OB
Nfix	0	0.650511	0.84	0.509	0	OB
Cped1	0	0.643505	0.755	0.395	0	OB
Serpinh1	0	0.641337	0.751	0.517	0	OB
Colec12	0	0.63064	0.752	0.326	0	OB
Rbms1	0	0.566672	0.756	0.544	0	OB
Dnajc3	0	0.56429	0.814	0.631	0	OB
Ahnak	0	0.560262	0.815	0.56	0	OB
Hspb1	1.22689e-300	0.779214	0.747	0.487	2.57071e-296	OB
Txnip	4.63055e-286	0.599351	0.816	0.582	9.7024e-282	OB
Myl12a	2.28087e-238	0.507172	0.716	0.559	4.77911e-234	OB
Tsc22d1	5.92111e-233	0.721085	0.759	0.543	1.24065e-228	OB
Cited2	1.03529e-217	0.7924	0.735	0.595	2.16925e-213	OB
Vmo1	0	4.73197	0.999	0.126	0	RMC
Rnase1	0	4.24838	0.999	0.117	0	RMC
Crhbp	0	3.84283	0.94	0.034	0	RMC
Cndp2	0	3.62455	1	0.145	0	RMC
Lect1	0	3.29785	0.779	0.071	0	RMC
Dkk2	0	3.08624	0.99	0.027	0	RMC
Gpx3	0	2.82407	0.999	0.106	0	RMC
Slc26a7	0	2.71448	0.999	0.045	0	RMC
Lrp2	0	2.65959	1	0.075	0	RMC
Sptssa	0	2.38563	0.999	0.486	0	RMC
Lypd2	0	2.14863	0.94	0.022	0	RMC
Rab27b	0	2.11717	0.995	0.043	0	RMC
Dapl1	0	2.10772	0.989	0.069	0	RMC
Stim2	0	2.09217	0.999	0.241	0	RMC
Fibin	0	2.05178	0.994	0.065	0	RMC
Epcam	0	1.98837	1	0.075	0	RMC
Wfdc2	0	1.86562	0.999	0.168	0	RMC
Sulf1	0	1.859	0.998	0.23	0	RMC
Gfra1	0	1.84119	0.998	0.142	0	RMC
Cldn8	0	1.82552	0.99	0.031	0	RMC
Cndp1	0	1.81644	0.972	0.008	0	RMC
Cystm1	0	1.76267	0.999	0.362	0	RMC
Gas2	0	1.74696	0.998	0.114	0	RMC
Tmem72	0	1.73433	0.981	0.012	0	RMC
Mtch1	0	1.70193	1	0.58	0	RMC
Spint2	0	1.69769	1	0.333	0	RMC
Atp2b2	0	1.69354	0.986	0.028	0	RMC
Clu	0	1.68758	1	0.507	0	RMC
Sgk3	0	1.68395	0.995	0.193	0	RMC
Otx2	0	1.66039	0.978	0.006	0	RMC
Epha7	0	1.61572	0.971	0.163	0	RMC
Ptprz1	0	1.60646	0.978	0.034	0	RMC
A930003A15Rik	0	1.57775	0.876	0.005	0	RMC
Cacna2d1	0	1.53981	0.986	0.12	0	RMC
Plxdc2	0	1.53069	0.997	0.286	0	RMC
Calml4	0	1.51422	0.986	0.112	0	RMC
Prdx5	0	1.51224	0.998	0.574	0	RMC
Cryab	0	1.44034	1	0.489	0	RMC
Camk2d	0	1.43579	0.993	0.338	0	RMC
Hipk2	0	1.42964	0.991	0.209	0	RMC
Actn1	0	1.42295	0.997	0.228	0	RMC
Cox8a	0	1.41242	0.999	0.864	0	RMC
Abhd2	0	1.41139	0.985	0.195	0	RMC
Fut9	0	1.40062	0.921	0.105	0	RMC
Cst6	0	1.3957	0.953	0.115	0	RMC
Sorl1	0	1.35535	0.995	0.145	0	RMC
Secisbp2l	0	1.34409	0.995	0.359	0	RMC
Emx2	0	1.33867	0.932	0.011	0	RMC
Thsd7a	0	1.31024	0.939	0.143	0	RMC
Smim22	0	1.30534	0.969	0.045	0	RMC
Scnn1b	0	1.28727	0.929	0.014	0	RMC
Tm4sf5	0	1.28419	0.922	0.013	0	RMC
Itpr1	0	1.27559	0.995	0.314	0	RMC
Znrf2	0	1.27388	0.98	0.147	0	RMC
Bbox1	0	1.27358	0.932	0.006	0	RMC
B4galt6	0	1.26942	0.929	0.192	0	RMC
Arl4c	0	1.26263	0.963	0.08	0	RMC
Krt18	0	1.25437	0.95	0.038	0	RMC
Ctnnal1	0	1.25424	0.939	0.138	0	RMC
Socs2	0	1.25179	0.991	0.286	0	RMC
Epha5	0	1.24693	0.968	0.173	0	RMC
E330013P04Rik	0	1.23272	0.874	0.005	0	RMC
Anxa5	0	1.20913	0.999	0.617	0	RMC
Sptlc3	0	1.20845	0.921	0.007	0	RMC
Atp1b2	0	1.20451	0.997	0.324	0	RMC
Lrpap1	0	1.19372	0.998	0.494	0	RMC
Sox9	0	1.18942	0.98	0.362	0	RMC
Mrps6	0	1.18356	0.992	0.313	0	RMC
Id4	0	1.17955	0.901	0.096	0	RMC
Cul3	0	1.17328	0.99	0.37	0	RMC
Fam107a	0	1.16487	0.981	0.147	0	RMC
Pcdh20	0	1.16088	0.735	0.013	0	RMC
Dpp4	0	1.14795	0.942	0.081	0	RMC
Dsp	0	1.1413	0.904	0.035	0	RMC
Wwc1	0	1.13845	0.937	0.048	0	RMC
Meis1	0	1.13658	0.856	0.036	0	RMC
Plcb4	0	1.13566	0.99	0.315	0	RMC
Enah	0	1.11865	0.997	0.29	0	RMC
Atp13a5	0	1.09749	0.885	0.018	0	RMC
Gas1	0	1.09363	0.98	0.341	0	RMC
Stx8	0	1.09239	0.971	0.239	0	RMC
Tle4	0	1.09048	0.988	0.364	0	RMC
Pla2g5	0	1.08595	0.924	0.044	0	RMC
Usp2	0	1.07979	0.945	0.161	0	RMC
Ccni	0	1.07635	0.982	0.39	0	RMC
Lmx1a	0	1.07394	0.883	0.017	0	RMC
Hmgn3	0	1.0672	0.967	0.317	0	RMC
Cldn3	0	1.06418	0.93	0.053	0	RMC
Abhd14b	0	1.06247	0.98	0.313	0	RMC
Ppp1r12b	0	1.06062	0.946	0.13	0	RMC
Slc5a3	0	1.05969	0.981	0.306	0	RMC
Slc6a15	0	1.05549	0.844	0.035	0	RMC
Fads3	0	1.04567	0.927	0.078	0	RMC
Tbx3	0	1.04246	0.88	0.05	0	RMC
Orai1	0	1.04234	0.958	0.214	0	RMC
Tln2	0	1.04227	0.945	0.143	0	RMC
Maob	0	1.02927	0.877	0.081	0	RMC
Cldn7	0	1.02838	0.929	0.051	0	RMC
Prom2	0	1.02569	0.916	0.042	0	RMC
Rnase4	0	1.02364	0.889	0.186	0	RMC
Gm2a	0	1.02361	0.988	0.376	0	RMC
Plekhb1	0	1.02333	0.995	0.338	0	RMC
Kif5b	0	1.01418	0.999	0.623	0	RMC
Tns3	0	1.01292	0.96	0.177	0	RMC
Mcoln3	0	1.0069	0.979	0.198	0	RMC
Ezr	0	1.00108	0.975	0.269	0	RMC
Pebp1	0	0.994541	0.999	0.669	0	RMC
Capg	0	0.992049	0.954	0.233	0	RMC
Fam110b	0	0.9869	0.914	0.113	0	RMC
Csrp2	0	0.98093	0.932	0.222	0	RMC
Dach1	0	0.976945	0.916	0.143	0	RMC
Wnt4	0	0.975532	0.827	0.025	0	RMC
Rbm47	0	0.972053	0.908	0.09	0	RMC
Ptprf	0	0.970679	0.98	0.202	0	RMC
Fap	0	0.965862	0.829	0.048	0	RMC
Col8a1	0	0.965145	0.738	0.253	0	RMC
Cdon	0	0.960064	0.831	0.086	0	RMC
Ociad2	0	0.948972	0.876	0.101	0	RMC
Mgst1	0	0.942684	0.99	0.365	0	RMC
Gdf11	0	0.941499	0.763	0.049	0	RMC
Anapc13	0	0.940399	0.986	0.501	0	RMC
Rassf4	0	0.940305	0.863	0.049	0	RMC
F3	0	0.93434	0.971	0.262	0	RMC
Il17re	0	0.932376	0.883	0.045	0	RMC
Tenm4	0	0.929856	0.844	0.104	0	RMC
Clstn3	0	0.919344	0.762	0.019	0	RMC
Gm16136	0	0.916663	0.866	0.034	0	RMC
Plce1	0	0.916127	0.914	0.11	0	RMC
Scnn1a	0	0.912184	0.794	0.02	0	RMC
Tspan8	0	0.909717	0.884	0.073	0	RMC
S100a11	0	0.908889	0.996	0.551	0	RMC
Mme	0	0.906652	0.966	0.253	0	RMC
Vamp8	0	0.897398	0.992	0.542	0	RMC
Man1a	0	0.896742	0.881	0.154	0	RMC
Man2a1	0	0.895175	0.805	0.169	0	RMC
Slco1a5	0	0.894836	0.842	0.019	0	RMC
Ndrg2	0	0.893566	0.992	0.391	0	RMC
Mien1	0	0.888883	0.959	0.337	0	RMC
Tmbim6	0	0.888395	1	0.718	0	RMC
Bcl2	0	0.885537	0.972	0.277	0	RMC
Fam101b	0	0.877709	0.762	0.127	0	RMC
Robo1	0	0.877453	0.877	0.156	0	RMC
Hdac2	0	0.876076	0.924	0.237	0	RMC
Bhlhe41	0	0.872713	0.981	0.339	0	RMC
Atp6v1d	0	0.872248	0.98	0.386	0	RMC
Papss1	0	0.870072	0.944	0.253	0	RMC
Hspa4l	0	0.866079	0.941	0.186	0	RMC
Arl6ip1	0	0.865503	1	0.692	0	RMC
Cdh1	0	0.864508	0.944	0.173	0	RMC
Aamdc	0	0.859959	0.919	0.272	0	RMC
Ctnna1	0	0.858582	0.991	0.451	0	RMC
Cnst	0	0.858332	0.874	0.121	0	RMC
Cnn3	0	0.851488	0.991	0.513	0	RMC
Fam20a	0	0.84966	0.897	0.139	0	RMC
Cdo1	0	0.848437	0.858	0.133	0	RMC
Sugt1	0	0.847946	0.959	0.399	0	RMC
P2rx2	0	0.846731	0.829	0.031	0	RMC
Akr1a1	0	0.839897	0.994	0.624	0	RMC
Rab25	0	0.837059	0.866	0.038	0	RMC
Gpx4	0	0.836008	0.999	0.823	0	RMC
Ppp2r2b	0	0.831298	0.819	0.031	0	RMC
Amer2	0	0.830803	0.792	0.038	0	RMC
Hint1	0	0.829153	0.996	0.622	0	RMC
Psap	0	0.826698	1	0.804	0	RMC
Bricd5	0	0.824464	0.805	0.074	0	RMC
Bex4	0	0.820665	0.86	0.136	0	RMC
Galm	0	0.819487	0.859	0.117	0	RMC
Padi2	0	0.819224	0.867	0.081	0	RMC
Fads1	0	0.81762	0.88	0.156	0	RMC
Gstm2	0	0.815114	0.748	0.179	0	RMC
Calm2	0	0.811838	0.998	0.754	0	RMC
Degs1	0	0.807515	0.958	0.391	0	RMC
H2afj	0	0.805564	0.971	0.411	0	RMC
Fkbp9	0	0.790343	0.954	0.324	0	RMC
Hipk1	0	0.78535	0.961	0.405	0	RMC
[truncated: 2,166 more rows]

## Sheet: HC Subcelltype Marker
Marker Genes of Inner and Outer Hair Cells in Mouse Cochlea
The column name annotation: p_val (p_value); avg_logFC (average log fold change); pct.1 (ratio of cells in this cluster that expressed); pct.2 (ratio of cells in the rest of clusters that expressed the gene); p_val_adj (Bonferroni corrected p_value).
gene	p_val	avg_logFC	pct.1	pct.2	p_val_adj	celltype
Cxcl14	5.76193e-13	2.22214	0.908	0	1.01877e-08	IHC
Nrxn3	2.55576e-12	1.48764	0.913	0.087	4.51883e-08	IHC
Cfap126	5.09676e-12	1.46499	0.865	0	9.01158e-08	IHC
1110017D15Rik	6.07738e-12	1.97723	0.865	0	1.07454e-07	IHC
Pcdh20	3.03048e-11	1.94404	0.834	0	5.35819e-07	IHC
Hopx	3.96856e-11	1.26208	0.821	0	7.01681e-07	IHC
Cfap69	3.97132e-11	1.07951	0.817	0	7.02169e-07	IHC
Ccdc81	4.87065e-11	1.40468	0.821	0	8.61179e-07	IHC
Fam183b	6.00306e-11	1.36756	0.817	0	1.0614e-06	IHC
Slc5a3	6.87749e-11	1.26187	0.895	0.261	1.21601e-06	IHC
Enkur	1.21739e-10	0.969852	0.79	0	2.15247e-06	IHC
Cfap46	1.29997e-10	1.06003	0.79	0	2.29848e-06	IHC
Ttc21a	1.57298e-10	0.913667	0.782	0	2.78118e-06	IHC
Lpgat1	1.89248e-10	1.661	0.812	0.043	3.3461e-06	IHC
Tekt1	1.96074e-10	1.09131	0.786	0	3.46679e-06	IHC
Gsn	2.85416e-10	1.47803	0.786	0	5.04644e-06	IHC
Drc1	3.85711e-10	1.07206	0.773	0	6.81975e-06	IHC
Pifo	4.31555e-10	1.15245	0.773	0	7.63033e-06	IHC
Dynlrb2	6.52464e-10	1.11593	0.764	0	1.15362e-05	IHC
Cib3	7.03278e-10	1.92128	0.769	0	1.24347e-05	IHC
Tubb4b	7.72188e-10	1.1968	0.93	0.522	1.36531e-05	IHC
Cfap161	8.50505e-10	1.19034	0.76	0	1.50378e-05	IHC
Cfap43	1.02305e-09	0.885246	0.742	0	1.80886e-05	IHC
Armc4	1.03753e-09	0.953157	0.747	0	1.83445e-05	IHC
Hcn1	1.29987e-09	1.23451	0.751	0	2.2983e-05	IHC
Ccdc39	1.36752e-09	0.944644	0.843	0.217	2.41792e-05	IHC
Evl	1.60257e-09	1.22635	0.856	0.13	2.8335e-05	IHC
Anxa5	2.65421e-09	1.19709	0.961	0.739	4.69291e-05	IHC
Dnah5	2.98051e-09	0.948094	0.725	0	5.26983e-05	IHC
Smim5	3.43483e-09	0.986273	0.725	0	6.07312e-05	IHC
Spef2	4.41282e-09	0.818984	0.738	0.043	7.80231e-05	IHC
Neat1	5.09566e-09	1.3515	0.795	0.087	9.00964e-05	IHC
Xirp2	5.31435e-09	1.12538	0.891	0.696	9.3963e-05	IHC
Cfap206	5.86476e-09	0.806704	0.786	0.13	0.000103695	IHC
Tspan12	6.98726e-09	0.863387	0.703	0	0.000123542	IHC
2300009A05Rik	7.64024e-09	1.03513	0.834	0.348	0.000135087	IHC
Ldhb	7.9625e-09	1.10713	0.921	0.391	0.000140785	IHC
Plxna4	1.00422e-08	1.07654	0.703	0	0.000177556	IHC
Iqcg	1.06991e-08	0.938095	0.747	0.087	0.00018917	IHC
Gpr155	1.07444e-08	0.999218	0.699	0	0.000189972	IHC
Gapdh	1.09793e-08	0.759145	0.996	0.957	0.000194125	IHC
Ccdc33	1.49142e-08	0.842921	0.686	0	0.000263699	IHC
Ptprz1	1.51088e-08	1.12294	0.873	0.348	0.000267138	IHC
Spag6l	1.59182e-08	0.726254	0.707	0.043	0.000281449	IHC
Gfi1	1.91468e-08	1.01069	0.882	0.739	0.000338534	IHC
Nsg1	1.97549e-08	0.820107	0.677	0	0.000349286	IHC
Raph1	2.14724e-08	0.829994	0.707	0.043	0.000379653	IHC
1700016K19Rik	2.19277e-08	0.848077	0.707	0.043	0.000387704	IHC
Slc9a3r2	2.29647e-08	0.845286	0.777	0.13	0.000406039	IHC
Slk	2.39386e-08	0.96813	0.913	0.609	0.000423258	IHC
Paqr8	2.51108e-08	0.768814	0.668	0	0.000443984	IHC
1700001C02Rik	2.64577e-08	0.76084	0.755	0.13	0.000467799	IHC
Mrps6	2.68167e-08	1.02985	0.908	0.522	0.000474147	IHC
Tuba1a	3.11076e-08	0.892305	0.956	0.913	0.000550013	IHC
Prr15	3.1632e-08	0.958195	0.672	0	0.000559285	IHC
Lrriq1	3.56842e-08	0.885246	0.668	0	0.000630932	IHC
Dync2h1	3.87572e-08	0.816054	0.808	0.261	0.000685266	IHC
Cfap52	4.53029e-08	0.868897	0.659	0	0.000801	IHC
Ift74	4.73471e-08	0.907622	0.847	0.435	0.000837144	IHC
Ccdc40	5.27154e-08	0.714746	0.646	0	0.000932062	IHC
Myo15b	5.52208e-08	0.829994	0.686	0.043	0.000976358	IHC
Fam3c	6.21296e-08	0.868653	0.803	0.217	0.00109851	IHC
Map1b	6.6886e-08	1.10216	0.869	0.348	0.00118261	IHC
Syne1	6.8863e-08	0.816995	0.734	0.087	0.00121757	IHC
D630023F18Rik	7.03977e-08	0.876487	0.707	0.087	0.0012447	IHC
Ccdc65	8.18849e-08	0.765807	0.795	0.261	0.00144781	IHC
Ccdc189	8.82958e-08	0.659283	0.668	0.043	0.00156116	IHC
Shtn1	1.06081e-07	1.17854	0.769	0.217	0.00187561	IHC
Myo3b	1.15565e-07	0.695328	0.629	0	0.00204331	IHC
Mns1	1.16558e-07	0.684926	0.664	0.043	0.00206085	IHC
Rarb	1.2482e-07	0.812385	0.633	0	0.00220695	IHC
Gstm7	1.25e-07	1.11306	0.642	0	0.00221012	IHC
2410004P03Rik	1.40101e-07	0.686575	0.624	0	0.00247712	IHC
Wdr66	1.43367e-07	0.699676	0.624	0	0.00253487	IHC
Sfrp1	1.73925e-07	0.719011	0.62	0	0.00307517	IHC
Cep126	1.73959e-07	0.680697	0.655	0.043	0.00307576	IHC
Rsph9	2.21486e-07	0.701662	0.651	0.043	0.00391609	IHC
Nme5	2.49141e-07	0.670048	0.646	0.043	0.00440506	IHC
Capsl	3.16882e-07	0.618367	0.598	0	0.00560279	IHC
Hmgn3	3.23007e-07	0.806704	0.694	0.087	0.00571108	IHC
Slc4a4	3.33028e-07	0.731696	0.607	0	0.00588826	IHC
Cetn2	3.47317e-07	0.850444	0.882	0.783	0.00614092	IHC
Dnah6	4.40081e-07	0.690961	0.594	0	0.00778107	IHC
Aldh1a3	4.61234e-07	0.729593	0.598	0	0.00815508	IHC
Maats1	4.94182e-07	0.625401	0.59	0	0.00873763	IHC
Ccdc30	5.42159e-07	0.603652	0.624	0.043	0.00958592	IHC
Ptma	6.40511e-07	0.670174	1	0.87	0.0113249	IHC
Ptgis	6.87652e-07	0.953157	0.594	0	0.0121584	IHC
Eya1	7.02986e-07	0.646211	0.655	0.087	0.0124295	IHC
Mast2	7.03675e-07	0.747994	0.729	0.217	0.0124417	IHC
Efcab10	7.15937e-07	0.646211	0.581	0	0.0126585	IHC
Pacrg	7.5408e-07	0.585175	0.616	0.043	0.0133329	IHC
E230025N22Rik	7.58284e-07	0.668762	0.755	0.217	0.0134072	IHC
Cfap77	7.96645e-07	0.667045	0.651	0.087	0.0140855	IHC
Cd81	8.77104e-07	0.682579	0.707	0.174	0.0155081	IHC
Dnajb13	8.96553e-07	0.572631	0.568	0	0.015852	IHC
Foxj1	9.38298e-07	0.678812	0.659	0.043	0.0165901	IHC
Akap6	9.44521e-07	0.58802	0.686	0.087	0.0167001	IHC
Hmgn1	9.62868e-07	0.706836	0.795	0.348	0.0170245	IHC
Oscp1	1.01792e-06	0.631059	0.729	0.217	0.0179979	IHC
Espnl	1.25316e-06	0.653978	0.694	0.13	0.0221572	IHC
Tspan3	1.35218e-06	0.598896	0.895	0.696	0.0239079	IHC
Iqcd	1.51265e-06	0.577545	0.555	0	0.0267452	IHC
Syt2	1.5527e-06	0.673301	0.563	0	0.0274534	IHC
Meig1	1.62548e-06	0.684375	0.563	0	0.0287401	IHC
Wdr78	1.68339e-06	0.566351	0.594	0.043	0.029764	IHC
Iqub	1.82647e-06	0.570165	0.55	0	0.0322938	IHC
Nefm	1.84226e-06	0.992766	0.838	0.565	0.0325729	IHC
Cetn4	1.85829e-06	0.598534	0.664	0.13	0.0328565	IHC
Phip	1.88223e-06	0.750047	0.852	0.522	0.0332797	IHC
Lrrn1	1.8926e-06	0.618367	0.555	0	0.0334631	IHC
Pls1	1.92474e-06	0.762681	0.873	0.739	0.0340314	IHC
Bbof1	2.16806e-06	0.594456	0.59	0.043	0.0383334	IHC
Bex1	2.39529e-06	0.733794	0.555	0	0.0423511	IHC
Kif1a	2.41439e-06	0.542629	0.541	0	0.0426888	IHC
Adam11	2.48719e-06	1.44357	0.559	0	0.0439759	IHC
Spryd3	2.50702e-06	0.678357	0.707	0.13	0.0443267	IHC
Cxxc4	2.56369e-06	0.617462	0.655	0.13	0.0453285	IHC
Gata3	5.89399e-46	1.45368	1	0.022	1.04212e-41	OHC
Endod1	1.20142e-38	1.07866	0.913	0.031	2.12423e-34	OHC
Chst2	1.57071e-37	2.11268	0.957	0.048	2.77717e-33	OHC
Rorb	9.79271e-36	1.76798	0.913	0.039	1.73145e-31	OHC
Kcnk1	1.60723e-31	0.849133	0.609	0.004	2.84174e-27	OHC
Tuba8	8.97007e-29	0.54469	0.565	0.004	1.586e-24	OHC
Muc15	1.10713e-25	1.03108	0.783	0.052	1.95752e-21	OHC
Efhd1	1.06115e-24	1.09696	0.739	0.048	1.87622e-20	OHC
Smoc2	2.6942e-24	0.751969	0.478	0.004	4.76362e-20	OHC
Sema5b	3.10581e-24	0.419854	0.435	0	5.49138e-20	OHC
9230102O04Rik	3.12069e-24	0.502092	0.435	0	5.51769e-20	OHC
Ocm	3.94971e-24	3.81769	0.913	0.118	6.98348e-20	OHC
Agpat2	9.09035e-24	0.73901	0.565	0.017	1.60726e-19	OHC
Ppp1r1a	2.23944e-23	0.582964	0.565	0.017	3.95955e-19	OHC
Lcp1	5.45385e-23	0.66004	0.652	0.031	9.64295e-19	OHC
Paqr9	7.72927e-23	1.14865	1	0.144	1.36661e-18	OHC
Mgst2	2.94688e-22	0.493396	0.478	0.009	5.21039e-18	OHC
Plbd1	6.93339e-22	0.419854	0.391	0	1.22589e-17	OHC
Slc29a1	3.35056e-20	0.578789	0.652	0.048	5.92412e-16	OHC
Strip2	7.09716e-19	1.47273	0.609	0.048	1.25485e-14	OHC
Aqp5	3.69376e-18	0.430708	0.435	0.013	6.53093e-14	OHC
Sptb	4.09389e-18	0.805711	0.783	0.114	7.23841e-14	OHC
Mboat2	1.19154e-17	0.552988	0.739	0.083	2.10677e-13	OHC
Cachd1	1.933e-17	0.445314	0.478	0.022	3.41773e-13	OHC
Plekhg6	2.23143e-17	0.436875	0.522	0.031	3.9454e-13	OHC
Lmod3	2.53997e-17	0.731349	0.348	0.004	4.49092e-13	OHC
Egfl7	2.75279e-17	0.352318	0.478	0.022	4.86721e-13	OHC
Pcolce2	4.15515e-17	0.74414	0.609	0.052	7.34673e-13	OHC
Fry	5.51459e-17	0.748144	0.826	0.122	9.75034e-13	OHC
Pdlim1	5.80507e-17	0.627096	0.435	0.017	1.02639e-12	OHC
Tesc	1.45332e-16	0.878597	0.609	0.057	2.56962e-12	OHC
Kif5c	2.19274e-16	0.782722	0.826	0.14	3.87698e-12	OHC
Pxdc1	7.21597e-16	1.06311	0.957	0.266	1.27586e-11	OHC
Pla2g7	8.3523e-16	1.50285	0.783	0.144	1.47677e-11	OHC
Unc5b	2.3541e-15	0.289797	0.348	0.009	4.16229e-11	OHC
Fam217b	2.69772e-15	0.436875	0.478	0.031	4.76984e-11	OHC
Slc45a3	5.67581e-15	0.356656	0.304	0.004	1.00354e-10	OHC
Prkca	8.12939e-15	0.674349	0.826	0.153	1.43736e-10	OHC
Arhgef16	1.2416e-14	0.485849	0.609	0.07	2.19527e-10	OHC
Magi3	1.84732e-14	1.23981	0.913	0.301	3.26625e-10	OHC
Cib2	3.69393e-14	1.7874	1	0.454	6.53124e-10	OHC
Olfm1	4.79283e-14	1.09811	0.652	0.1	8.47421e-10	OHC
Calb1	4.9921e-14	1.1953	0.348	0.013	8.82654e-10	OHC
Myom1	5.72533e-14	0.572066	0.435	0.031	1.0123e-09	OHC
Adipor2	6.89724e-14	0.879338	1	0.384	1.2195e-09	OHC
Fcor	1.70932e-13	0.348125	0.478	0.039	3.02225e-09	OHC
2022-09-04	2.10541e-13	1.01923	0.87	0.262	3.72257e-09	OHC
Kif13a	2.56179e-13	0.79415	0.913	0.275	4.5295e-09	OHC
Pcp4	2.87083e-13	1.90353	1	0.511	5.07591e-09	OHC
C1ql3	3.43833e-13	0.462408	0.304	0.009	6.07931e-09	OHC
Aqp11	4.02822e-13	1.63831	0.783	0.218	7.12229e-09	OHC
Fam189a2	4.34434e-13	0.595502	0.565	0.07	7.68124e-09	OHC
Homer2	1.77485e-12	1.1829	0.957	0.672	3.1381e-08	OHC
Osbpl9	5.00401e-12	0.600497	0.783	0.17	8.84759e-08	OHC
Myl4	6.73552e-12	1.0283	0.304	0.013	1.19091e-07	OHC
Efcab14	8.52944e-12	1.05286	0.87	0.345	1.50809e-07	OHC
Limd2	8.57775e-12	0.54037	0.304	0.013	1.51663e-07	OHC
Anp32b	1.03538e-11	0.888403	1	0.681	1.83066e-07	OHC
St6galnac6	1.40826e-11	0.372358	0.565	0.079	2.48995e-07	OHC
Tmem229a	2.42594e-11	1.28763	0.522	0.083	4.28931e-07	OHC
Reep5	2.59096e-11	0.944269	0.957	0.555	4.58108e-07	OHC
Scd1	2.6153e-11	0.703999	0.565	0.087	4.62411e-07	OHC
Cacna1d	2.91077e-11	0.864602	0.957	0.489	5.14654e-07	OHC
Dnajc6	3.13152e-11	0.449773	0.609	0.1	5.53683e-07	OHC
Cables1	4.15026e-11	0.318272	0.435	0.044	7.33808e-07	OHC
Plk2	5.01123e-11	0.377851	0.261	0.009	8.86036e-07	OHC
Gpam	5.16079e-11	0.257007	0.261	0.009	9.12479e-07	OHC
Ano10	5.18596e-11	0.314096	0.435	0.044	9.16929e-07	OHC
Kcnq4	5.57152e-11	0.388685	0.478	0.057	9.85101e-07	OHC
Tmprss3	6.15873e-11	0.818987	0.87	0.362	1.08893e-06	OHC
Gse1	7.84227e-11	0.405283	0.391	0.035	1.38659e-06	OHC
Pi4k2a	1.01632e-10	0.656587	0.739	0.205	1.79696e-06	OHC
Strada	1.66269e-10	0.384579	0.391	0.035	2.9398e-06	OHC
Atp11a	1.69388e-10	0.867261	1	0.886	2.99495e-06	OHC
Ppfia3	1.70967e-10	0.49072	0.609	0.114	3.02287e-06	OHC
Atp2a3	2.72303e-10	1.5033	0.435	0.057	4.81459e-06	OHC
Ppp4r4	3.0798e-10	0.634302	0.609	0.122	5.4454e-06	OHC
Fzd4	4.34438e-10	0.760384	0.565	0.109	7.6813e-06	OHC
Mlf2	6.70182e-10	0.721808	1	0.725	1.18495e-05	OHC
Car2	7.49014e-10	0.797861	0.609	0.135	1.32433e-05	OHC
Fcrlb	9.11402e-10	0.527003	0.391	0.044	1.61145e-05	OHC
Nr2f2	1.51984e-09	0.784778	0.565	0.118	2.68723e-05	OHC
Osbp2	2.00925e-09	0.865908	0.696	0.188	3.55255e-05	OHC
Txn1	2.41573e-09	0.755905	0.957	0.712	4.27125e-05	OHC
Rnf11	2.5061e-09	0.859748	0.957	0.721	4.43103e-05	OHC
Srd5a1	3.55564e-09	0.74763	1	0.537	6.28673e-05	OHC
Tmod2	3.67522e-09	0.700284	0.913	0.384	6.49816e-05	OHC
Lhfpl5	4.35688e-09	0.784638	1	0.821	7.70341e-05	OHC
Sall3	5.30638e-09	0.637497	0.783	0.279	9.38221e-05	OHC
Atp13a3	6.59965e-09	0.462724	0.565	0.118	0.000116688	OHC
Mmd	7.43721e-09	0.907973	0.522	0.105	0.000131497	OHC
Ppp1r14b	7.99366e-09	0.367469	0.609	0.131	0.000141336	OHC
Relb	1.03622e-08	0.264155	0.304	0.026	0.000183214	OHC
Nf2	1.2699e-08	0.801119	0.913	0.568	0.000224531	OHC
Dpysl2	1.38193e-08	0.846614	0.87	0.541	0.00024434	OHC
Psmd6	1.393e-08	0.712601	0.913	0.537	0.000246297	OHC
Mgat4b	1.44974e-08	0.571426	0.783	0.249	0.000256329	OHC
Akr1b3	1.54741e-08	0.902485	0.783	0.332	0.000273597	OHC
mt-Co1	1.56256e-08	0.530995	1	1	0.000276276	OHC
Evc2	1.70754e-08	0.291693	0.348	0.039	0.00030191	OHC
Ankrd22	1.82076e-08	0.339791	0.391	0.052	0.000321928	OHC
Zbtb38	1.88381e-08	0.790573	0.913	0.493	0.000333076	OHC
Myo6	2.00285e-08	0.719123	1	0.961	0.000354123	OHC
Mad2l2	2.36663e-08	0.283325	0.348	0.039	0.000418443	OHC
Cerk	2.38683e-08	0.316242	0.435	0.066	0.000422015	OHC
Mtmr11	2.82629e-08	0.704294	0.913	0.62	0.000499716	OHC
Lasp1	2.86974e-08	0.651749	0.609	0.166	0.000507399	OHC
Kcnn2	3.31205e-08	0.4284	0.478	0.087	0.000585604	OHC
Calm1	4.12084e-08	0.71409	1	1	0.000728606	OHC
Pcmt1	4.52127e-08	0.641643	1	0.62	0.000799406	OHC
Galnt13	4.67198e-08	0.418763	0.565	0.122	0.000826053	OHC
P2rx2	6.68937e-08	0.340147	0.391	0.057	0.00118275	OHC
Cln6	7.33655e-08	0.611276	0.826	0.437	0.00129718	OHC
Sall1	8.82525e-08	0.562349	0.522	0.122	0.00156039	OHC
Tmem109	9.13148e-08	0.371294	0.565	0.127	0.00161454	OHC
Capg	1.11855e-07	0.581692	0.87	0.48	0.00197771	OHC
Mcoln3	1.36419e-07	0.627421	0.913	0.515	0.00241203	OHC
Spns3	1.38947e-07	0.402424	0.435	0.074	0.00245672	OHC
Ablim2	1.6283e-07	0.540909	0.913	0.424	0.002879	OHC
2210011C24Rik	2.23976e-07	0.589019	0.826	0.38	0.00396012	OHC
Rps29	2.37073e-07	1.00643	1	1	0.00419169	OHC
Hyou1	2.44961e-07	0.64597	0.783	0.41	0.00433116	OHC
Abca5	3.2438e-07	0.578342	1	0.86	0.00573537	OHC
Serinc2	3.83685e-07	0.319257	0.391	0.066	0.00678394	OHC
AI593442	3.83998e-07	0.714261	1	0.672	0.00678946	OHC
Sel1l	4.09169e-07	0.447045	0.783	0.306	0.00723452	OHC
mt-Nd4	4.13067e-07	0.546612	1	1	0.00730344	OHC
Tacstd2	4.14058e-07	0.355895	0.565	0.135	0.00732096	OHC
Spire1	4.26028e-07	0.506468	0.696	0.24	0.0075326	OHC
Sik1	4.47223e-07	0.272629	0.261	0.026	0.00790735	OHC
Slc9a9	4.53303e-07	0.419126	0.609	0.175	0.00801486	OHC
Scn1b	4.58485e-07	0.295904	0.261	0.026	0.00810648	OHC
mt-Co2	5.05835e-07	0.508501	1	1	0.00894367	OHC
Tjp2	5.43298e-07	0.489256	0.696	0.236	0.00960605	OHC
Upf2	5.76415e-07	0.589776	0.913	0.694	0.0101916	OHC
Arfgef1	6.20949e-07	0.806729	1	0.821	0.010979	OHC
Rab19	6.25372e-07	0.320186	0.478	0.105	0.0110572	OHC
Tbc1d7	6.73462e-07	0.860967	0.87	0.655	0.0119075	OHC
Strc	6.90569e-07	0.731672	0.783	0.485	0.01221	OHC
mt-Nd2	8.18122e-07	0.59333	1	1	0.0144652	OHC
Efr3a	8.51889e-07	0.651173	0.957	0.751	0.0150622	OHC
B3galt5	9.5018e-07	0.303127	0.391	0.07	0.0168001	OHC
Slc24a3	1.0521e-06	0.305798	0.348	0.057	0.0186021	OHC
Synrg	1.19381e-06	0.707919	0.913	0.633	0.0211077	OHC
Pcyox1	1.32284e-06	0.475697	0.696	0.266	0.0233891	OHC
Strbp	1.32797e-06	0.50048	1	0.956	0.0234798	OHC
Hspa2	1.42361e-06	0.753709	0.913	0.489	0.0251709	OHC
Nceh1	1.47833e-06	0.459948	0.957	0.79	0.0261383	OHC
Atp6v0e	1.63243e-06	0.871111	0.957	0.917	0.028863	OHC
Fam20b	1.69674e-06	0.29825	0.565	0.148	0.03	OHC
Tmc1	1.87177e-06	0.631973	1	0.847	0.0330948	OHC
Cd164l2	1.92873e-06	0.824378	1	0.895	0.0341018	OHC
Lgalsl	1.93409e-06	0.601214	0.739	0.328	0.0341967	OHC
Aes	2.03494e-06	0.651124	0.913	0.729	0.0359797	OHC
App	2.14324e-06	0.571219	1	0.943	0.0378947	OHC
Hlcs	2.28577e-06	0.254575	0.391	0.074	0.0404146	OHC
Lmo7	2.31469e-06	0.522279	1	0.9	0.040926	OHC
Fbxo2	2.37121e-06	0.601021	1	0.961	0.0419253	OHC
Phgdh	2.53068e-06	0.518738	0.304	0.048	0.0447449	OHC
Gls	2.58005e-06	0.547656	0.957	0.611	0.0456179	OHC
Tmem30b	2.6608e-06	0.576785	0.696	0.297	0.0470457	OHC

## Sheet: SGN Subcelltype Marker
Marker Genes of TypeⅠA, TypeⅠB, TypeⅠC, Type Ⅱand Olig1+ Spiral Ganglion Neuron in Mouse Cochlea
The column name annotation: p_val (p_value); avg_logFC (average log fold change); pct.1 (ratio of cells in this cluster that expressed); pct.2 (ratio of cells in the rest of clusters that expressed the gene); p_val_adj (Bonferroni corrected p_value).
gene	p_val	avg_logFC	pct.1	pct.2	p_val_adj	celltype
Fth1	3.3698e-20	1.38708	1	0.933	6.37634e-16	TypeⅠA
Calm2	6.98801e-18	1.28081	0.981	0.827	1.32227e-13	TypeⅠA
Cox5a	1.86495e-17	1.46096	0.926	0.573	3.52887e-13	TypeⅠA
Calm1	1.24577e-15	1.20005	0.981	0.82	2.35725e-11	TypeⅠA
Chchd10	4.17868e-15	1.4727	0.87	0.5	7.90689e-11	TypeⅠA
Snap25	1.74323e-14	1.0154	0.981	0.793	3.29854e-10	TypeⅠA
Gapdh	1.37115e-13	0.973782	0.944	0.793	2.59448e-09	TypeⅠA
Nefl	1.61516e-13	1.06469	0.963	0.707	3.05621e-09	TypeⅠA
Ppia	7.91148e-12	0.811882	0.963	0.833	1.49701e-07	TypeⅠA
Hsp90aa1	9.92687e-12	0.81328	1	0.833	1.87836e-07	TypeⅠA
Mdh1	1.39855e-11	1.08833	0.889	0.68	2.64633e-07	TypeⅠA
Stmn3	2.05648e-11	1.10568	0.889	0.7	3.89127e-07	TypeⅠA
Snrpn	2.36748e-11	0.982166	0.889	0.687	4.47974e-07	TypeⅠA
Hspa8	2.71081e-11	0.811557	0.963	0.913	5.1294e-07	TypeⅠA
Tuba1b	1.01552e-10	1.14393	0.833	0.667	1.92157e-06	TypeⅠA
Rab3a	1.32094e-10	1.1635	0.796	0.513	2.49948e-06	TypeⅠA
Nefh	1.59704e-10	0.867609	0.944	0.66	3.02192e-06	TypeⅠA
Cox5b	4.44941e-09	1.00422	0.796	0.62	8.41918e-05	TypeⅠA
Cox4i1	7.7947e-09	0.932736	0.87	0.72	0.000147491	TypeⅠA
Cox7b	8.45477e-09	0.978414	0.796	0.647	0.000159981	TypeⅠA
Sncb	8.67925e-09	1.20628	0.648	0.313	0.000164229	TypeⅠA
2010107E04Rik	1.16636e-08	1.2586	0.741	0.567	0.000220699	TypeⅠA
Cox7a2	1.26066e-08	1.0642	0.796	0.673	0.000238542	TypeⅠA
Nefm	1.62358e-08	0.809682	0.889	0.7	0.000307214	TypeⅠA
Atp5g1	1.76453e-08	1.16834	0.759	0.613	0.000333884	TypeⅠA
Ndufa4	2.07862e-08	0.830301	0.87	0.767	0.000393316	TypeⅠA
Atp5j	2.21863e-08	0.883528	0.796	0.66	0.00041981	TypeⅠA
Slc25a4	2.82392e-08	0.802308	0.87	0.847	0.000534342	TypeⅠA
Map1a	2.98606e-08	0.730839	0.889	0.687	0.000565022	TypeⅠA
Cox6b1	4.15995e-08	0.927397	0.778	0.633	0.000787145	TypeⅠA
Lypd1	1.46319e-07	1.15405	0.574	0.213	0.00276864	TypeⅠA
Pvalb	1.83254e-07	0.762374	0.87	0.7	0.00346753	TypeⅠA
Aldh1a3	2.82275e-07	1.17384	0.574	0.273	0.00534122	TypeⅠA
Ckb	3.30569e-07	0.59677	0.944	0.86	0.00625503	TypeⅠA
Cox6c	3.58787e-07	0.839491	0.833	0.78	0.00678896	TypeⅠA
Gm42418	7.82522e-07	0.44571	1	1	0.0148069	TypeⅠA
Pkm	1.73036e-06	0.730397	0.815	0.707	0.0327419	TypeⅠA
Ndufs5	1.96423e-06	0.955865	0.741	0.64	0.0371671	TypeⅠA
Ldhb	1.97861e-06	0.796551	0.815	0.673	0.0374393	TypeⅠA
Hsp90ab1	2.07327e-06	0.518262	0.926	0.913	0.0392303	TypeⅠA
Cox7c	2.21557e-06	0.77021	0.815	0.733	0.041923	TypeⅠA
Ndufa5	2.3661e-06	1.2879	0.648	0.48	0.0447713	TypeⅠA
Ldhb	7.2584e-09	0.988852	0.96	0.676	0.000137343	TypeⅠB
Cplx1	1.31877e-08	0.94059	0.96	0.553	0.000249538	TypeⅠB
Vamp1	2.54703e-08	1.183	0.84	0.346	0.000481949	TypeⅠB
Ubl3	1.29984e-07	1.04896	0.88	0.514	0.00245957	TypeⅠB
Ndrg4	2.96991e-07	1.03047	0.92	0.587	0.00561966	TypeⅠB
Rab6b	6.29401e-07	1.01719	0.84	0.564	0.0119095	TypeⅠB
Map1a	7.2272e-07	0.932353	0.92	0.715	0.0136753	TypeⅠB
Nefm	8.05848e-07	0.783404	1	0.715	0.0152483	TypeⅠB
Nos1	8.21772e-07	0.798706	0.68	0.201	0.0155496	TypeⅠB
Tcf25	9.47679e-07	0.766686	0.96	0.732	0.017932	TypeⅠB
Nefh	1.53821e-06	0.802099	0.96	0.704	0.029106	TypeⅠB
Sncb	2.43506e-06	0.874531	0.8	0.346	0.0460761	TypeⅠB
Lemd1	1.14359e-20	0.609167	0.545	0.011	2.16389e-16	TypeⅠC
Sv2c	6.27361e-20	1.03793	0.682	0.038	1.18709e-15	TypeⅠC
Cd164l2	1.65569e-19	0.664087	0.591	0.022	3.1329e-15	TypeⅠC
Mapkapk3	4.37856e-19	0.613691	0.545	0.016	8.28511e-15	TypeⅠC
Grin1	7.42576e-19	1.26757	0.818	0.093	1.4051e-14	TypeⅠC
Ryr3	7.45931e-19	0.684337	0.545	0.016	1.41145e-14	TypeⅠC
Tm6sf1	1.84558e-18	1.48102	0.727	0.066	3.4922e-14	TypeⅠC
Pcsk5	1.87636e-18	0.496654	0.5	0.011	3.55045e-14	TypeⅠC
Lpcat4	2.4686e-18	0.685955	0.682	0.049	4.67109e-14	TypeⅠC
Syt2	3.15762e-18	1.65784	0.909	0.126	5.97485e-14	TypeⅠC
Clstn3	2.1155e-17	1.01156	0.773	0.082	4.00295e-13	TypeⅠC
Ryr2	2.57257e-17	0.65885	0.636	0.038	4.86782e-13	TypeⅠC
P2rx6	3.03943e-17	0.378906	0.5	0.016	5.75122e-13	TypeⅠC
Gm13629	5.56158e-17	0.999835	0.682	0.055	1.05236e-12	TypeⅠC
Scn8a	6.72606e-17	1.28205	1	0.192	1.2727e-12	TypeⅠC
Rab30	1.29345e-16	0.699004	0.727	0.066	2.44746e-12	TypeⅠC
Trhde	1.36286e-16	0.496251	0.409	0.005	2.57881e-12	TypeⅠC
Ntng1	5.72578e-16	1.73139	0.955	0.203	1.08343e-11	TypeⅠC
Ttc39b	6.05014e-16	0.864666	0.818	0.093	1.14481e-11	TypeⅠC
B3galt5	6.97022e-16	0.773359	0.545	0.033	1.3189e-11	TypeⅠC
Sema3e	7.83867e-16	0.69996	0.727	0.071	1.48323e-11	TypeⅠC
Kcna1	9.46795e-16	1.51794	1	0.231	1.79152e-11	TypeⅠC
Kcnc3	1.21873e-15	1.85327	1	0.269	2.30607e-11	TypeⅠC
Scn4b	1.72559e-15	1.19145	0.818	0.115	3.26516e-11	TypeⅠC
Scn1a	1.76509e-15	1.30272	0.909	0.176	3.3399e-11	TypeⅠC
Hapln4	2.38479e-15	0.890436	0.818	0.093	4.51249e-11	TypeⅠC
Ccbe1	3.05874e-15	0.520282	0.455	0.016	5.78775e-11	TypeⅠC
Lynx1	5.26866e-15	0.893476	0.818	0.115	9.96936e-11	TypeⅠC
Slc6a17	5.94375e-15	1.06851	0.773	0.11	1.12468e-10	TypeⅠC
Gm27032	1.0608e-14	0.542035	0.364	0.005	2.00724e-10	TypeⅠC
Zfp169	1.18895e-14	0.407515	0.318	0	2.24974e-10	TypeⅠC
Vwa7	1.27014e-14	0.558722	0.545	0.038	2.40336e-10	TypeⅠC
Homer2	2.03789e-14	0.834501	0.591	0.049	3.8561e-10	TypeⅠC
Lgi3	2.37476e-14	0.831404	0.682	0.077	4.49353e-10	TypeⅠC
Grm7	2.82544e-14	0.808154	0.5	0.033	5.34629e-10	TypeⅠC
Slc17a7	4.44039e-14	1.22242	0.818	0.137	8.4021e-10	TypeⅠC
Lgi2	6.95667e-14	0.711609	0.591	0.055	1.31634e-09	TypeⅠC
Hapln1	1.42722e-13	0.350219	0.455	0.022	2.70058e-09	TypeⅠC
Rnf123	1.45025e-13	0.607412	0.636	0.071	2.74416e-09	TypeⅠC
Kifc2	1.46062e-13	0.67658	0.5	0.033	2.76378e-09	TypeⅠC
Aifm3	1.91245e-13	0.661326	0.545	0.044	3.61875e-09	TypeⅠC
Nin	2.27665e-13	1.40908	0.909	0.225	4.30787e-09	TypeⅠC
Tfrc	4.06256e-13	1.13051	0.818	0.165	7.68717e-09	TypeⅠC
Mir124a-1hg	4.80587e-13	1.21841	0.818	0.176	9.09366e-09	TypeⅠC
Six4	4.85373e-13	0.639915	0.636	0.071	9.18423e-09	TypeⅠC
Rps6ka3	4.89633e-13	0.831012	0.864	0.17	9.26483e-09	TypeⅠC
P4ha3	5.58573e-13	0.844994	0.545	0.049	1.05693e-08	TypeⅠC
Cars	6.55166e-13	0.641668	0.545	0.049	1.2397e-08	TypeⅠC
Gm26673	6.99562e-13	0.382381	0.364	0.011	1.32371e-08	TypeⅠC
Cntnap4	7.53818e-13	0.441804	0.364	0.011	1.42637e-08	TypeⅠC
Cds1	9.20582e-13	0.879653	0.727	0.121	1.74193e-08	TypeⅠC
Sgsm1	1.02425e-12	0.367081	0.455	0.027	1.93809e-08	TypeⅠC
Rbm8a2	1.03217e-12	0.258215	0.273	0	1.95307e-08	TypeⅠC
Ckmt2	1.03217e-12	0.257706	0.273	0	1.95307e-08	TypeⅠC
Kcns1	1.04038e-12	0.533037	0.545	0.044	1.96861e-08	TypeⅠC
Sema3a	1.52859e-12	0.332444	0.318	0.005	2.89239e-08	TypeⅠC
Ksr1	1.7036e-12	0.418662	0.5	0.038	3.22356e-08	TypeⅠC
Srrm4	2.04156e-12	0.761933	0.591	0.066	3.86304e-08	TypeⅠC
Thy1	2.05513e-12	0.785024	0.682	0.088	3.88871e-08	TypeⅠC
Hecw1	2.25703e-12	0.583096	0.727	0.11	4.27075e-08	TypeⅠC
Plxna4	2.31667e-12	1.14779	0.727	0.132	4.3836e-08	TypeⅠC
Lhfpl4	2.98112e-12	0.675938	0.818	0.154	5.64087e-08	TypeⅠC
Elmod1	3.44393e-12	0.464085	0.409	0.022	6.51661e-08	TypeⅠC
Runx1	4.035e-12	0.76699	0.864	0.137	7.63503e-08	TypeⅠC
Fstl1	4.34336e-12	0.892334	0.727	0.11	8.2185e-08	TypeⅠC
Rpgrip1l	4.43487e-12	0.543414	0.591	0.06	8.39167e-08	TypeⅠC
Trim36	4.59166e-12	0.666705	0.773	0.121	8.68835e-08	TypeⅠC
Fam78a	4.7401e-12	0.524949	0.409	0.022	8.96921e-08	TypeⅠC
Kcnc1	5.59694e-12	1.36194	0.955	0.297	1.05905e-07	TypeⅠC
Syt3	7.10642e-12	0.691592	0.682	0.099	1.34468e-07	TypeⅠC
Pou4f1	7.50336e-12	0.387289	0.545	0.049	1.41979e-07	TypeⅠC
Atp1a3	7.54663e-12	1.48724	1	0.401	1.42797e-07	TypeⅠC
Lgr5	8.10545e-12	0.567397	0.5	0.044	1.53371e-07	TypeⅠC
Kcna2	8.22463e-12	1.37542	0.955	0.374	1.55626e-07	TypeⅠC
Epha4	9.5086e-12	0.699894	0.682	0.099	1.79922e-07	TypeⅠC
Ldb3	9.51543e-12	0.640902	0.364	0.016	1.80051e-07	TypeⅠC
Grm8	1.02159e-11	0.495259	0.455	0.033	1.93306e-07	TypeⅠC
Coro6	1.05708e-11	0.956234	0.773	0.132	2.00021e-07	TypeⅠC
Gm38393	1.23613e-11	0.609053	0.727	0.121	2.339e-07	TypeⅠC
Sv2b	1.30198e-11	0.593591	0.5	0.044	2.46361e-07	TypeⅠC
Kcnab3	1.36722e-11	0.375899	0.682	0.088	2.58705e-07	TypeⅠC
Slc12a7	1.47441e-11	0.883797	0.909	0.22	2.78988e-07	TypeⅠC
Adcy1	1.52832e-11	1.05948	0.864	0.203	2.89189e-07	TypeⅠC
Mest	1.54698e-11	0.50477	0.5	0.049	2.92719e-07	TypeⅠC
Ccdc136	2.05304e-11	0.333732	0.818	0.132	3.88477e-07	TypeⅠC
Tmem63b	2.0927e-11	0.807063	0.909	0.209	3.95981e-07	TypeⅠC
Mirg	2.43632e-11	1.39544	0.636	0.11	4.61e-07	TypeⅠC
Unc80	2.5016e-11	1.10206	0.955	0.286	4.73352e-07	TypeⅠC
Adam23	2.58165e-11	1.35966	0.955	0.341	4.88499e-07	TypeⅠC
Cacng2	2.69367e-11	0.597264	0.591	0.066	5.09696e-07	TypeⅠC
Ntrk3	2.98322e-11	1.01923	0.909	0.247	5.64486e-07	TypeⅠC
Pcsk2	3.17999e-11	0.830813	0.682	0.126	6.01717e-07	TypeⅠC
Hcrtr2	3.4746e-11	0.438426	0.318	0.011	6.57463e-07	TypeⅠC
Ugcg	3.70082e-11	0.559557	0.682	0.11	7.00269e-07	TypeⅠC
Amigo3	3.99589e-11	0.321512	0.409	0.027	7.56102e-07	TypeⅠC
Man2a1	4.03937e-11	0.542083	0.5	0.049	7.64329e-07	TypeⅠC
Ppp3cc	4.64393e-11	0.470559	0.318	0.011	8.78724e-07	TypeⅠC
Heatr5a	4.78497e-11	0.738356	0.545	0.066	9.05412e-07	TypeⅠC
Dennd6b	5.84587e-11	0.630513	0.591	0.077	1.10616e-06	TypeⅠC
Atp2a2	5.96284e-11	1.13654	0.909	0.319	1.12829e-06	TypeⅠC
Atp2b2	6.14382e-11	1.2403	0.864	0.275	1.16253e-06	TypeⅠC
Strip2	6.19555e-11	0.379452	0.318	0.011	1.17232e-06	TypeⅠC
Zdhhc3	6.98397e-11	0.563989	0.636	0.099	1.32151e-06	TypeⅠC
Slc17a6	7.07741e-11	0.943305	0.773	0.181	1.33919e-06	TypeⅠC
Adgrl2	7.07864e-11	0.845663	0.682	0.121	1.33942e-06	TypeⅠC
Cdh23	7.17765e-11	0.525979	0.273	0.005	1.35816e-06	TypeⅠC
Meg3	7.59009e-11	2.08142	1	0.505	1.4362e-06	TypeⅠC
Pcdh7	8.29079e-11	0.744012	0.864	0.214	1.56878e-06	TypeⅠC
Gpatch1	8.50022e-11	0.314967	0.5	0.049	1.60841e-06	TypeⅠC
Atp13a2	8.51836e-11	0.670221	0.727	0.143	1.61184e-06	TypeⅠC
Map6	9.18373e-11	0.518559	0.682	0.104	1.73775e-06	TypeⅠC
Slc25a37	1.02231e-10	0.776187	0.591	0.088	1.93442e-06	TypeⅠC
Cacnb4	1.04982e-10	0.806564	0.864	0.22	1.98648e-06	TypeⅠC
Stx3	1.07711e-10	0.524918	0.591	0.082	2.0381e-06	TypeⅠC
Cep120	1.57116e-10	0.409793	0.591	0.077	2.97295e-06	TypeⅠC
Arpp21	1.61557e-10	0.632757	0.636	0.093	3.05698e-06	TypeⅠC
Srcin1	1.69571e-10	0.705386	0.818	0.17	3.20863e-06	TypeⅠC
Spock2	1.71353e-10	1.10549	0.955	0.313	3.24233e-06	TypeⅠC
Paqr9	1.75068e-10	0.657516	0.591	0.088	3.31264e-06	TypeⅠC
Brsk1	1.80386e-10	0.489916	0.727	0.126	3.41326e-06	TypeⅠC
Unc5d	1.93442e-10	0.710294	0.636	0.104	3.66031e-06	TypeⅠC
Jakmip1	2.07262e-10	0.687774	0.727	0.143	3.92181e-06	TypeⅠC
Dpysl4	2.1204e-10	0.371172	0.364	0.022	4.01221e-06	TypeⅠC
Lpgat1	2.27096e-10	0.755163	0.909	0.242	4.29711e-06	TypeⅠC
Atp1b1	2.33265e-10	1.51044	1	0.593	4.41384e-06	TypeⅠC
Aph1b	2.42848e-10	0.436396	0.545	0.066	4.59517e-06	TypeⅠC
Unkl	2.84799e-10	0.39408	0.455	0.044	5.38896e-06	TypeⅠC
Plekha6	2.875e-10	0.742337	0.773	0.165	5.44008e-06	TypeⅠC
Ints1	3.05586e-10	0.425326	0.591	0.082	5.78231e-06	TypeⅠC
Mcf2l	3.19694e-10	0.851869	0.682	0.126	6.04925e-06	TypeⅠC
Nat8l	3.51866e-10	1.0328	0.909	0.264	6.658e-06	TypeⅠC
Gdpd1	4.50781e-10	0.668037	0.636	0.11	8.52968e-06	TypeⅠC
Chgb	4.63068e-10	1.33138	0.773	0.198	8.76217e-06	TypeⅠC
Iqsec3	5.00478e-10	0.876427	0.909	0.253	9.47004e-06	TypeⅠC
Slc4a4	6.71227e-10	0.766925	0.682	0.137	1.2701e-05	TypeⅠC
Lmln	6.71691e-10	0.450224	0.364	0.027	1.27097e-05	TypeⅠC
Sv2a	6.86468e-10	1.09291	0.864	0.242	1.29893e-05	TypeⅠC
Slco5a1	6.98369e-10	0.88419	0.727	0.143	1.32145e-05	TypeⅠC
Reep2	7.09207e-10	0.375625	0.5	0.06	1.34196e-05	TypeⅠC
St8sia1	7.30417e-10	0.834268	0.682	0.143	1.38209e-05	TypeⅠC
Gm20696	7.52889e-10	0.493261	0.364	0.027	1.42462e-05	TypeⅠC
Trp53inp2	8.12911e-10	0.380906	0.727	0.132	1.53819e-05	TypeⅠC
Abcb9	8.1955e-10	0.616808	0.636	0.11	1.55075e-05	TypeⅠC
Lrrc55	9.0033e-10	0.590569	0.591	0.093	1.70361e-05	TypeⅠC
Slc23a2	9.0033e-10	0.543329	0.591	0.093	1.70361e-05	TypeⅠC
Lgi1	9.03204e-10	0.558854	0.682	0.126	1.70904e-05	TypeⅠC
Lrrk1	9.30711e-10	0.581093	0.682	0.132	1.76109e-05	TypeⅠC
Endod1	9.35095e-10	0.717118	0.727	0.154	1.76939e-05	TypeⅠC
Dnajb14	1.02942e-09	0.877653	0.909	0.28	1.94787e-05	TypeⅠC
Pld5	1.11941e-09	0.436014	0.591	0.082	2.11815e-05	TypeⅠC
Zfpm2	1.2284e-09	0.500096	0.591	0.093	2.32439e-05	TypeⅠC
Arhgef2	1.37291e-09	0.54033	0.636	0.11	2.59782e-05	TypeⅠC
Sema6b	1.37854e-09	0.472472	0.455	0.055	2.60848e-05	TypeⅠC
Pank2	1.41116e-09	0.347427	0.545	0.082	2.6702e-05	TypeⅠC
Efr3b	1.53745e-09	0.688581	0.455	0.049	2.90917e-05	TypeⅠC
Kdm7a	1.54779e-09	0.606917	0.864	0.22	2.92874e-05	TypeⅠC
Clrn1	1.5779e-09	0.283502	0.5	0.06	2.98571e-05	TypeⅠC
Smad9	1.58971e-09	0.370387	0.545	0.077	3.00805e-05	TypeⅠC
Cdk14	1.62058e-09	0.637953	0.818	0.181	3.06646e-05	TypeⅠC
Clmp	1.73822e-09	0.482727	0.636	0.104	3.28906e-05	TypeⅠC
Pkn1	1.83306e-09	0.298554	0.409	0.038	3.46851e-05	TypeⅠC
Car12	2.0363e-09	0.409132	0.455	0.049	3.85308e-05	TypeⅠC
Pigk	2.05587e-09	0.613654	0.636	0.132	3.89013e-05	TypeⅠC
Neb	2.14424e-09	0.608838	0.5	0.06	4.05733e-05	TypeⅠC
Mrs2	2.20147e-09	0.356094	0.545	0.077	4.16562e-05	TypeⅠC
Cadm1	2.40727e-09	0.956613	0.818	0.258	4.55504e-05	TypeⅠC
Adam11	2.48046e-09	0.328713	0.409	0.038	4.69352e-05	TypeⅠC
Acer3	2.49733e-09	0.468464	0.455	0.055	4.72545e-05	TypeⅠC
Lyst	2.6836e-09	0.397025	0.5	0.066	5.07792e-05	TypeⅠC
Flt3	2.83983e-09	0.269666	0.273	0.011	5.37352e-05	TypeⅠC
Clec2l	2.87559e-09	0.690962	0.818	0.192	5.4412e-05	TypeⅠC
Nrg1	3.13339e-09	0.546481	0.682	0.143	5.92899e-05	TypeⅠC
Cnot10	3.13531e-09	0.384923	0.545	0.082	5.93263e-05	TypeⅠC
Gm14827	3.26158e-09	0.411639	0.273	0.011	6.17156e-05	TypeⅠC
Thsd7b	3.26158e-09	0.30516	0.273	0.011	6.17156e-05	TypeⅠC
Rbfox3	3.29428e-09	0.497712	0.727	0.132	6.23344e-05	TypeⅠC
Slc25a14	3.31771e-09	0.275819	0.5	0.066	6.27776e-05	TypeⅠC
Ttc13	3.57335e-09	0.700601	0.545	0.088	6.76149e-05	TypeⅠC
Tmem179	3.61029e-09	0.382068	0.5	0.066	6.83139e-05	TypeⅠC
Rhobtb2	3.71436e-09	0.547522	0.545	0.088	7.02831e-05	TypeⅠC
Plppr4	3.82949e-09	0.647786	0.682	0.137	7.24617e-05	TypeⅠC
Pstk	3.87724e-09	0.643621	0.591	0.11	7.33651e-05	TypeⅠC
Abca5	3.87724e-09	0.599713	0.591	0.11	7.33651e-05	TypeⅠC
Fam234b	4.09679e-09	0.494826	0.5	0.066	7.75195e-05	TypeⅠC
Ttbk1	4.12989e-09	0.493333	0.545	0.082	7.81458e-05	TypeⅠC
Cacna1d	4.56951e-09	1.01348	0.682	0.165	8.64644e-05	TypeⅠC
Cacnb2	4.60031e-09	0.453195	0.682	0.126	8.70471e-05	TypeⅠC
Jak1	4.62767e-09	0.592322	0.909	0.253	8.75647e-05	TypeⅠC
Gfod1	4.9017e-09	0.352884	0.455	0.055	9.275e-05	TypeⅠC
Cntnap5a	4.96588e-09	0.922215	0.955	0.286	9.39644e-05	TypeⅠC
Tmod1	5.28521e-09	0.621716	0.636	0.121	0.000100007	TypeⅠC
Cherp	5.72724e-09	0.271899	0.5	0.066	0.000108371	TypeⅠC
Colgalt2	5.80263e-09	0.579935	0.5	0.071	0.000109797	TypeⅠC
Fat1	5.9502e-09	0.663233	0.727	0.17	0.00011259	TypeⅠC
Sptbn4	6.06576e-09	0.669106	0.773	0.181	0.000114776	TypeⅠC
Faah	6.12079e-09	0.503003	0.455	0.055	0.000115818	TypeⅠC
Celsr2	6.17985e-09	0.758764	0.591	0.11	0.000116935	TypeⅠC
5330434G04Rik	6.89737e-09	1.10047	0.818	0.242	0.000130512	TypeⅠC
Pla2g7	7.01605e-09	0.645018	0.636	0.126	0.000132758	TypeⅠC
Hcn1	7.04815e-09	0.809012	0.773	0.198	0.000133365	TypeⅠC
Cntnap1	7.25775e-09	0.602068	0.636	0.126	0.000137331	TypeⅠC
Ndst3	7.47931e-09	0.289785	0.364	0.033	0.000141524	TypeⅠC
Ankrd24	7.80783e-09	0.812186	0.773	0.214	0.00014774	TypeⅠC
Cep70	8.24423e-09	0.442044	0.409	0.044	0.000155997	TypeⅠC
Mau2	8.34407e-09	0.770796	0.682	0.159	0.000157887	TypeⅠC
Mkln1	8.59558e-09	0.674398	0.909	0.286	0.000162646	TypeⅠC
Ttc9	8.63608e-09	0.545169	0.545	0.082	0.000163412	TypeⅠC
Kcnn2	8.98456e-09	0.337234	0.318	0.022	0.000170006	TypeⅠC
Dennd5b	9.84196e-09	0.638536	0.773	0.209	0.00018623	TypeⅠC
Cpeb1	1.03452e-08	0.640329	0.591	0.121	0.000195751	TypeⅠC
Zfhx4	1.04264e-08	0.507926	0.818	0.203	0.000197289	TypeⅠC
Fat3	1.07328e-08	0.369304	0.364	0.033	0.000203086	TypeⅠC
Xk	1.08364e-08	0.278528	0.455	0.055	0.000205047	TypeⅠC
Csmd2	1.12977e-08	0.35659	0.364	0.033	0.000213776	TypeⅠC
Txndc11	1.13117e-08	0.261157	0.318	0.022	0.00021404	TypeⅠC
Cacna1a	1.32594e-08	0.928909	0.864	0.275	0.000250894	TypeⅠC
Alg2	1.34214e-08	0.311029	0.591	0.11	0.00025396	TypeⅠC
Trim33	1.36247e-08	0.327408	0.636	0.132	0.000257807	TypeⅠC
Dnmt3a	1.39575e-08	0.83887	0.818	0.236	0.000264103	TypeⅠC
Cadm3	1.42844e-08	0.556187	0.545	0.099	0.00027029	TypeⅠC
Shank1	1.43149e-08	0.704834	0.727	0.176	0.000270867	TypeⅠC
Pnpla6	1.43696e-08	0.385887	0.5	0.077	0.000271902	TypeⅠC
Snph	1.4877e-08	0.554379	0.773	0.181	0.000281502	TypeⅠC
Tmem145	1.52517e-08	0.281049	0.455	0.06	0.000288593	TypeⅠC
Rasgrf1	1.53457e-08	0.349269	0.364	0.033	0.000290372	TypeⅠC
Larp1b	1.59049e-08	0.430004	0.5	0.071	0.000300952	TypeⅠC
Luzp1	1.59888e-08	0.38797	0.909	0.236	0.00030254	TypeⅠC
Nos1	1.79083e-08	0.800704	0.818	0.192	0.000338861	TypeⅠC
Rad54l2	1.82454e-08	0.542713	0.455	0.066	0.00034524	TypeⅠC
Ggt7	1.85491e-08	0.686752	0.682	0.165	0.000350987	TypeⅠC
Ppfia4	1.86642e-08	0.370686	0.591	0.104	0.000353163	TypeⅠC
Cds2	1.99053e-08	0.499227	0.636	0.143	0.000376648	TypeⅠC
Miat	2.08523e-08	1.27759	0.727	0.22	0.000394568	TypeⅠC
Myh10	2.18583e-08	0.640058	0.909	0.28	0.000413603	TypeⅠC
Snhg11	2.29145e-08	1.23994	1	0.401	0.000433587	TypeⅠC
Chd8	2.30356e-08	0.661236	0.773	0.192	0.000435879	TypeⅠC
Csmd1	2.35988e-08	0.856907	0.636	0.165	0.000446536	TypeⅠC
Mgat3	2.36339e-08	0.629602	0.545	0.099	0.000447201	TypeⅠC
Kcnt1	2.57334e-08	0.483314	0.5	0.077	0.000486928	TypeⅠC
Atxn7l3	2.58071e-08	0.453797	0.727	0.165	0.000488323	TypeⅠC
Peg3	2.61398e-08	1.25153	0.909	0.385	0.000494617	TypeⅠC
Tnk2	2.63014e-08	0.71887	0.545	0.099	0.000497675	TypeⅠC
Nmt2	2.67333e-08	0.450026	0.727	0.176	0.000505848	TypeⅠC
Sgpp2	2.72192e-08	0.560958	0.682	0.143	0.000515043	TypeⅠC
Map2k7	2.81398e-08	0.442668	0.682	0.154	0.000532462	TypeⅠC
Pitpnc1	2.87089e-08	0.539159	0.773	0.187	0.00054323	TypeⅠC
Tgfb2	2.90163e-08	0.423853	0.682	0.154	0.000549047	TypeⅠC
Usp33	3.0968e-08	0.612821	0.727	0.176	0.000585977	TypeⅠC
Dbn1	3.12211e-08	0.456161	0.636	0.126	0.000590766	TypeⅠC
Synm	3.12228e-08	0.442598	0.818	0.198	0.000590798	TypeⅠC
Atp2b3	3.30054e-08	0.739487	0.409	0.055	0.000624527	TypeⅠC
Mlxipl	3.34084e-08	0.349315	0.318	0.027	0.000632153	TypeⅠC
Adamts6	3.42739e-08	0.271364	0.273	0.016	0.000648531	TypeⅠC
Acsl1	3.44929e-08	0.341105	0.5	0.082	0.000652675	TypeⅠC
Coa5	3.51356e-08	0.270364	0.455	0.06	0.000664836	TypeⅠC
Abcg4	3.58379e-08	0.398925	0.409	0.049	0.000678124	TypeⅠC
St3gal5	3.61102e-08	0.499318	0.727	0.181	0.000683277	TypeⅠC
Ank1	3.71874e-08	0.757356	0.909	0.275	0.000703659	TypeⅠC
Mir124-2hg	3.89769e-08	0.789907	0.636	0.154	0.000737522	TypeⅠC
Syt7	3.92023e-08	0.884635	0.955	0.352	0.000741785	TypeⅠC
Helz	3.95356e-08	0.82383	0.773	0.22	0.000748092	TypeⅠC
Bri3bp	4.02057e-08	0.523779	0.545	0.099	0.000760773	TypeⅠC
Lrrc45	4.31299e-08	0.490193	0.545	0.099	0.000816104	TypeⅠC
Kcnma1	4.38335e-08	0.44975	0.591	0.121	0.000829418	TypeⅠC
Slc6a6	4.58738e-08	0.422823	0.591	0.115	0.000868024	TypeⅠC
Casz1	4.87472e-08	0.439536	0.409	0.049	0.000922394	TypeⅠC
Nceh1	5.03164e-08	0.654443	0.727	0.198	0.000952087	TypeⅠC
Vma21	5.16927e-08	0.395011	0.682	0.154	0.000978129	TypeⅠC
Nmrk1	5.19918e-08	0.330134	0.5	0.082	0.000983788	TypeⅠC
Sun2	5.23236e-08	0.288656	0.455	0.066	0.000990068	TypeⅠC
Spsb4	5.31978e-08	0.332729	0.409	0.049	0.00100661	TypeⅠC
Ccnt2	5.37302e-08	0.872516	0.727	0.192	0.00101668	TypeⅠC
Cnnm1	5.59882e-08	0.387573	0.5	0.082	0.00105941	TypeⅠC
Panx2	5.63138e-08	0.285679	0.591	0.11	0.00106557	TypeⅠC
Steap2	5.67328e-08	0.346714	0.318	0.027	0.0010735	TypeⅠC
Zfyve9	5.68471e-08	0.678302	0.727	0.192	0.00107566	TypeⅠC
Sparcl1	5.9376e-08	1.18947	1	0.637	0.00112351	TypeⅠC
Chga	6.15488e-08	0.802394	0.682	0.165	0.00116463	TypeⅠC
Limk1	6.33873e-08	0.411366	0.727	0.159	0.00119941	TypeⅠC
Sapcd1	6.85056e-08	0.290043	0.364	0.038	0.00129626	TypeⅠC
Rassf4	6.90206e-08	0.324581	0.5	0.077	0.00130601	TypeⅠC
Ttll5	7.1804e-08	0.282224	0.364	0.038	0.00135868	TypeⅠC
Dlg2	7.40435e-08	0.471885	0.818	0.209	0.00140105	TypeⅠC
Mcoln1	7.5256e-08	0.252265	0.364	0.038	0.00142399	TypeⅠC
Trim9	8.05012e-08	0.595857	0.727	0.181	0.00152324	TypeⅠC
Gpcpd1	8.05872e-08	0.333344	0.545	0.099	0.00152487	TypeⅠC
Uvrag	8.38828e-08	0.321187	0.5	0.082	0.00158723	TypeⅠC
Epb41l1	8.50655e-08	0.640779	0.955	0.335	0.00160961	TypeⅠC
Mbd1	8.96589e-08	0.472759	0.5	0.088	0.00169653	TypeⅠC
Podxl2	9.09667e-08	0.680663	0.636	0.154	0.00172127	TypeⅠC
Dennd1b	9.35776e-08	0.398247	0.5	0.082	0.00177068	TypeⅠC
Efr3a	9.50774e-08	0.949751	0.955	0.5	0.00179905	TypeⅠC
Pias4	9.56632e-08	0.290442	0.545	0.099	0.00181014	TypeⅠC
Lrrn1	9.91673e-08	0.735276	0.818	0.247	0.00187644	TypeⅠC
Faim2	1.01091e-07	0.638914	0.682	0.17	0.00191285	TypeⅠC
Rabl6	1.01659e-07	0.601465	0.818	0.242	0.0019236	TypeⅠC
Tango2	1.02158e-07	0.572377	0.727	0.192	0.00193303	TypeⅠC
Camk2d	1.05e-07	0.728809	0.727	0.22	0.00198681	TypeⅠC
Rab11fip5	1.05983e-07	0.285264	0.545	0.099	0.00200542	TypeⅠC
Lsamp	1.13892e-07	0.854017	0.773	0.258	0.00215506	TypeⅠC
Plekhm3	1.15873e-07	0.545274	0.591	0.126	0.00219255	TypeⅠC
Adgrg2	1.20295e-07	0.621387	0.682	0.165	0.00227622	TypeⅠC
Kcnip2	1.25566e-07	0.307174	0.364	0.038	0.00237595	TypeⅠC
Dst	1.26014e-07	0.826146	1	0.698	0.00238443	TypeⅠC
Rbbp5	1.30684e-07	0.4147	0.364	0.044	0.0024728	TypeⅠC
Lnpep	1.36534e-07	0.615591	0.591	0.137	0.0025835	TypeⅠC
Adar	1.40105e-07	0.475954	0.591	0.121	0.00265107	TypeⅠC
Col4a3bp	1.40554e-07	0.463877	0.545	0.11	0.00265956	TypeⅠC
Sncaip	1.429e-07	0.410113	0.364	0.044	0.00270395	TypeⅠC
Fbxl20	1.44383e-07	0.349676	0.5	0.082	0.00273201	TypeⅠC
2310057M21Rik	1.4918e-07	0.43861	0.455	0.071	0.00282278	TypeⅠC
Sez6	1.50174e-07	0.437836	0.682	0.154	0.0028416	TypeⅠC
Celsr3	1.52812e-07	0.321306	0.5	0.088	0.00289151	TypeⅠC
Elovl4	1.5404e-07	0.657681	0.5	0.093	0.00291475	TypeⅠC
Fndc5	1.54488e-07	0.544426	0.864	0.275	0.00292321	TypeⅠC
Kcnq1ot1	1.57203e-07	1.06165	0.864	0.346	0.00297459	TypeⅠC
Tsr3	1.60888e-07	0.452383	0.455	0.071	0.00304431	TypeⅠC
Slc9a9	1.70731e-07	0.406988	0.364	0.044	0.00323056	TypeⅠC
Asic3	1.74679e-07	0.805758	0.818	0.28	0.00330528	TypeⅠC
Cygb	1.85804e-07	0.44994	0.773	0.192	0.00351578	TypeⅠC
Stx1b	1.96844e-07	0.632239	0.818	0.231	0.00372468	TypeⅠC
Man2a2	2.0701e-07	0.521833	0.682	0.165	0.00391704	TypeⅠC
Ago3	2.08152e-07	0.888343	0.682	0.192	0.00393866	TypeⅠC
Armcx5	2.12281e-07	0.364305	0.318	0.033	0.00401678	TypeⅠC
Tnpo3	2.12487e-07	0.363205	0.636	0.143	0.00402068	TypeⅠC
Ttc4	2.20043e-07	0.452513	0.636	0.154	0.00416365	TypeⅠC
Ntm	2.23369e-07	0.741524	0.773	0.22	0.00422659	TypeⅠC
Slc4a3	2.25335e-07	0.477754	0.682	0.165	0.00426379	TypeⅠC
Arl6ip6	2.25511e-07	0.278811	0.455	0.071	0.00426712	TypeⅠC
Syne1	2.29275e-07	0.702598	0.818	0.291	0.00433835	TypeⅠC
Elmo1	2.41037e-07	0.511968	0.591	0.132	0.00456089	TypeⅠC
Kcnmb2	2.42947e-07	0.559425	0.364	0.044	0.00459704	TypeⅠC
Fam20c	2.45429e-07	0.475788	0.318	0.033	0.00464402	TypeⅠC
Nexn	2.46167e-07	0.292314	0.5	0.082	0.00465798	TypeⅠC
Iqsec1	2.48652e-07	0.54623	0.864	0.264	0.00470499	TypeⅠC
Add2	2.52202e-07	0.304451	0.455	0.077	0.00477216	TypeⅠC
Atad3a	2.60836e-07	0.485789	0.545	0.11	0.00493554	TypeⅠC
Ep400	2.69257e-07	0.326489	0.727	0.187	0.00509488	TypeⅠC
Kndc1	2.76547e-07	0.276667	0.5	0.088	0.00523283	TypeⅠC
Erc2	2.77831e-07	0.833063	0.545	0.115	0.00525712	TypeⅠC
Spata7	2.82144e-07	0.457126	0.5	0.099	0.00533873	TypeⅠC
Mia2	2.91713e-07	0.695908	0.455	0.077	0.00551979	TypeⅠC
Dmxl2	2.96604e-07	0.537993	0.773	0.22	0.00561235	TypeⅠC
Dgki	2.9705e-07	0.283153	0.273	0.022	0.00562078	TypeⅠC
Arhgef9	3.02799e-07	0.459005	0.727	0.192	0.00572956	TypeⅠC
Eral1	3.1208e-07	0.289037	0.318	0.033	0.00590519	TypeⅠC
Zyx	3.27238e-07	0.373858	0.5	0.093	0.00619199	TypeⅠC
Arhgef6	3.30701e-07	0.47474	0.455	0.082	0.00625753	TypeⅠC
Abcc10	3.31023e-07	0.311915	0.273	0.022	0.00626363	TypeⅠC
Slitrk1	3.334e-07	0.548912	0.5	0.099	0.00630859	TypeⅠC
2810403A07Rik	3.334e-07	0.431063	0.5	0.099	0.00630859	TypeⅠC
Osbpl3	3.35866e-07	0.288234	0.591	0.121	0.00635526	TypeⅠC
Trmt1	3.36198e-07	0.382869	0.591	0.132	0.00636153	TypeⅠC
Asic1	3.3796e-07	0.544113	0.591	0.137	0.00639489	TypeⅠC
Aak1	3.45133e-07	0.807175	0.909	0.39	0.00653061	TypeⅠC
Pex3	3.6211e-07	0.320413	0.5	0.093	0.00685185	TypeⅠC
Atxn1	3.65472e-07	0.444039	0.636	0.159	0.00691546	TypeⅠC
Ttn	3.82706e-07	1.03754	0.364	0.049	0.00724156	TypeⅠC
Prox1	3.90924e-07	0.450286	0.636	0.154	0.00739707	TypeⅠC
Cdh2	3.96353e-07	0.646393	0.727	0.203	0.0074998	TypeⅠC
Wdfy1	4.00556e-07	0.318226	0.5	0.093	0.00757933	TypeⅠC
Tbc1d9	4.0475e-07	0.265168	0.636	0.143	0.00765869	TypeⅠC
Kctd17	4.07013e-07	0.269799	0.545	0.104	0.00770149	TypeⅠC
Sdk2	4.10573e-07	0.299261	0.273	0.022	0.00776885	TypeⅠC
Camk4	4.14494e-07	0.716954	0.591	0.143	0.00784306	TypeⅠC
Clcn4	4.16825e-07	0.606939	0.818	0.28	0.00788715	TypeⅠC
Kcnip1	4.31825e-07	0.261718	0.5	0.088	0.00817099	TypeⅠC
Clip4	4.52534e-07	0.49886	0.545	0.121	0.00856284	TypeⅠC
Cacfd1	4.57988e-07	0.394204	0.5	0.093	0.00866604	TypeⅠC
Med12l	4.66686e-07	0.554121	0.545	0.121	0.00883063	TypeⅠC
Pclo	4.75071e-07	0.509185	0.909	0.302	0.00898929	TypeⅠC
Xkr6	4.79718e-07	0.398329	0.5	0.099	0.00907723	TypeⅠC
Gria3	4.80191e-07	0.864867	0.773	0.269	0.00908618	TypeⅠC
Zufsp	4.93254e-07	0.635977	0.5	0.11	0.00933335	TypeⅠC
Btbd9	4.93348e-07	0.621179	1	0.385	0.00933513	TypeⅠC
Fam57b	4.98773e-07	0.259947	0.818	0.225	0.00943779	TypeⅠC
Fhdc1	5.08415e-07	0.356838	0.273	0.022	0.00962023	TypeⅠC
Ksr2	5.12272e-07	0.527133	0.5	0.099	0.00969321	TypeⅠC
Ago1	5.34353e-07	0.365216	0.364	0.049	0.010111	TypeⅠC
Igsf9b	5.37134e-07	0.447964	0.455	0.077	0.0101636	TypeⅠC
Gabrb3	5.38589e-07	0.468431	0.591	0.143	0.0101912	TypeⅠC
Ube2o	5.45446e-07	0.407579	0.773	0.22	0.0103209	TypeⅠC
Fndc4	5.47736e-07	0.532779	0.591	0.148	0.0103643	TypeⅠC
Rgs7bp	5.51851e-07	0.727653	0.955	0.396	0.0104421	TypeⅠC
Hdac5	5.6027e-07	0.563089	0.5	0.11	0.0106014	TypeⅠC
Rasl10b	5.64738e-07	0.329022	0.455	0.071	0.010686	TypeⅠC
Ppm1l	5.65302e-07	0.587472	0.5	0.104	0.0106966	TypeⅠC
Dner	5.67596e-07	0.42036	0.909	0.313	0.0107401	TypeⅠC
Arid5b	5.76635e-07	0.29661	0.455	0.077	0.0109111	TypeⅠC
Iglon5	5.76635e-07	0.291314	0.455	0.077	0.0109111	TypeⅠC
Kcnk1	5.83675e-07	0.620995	0.773	0.253	0.0110443	TypeⅠC
Rhbdd3	5.89641e-07	0.307664	0.409	0.06	0.0111572	TypeⅠC
Rptor	6.09709e-07	0.420517	0.591	0.132	0.0115369	TypeⅠC
Rims1	6.20118e-07	0.279664	0.636	0.148	0.0117339	TypeⅠC
Kcnh7	6.43838e-07	0.444531	0.5	0.099	0.0121827	TypeⅠC
Rab11fip4	6.44071e-07	0.48057	0.455	0.082	0.0121871	TypeⅠC
44815	6.58266e-07	0.43281	0.682	0.176	0.0124557	TypeⅠC
Pgm2l1	6.69696e-07	0.519123	0.727	0.214	0.012672	TypeⅠC
Kansl1	6.77759e-07	0.339011	0.682	0.181	0.0128246	TypeⅠC
Pdgfa	6.94152e-07	0.330949	0.636	0.148	0.0131347	TypeⅠC
Nipal2	6.95208e-07	0.32084	0.409	0.066	0.0131547	TypeⅠC
Lrig2	7.09697e-07	0.349909	0.5	0.099	0.0134289	TypeⅠC
Eya4	7.1795e-07	0.27411	0.545	0.11	0.0135851	TypeⅠC
Gtpbp2	7.40076e-07	0.568928	0.636	0.17	0.0140037	TypeⅠC
Ap5m1	7.43155e-07	0.519089	0.364	0.049	0.014062	TypeⅠC
Trmt2b	7.43155e-07	0.383115	0.364	0.049	0.014062	TypeⅠC
Osbpl6	7.48892e-07	0.513463	0.727	0.209	0.0141705	TypeⅠC
Ralb	7.7744e-07	0.548538	0.409	0.066	0.0147107	TypeⅠC
Zfp827	8.17166e-07	0.349433	0.364	0.055	0.0154624	TypeⅠC
Klc2	8.18121e-07	0.362397	0.773	0.203	0.0154805	TypeⅠC
Fam126b	8.39109e-07	0.530749	0.591	0.148	0.0158776	TypeⅠC
Pfkp	8.45714e-07	0.448524	0.818	0.242	0.0160026	TypeⅠC
Hdac7	8.48757e-07	0.369199	0.455	0.082	0.0160602	TypeⅠC
Pde10a	8.56553e-07	0.463884	0.5	0.104	0.0162077	TypeⅠC
Nap1l2	8.66217e-07	0.37724	0.591	0.132	0.0163906	TypeⅠC
Ints2	8.75113e-07	0.26223	0.364	0.049	0.0165589	TypeⅠC
Vwa5b2	8.78374e-07	0.373067	0.455	0.082	0.0166206	TypeⅠC
Sppl2a	8.91412e-07	0.544093	0.727	0.22	0.0168673	TypeⅠC
Syp	9.02127e-07	0.651118	0.818	0.302	0.01707	TypeⅠC
Pik3ca	9.09347e-07	0.394353	0.818	0.253	0.0172067	TypeⅠC
Zfp385b	9.17367e-07	0.32956	0.591	0.126	0.0173584	TypeⅠC
Ttbk2	9.37383e-07	0.454633	0.864	0.269	0.0177372	TypeⅠC
Arhgap5	9.53655e-07	0.606439	0.864	0.319	0.0180451	TypeⅠC
Msantd2	9.709e-07	0.265667	0.409	0.066	0.0183714	TypeⅠC
Ttc3	9.79717e-07	0.699487	1	0.731	0.0185382	TypeⅠC
Atxn2l	9.84452e-07	0.548056	0.773	0.242	0.0186278	TypeⅠC
Dopey1	9.94979e-07	0.314344	0.591	0.137	0.018827	TypeⅠC
Dclk2	1.0113e-06	0.282225	0.5	0.099	0.0191358	TypeⅠC
Rfng	1.04415e-06	0.288887	0.5	0.099	0.0197574	TypeⅠC
Rpia	1.04512e-06	0.34683	0.409	0.066	0.0197758	TypeⅠC
Safb2	1.0488e-06	0.455073	0.727	0.203	0.0198454	TypeⅠC
Prpsap1	1.05061e-06	0.447551	0.591	0.148	0.0198796	TypeⅠC
Tmem246	1.05352e-06	0.416573	0.591	0.137	0.0199347	TypeⅠC
Tpbgl	1.06381e-06	0.373324	0.273	0.027	0.0201295	TypeⅠC
Tmem178b	1.11101e-06	0.444179	0.591	0.148	0.0210226	TypeⅠC
Phactr1	1.11869e-06	0.323974	0.545	0.115	0.0211679	TypeⅠC
Slc24a2	1.12902e-06	0.705822	0.909	0.346	0.0213633	TypeⅠC
Ptprs	1.17926e-06	0.647919	0.818	0.291	0.022314	TypeⅠC
Lysmd3	1.21299e-06	0.530337	0.364	0.055	0.0229522	TypeⅠC
Cd59a	1.26389e-06	0.453762	0.5	0.099	0.0239153	TypeⅠC
Ppargc1a	1.27405e-06	0.627303	0.773	0.236	0.0241075	TypeⅠC
Efnb2	1.32117e-06	0.454953	0.455	0.082	0.0249991	TypeⅠC
Tenm3	1.33104e-06	0.318074	0.727	0.192	0.0251859	TypeⅠC
Nek1	1.34002e-06	0.436786	0.591	0.143	0.0253558	TypeⅠC
Rab10os	1.34254e-06	0.342425	0.545	0.121	0.0254036	TypeⅠC
Camk2g	1.35095e-06	0.387865	0.864	0.286	0.0255627	TypeⅠC
Abca2	1.36056e-06	0.331205	0.591	0.137	0.0257445	TypeⅠC
Dzip1	1.40042e-06	0.360475	0.409	0.066	0.0264987	TypeⅠC
Nsd1	1.40872e-06	0.546855	0.864	0.324	0.0266558	TypeⅠC
Zc3h6	1.4162e-06	0.499067	0.5	0.104	0.0267974	TypeⅠC
Bcl11a	1.42054e-06	0.269998	0.364	0.049	0.0268795	TypeⅠC
Mapk8	1.43838e-06	0.611829	0.682	0.192	0.0272171	TypeⅠC
Tab3	1.47382e-06	0.394266	0.409	0.071	0.0278876	TypeⅠC
Parg	1.52037e-06	0.462193	0.5	0.11	0.0287684	TypeⅠC
Pde4a	1.52285e-06	0.326986	0.682	0.181	0.0288153	TypeⅠC
Tmem161b	1.5318e-06	0.253543	0.318	0.038	0.0289847	TypeⅠC
Creld1	1.56991e-06	0.374996	0.545	0.132	0.0297057	TypeⅠC
Tatdn3	1.57637e-06	0.366268	0.273	0.027	0.0298282	TypeⅠC
Psap	1.61098e-06	0.831455	0.955	0.544	0.030483	TypeⅠC
Gbf1	1.63681e-06	0.338057	0.727	0.214	0.0309716	TypeⅠC
Ermp1	1.63808e-06	0.492281	0.545	0.126	0.0309958	TypeⅠC
Nav2	1.67497e-06	0.382127	0.636	0.176	0.0316938	TypeⅠC
Lrp3	1.6767e-06	0.46828	0.545	0.137	0.0317266	TypeⅠC
Fbxl16	1.67869e-06	0.297048	0.409	0.066	0.0317643	TypeⅠC
Sema7a	1.69e-06	0.602818	0.727	0.231	0.0319781	TypeⅠC
Ammecr1l	1.71795e-06	0.404343	0.5	0.11	0.0325071	TypeⅠC
Car10	1.71913e-06	0.410487	0.636	0.176	0.0325294	TypeⅠC
Adam22	1.73537e-06	0.442898	0.773	0.236	0.0328367	TypeⅠC
Fgf18	1.74539e-06	0.354832	0.318	0.038	0.0330262	TypeⅠC
Slc12a6	1.75273e-06	0.302242	0.591	0.137	0.0331652	TypeⅠC
Pqlc1	1.82779e-06	0.344876	0.591	0.148	0.0345854	TypeⅠC
Camta1	1.84047e-06	0.569585	0.955	0.407	0.0348254	TypeⅠC
Slc25a25	1.84873e-06	0.464193	0.727	0.214	0.0349816	TypeⅠC
Ranbp10	1.88813e-06	0.293727	0.409	0.071	0.0357272	TypeⅠC
Plcb4	1.9293e-06	0.330908	0.818	0.258	0.0365063	TypeⅠC
Atg16l1	1.92978e-06	0.272393	0.5	0.104	0.0365152	TypeⅠC
Appbp2	1.95259e-06	0.484298	0.727	0.225	0.036947	TypeⅠC
Ank3	1.98403e-06	0.524689	0.909	0.374	0.0375419	TypeⅠC
Sepsecs	2.00958e-06	0.290708	0.273	0.027	0.0380253	TypeⅠC
Bicd1	2.05386e-06	0.54233	0.818	0.28	0.0388632	TypeⅠC
Cast	2.06963e-06	0.339126	0.682	0.181	0.0391614	TypeⅠC
Ipo9	2.09809e-06	0.443339	0.409	0.071	0.0397	TypeⅠC
Fam222b	2.17725e-06	0.418823	0.455	0.093	0.0411978	TypeⅠC
Tanc2	2.24364e-06	0.35353	0.727	0.214	0.0424541	TypeⅠC
Slc7a14	2.24613e-06	0.431503	0.5	0.115	0.0425013	TypeⅠC
Enpp5	2.24753e-06	0.41126	0.773	0.236	0.0425277	TypeⅠC
Fbxw7	2.38295e-06	0.317973	0.682	0.187	0.0450902	TypeⅠC
Inpp1	2.45161e-06	0.298326	0.545	0.126	0.0463893	TypeⅠC
Samm50	2.47098e-06	0.468103	0.682	0.181	0.0467559	TypeⅠC
Csrnp3	2.49874e-06	0.440028	0.409	0.071	0.0472812	TypeⅠC
Gria2	2.52721e-06	0.82641	0.864	0.313	0.0478198	TypeⅠC
Tmem175	2.52823e-06	0.386955	0.364	0.055	0.0478392	TypeⅠC
Arl8b	2.53033e-06	0.30874	0.727	0.214	0.0478789	TypeⅠC
Taf15	2.53377e-06	0.408231	0.591	0.148	0.0479441	TypeⅠC
Nrep	2.53377e-06	0.361176	0.591	0.148	0.0479441	TypeⅠC
Fbxo33	2.54524e-06	0.263284	0.5	0.11	0.0481609	TypeⅠC
AU022252	2.55595e-06	0.297874	0.273	0.027	0.0483637	TypeⅠC
Stxbp5l	2.57691e-06	0.391045	0.455	0.088	0.0487603	TypeⅠC
Enah	2.59754e-06	0.763296	0.864	0.401	0.0491507	TypeⅠC
Uhrf1bp1l	2.62223e-06	0.508927	0.545	0.143	0.0496179	TypeⅠC
Rph3a	6.25953e-21	1.83301	0.724	0.103	1.18443e-16	Type Ⅱ
Agpat3	1.17978e-19	1.96315	0.759	0.222	2.23237e-15	Type Ⅱ
Dupd1	1.36614e-19	2.17612	0.552	0	2.58501e-15	Type Ⅱ
Ngfr	1.47951e-19	1.9836	0.632	0.06	2.79952e-15	Type Ⅱ
Tmem132e	1.13253e-16	1.37252	0.506	0.017	2.14297e-12	Type Ⅱ
Gata3	8.04828e-16	1.50732	0.632	0.103	1.5229e-11	Type Ⅱ
Cilp	1.56942e-15	1.11579	0.448	0	2.96966e-11	Type Ⅱ
Kcnc4	2.10346e-15	1.2702	0.46	0.009	3.98018e-11	Type Ⅱ
Prune2	8.46967e-15	1.82707	0.816	0.453	1.60263e-10	Type Ⅱ
Adgrb1	8.97607e-15	1.51945	0.667	0.205	1.69845e-10	Type Ⅱ
Tex15	1.12827e-14	1.28302	0.425	0	2.13492e-10	Type Ⅱ
Th	2.98411e-14	1.17869	0.414	0	5.64654e-10	Type Ⅱ
Id3	4.64519e-14	1.54462	0.667	0.171	8.78963e-10	Type Ⅱ
Palmd	9.61516e-14	1.28771	0.471	0.043	1.81938e-09	Type Ⅱ
Id1	1.73858e-13	1.26875	0.506	0.06	3.28973e-09	Type Ⅱ
Fos	2.79245e-13	0.86854	0.839	0.342	5.28387e-09	Type Ⅱ
Dusp1	2.99343e-13	1.5017	0.54	0.094	5.66417e-09	Type Ⅱ
Scn9a	5.23405e-13	1.01773	0.379	0	9.90386e-09	Type Ⅱ
Tbc1d10a	1.42677e-12	0.924072	0.402	0.017	2.69974e-08	Type Ⅱ
Hpcal1	1.86379e-12	1.18193	0.437	0.034	3.52667e-08	Type Ⅱ
Bean1	2.28322e-12	0.894847	0.379	0.009	4.32031e-08	Type Ⅱ
Cux2	2.42479e-12	1.22741	0.563	0.128	4.58819e-08	Type Ⅱ
Slc9a3r1	3.31211e-12	1.11344	0.391	0.017	6.26717e-08	Type Ⅱ
Gm14226	3.3834e-12	1.07118	0.356	0	6.40206e-08	Type Ⅱ
Cacna2d2	3.48191e-12	1.31139	0.46	0.06	6.58847e-08	Type Ⅱ
Adam19	3.48624e-12	0.937623	0.391	0.017	6.59666e-08	Type Ⅱ
Pde1c	4.06426e-12	1.17217	0.391	0.017	7.6904e-08	Type Ⅱ
Tbc1d8	6.534e-12	1.04888	0.494	0.085	1.23636e-07	Type Ⅱ
Fnbp1l	2.05407e-11	1.22428	0.46	0.077	3.88671e-07	Type Ⅱ
Grhl1	2.11477e-11	0.763251	0.333	0	4.00157e-07	Type Ⅱ
Hspb1	2.33203e-11	1.30915	0.586	0.145	4.41267e-07	Type Ⅱ
Ptpn5	2.63373e-11	1.10301	0.425	0.051	4.98354e-07	Type Ⅱ
Mtcl1	3.53462e-11	1.03089	0.529	0.12	6.6882e-07	Type Ⅱ
Slc7a8	4.47521e-11	0.883846	0.448	0.06	8.46799e-07	Type Ⅱ
Grin2c	5.22239e-11	1.12066	0.322	0	9.88181e-07	Type Ⅱ
Gpr88	5.22239e-11	0.975012	0.322	0	9.88181e-07	Type Ⅱ
Speg	7.11948e-11	0.951227	0.402	0.043	1.34715e-06	Type Ⅱ
Unc5b	8.84711e-11	0.780471	0.333	0.009	1.67405e-06	Type Ⅱ
Gldn	8.93897e-11	1.24569	0.517	0.128	1.69143e-06	Type Ⅱ
Fgd2	1.27932e-10	0.635071	0.31	0	2.42073e-06	Type Ⅱ
S100a13	1.81022e-10	1.38012	0.586	0.188	3.42529e-06	Type Ⅱ
Ezr	1.81453e-10	0.974582	0.402	0.043	3.43346e-06	Type Ⅱ
Slc36a1	3.91852e-10	1.07378	0.448	0.085	7.41463e-06	Type Ⅱ
D430041D05Rik	6.49348e-10	0.912402	0.552	0.162	1.2287e-05	Type Ⅱ
Kitl	6.9957e-10	0.708806	0.368	0.034	1.32373e-05	Type Ⅱ
Edaradd	7.49778e-10	0.591684	0.287	0	1.41873e-05	Type Ⅱ
Efna5	8.61596e-10	0.813983	0.322	0.017	1.63031e-05	Type Ⅱ
Gadd45g	1.40268e-09	1.40772	0.46	0.103	2.65415e-05	Type Ⅱ
Mtch1	1.60225e-09	1.07192	0.782	0.427	3.03177e-05	Type Ⅱ
Bbx	1.85445e-09	0.932857	0.471	0.12	3.509e-05	Type Ⅱ
Man1c1	2.29668e-09	0.764323	0.391	0.06	4.34578e-05	Type Ⅱ
Ptprn	2.66974e-09	0.986851	0.471	0.128	5.05168e-05	Type Ⅱ
Snhg11	2.88538e-09	1.02819	0.701	0.291	5.45972e-05	Type Ⅱ
Prph	3.41313e-09	0.779462	0.287	0.009	6.45832e-05	Type Ⅱ
Prkcd	5.90851e-09	0.531033	0.287	0.009	0.000111801	Type Ⅱ
Arhgap24	7.8225e-09	0.785764	0.494	0.137	0.000148017	Type Ⅱ
Plk5	1.25216e-08	0.924398	0.322	0.034	0.000236934	Type Ⅱ
Ubr5	1.77416e-08	1.05499	0.552	0.214	0.000335707	Type Ⅱ
Tppp	1.81289e-08	0.722255	0.379	0.06	0.000343036	Type Ⅱ
Atf3	1.83979e-08	0.883368	0.368	0.06	0.000348125	Type Ⅱ
Pisd	1.8533e-08	0.689327	0.356	0.051	0.000350681	Type Ⅱ
Clu	1.98325e-08	1.22139	0.586	0.239	0.000375271	Type Ⅱ
Il11ra1	2.52371e-08	0.74769	0.356	0.051	0.000477537	Type Ⅱ
Nog	4.10803e-08	0.870539	0.276	0.017	0.000777322	Type Ⅱ
Dnajb1	4.49596e-08	1.10778	0.494	0.162	0.000850725	Type Ⅱ
Cblb	4.53741e-08	0.691139	0.322	0.043	0.000858568	Type Ⅱ
Abhd2	4.66808e-08	0.965633	0.552	0.179	0.000883294	Type Ⅱ
Sel1l3	4.79279e-08	0.435531	0.253	0.009	0.000906891	Type Ⅱ
Ptprf	4.85618e-08	0.944022	0.552	0.214	0.000918887	Type Ⅱ
Adgrl1	5.5479e-08	0.934519	0.621	0.274	0.00104977	Type Ⅱ
Cacng5	6.81624e-08	0.771183	0.333	0.051	0.00128977	Type Ⅱ
Nfasc	7.88251e-08	0.977755	0.54	0.222	0.00149153	Type Ⅱ
Map3k9	8.1477e-08	0.669075	0.356	0.06	0.00154171	Type Ⅱ
Socs3	8.24402e-08	0.995974	0.402	0.094	0.00155993	Type Ⅱ
Cxxc5	9.47968e-08	0.630441	0.529	0.179	0.00179375	Type Ⅱ
Cachd1	1.12819e-07	0.504739	0.264	0.017	0.00213475	Type Ⅱ
Ebf1	1.16474e-07	0.83475	0.632	0.291	0.00220392	Type Ⅱ
Apoe	1.22217e-07	1.54676	0.782	0.487	0.00231259	Type Ⅱ
Btg2	1.3444e-07	1.06194	0.506	0.179	0.00254387	Type Ⅱ
Mmp14	1.39244e-07	0.725359	0.31	0.043	0.00263477	Type Ⅱ
9530059O14Rik	1.41497e-07	0.995282	0.379	0.085	0.0026774	Type Ⅱ
Tiparp	1.66455e-07	0.678405	0.322	0.051	0.00314966	Type Ⅱ
Pam	1.87757e-07	0.848252	0.402	0.103	0.00355275	Type Ⅱ
Ap2a2	4.14192e-07	0.721614	0.517	0.214	0.00783734	Type Ⅱ
Fosb	4.15719e-07	0.713809	0.46	0.137	0.00786624	Type Ⅱ
Malat1	4.16331e-07	1.3178	0.989	0.932	0.00787782	Type Ⅱ
Pkp4	4.18812e-07	0.559023	0.402	0.12	0.00792477	Type Ⅱ
Ctsb	5.13624e-07	0.840792	0.759	0.436	0.00971879	Type Ⅱ
Fdxr	6.78777e-07	0.653973	0.368	0.094	0.0128438	Type Ⅱ
H2-D1	7.3002e-07	0.792362	0.483	0.171	0.0138134	Type Ⅱ
Furin	7.67963e-07	0.59353	0.31	0.06	0.0145314	Type Ⅱ
Ctsz	7.81255e-07	0.698984	0.287	0.043	0.0147829	Type Ⅱ
Rbms1	8.78088e-07	0.711358	0.506	0.214	0.0166152	Type Ⅱ
Fam60a	9.15364e-07	0.502146	0.253	0.026	0.0173205	Type Ⅱ
Cpne8	1.02492e-06	0.655884	0.379	0.094	0.0193935	Type Ⅱ
Mapk3	1.03125e-06	0.64758	0.54	0.231	0.0195134	Type Ⅱ
Nbea	1.05195e-06	0.714786	0.506	0.188	0.019905	Type Ⅱ
Vamp2	1.08426e-06	0.767718	0.483	0.179	0.0205163	Type Ⅱ
Tbcel	1.18054e-06	0.815424	0.391	0.12	0.0223382	Type Ⅱ
Tshz3	1.25806e-06	0.799506	0.368	0.094	0.0238051	Type Ⅱ
Rbms3	1.40184e-06	0.49571	0.483	0.162	0.0265256	Type Ⅱ
Grik3	1.41937e-06	0.515883	0.287	0.051	0.0268572	Type Ⅱ
D430042O09Rik	1.42705e-06	0.314457	0.264	0.034	0.0270026	Type Ⅱ
Rgl1	1.43901e-06	0.751134	0.356	0.094	0.0272289	Type Ⅱ
Epb41	1.53207e-06	1.01077	0.621	0.333	0.0289899	Type Ⅱ
Bex1	1.54019e-06	0.940974	0.356	0.094	0.0291436	Type Ⅱ
Egr1	1.59192e-06	0.541106	0.517	0.188	0.0301224	Type Ⅱ
Ebf3	1.76208e-06	0.494963	0.322	0.06	0.033342	Type Ⅱ
Junb	1.80757e-06	0.962105	0.563	0.239	0.0342029	Type Ⅱ
Amn1	1.98587e-06	0.450174	0.276	0.043	0.0375766	Type Ⅱ
Ptpn14	2.10567e-06	0.540206	0.276	0.043	0.0398434	Type Ⅱ
Gm43376	2.25379e-06	1.1925	0.368	0.111	0.0426462	Type Ⅱ
Rhoc	4.25627e-21	1.02922	0.938	0.074	8.05371e-17	Olig1+
Nfix	6.44208e-21	1.39862	0.938	0.074	1.21897e-16	Olig1+
Smox	8.15945e-21	1.07357	0.75	0.043	1.54393e-16	Olig1+
Nnat	9.81301e-21	1.54927	0.938	0.08	1.85682e-16	Olig1+
Rap2b	1.05555e-20	0.774625	0.688	0.027	1.99732e-16	Olig1+
Kbtbd11	1.21864e-20	0.871283	0.562	0.011	2.30591e-16	Olig1+
Pou3f1	1.33771e-20	1.34801	0.75	0.037	2.53122e-16	Olig1+
Il18	1.35505e-20	0.586521	0.562	0.011	2.56403e-16	Olig1+
E130114P18Rik	1.90422e-20	0.66254	0.5	0.005	3.60316e-16	Olig1+
Rftn2	1.90422e-20	0.593623	0.5	0.005	3.60316e-16	Olig1+
Sema5b	1.90422e-20	0.439078	0.5	0.005	3.60316e-16	Olig1+
Lims2	2.13814e-20	1.41787	0.625	0.021	4.0458e-16	Olig1+
Csmd3	2.13814e-20	0.985229	0.625	0.021	4.0458e-16	Olig1+
Serpine2	2.58835e-20	1.95357	1	0.122	4.89768e-16	Olig1+
Cnn2	2.83531e-20	0.849958	0.625	0.021	5.36498e-16	Olig1+
Cyp2j9	2.83531e-20	0.708549	0.625	0.021	5.36498e-16	Olig1+
Sox5	3.42052e-20	0.726588	0.625	0.021	6.47232e-16	Olig1+
Sox2	3.53748e-20	1.07934	0.875	0.064	6.69361e-16	Olig1+
Lmcd1	3.66628e-20	0.635472	0.438	0	6.93733e-16	Olig1+
Lad1	3.66628e-20	0.392083	0.438	0	6.93733e-16	Olig1+
Nlgn3	3.82993e-20	1.04425	0.938	0.09	7.24699e-16	Olig1+
Kcnip3	6.84393e-20	1.26399	0.812	0.059	1.29501e-15	Olig1+
Tlcd1	1.14696e-19	0.615671	0.625	0.021	2.17027e-15	Olig1+
Serinc5	1.23723e-19	0.990811	0.812	0.053	2.34109e-15	Olig1+
Prex1	1.25794e-19	0.815579	0.625	0.021	2.38028e-15	Olig1+
Marcks	1.74555e-19	2.83694	1	0.16	3.30293e-15	Olig1+
Slc35b2	2.71879e-19	0.864421	0.75	0.048	5.1445e-15	Olig1+
Vgll4	3.86118e-19	0.711376	0.812	0.059	7.30612e-15	Olig1+
Fam181b	4.87381e-19	0.775556	0.625	0.027	9.22223e-15	Olig1+
Eps8	4.94517e-19	0.734438	0.688	0.032	9.35725e-15	Olig1+
Omg	5.84814e-19	0.934048	0.812	0.064	1.10659e-14	Olig1+
Lrp1b	6.98673e-19	1.36282	1	0.128	1.32203e-14	Olig1+
Sema3d	7.32045e-19	0.805491	0.812	0.059	1.38517e-14	Olig1+
Prss23	8.025e-19	0.778398	0.562	0.016	1.51849e-14	Olig1+
Gpm6b	8.03853e-19	2.29914	1	0.165	1.52105e-14	Olig1+
G0s2	8.31706e-19	1.25451	0.938	0.101	1.57375e-14	Olig1+
Dll3	9.7415e-19	0.485299	0.562	0.016	1.84329e-14	Olig1+
Cald1	1.75623e-18	1.09106	0.875	0.074	3.32313e-14	Olig1+
Itgav	1.89321e-18	1.05675	0.812	0.069	3.58233e-14	Olig1+
S100a4	1.91284e-18	0.55686	0.562	0.016	3.61947e-14	Olig1+
Meis2	1.91284e-18	0.547829	0.562	0.016	3.61947e-14	Olig1+
Epn2	2.49136e-18	1.6411	1	0.144	4.71416e-14	Olig1+
Klhl13	2.57829e-18	0.773507	0.75	0.048	4.87865e-14	Olig1+
Shisa7	3.43804e-18	0.630193	0.5	0.011	6.50547e-14	Olig1+
Lrrtm4	5.0655e-18	0.561493	0.625	0.027	9.58494e-14	Olig1+
Stk32a	5.76888e-18	0.661497	0.5	0.011	1.09159e-13	Olig1+
Sox4	6.83293e-18	1.29393	0.938	0.112	1.29293e-13	Olig1+
1700047M11Rik	7.85676e-18	0.736421	0.5	0.011	1.48666e-13	Olig1+
Nkx2-2	7.85676e-18	0.721251	0.5	0.011	1.48666e-13	Olig1+
Fscn1	8.44368e-18	0.762546	0.625	0.027	1.59771e-13	Olig1+
Tnr	8.66814e-18	2.00032	1	0.165	1.64019e-13	Olig1+
Psat1	8.69179e-18	0.6539	0.688	0.037	1.64466e-13	Olig1+
Angptl1	1.07378e-17	0.734209	0.438	0.005	2.0318e-13	Olig1+
Grid1	1.07378e-17	0.473415	0.438	0.005	2.0318e-13	Olig1+
Nrxn3	1.28924e-17	0.51382	0.625	0.027	2.43951e-13	Olig1+
Metrn	1.43395e-17	1.45234	0.938	0.117	2.71332e-13	Olig1+
Mageh1	1.50002e-17	0.939477	0.875	0.096	2.83834e-13	Olig1+
Mfsd2a	1.5098e-17	0.511242	0.438	0.005	2.85685e-13	Olig1+
Mmd2	1.71751e-17	0.905032	0.75	0.059	3.24987e-13	Olig1+
Ldlrad3	1.75494e-17	0.611685	0.688	0.043	3.3207e-13	Olig1+
Elfn1	1.89331e-17	0.470803	0.438	0.005	3.58252e-13	Olig1+
Cntn6	2.01338e-17	0.645028	0.375	0	3.80971e-13	Olig1+
Nkain4	2.01338e-17	0.511255	0.375	0	3.80971e-13	Olig1+
Meox1	2.01338e-17	0.451678	0.375	0	3.80971e-13	Olig1+
Kcnd3	2.01338e-17	0.435201	0.375	0	3.80971e-13	Olig1+
Nxph1	2.01338e-17	0.372059	0.375	0	3.80971e-13	Olig1+
Syt16	2.01338e-17	0.317691	0.375	0	3.80971e-13	Olig1+
Sox21	2.11964e-17	0.586492	0.438	0.005	4.01078e-13	Olig1+
Cdh10	2.11964e-17	0.542248	0.438	0.005	4.01078e-13	Olig1+
Rasa3	2.18715e-17	0.774515	0.625	0.032	4.13852e-13	Olig1+
Pcdh9	2.34808e-17	0.87022	0.875	0.085	4.44305e-13	Olig1+
Grid2	2.37262e-17	0.554207	0.438	0.005	4.48947e-13	Olig1+
Plxnb3	2.37262e-17	0.493818	0.438	0.005	4.48947e-13	Olig1+
Dhcr24	2.55678e-17	0.625245	0.688	0.043	4.83794e-13	Olig1+
Tmeff1	2.75601e-17	0.864855	0.688	0.043	5.21493e-13	Olig1+
Vangl2	2.79069e-17	0.552172	0.625	0.032	5.28054e-13	Olig1+
Etv1	3.81361e-17	0.983386	0.75	0.053	7.21612e-13	Olig1+
Hip1r	5.53287e-17	1.09617	0.938	0.117	1.04693e-12	Olig1+
Phactr3	6.33648e-17	1.05025	0.875	0.09	1.19899e-12	Olig1+
Mro	7.77982e-17	0.421229	0.5	0.016	1.4721e-12	Olig1+
Tubb2b	1.10625e-16	1.61048	0.812	0.085	2.09325e-12	Olig1+
Ptprg	1.42269e-16	0.537555	0.75	0.053	2.69201e-12	Olig1+
Lpcat2	1.66021e-16	0.509237	0.5	0.016	3.14144e-12	Olig1+
Tspan2	1.67067e-16	0.722898	0.562	0.027	3.16125e-12	Olig1+
Tmem255a	1.67067e-16	0.653065	0.562	0.027	3.16125e-12	Olig1+
Xrcc4	2.30924e-16	0.598462	0.625	0.037	4.36954e-12	Olig1+
B4galt2	2.41798e-16	0.563558	0.5	0.016	4.57529e-12	Olig1+
Tcf7l2	2.49298e-16	0.729985	0.625	0.037	4.71721e-12	Olig1+
Midn	2.55617e-16	1.06372	0.875	0.096	4.83679e-12	Olig1+
Gnb4	2.92126e-16	0.806458	0.688	0.053	5.5276e-12	Olig1+
Dock1	4.19117e-16	0.604471	0.562	0.027	7.93053e-12	Olig1+
Cthrc1	5.80692e-16	0.655206	0.75	0.064	1.09878e-11	Olig1+
Tril	5.83829e-16	0.812768	0.562	0.027	1.10472e-11	Olig1+
Shisa4	6.61078e-16	0.982941	0.875	0.106	1.25089e-11	Olig1+
Plekhb1	7.00042e-16	1.03555	1	0.144	1.32462e-11	Olig1+
Ggh	1.28019e-15	0.685129	0.75	0.069	2.42238e-11	Olig1+
Rhoj	1.81492e-15	0.445481	0.438	0.011	3.43419e-11	Olig1+
Adcyap1r1	1.81492e-15	0.435719	0.438	0.011	3.43419e-11	Olig1+
Ptgfrn	2.51005e-15	0.746763	0.5	0.021	4.74951e-11	Olig1+
Zeb2	2.52477e-15	1.0787	1	0.154	4.77738e-11	Olig1+
Vldlr	2.69838e-15	0.647262	0.625	0.043	5.10587e-11	Olig1+
Erbb3	3.77295e-15	0.554606	0.562	0.032	7.13919e-11	Olig1+
Tmem132b	3.9263e-15	0.753038	0.688	0.059	7.42934e-11	Olig1+
Abcg2	4.07822e-15	0.624725	0.562	0.032	7.71681e-11	Olig1+
Oraov1	4.19147e-15	0.757285	0.688	0.059	7.9311e-11	Olig1+
Rcn1	4.45724e-15	0.656827	0.625	0.043	8.43399e-11	Olig1+
Qk	4.92193e-15	1.70888	1	0.207	9.31329e-11	Olig1+
Dpy19l1	5.14081e-15	0.746806	0.625	0.043	9.72745e-11	Olig1+
Lrp1	5.63595e-15	1.58217	1	0.202	1.06643e-10	Olig1+
Lims1	5.76702e-15	0.905844	0.75	0.08	1.09124e-10	Olig1+
Agpat5	6.01918e-15	0.998362	0.875	0.122	1.13895e-10	Olig1+
Prkca	6.18481e-15	0.681285	0.688	0.053	1.17029e-10	Olig1+
Pigx	6.49158e-15	0.468544	0.562	0.032	1.22834e-10	Olig1+
Dpp6	6.49409e-15	0.877203	0.75	0.08	1.22881e-10	Olig1+
Gpsm2	7.06489e-15	0.458014	0.5	0.021	1.33682e-10	Olig1+
A930009A15Rik	7.69542e-15	0.553141	0.5	0.021	1.45613e-10	Olig1+
Ncan	8.17977e-15	0.651228	0.562	0.032	1.54778e-10	Olig1+
Adora1	8.38125e-15	0.575487	0.5	0.021	1.5859e-10	Olig1+
Dtx4	9.73859e-15	0.534703	0.375	0.005	1.84274e-10	Olig1+
Unc13c	9.73859e-15	0.521811	0.375	0.005	1.84274e-10	Olig1+
Evi2a	9.93829e-15	0.682698	0.5	0.021	1.88052e-10	Olig1+
Kcnh8	1.05448e-14	0.408279	0.312	0	1.99529e-10	Olig1+
Sox1	1.05448e-14	0.396529	0.312	0	1.99529e-10	Olig1+
Gpc5	1.05448e-14	0.384597	0.312	0	1.99529e-10	Olig1+
Vwc2	1.05448e-14	0.336451	0.312	0	1.99529e-10	Olig1+
Pld1	1.05448e-14	0.30944	0.312	0	1.99529e-10	Olig1+
Gad1	1.05448e-14	0.266542	0.312	0	1.99529e-10	Olig1+
Kcnj16	1.08706e-14	0.411562	0.375	0.005	2.05693e-10	Olig1+
Kcnj10	1.18192e-14	0.581402	0.688	0.059	2.23643e-10	Olig1+
Cd9	1.31742e-14	1.96012	0.938	0.181	2.49282e-10	Olig1+
Arxes2	1.54177e-14	0.83893	0.688	0.064	2.91734e-10	Olig1+
Dclk1	1.69035e-14	1.18754	0.875	0.122	3.19847e-10	Olig1+
Alcam	1.78796e-14	1.1945	0.938	0.154	3.38318e-10	Olig1+
Bcan	1.87073e-14	1.42984	1	0.191	3.5398e-10	Olig1+
Nlgn1	1.8828e-14	0.778628	0.75	0.085	3.56263e-10	Olig1+
Ick	2.24395e-14	0.579335	0.688	0.064	4.24601e-10	Olig1+
Myo10	2.43549e-14	0.513839	0.625	0.048	4.60844e-10	Olig1+
Cadm2	2.51084e-14	1.20398	0.875	0.138	4.75101e-10	Olig1+
Snx1	2.64886e-14	1.32129	0.938	0.165	5.01218e-10	Olig1+
Tmem191c	3.73824e-14	0.477933	0.562	0.032	7.0735e-10	Olig1+
Idh1	4.72088e-14	0.652336	0.688	0.064	8.93286e-10	Olig1+
Ss18	4.72088e-14	0.513826	0.688	0.064	8.93286e-10	Olig1+
Pdzrn4	5.15431e-14	0.496318	0.5	0.027	9.75299e-10	Olig1+
Wipf1	6.04463e-14	0.628968	0.5	0.027	1.14376e-09	Olig1+
Cav2	6.41857e-14	0.742839	0.688	0.064	1.21452e-09	Olig1+
Pigf	7.0252e-14	0.393281	0.438	0.016	1.32931e-09	Olig1+
Gal3st1	7.68475e-14	0.64278	0.562	0.037	1.45411e-09	Olig1+
Dbi	7.82492e-14	3.04849	1	0.335	1.48063e-09	Olig1+
Cntn1	8.00324e-14	1.88998	1	0.287	1.51437e-09	Olig1+
Sh3bp5	8.15688e-14	0.470874	0.625	0.048	1.54344e-09	Olig1+
Ddost	8.22604e-14	0.730486	0.75	0.085	1.55653e-09	Olig1+
Gpr85	8.30254e-14	0.450209	0.5	0.027	1.57101e-09	Olig1+
Fam212b	9.19181e-14	0.562235	0.438	0.016	1.73927e-09	Olig1+
Lhfpl2	1.05222e-13	0.478769	0.5	0.027	1.991e-09	Olig1+
Tcf4	1.243e-13	1.79632	1	0.277	2.35201e-09	Olig1+
Bricd5	1.43478e-13	0.433391	0.438	0.016	2.71488e-09	Olig1+
C1galt1	1.45562e-13	0.528443	0.625	0.053	2.75433e-09	Olig1+
Ppp1r21	1.50574e-13	0.700085	0.75	0.096	2.84915e-09	Olig1+
Atraid	1.59134e-13	0.929732	0.938	0.165	3.01114e-09	Olig1+
Jam2	1.6972e-13	0.582289	0.688	0.064	3.21145e-09	Olig1+
Gatm	1.84592e-13	0.763233	0.75	0.08	3.49285e-09	Olig1+
Lhfpl3	1.85675e-13	2.06552	0.938	0.25	3.51333e-09	Olig1+
Flrt1	1.90034e-13	0.718188	0.75	0.09	3.59583e-09	Olig1+
Cask	2.46885e-13	0.816052	0.875	0.144	4.67155e-09	Olig1+
Dscam	3.13293e-13	0.84128	0.625	0.053	5.92814e-09	Olig1+
Papss1	3.39685e-13	0.94782	0.875	0.138	6.42753e-09	Olig1+
Nrcam	3.54967e-13	0.928692	0.812	0.128	6.71669e-09	Olig1+
Ppib	3.81084e-13	1.50757	1	0.271	7.21087e-09	Olig1+
Tmco3	4.74702e-13	0.75759	0.875	0.144	8.98231e-09	Olig1+
Dennd2a	4.85608e-13	0.515731	0.562	0.043	9.18868e-09	Olig1+
Cpne2	5.15308e-13	0.36929	0.375	0.011	9.75066e-09	Olig1+
Nfib	5.18692e-13	1.31474	0.938	0.191	9.81469e-09	Olig1+
Gria4	5.67007e-13	1.15054	0.875	0.16	1.07289e-08	Olig1+
Rimklb	5.67453e-13	0.325107	0.375	0.011	1.07373e-08	Olig1+
Cd81	6.86844e-13	1.7904	1	0.351	1.29965e-08	Olig1+
Cmbl	6.87756e-13	0.336431	0.375	0.011	1.30137e-08	Olig1+
Sec11a	7.22706e-13	0.774202	0.75	0.106	1.3675e-08	Olig1+
Il1rapl1	7.28129e-13	0.759291	0.562	0.043	1.37777e-08	Olig1+
Anks1b	8.6351e-13	1.0818	0.938	0.181	1.63393e-08	Olig1+
Alg5	8.90597e-13	0.407935	0.562	0.043	1.68519e-08	Olig1+
Fut9	9.02838e-13	0.572024	0.688	0.074	1.70835e-08	Olig1+
Ncam2	9.12e-13	0.839295	0.75	0.096	1.72569e-08	Olig1+
Bcas1	9.55723e-13	0.888573	0.812	0.101	1.80842e-08	Olig1+
Sez6l	1.00824e-12	0.380656	0.375	0.011	1.90779e-08	Olig1+
Atp1b2	1.02387e-12	0.546669	0.875	0.122	1.93736e-08	Olig1+
Grin3a	1.06611e-12	0.784246	0.75	0.096	2.01729e-08	Olig1+
Cryl1	1.1004e-12	0.49336	0.438	0.021	2.08217e-08	Olig1+
Enpp2	1.11195e-12	0.840962	0.75	0.09	2.10404e-08	Olig1+
Tmed5	1.12295e-12	0.825099	0.75	0.096	2.12485e-08	Olig1+
Gm38039	1.21952e-12	0.323887	0.375	0.011	2.30757e-08	Olig1+
Msn	1.23683e-12	0.713585	0.5	0.032	2.34032e-08	Olig1+
Cdc42ep1	1.29551e-12	0.475122	0.438	0.021	2.45137e-08	Olig1+
Slc1a1	1.33022e-12	0.494855	0.5	0.032	2.51703e-08	Olig1+
Atp1a2	1.46253e-12	1.03933	1	0.229	2.7674e-08	Olig1+
Ly6h	1.7614e-12	0.831771	0.75	0.101	3.33291e-08	Olig1+
Hsd17b12	1.88094e-12	1.22905	0.875	0.165	3.55911e-08	Olig1+
Pea15a	1.99332e-12	0.677297	0.812	0.117	3.77175e-08	Olig1+
Arhgap31	2.06e-12	1.04104	0.875	0.16	3.89793e-08	Olig1+
Dnajc24	2.20805e-12	0.259654	0.5	0.032	4.17807e-08	Olig1+
Tmem167	2.27487e-12	1.34178	1	0.255	4.3045e-08	Olig1+
Ppp1r14b	2.36379e-12	1.56314	1	0.255	4.47277e-08	Olig1+
Mdk	2.41606e-12	0.770945	0.812	0.106	4.57167e-08	Olig1+
1810041L15Rik	2.6136e-12	0.610074	0.688	0.08	4.94545e-08	Olig1+
Sh3gl3	2.68372e-12	0.376779	0.312	0.005	5.07813e-08	Olig1+
Fgf11	2.68372e-12	0.296451	0.312	0.005	5.07813e-08	Olig1+
Ppp2cb	2.77618e-12	0.81426	0.75	0.101	5.25309e-08	Olig1+
Cnp	2.81736e-12	1.25819	0.875	0.144	5.33101e-08	Olig1+
Col5a3	2.90838e-12	0.559822	0.438	0.021	5.50324e-08	Olig1+
Glod4	2.91171e-12	0.365057	0.688	0.074	5.50954e-08	Olig1+
Pcdhb9	3.15119e-12	0.521464	0.438	0.021	5.96268e-08	Olig1+
Prr18	3.32581e-12	0.50449	0.312	0.005	6.29309e-08	Olig1+
Rsu1	3.44151e-12	0.864945	0.875	0.149	6.51203e-08	Olig1+
Tagln2	3.51858e-12	0.576895	0.625	0.059	6.65786e-08	Olig1+
Mettl23	3.52527e-12	0.56209	0.688	0.085	6.67051e-08	Olig1+
Tmed1	3.57181e-12	0.37341	0.562	0.043	6.75857e-08	Olig1+
Tprkb	3.60025e-12	0.736393	0.75	0.106	6.8124e-08	Olig1+
Bet1	3.61697e-12	0.576367	0.688	0.08	6.84402e-08	Olig1+
Chst3	3.70111e-12	0.421264	0.312	0.005	7.00325e-08	Olig1+
S100a3	3.70111e-12	0.34514	0.312	0.005	7.00325e-08	Olig1+
Sobp	3.91691e-12	0.41834	0.5	0.032	7.41157e-08	Olig1+
Epas1	3.96139e-12	0.563255	0.625	0.059	7.49574e-08	Olig1+
Cntn4	4.11785e-12	0.278945	0.312	0.005	7.7918e-08	Olig1+
Gm2a	4.4056e-12	0.963377	0.875	0.144	8.33628e-08	Olig1+
Emc6	4.47048e-12	0.456976	0.938	0.16	8.45905e-08	Olig1+
Igfbp3	4.58049e-12	0.432435	0.312	0.005	8.6672e-08	Olig1+
Pabpc5	4.58049e-12	0.382842	0.312	0.005	8.6672e-08	Olig1+
Adam12	4.58049e-12	0.360734	0.312	0.005	8.6672e-08	Olig1+
Fzd9	4.58049e-12	0.29785	0.312	0.005	8.6672e-08	Olig1+
Slc38a3	4.58049e-12	0.293933	0.312	0.005	8.6672e-08	Olig1+
Cobl	4.58049e-12	0.272476	0.312	0.005	8.6672e-08	Olig1+
Ackr3	4.58049e-12	0.27135	0.312	0.005	8.6672e-08	Olig1+
Mxd4	4.58153e-12	0.761401	0.938	0.176	8.66918e-08	Olig1+
Twf1	4.92847e-12	0.848787	0.938	0.186	9.32565e-08	Olig1+
Tmbim6	4.93421e-12	1.33907	1	0.287	9.33651e-08	Olig1+
Tns3	4.95504e-12	0.570102	0.75	0.096	9.37592e-08	Olig1+
Lrrtm2	5.04394e-12	0.6153	0.562	0.048	9.54414e-08	Olig1+
Col27a1	5.37257e-12	0.528262	0.562	0.048	1.0166e-07	Olig1+
Nit2	6.0852e-12	0.480833	0.5	0.037	1.15144e-07	Olig1+
Lrrc4c	6.29569e-12	0.563153	0.562	0.053	1.19127e-07	Olig1+
Fbxo7	6.29569e-12	0.54874	0.562	0.053	1.19127e-07	Olig1+
Cldnd1	7.46308e-12	0.918332	0.875	0.165	1.41216e-07	Olig1+
Caly	8.07513e-12	0.527786	0.625	0.064	1.52798e-07	Olig1+
Mydgf	8.19109e-12	0.525345	0.688	0.085	1.54992e-07	Olig1+
Notch1	1.00558e-11	0.639765	0.562	0.048	1.90277e-07	Olig1+
Limd1	1.04872e-11	0.717108	0.5	0.037	1.9844e-07	Olig1+
Sirt2	1.04901e-11	1.38966	1	0.25	1.98494e-07	Olig1+
Cadm4	1.05206e-11	1.1898	0.812	0.154	1.99072e-07	Olig1+
Lrrc4b	1.09538e-11	0.759986	0.938	0.176	2.07268e-07	Olig1+
Mif4gd	1.10359e-11	0.778254	0.625	0.069	2.08821e-07	Olig1+
Ptn	1.20893e-11	1.49461	1	0.319	2.28754e-07	Olig1+
Phlda1	1.24331e-11	1.16788	0.812	0.133	2.35258e-07	Olig1+
Hacd1	1.34726e-11	0.435887	0.625	0.064	2.54928e-07	Olig1+
Dhrs7	1.42819e-11	0.734037	0.688	0.09	2.70242e-07	Olig1+
Sc5d	1.45687e-11	0.567315	0.625	0.069	2.75668e-07	Olig1+
Foxn2	1.46922e-11	0.419373	0.5	0.037	2.78006e-07	Olig1+
Slitrk2	1.47541e-11	0.577942	0.562	0.053	2.79177e-07	Olig1+
Ust	1.71314e-11	0.448602	0.438	0.027	3.2416e-07	Olig1+
Pth1r	1.98726e-11	0.480866	0.438	0.027	3.7603e-07	Olig1+
Gpt2	2.00508e-11	0.808696	0.625	0.074	3.79402e-07	Olig1+
Atp6v0e	2.02857e-11	0.938357	0.938	0.191	3.83846e-07	Olig1+
Plpp3	2.0407e-11	1.03865	0.938	0.186	3.86142e-07	Olig1+
Rab12	2.06792e-11	0.577717	0.75	0.106	3.91292e-07	Olig1+
Tspan3	2.09259e-11	1.47876	1	0.351	3.9596e-07	Olig1+
4430402I18Rik	2.13999e-11	0.608215	0.438	0.027	4.0493e-07	Olig1+
Ptprj	2.13999e-11	0.431081	0.438	0.027	4.0493e-07	Olig1+
Rapgef3	2.23581e-11	0.526635	0.625	0.064	4.2306e-07	Olig1+
Xpnpep1	2.24621e-11	0.356105	0.562	0.053	4.25028e-07	Olig1+
Ptprt	2.3042e-11	0.473252	0.438	0.027	4.36e-07	Olig1+
Hbegf	2.3042e-11	0.469869	0.438	0.027	4.36e-07	Olig1+
Ramp2	2.44925e-11	0.48193	0.375	0.016	4.63446e-07	Olig1+
Spry4	2.44925e-11	0.436082	0.375	0.016	4.63446e-07	Olig1+
Mad2l2	2.44925e-11	0.301285	0.375	0.016	4.63446e-07	Olig1+
Cdh19	2.50763e-11	0.548683	0.5	0.037	4.74495e-07	Olig1+
Cbr3	2.66515e-11	0.367367	0.375	0.016	5.043e-07	Olig1+
Lsm5	2.68653e-11	0.576889	0.562	0.053	5.08346e-07	Olig1+
Hmgn1	2.72647e-11	0.924799	1	0.239	5.15902e-07	Olig1+
Basp1	2.74386e-11	1.39948	0.938	0.25	5.19193e-07	Olig1+
Spats2l	2.87437e-11	0.437484	0.438	0.027	5.43888e-07	Olig1+
Skap2	3.17642e-11	0.59661	0.5	0.043	6.01043e-07	Olig1+
Slc44a1	3.18846e-11	0.721646	0.812	0.138	6.03321e-07	Olig1+
6330403K07Rik	3.20078e-11	0.625994	0.688	0.09	6.05651e-07	Olig1+
Zfp608	3.38683e-11	0.576712	0.5	0.043	6.40856e-07	Olig1+
Sec11c	3.81414e-11	0.750657	0.938	0.191	7.21712e-07	Olig1+
Dcps	3.84937e-11	0.397833	0.5	0.043	7.28378e-07	Olig1+
Svil	3.86933e-11	0.646762	0.75	0.112	7.32154e-07	Olig1+
Dpysl3	3.99479e-11	0.819	0.812	0.16	7.55894e-07	Olig1+
Akr1b10	4.10327e-11	0.457834	0.5	0.043	7.76421e-07	Olig1+
Bax	4.51223e-11	0.707659	0.938	0.186	8.53805e-07	Olig1+
Msmo1	4.71287e-11	0.750344	0.812	0.138	8.91769e-07	Olig1+
Rpp30	4.85528e-11	0.52007	0.562	0.053	9.18715e-07	Olig1+
Spcs2	5.79826e-11	0.983785	1	0.271	1.09715e-06	Olig1+
Dek	5.97994e-11	0.646045	0.938	0.181	1.13152e-06	Olig1+
Snrpg	6.47395e-11	0.89493	0.875	0.165	1.225e-06	Olig1+
Pdzd2	7.9926e-11	0.624737	0.75	0.117	1.51236e-06	Olig1+
Zfp36l2	9.15098e-11	0.645533	0.75	0.117	1.73155e-06	Olig1+
Wasf1	9.84459e-11	0.55624	0.688	0.096	1.86279e-06	Olig1+
Dcx	1.04493e-10	0.863398	0.625	0.085	1.97722e-06	Olig1+
Sash1	1.06715e-10	0.742922	0.812	0.149	2.01926e-06	Olig1+
Arl2bp	1.07982e-10	1.19396	0.938	0.234	2.04324e-06	Olig1+
Arhgef40	1.08242e-10	0.479517	0.562	0.059	2.04815e-06	Olig1+
Svbp	1.0937e-10	0.688844	0.562	0.064	2.0695e-06	Olig1+
Hsd17b11	1.09538e-10	0.568674	0.75	0.117	2.07268e-06	Olig1+
A730017C20Rik	1.15244e-10	0.547691	0.625	0.074	2.18064e-06	Olig1+
Chpt1	1.16868e-10	0.955645	0.938	0.223	2.21138e-06	Olig1+
Dlgap1	1.18937e-10	0.885796	0.938	0.229	2.25052e-06	Olig1+
Npas3	1.19642e-10	0.76088	0.625	0.08	2.26387e-06	Olig1+
Ppp2r2b	1.23023e-10	0.56182	0.875	0.16	2.32784e-06	Olig1+
Prr7	1.42013e-10	0.43877	0.312	0.011	2.68716e-06	Olig1+
Abtb2	1.42013e-10	0.317405	0.312	0.011	2.68716e-06	Olig1+
Tmed3	1.56965e-10	0.524299	0.812	0.128	2.97009e-06	Olig1+
Tmem176b	1.71329e-10	1.42958	0.938	0.277	3.2419e-06	Olig1+
Tsc22d4	1.72966e-10	1.1085	1	0.282	3.27287e-06	Olig1+
Phldb1	1.76488e-10	0.594036	0.688	0.101	3.33951e-06	Olig1+
Plpp4	1.87302e-10	0.469421	0.438	0.032	3.54413e-06	Olig1+
Lmnb1	2.00461e-10	0.397197	0.438	0.032	3.79312e-06	Olig1+
Adk	2.04377e-10	0.530492	0.75	0.117	3.86721e-06	Olig1+
Triap1	2.09423e-10	0.361606	0.5	0.043	3.9627e-06	Olig1+
Hap1	2.33131e-10	0.51309	0.375	0.021	4.41131e-06	Olig1+
Bmp7	2.45499e-10	0.346518	0.312	0.011	4.64534e-06	Olig1+
Zdhhc14	2.45499e-10	0.314365	0.312	0.011	4.64534e-06	Olig1+
Tm2d1	2.46727e-10	0.437809	0.812	0.138	4.66857e-06	Olig1+
Caskin2	2.5165e-10	0.537462	0.375	0.021	4.76173e-06	Olig1+
Cdc42se1	2.54822e-10	0.476603	0.75	0.117	4.82174e-06	Olig1+
Ogfr	2.62307e-10	0.439022	0.562	0.064	4.96337e-06	Olig1+
Ralgps2	2.67822e-10	0.669977	0.75	0.122	5.06773e-06	Olig1+
Mgll	2.72799e-10	0.565761	0.875	0.154	5.16191e-06	Olig1+
Ddah2	2.79706e-10	0.824797	0.75	0.122	5.29259e-06	Olig1+
Tnfrsf1a	2.81042e-10	0.51286	0.438	0.032	5.31788e-06	Olig1+
Cmtm3	2.94189e-10	0.375528	0.312	0.011	5.56665e-06	Olig1+
Klc3	2.94189e-10	0.342421	0.312	0.011	5.56665e-06	Olig1+
Col11a1	2.98176e-10	0.514183	0.5	0.048	5.64209e-06	Olig1+
Hmgcr	3.18529e-10	0.981557	0.75	0.122	6.02721e-06	Olig1+
Ntsr2	3.21951e-10	0.373562	0.312	0.011	6.09196e-06	Olig1+
Lyplal1	3.21951e-10	0.339513	0.312	0.011	6.09196e-06	Olig1+
Slc35f1	3.57206e-10	0.79295	0.75	0.138	6.75905e-06	Olig1+
Jam3	3.61831e-10	0.564711	0.75	0.117	6.84657e-06	Olig1+
Fyn	3.66415e-10	1.08849	0.875	0.191	6.9333e-06	Olig1+
Pcdh11x	3.68042e-10	0.389824	0.375	0.021	6.9641e-06	Olig1+
Elf1	3.68042e-10	0.341441	0.375	0.021	6.9641e-06	Olig1+
Ctnnd1	3.77858e-10	0.387017	0.5	0.048	7.14983e-06	Olig1+
Rbm22	3.88489e-10	0.766159	0.688	0.112	7.35098e-06	Olig1+
Scg3	4.20932e-10	0.645771	0.938	0.207	7.96488e-06	Olig1+
Itgb8	4.83785e-10	0.871332	0.625	0.085	9.15419e-06	Olig1+
Ermard	4.95681e-10	0.494958	0.438	0.037	9.37928e-06	Olig1+
Fam3c	4.99745e-10	0.640061	0.562	0.064	9.45618e-06	Olig1+
Fads1	5.07842e-10	0.4683	0.625	0.085	9.60939e-06	Olig1+
Rbbp9	5.12864e-10	0.332834	0.438	0.032	9.70441e-06	Olig1+
Ntm	5.14164e-10	1.21839	0.938	0.223	9.72901e-06	Olig1+
Trib2	5.27089e-10	0.440699	0.562	0.064	9.97358e-06	Olig1+
Lmf1	5.28498e-10	0.482837	0.438	0.037	1.00002e-05	Olig1+
Slc16a2	5.37691e-10	0.428281	0.5	0.048	1.01742e-05	Olig1+
Spcs1	5.62504e-10	0.6827	0.938	0.207	1.06437e-05	Olig1+
Ncam1	5.83383e-10	0.892069	1	0.271	1.10388e-05	Olig1+
Rpn2	5.97939e-10	0.738555	0.875	0.186	1.13142e-05	Olig1+
Nrxn2	6.27079e-10	1.01377	1	0.33	1.18656e-05	Olig1+
Rest	6.50597e-10	0.448982	0.562	0.069	1.23106e-05	Olig1+
Aebp1	6.76618e-10	0.472271	0.688	0.096	1.2803e-05	Olig1+
Dmd	7.49803e-10	0.744863	0.688	0.106	1.41878e-05	Olig1+
Fam96a	7.97199e-10	0.269646	0.625	0.08	1.50846e-05	Olig1+
Pgp	8.05519e-10	0.793452	0.938	0.218	1.5242e-05	Olig1+
Hepacam	8.13955e-10	0.343526	0.438	0.032	1.54017e-05	Olig1+
Hnmt	8.39311e-10	0.27142	0.375	0.021	1.58814e-05	Olig1+
Arhgap20	8.4872e-10	0.512415	0.562	0.064	1.60595e-05	Olig1+
Spry2	8.73015e-10	0.741316	0.625	0.09	1.65192e-05	Olig1+
Npm3	8.87124e-10	0.541527	0.562	0.069	1.67862e-05	Olig1+
Tmem5	9.0023e-10	0.644218	0.688	0.112	1.70342e-05	Olig1+
Pak2	9.25761e-10	0.937765	0.75	0.165	1.75173e-05	Olig1+
Elfn2	9.36864e-10	0.439446	0.438	0.037	1.77273e-05	Olig1+
Hexa	9.82515e-10	0.587926	0.688	0.112	1.85911e-05	Olig1+
Hmgb3	9.9355e-10	0.451107	0.562	0.064	1.88e-05	Olig1+
Spred1	1.00046e-09	0.591748	0.812	0.16	1.89307e-05	Olig1+
Ppp1r9a	1.03998e-09	0.540978	0.812	0.16	1.96785e-05	Olig1+
Rab31	1.04869e-09	0.819625	0.5	0.053	1.98433e-05	Olig1+
Nabp2	1.06229e-09	0.407829	0.75	0.117	2.01007e-05	Olig1+
Osgep	1.10402e-09	0.41504	0.625	0.09	2.08903e-05	Olig1+
Fchsd2	1.12098e-09	0.755322	0.75	0.144	2.12111e-05	Olig1+
Rsl24d1	1.22059e-09	0.617135	0.688	0.106	2.30961e-05	Olig1+
Tmem258	1.2258e-09	0.73926	0.812	0.165	2.31946e-05	Olig1+
Dusp7	1.28322e-09	0.492154	0.438	0.037	2.42811e-05	Olig1+
Ost4	1.3616e-09	0.54886	0.938	0.191	2.57642e-05	Olig1+
Fam102b	1.36615e-09	0.43029	0.438	0.037	2.58503e-05	Olig1+
Praf2	1.36615e-09	0.381972	0.438	0.037	2.58503e-05	Olig1+
Emc7	1.55437e-09	0.696936	0.875	0.213	2.94118e-05	Olig1+
Smarcd1	1.66232e-09	0.640234	0.812	0.165	3.14543e-05	Olig1+
Rps27l	1.68976e-09	0.719547	0.938	0.223	3.19737e-05	Olig1+
Reep3	1.69291e-09	0.545079	0.75	0.138	3.20333e-05	Olig1+
Gng11	1.72289e-09	0.708007	0.562	0.069	3.26005e-05	Olig1+
Hmgcl	1.75834e-09	0.412367	0.625	0.09	3.32713e-05	Olig1+
Phpt1	1.76993e-09	0.569475	0.75	0.133	3.34906e-05	Olig1+
Sik2	1.91308e-09	0.362674	0.562	0.074	3.61992e-05	Olig1+
Gnai2	1.92001e-09	1.22051	0.938	0.271	3.63304e-05	Olig1+
Mfge8	1.98505e-09	0.549758	0.438	0.037	3.75612e-05	Olig1+
Kcnk10	1.98505e-09	0.468083	0.438	0.037	3.75612e-05	Olig1+
Fa2h	1.98505e-09	0.371803	0.438	0.037	3.75612e-05	Olig1+
Mthfsl	2.005e-09	0.871503	0.625	0.106	3.79385e-05	Olig1+
Ddx21	2.07584e-09	0.603591	0.625	0.096	3.9279e-05	Olig1+
Idi1	2.12943e-09	0.885907	0.688	0.122	4.02931e-05	Olig1+
Fam213a	2.13044e-09	0.632112	0.812	0.154	4.03122e-05	Olig1+
Tmeff2	2.24657e-09	0.388609	0.438	0.037	4.25096e-05	Olig1+
Cryab	2.37362e-09	0.933013	1	0.266	4.49136e-05	Olig1+
Bak1	2.38963e-09	0.27931	0.438	0.037	4.52165e-05	Olig1+
Gstt1	2.40569e-09	0.349913	0.375	0.027	4.55204e-05	Olig1+
Mettl9	2.42598e-09	0.593257	0.75	0.138	4.59044e-05	Olig1+
Snx18	2.42759e-09	0.447415	0.625	0.09	4.59349e-05	Olig1+
Med10	2.5415e-09	0.69247	0.625	0.09	4.80904e-05	Olig1+
Tmem176a	2.74613e-09	1.29287	0.875	0.271	5.19622e-05	Olig1+
Kank1	2.75887e-09	0.511659	0.5	0.059	5.22034e-05	Olig1+
Tor2a	2.76129e-09	0.278121	0.375	0.027	5.22491e-05	Olig1+
1700096K18Rik	2.95779e-09	0.472916	0.375	0.027	5.59673e-05	Olig1+
Ndrg2	3.10729e-09	0.975338	0.812	0.197	5.87961e-05	Olig1+
Mdga2	3.16788e-09	0.399445	0.375	0.027	5.99426e-05	Olig1+
Ugt8a	3.19382e-09	0.389307	0.625	0.09	6.04335e-05	Olig1+
H2afv	3.24041e-09	0.804022	0.875	0.207	6.1315e-05	Olig1+
Pou3f3	3.24888e-09	0.361108	0.438	0.037	6.14753e-05	Olig1+
Lix1l	3.34878e-09	0.42149	0.5	0.053	6.33656e-05	Olig1+
Prdx4	3.4981e-09	0.579059	0.625	0.09	6.61911e-05	Olig1+
Eif4a3	3.56645e-09	0.398774	0.688	0.112	6.74844e-05	Olig1+
Dnajb12	3.60015e-09	0.547624	0.5	0.059	6.8122e-05	Olig1+
Lingo1	3.65513e-09	0.524361	0.562	0.069	6.91624e-05	Olig1+
Ormdl2	3.65513e-09	0.34726	0.562	0.069	6.91624e-05	Olig1+
Rnf5	3.79697e-09	0.477573	0.812	0.16	7.18464e-05	Olig1+
Thap11	3.88911e-09	0.391814	0.375	0.027	7.35898e-05	Olig1+
Aldh1a1	4.18644e-09	0.45406	0.312	0.016	7.92158e-05	Olig1+
Dab1	4.18644e-09	0.311619	0.312	0.016	7.92158e-05	Olig1+
Gm14305	4.21973e-09	0.52732	0.5	0.059	7.98458e-05	Olig1+
Bpgm	4.39267e-09	0.372196	0.5	0.053	8.31181e-05	Olig1+
Nlgn2	4.4157e-09	0.696117	0.812	0.186	8.35539e-05	Olig1+
Rap1b	4.45422e-09	0.62206	0.688	0.128	8.42827e-05	Olig1+
Slain1	4.45625e-09	0.312859	0.375	0.027	8.43211e-05	Olig1+
Arl15	4.45625e-09	0.278484	0.375	0.027	8.43211e-05	Olig1+
Rnf138	4.68127e-09	0.282117	0.562	0.069	8.85789e-05	Olig1+
Dhrs13	4.68169e-09	0.254793	0.438	0.037	8.85869e-05	Olig1+
Trim25	4.76923e-09	0.369266	0.375	0.027	9.02433e-05	Olig1+
Smco4	4.76923e-09	0.303436	0.375	0.027	9.02433e-05	Olig1+
Zfp277	4.79782e-09	0.367925	0.438	0.043	9.07843e-05	Olig1+
Nalcn	4.89359e-09	0.353944	0.5	0.053	9.25965e-05	Olig1+
Asic2	4.90339e-09	0.413466	0.312	0.016	9.27819e-05	Olig1+
Hsd17b10	5.0587e-09	0.544409	0.688	0.117	9.57208e-05	Olig1+
Gria2	5.10429e-09	1.08963	1	0.319	9.65833e-05	Olig1+
Tdrkh	5.20935e-09	0.387262	0.5	0.059	9.85713e-05	Olig1+
Mtdh	5.48653e-09	0.863548	1	0.324	0.000103816	Olig1+
Scamp2	5.61129e-09	0.732851	0.562	0.085	0.000106177	Olig1+
B3gat1	5.69928e-09	0.29012	0.562	0.069	0.000107842	Olig1+
Spry1	5.71841e-09	0.395849	0.438	0.043	0.000108204	Olig1+
Sema4g	5.71841e-09	0.377304	0.438	0.043	0.000108204	Olig1+
Cd200	5.7284e-09	0.820522	0.688	0.122	0.000108393	Olig1+
Cdk4	5.79489e-09	0.700406	0.688	0.133	0.000109651	Olig1+
Tmem237	5.842e-09	0.306908	0.375	0.027	0.000110542	Olig1+
Prkd3	6.09631e-09	0.523672	0.5	0.059	0.000115354	Olig1+
Kctd12b	6.20764e-09	0.277878	0.312	0.016	0.000117461	Olig1+
Tmco1	6.22946e-09	0.700081	0.875	0.197	0.000117874	Olig1+
Mgme1	6.24921e-09	0.387398	0.375	0.027	0.000118248	Olig1+
Isoc1	7.21694e-09	0.55595	0.438	0.043	0.000136559	Olig1+
Hmgcs1	7.29372e-09	1.0196	0.812	0.207	0.000138012	Olig1+
Lpcat1	7.50741e-09	0.565473	0.625	0.101	0.000142055	Olig1+
Taf9b	7.64352e-09	0.323858	0.375	0.027	0.000144631	Olig1+
Ctdsp1	7.64352e-09	0.318048	0.375	0.027	0.000144631	Olig1+
Creb5	7.68358e-09	0.518951	0.812	0.16	0.000145389	Olig1+
Naa50	7.92111e-09	0.492212	0.688	0.122	0.000149883	Olig1+
Pdia6	8.07167e-09	0.81114	0.812	0.186	0.000152732	Olig1+
Sntg1	8.1031e-09	0.597349	0.438	0.043	0.000153327	Olig1+
Cdkl5	8.1031e-09	0.448494	0.438	0.043	0.000153327	Olig1+
Ppp1r18	8.1031e-09	0.402824	0.438	0.043	0.000153327	Olig1+
Stambpl1	8.1031e-09	0.357319	0.438	0.043	0.000153327	Olig1+
Rab34	8.49928e-09	0.429021	0.562	0.085	0.000160823	Olig1+
Lamp1	8.64887e-09	0.999608	0.938	0.303	0.000163654	Olig1+
1700025G04Rik	8.80867e-09	0.649566	0.688	0.128	0.000166678	Olig1+
Pantr1	8.83965e-09	0.261928	0.562	0.069	0.000167264	Olig1+
Lsamp	8.87098e-09	0.803782	1	0.255	0.000167857	Olig1+
Krtcap2	8.92375e-09	0.659129	0.938	0.234	0.000168855	Olig1+
Fermt2	9.43747e-09	1.01293	0.938	0.33	0.000178576	Olig1+
Slc39a1	9.68548e-09	0.422751	0.688	0.122	0.000183269	Olig1+
Arl6ip1	9.86412e-09	1.0223	1	0.367	0.000186649	Olig1+
2900011O08Rik	1.01186e-08	0.528785	0.75	0.133	0.000191465	Olig1+
Zeb1	1.10747e-08	0.794457	0.75	0.165	0.000209556	Olig1+
Dtd1	1.11935e-08	0.341524	0.625	0.09	0.000211803	Olig1+
Smap1	1.18603e-08	0.717604	0.875	0.25	0.000224421	Olig1+
Cd302	1.19293e-08	0.461224	0.688	0.117	0.000225727	Olig1+
Tmed9	1.2324e-08	0.711337	0.875	0.234	0.000233195	Olig1+
Adam9	1.25769e-08	0.33138	0.562	0.074	0.000237981	Olig1+
Tceal5	1.29312e-08	0.463342	0.688	0.117	0.000244684	Olig1+
Tax1bp3	1.33732e-08	0.425272	0.5	0.064	0.000253048	Olig1+
Scfd2	1.39608e-08	0.485676	0.375	0.032	0.000264167	Olig1+
Smarcb1	1.4021e-08	0.582827	0.812	0.176	0.000265306	Olig1+
Eif4ebp2	1.47774e-08	0.330257	0.5	0.064	0.000279619	Olig1+
Cyb5a	1.48306e-08	0.803166	0.875	0.213	0.000280624	Olig1+
Celf2	1.51247e-08	0.797022	0.812	0.181	0.000286189	Olig1+
Ext1	1.52478e-08	0.348109	0.438	0.048	0.000288519	Olig1+
Fahd2a	1.58377e-08	0.324676	0.375	0.032	0.00029968	Olig1+
Nxf1	1.59665e-08	0.684469	0.875	0.234	0.000302119	Olig1+
Cnpy2	1.68078e-08	0.678207	0.75	0.149	0.000318037	Olig1+
Cyfip1	1.68078e-08	0.556467	0.75	0.149	0.000318037	Olig1+
Asap2	1.68295e-08	0.821858	0.625	0.117	0.000318448	Olig1+
Ebna1bp2	1.69068e-08	0.367107	0.688	0.122	0.00031991	Olig1+
Sh3d19	1.70478e-08	0.465605	0.438	0.043	0.000322578	Olig1+
Pard6a	1.70939e-08	0.27955	0.5	0.059	0.00032345	Olig1+
Rnaset2a	1.71559e-08	0.395609	0.5	0.064	0.000324624	Olig1+
Yipf1	1.76215e-08	0.295587	0.625	0.101	0.000333435	Olig1+
Slitrk5	1.79586e-08	0.38677	0.375	0.032	0.000339813	Olig1+
Ttyh3	1.7983e-08	0.317467	0.438	0.048	0.000340275	Olig1+
Rab8a	1.89439e-08	0.501777	0.5	0.064	0.000358456	Olig1+
Ak3	1.89439e-08	0.37043	0.5	0.064	0.000358456	Olig1+
Elovl6	1.92245e-08	0.613369	0.562	0.085	0.000363765	Olig1+
Ctdsp2	1.94807e-08	0.547043	0.75	0.149	0.000368613	Olig1+
Carnmt1	2.01051e-08	0.487639	0.562	0.085	0.000380429	Olig1+
Psmb10	2.01051e-08	0.332295	0.562	0.085	0.000380429	Olig1+
Vkorc1	2.09122e-08	0.464784	0.5	0.064	0.000395701	Olig1+
Gm3764	2.11923e-08	0.449271	0.438	0.048	0.000401001	Olig1+
Cobll1	2.16658e-08	0.262198	0.375	0.032	0.00040996	Olig1+
Rbp1	2.21434e-08	0.950604	0.812	0.181	0.000418998	Olig1+
Tceal3	2.22347e-08	0.629295	0.75	0.154	0.000420724	Olig1+
Dynll1	2.25411e-08	1.40147	0.938	0.362	0.000426522	Olig1+
Suclg2	2.45393e-08	0.318594	0.375	0.032	0.000464332	Olig1+
Tmem256	2.51823e-08	0.598707	0.938	0.239	0.0004765	Olig1+
Dnajb11	2.58069e-08	0.419612	0.625	0.106	0.000488318	Olig1+
Sgce	2.642e-08	0.475941	0.688	0.133	0.000499919	Olig1+
Ing2	2.77812e-08	0.376773	0.375	0.032	0.000525676	Olig1+
Cdh11	2.78151e-08	0.436229	0.438	0.048	0.000526318	Olig1+
Mak16	2.78151e-08	0.28903	0.438	0.048	0.000526318	Olig1+
Mrpl33	2.86524e-08	0.28862	0.812	0.165	0.00054216	Olig1+
Gpr155	2.89275e-08	0.47464	0.625	0.112	0.000547366	Olig1+
Bcap31	2.94059e-08	0.437197	0.875	0.202	0.000556419	Olig1+
Kazn	2.97828e-08	0.35212	0.562	0.08	0.00056355	Olig1+
Nhp2	2.98226e-08	0.276781	0.688	0.117	0.000564304	Olig1+
Marcksl1	2.98946e-08	0.74196	0.875	0.218	0.000565666	Olig1+
9330159F19Rik	3.07178e-08	0.417433	0.688	0.128	0.000581243	Olig1+
Mmp15	3.09925e-08	0.536833	0.438	0.048	0.000586441	Olig1+
Ifnar2	3.10825e-08	0.422228	0.562	0.09	0.000588142	Olig1+
Slc1a3	3.12044e-08	0.320262	0.625	0.096	0.00059045	Olig1+
Plp1	3.18261e-08	0.773429	0.812	0.165	0.000602214	Olig1+
Hip1	3.29273e-08	0.677607	0.875	0.218	0.000623051	Olig1+
Mrto4	3.29653e-08	0.440272	0.5	0.069	0.000623769	Olig1+
Yipf5	3.43642e-08	0.34584	0.625	0.106	0.000650239	Olig1+
Nav3	3.45726e-08	0.460549	0.5	0.069	0.000654184	Olig1+
Vezf1	3.47308e-08	0.565889	0.875	0.213	0.000657176	Olig1+
Lgalsl	3.54001e-08	0.583831	0.562	0.09	0.000669841	Olig1+
Tmbim4	3.60407e-08	0.532561	0.75	0.165	0.000681961	Olig1+
Zmpste24	3.72774e-08	0.361608	0.625	0.106	0.000705363	Olig1+
Tm2d2	3.73416e-08	0.519066	0.812	0.202	0.000706577	Olig1+
Aplp1	3.75281e-08	0.746406	0.812	0.191	0.000710108	Olig1+
Maoa	3.82914e-08	0.366728	0.312	0.021	0.00072455	Olig1+
Cnn3	3.85757e-08	0.501977	0.688	0.133	0.000729929	Olig1+
Rtn1	3.92967e-08	1.1665	0.938	0.426	0.000743572	Olig1+
Sorcs3	3.94511e-08	0.274735	0.75	0.144	0.000746494	Olig1+
Os9	4.12097e-08	0.727077	0.812	0.223	0.00077977	Olig1+
Sypl	4.26691e-08	0.434186	0.562	0.085	0.000807384	Olig1+
Gpank1	4.3496e-08	0.429001	0.5	0.064	0.000823031	Olig1+
Ddrgk1	4.41302e-08	0.626726	0.875	0.234	0.000835032	Olig1+
Commd1	4.5623e-08	0.367553	0.75	0.144	0.000863278	Olig1+
Mlx	4.56463e-08	0.311961	0.5	0.064	0.000863719	Olig1+
Mzt2	4.65878e-08	0.258739	0.562	0.08	0.000881534	Olig1+
Dusp23	4.72496e-08	0.456093	0.312	0.021	0.000894058	Olig1+
Fuca1	4.83113e-08	0.465577	0.688	0.133	0.000914147	Olig1+
Gyg	5.04752e-08	0.366329	0.5	0.069	0.000955091	Olig1+
Arap1	5.06642e-08	0.272122	0.312	0.021	0.000958668	Olig1+
Pcsk2	5.1312e-08	0.324435	0.75	0.138	0.000970927	Olig1+
Tmsb4x	5.13722e-08	1.27846	1	0.543	0.000972064	Olig1+
Sri	5.20856e-08	0.449901	0.812	0.176	0.000985564	Olig1+
Ccdc107	5.29039e-08	0.4624	0.5	0.069	0.00100105	Olig1+
Bzw2	5.49737e-08	0.546688	0.562	0.096	0.00104021	Olig1+
Atp6v0b	5.50817e-08	0.940645	1	0.431	0.00104226	Olig1+
Pdlim5	5.54458e-08	0.526721	0.5	0.069	0.00104915	Olig1+
Gpld1	5.58371e-08	0.429026	0.438	0.048	0.00105655	Olig1+
Slc22a17	5.66329e-08	0.856718	1	0.346	0.00107161	Olig1+
Farp1	5.8876e-08	0.313229	0.438	0.048	0.00111405	Olig1+
Tsc22d1	5.98843e-08	1.11249	1	0.463	0.00113313	Olig1+
Zfp36l1	6.0391e-08	0.847658	0.75	0.17	0.00114272	Olig1+
Itgb1	6.04724e-08	0.670388	0.812	0.197	0.00114426	Olig1+
Polr3h	6.24658e-08	0.495333	0.5	0.074	0.00118198	Olig1+
Gmfb	6.24963e-08	0.501741	0.75	0.17	0.00118256	Olig1+
Reep5	6.31022e-08	0.874056	0.938	0.309	0.00119402	Olig1+
Abhd14a	6.40911e-08	0.430938	0.438	0.053	0.00121273	Olig1+
Desi2	6.50033e-08	0.583735	0.562	0.096	0.00122999	Olig1+
Sqle	6.50033e-08	0.528664	0.562	0.096	0.00122999	Olig1+
Nt5c	6.55236e-08	0.313253	0.625	0.106	0.00123984	Olig1+
Leprot	6.59073e-08	0.408641	0.562	0.085	0.0012471	Olig1+
Zfp90	6.68749e-08	0.265888	0.312	0.021	0.00126541	Olig1+
1700123O20Rik	7.18446e-08	0.275601	0.562	0.085	0.00135944	Olig1+
Rcbtb2	7.32742e-08	0.36913	0.562	0.09	0.00138649	Olig1+
Adamts1	7.66389e-08	0.399815	0.438	0.048	0.00145016	Olig1+
Exoc4	7.6936e-08	0.466808	0.688	0.138	0.00145578	Olig1+
Fundc2	7.93574e-08	0.570719	0.75	0.17	0.0015016	Olig1+
Polr2f	8.11251e-08	0.501779	0.938	0.25	0.00153505	Olig1+
Hnrnpf	8.12685e-08	0.540853	0.875	0.239	0.00153776	Olig1+
Pid1	8.14251e-08	0.53273	0.812	0.213	0.00154073	Olig1+
Soga1	8.2225e-08	0.311547	0.312	0.021	0.00155586	Olig1+
Cpq	8.27728e-08	0.554047	0.438	0.053	0.00156623	Olig1+
Zfp503	8.28845e-08	0.393727	0.375	0.037	0.00156834	Olig1+
Tbc1d12	8.58838e-08	0.666384	0.5	0.08	0.00162509	Olig1+
Tmem208	8.59614e-08	0.59964	0.75	0.154	0.00162656	Olig1+
Flot1	8.65534e-08	0.450984	0.625	0.106	0.00163776	Olig1+
Dgkb	8.78014e-08	0.371698	0.375	0.037	0.00166138	Olig1+
Ifit2	8.78014e-08	0.295417	0.375	0.037	0.00166138	Olig1+
Sh3rf1	8.80618e-08	0.297764	0.312	0.021	0.00166631	Olig1+
Fam98b	9.54765e-08	0.401281	0.625	0.117	0.00180661	Olig1+
Rac3	9.74469e-08	0.40653	0.625	0.106	0.00184389	Olig1+
Zfp326	9.7545e-08	0.516756	0.75	0.186	0.00184575	Olig1+
Fam155a	9.83995e-08	0.393511	0.562	0.09	0.00186191	Olig1+
Arpp21	9.88306e-08	0.66958	0.625	0.112	0.00187007	Olig1+
Nr3c1	1.03514e-07	0.518477	0.75	0.181	0.00195869	Olig1+
S100a6	1.04918e-07	0.819768	0.688	0.133	0.00198526	Olig1+
Phlpp1	1.07671e-07	0.545175	0.5	0.074	0.00203735	Olig1+
Bscl2	1.09246e-07	0.54206	0.875	0.223	0.00206716	Olig1+
Dag1	1.10599e-07	0.611578	0.75	0.181	0.00209276	Olig1+
Pigyl	1.1263e-07	0.499204	0.75	0.165	0.00213118	Olig1+
Lsm12	1.14575e-07	0.307095	0.688	0.138	0.00216798	Olig1+
Ildr2	1.15685e-07	0.259141	0.312	0.021	0.00218898	Olig1+
Btd	1.18009e-07	0.402972	0.438	0.053	0.00223296	Olig1+
Gab1	1.2126e-07	0.305532	0.562	0.09	0.00229448	Olig1+
Ugdh	1.23131e-07	0.682203	0.688	0.154	0.00232988	Olig1+
Tmem106b	1.24967e-07	0.435017	0.75	0.176	0.00236462	Olig1+
Acsl3	1.26206e-07	0.651183	0.75	0.181	0.00238806	Olig1+
Tm9sf4	1.27095e-07	0.490789	0.812	0.197	0.00240489	Olig1+
Lmo1	1.28275e-07	0.277078	0.625	0.106	0.00242721	Olig1+
Rce1	1.30497e-07	0.383042	0.438	0.053	0.00246926	Olig1+
Tle2	1.30497e-07	0.371982	0.438	0.053	0.00246926	Olig1+
Sh3bp4	1.38701e-07	0.374159	0.375	0.037	0.00262451	Olig1+
Smc3	1.42146e-07	0.510419	0.875	0.245	0.00268969	Olig1+
Mid1ip1	1.45467e-07	0.51389	0.75	0.17	0.00275252	Olig1+
Tnks2	1.49396e-07	0.556245	0.688	0.16	0.00282687	Olig1+
4931406C07Rik	1.51657e-07	0.256903	0.438	0.053	0.00286964	Olig1+
Mea1	1.55869e-07	0.278409	0.625	0.106	0.00294935	Olig1+
G2e3	1.60979e-07	0.374684	0.5	0.074	0.00304604	Olig1+
Crtc1	1.6362e-07	0.439703	0.438	0.059	0.00309602	Olig1+
Ppdpf	1.64458e-07	0.696957	0.688	0.144	0.00311188	Olig1+
Aldoc	1.65114e-07	0.847756	0.938	0.309	0.00312428	Olig1+
Dpf1	1.73889e-07	0.276665	0.375	0.037	0.00329033	Olig1+
Commd2	1.74449e-07	0.425879	0.562	0.096	0.00330093	Olig1+
Ercc1	1.75903e-07	0.416472	0.5	0.074	0.00332843	Olig1+
Ssr4	1.78052e-07	0.649958	0.812	0.213	0.00336911	Olig1+
Camk1	1.85848e-07	0.575089	0.875	0.234	0.00351662	Olig1+
Mrpl57	1.88619e-07	0.525831	0.75	0.16	0.00356905	Olig1+
Tmem161a	1.98574e-07	0.399793	0.438	0.059	0.00375742	Olig1+
Maged2	1.99399e-07	0.367719	0.75	0.165	0.00377304	Olig1+
Ccnd3	2.08463e-07	0.569466	0.562	0.101	0.00394453	Olig1+
0610037L13Rik	2.08463e-07	0.338381	0.562	0.101	0.00394453	Olig1+
Arl8a	2.09551e-07	0.498669	0.938	0.261	0.00396513	Olig1+
Rev3l	2.1088e-07	0.499882	0.812	0.197	0.00399027	Olig1+
Trappc10	2.11383e-07	0.53808	0.625	0.128	0.0039998	Olig1+
Cers2	2.11687e-07	0.40974	0.625	0.117	0.00400555	Olig1+
Nrxn1	2.12682e-07	0.967589	1	0.394	0.00402437	Olig1+
Pik3r1	2.18877e-07	0.927928	0.875	0.298	0.00414159	Olig1+
Smim11	2.24526e-07	0.383131	0.625	0.122	0.00424848	Olig1+
Agap2	2.26296e-07	0.451724	0.312	0.027	0.00428197	Olig1+
Grcc10	2.31251e-07	0.516506	0.812	0.202	0.00437573	Olig1+
Rap1a	2.31777e-07	0.546349	0.688	0.149	0.00438569	Olig1+
Zfp637	2.34715e-07	0.425776	0.562	0.101	0.00444128	Olig1+
Vamp3	2.49767e-07	0.467695	0.438	0.064	0.00472609	Olig1+
Hipk2	2.53961e-07	0.31611	0.562	0.101	0.00480546	Olig1+
Tmem147	2.5442e-07	0.465486	0.812	0.197	0.00481413	Olig1+
Map2k1	2.55706e-07	0.327929	0.5	0.08	0.00483848	Olig1+
Slc52a2	2.567e-07	0.304917	0.312	0.027	0.00485729	Olig1+
Dennd5a	2.57948e-07	0.549587	0.75	0.186	0.00488089	Olig1+
Mpzl1	2.6079e-07	0.517674	0.562	0.096	0.00493467	Olig1+
Bfar	2.69826e-07	0.475367	0.625	0.122	0.00510565	Olig1+
Erh	2.71253e-07	0.510844	0.938	0.261	0.00513265	Olig1+
Zfp580	2.77825e-07	0.531086	0.438	0.059	0.005257	Olig1+
Mras	2.82644e-07	0.439869	0.625	0.128	0.00534819	Olig1+
Rit2	2.85119e-07	0.305849	0.5	0.074	0.00539502	Olig1+
Crlf3	2.85778e-07	0.543431	0.562	0.106	0.0054075	Olig1+
Fxyd6	2.87182e-07	0.38735	0.875	0.197	0.00543405	Olig1+
3222401L13Rik	2.92275e-07	0.412043	0.375	0.043	0.00553043	Olig1+
Unc50	2.94618e-07	0.339503	0.688	0.149	0.00557476	Olig1+
Nsg2	3.08983e-07	0.431447	0.562	0.101	0.00584658	Olig1+
Tmem238	3.09822e-07	0.344144	0.312	0.027	0.00586246	Olig1+
Psme1	3.23894e-07	0.482755	0.625	0.122	0.00612872	Olig1+
Npc1	3.30958e-07	0.508825	0.75	0.17	0.00626238	Olig1+
Degs1	3.31243e-07	0.491215	0.75	0.202	0.00626777	Olig1+
Yy1	3.34909e-07	0.530611	0.812	0.202	0.00633715	Olig1+
Snhg6	3.4833e-07	0.467553	0.625	0.122	0.0065911	Olig1+
Rbm11	3.50977e-07	0.343934	0.312	0.027	0.00664118	Olig1+
Ptma	3.68553e-07	1.05899	0.938	0.527	0.00697375	Olig1+
Sass6	3.73485e-07	0.364643	0.312	0.027	0.00706708	Olig1+
Sh2b3	3.73485e-07	0.292331	0.312	0.027	0.00706708	Olig1+
H3f3a	3.76666e-07	0.965763	0.938	0.495	0.00712727	Olig1+
Psmd13	3.76683e-07	0.325833	0.75	0.17	0.0071276	Olig1+
Frg1	3.79902e-07	0.512485	0.688	0.154	0.0071885	Olig1+
Tmem68	3.8136e-07	0.301805	0.375	0.043	0.0072161	Olig1+
Usp1	3.90382e-07	0.38423	0.5	0.085	0.0073868	Olig1+
Jagn1	3.97211e-07	0.289092	0.625	0.117	0.00751603	Olig1+
Usp46	4.02084e-07	0.330224	0.375	0.043	0.00760823	Olig1+
Asah1	4.12967e-07	0.518163	0.562	0.112	0.00781416	Olig1+
Ubald2	4.12967e-07	0.456167	0.562	0.112	0.00781416	Olig1+
Cnot6	4.14586e-07	0.399857	0.75	0.186	0.0078448	Olig1+
S100a1	4.19896e-07	0.950951	0.938	0.346	0.00794527	Olig1+
Taldo1	4.23784e-07	0.735458	0.75	0.191	0.00801884	Olig1+
Tjp1	4.23857e-07	0.540365	0.688	0.16	0.00802021	Olig1+
Ptpra	4.27127e-07	0.557383	0.812	0.223	0.0080821	Olig1+
4833439L19Rik	4.34673e-07	0.459966	0.625	0.128	0.00822488	Olig1+
Gstp1	4.39284e-07	0.281518	0.5	0.074	0.00831213	Olig1+
Impad1	4.39949e-07	0.548549	0.812	0.223	0.00832472	Olig1+
Prdx6	4.4078e-07	0.711265	0.75	0.207	0.00834044	Olig1+
Olfm2	4.46839e-07	0.617904	0.375	0.043	0.00845508	Olig1+
Cdc42se2	4.52539e-07	0.347186	0.562	0.106	0.00856295	Olig1+
Frmd4a	4.53143e-07	0.596306	0.812	0.223	0.00857437	Olig1+
Gstm5	4.61221e-07	0.765544	0.875	0.271	0.00872723	Olig1+
Zfp428	4.63096e-07	0.50599	0.5	0.08	0.0087627	Olig1+
Ncbp2	4.65101e-07	0.292534	0.625	0.122	0.00880064	Olig1+
Fam222a	4.70982e-07	0.286437	0.375	0.043	0.00891192	Olig1+
Mrps26	4.71764e-07	0.268028	0.75	0.17	0.00892671	Olig1+
Actb	4.75097e-07	0.95423	1	0.936	0.00898978	Olig1+
Tmem158	4.78264e-07	0.2783	0.312	0.027	0.00904972	Olig1+
Jtb	4.79794e-07	0.371432	0.688	0.144	0.00907867	Olig1+
Emc1	4.83566e-07	0.299078	0.625	0.128	0.00915004	Olig1+
Rbbp4	4.83981e-07	0.261532	0.875	0.229	0.00915789	Olig1+
Car11	4.92043e-07	0.320647	0.562	0.101	0.00931044	Olig1+
4931406P16Rik	4.98015e-07	0.408581	0.562	0.112	0.00942345	Olig1+
Ikzf2	5.22441e-07	0.420032	0.438	0.064	0.00988562	Olig1+
Galnt13	5.36566e-07	0.493771	0.562	0.112	0.0101529	Olig1+
Rrbp1	5.43589e-07	0.563989	0.875	0.229	0.0102858	Olig1+
Scfd1	5.43935e-07	0.269526	0.5	0.074	0.0102923	Olig1+
Knop1	5.49304e-07	0.372081	0.688	0.144	0.0103939	Olig1+
Col11a2	5.52085e-07	0.423772	0.562	0.101	0.0104465	Olig1+
Lyrm2	5.65535e-07	0.482307	0.5	0.085	0.0107011	Olig1+
Vps37b	5.70821e-07	0.251904	0.5	0.08	0.0108011	Olig1+
Lypd6	5.74911e-07	0.372828	0.312	0.027	0.0108785	Olig1+
Sec61b	5.86366e-07	0.315981	0.812	0.186	0.0110952	Olig1+
Scg5	5.9037e-07	0.557095	0.812	0.223	0.011171	Olig1+
Elp4	5.95092e-07	0.304505	0.5	0.08	0.0112603	Olig1+
Nav1	5.95438e-07	0.665425	1	0.33	0.0112669	Olig1+
Rap2a	5.9775e-07	0.493287	0.625	0.128	0.0113106	Olig1+
Proser1	6.12302e-07	0.427566	0.562	0.106	0.011586	Olig1+
Synrg	6.1402e-07	0.490732	0.75	0.191	0.0116185	Olig1+
Psph	6.20357e-07	0.256688	0.5	0.08	0.0117384	Olig1+
P4ha1	6.81931e-07	0.414548	0.625	0.133	0.0129035	Olig1+
Atxn7l3b	6.82527e-07	0.914699	0.938	0.378	0.0129148	Olig1+
Rpp21	6.8787e-07	0.411506	0.625	0.128	0.0130159	Olig1+
Slc35a5	7.221e-07	0.324206	0.5	0.085	0.0136636	Olig1+
Ei24	7.36531e-07	0.395999	0.688	0.154	0.0139366	Olig1+
Lrrc4	7.50238e-07	0.387545	0.438	0.064	0.014196	Olig1+
Sowaha	7.52953e-07	0.307436	0.375	0.043	0.0142474	Olig1+
Pank1	7.66508e-07	0.485937	0.562	0.106	0.0145039	Olig1+
Khdrbs3	7.86264e-07	0.376262	0.688	0.154	0.0148777	Olig1+
Tpst1	7.90622e-07	0.372104	0.375	0.048	0.0149602	Olig1+
Pld3	7.95606e-07	0.288331	0.562	0.106	0.0150544	Olig1+
Usp24	8.03153e-07	0.395816	0.75	0.181	0.0151973	Olig1+
Fmnl2	8.15294e-07	0.434546	0.5	0.085	0.015427	Olig1+
Fundc1	8.25765e-07	0.29718	0.562	0.106	0.0156251	Olig1+
Dpyd	8.31098e-07	0.523013	0.375	0.048	0.015726	Olig1+
Laptm4a	8.38765e-07	0.732916	0.938	0.324	0.0158711	Olig1+
Fam171b	8.66039e-07	0.675002	0.875	0.266	0.0163872	Olig1+
Pcdh20	8.66948e-07	0.672831	0.562	0.112	0.0164044	Olig1+
Tmem14c	8.68905e-07	0.544461	0.75	0.197	0.0164414	Olig1+
Htra1	8.89824e-07	0.743344	0.625	0.144	0.0168373	Olig1+
Phb2	9.14846e-07	0.464503	0.688	0.17	0.0173107	Olig1+
Pik3r2	9.20017e-07	0.379177	0.5	0.085	0.0174086	Olig1+
Celf5	9.38384e-07	0.330856	0.438	0.064	0.0177561	Olig1+
Acap3	9.51428e-07	0.468553	0.625	0.144	0.0180029	Olig1+
Mboat7	9.81117e-07	0.251855	0.438	0.064	0.0185647	Olig1+
Ece1	1.00638e-06	0.511778	0.438	0.069	0.0190428	Olig1+
Bcl7c	1.01713e-06	0.365297	0.625	0.144	0.0192461	Olig1+
Kctd5	1.02493e-06	0.289794	0.375	0.043	0.0193938	Olig1+
Anp32e	1.02984e-06	0.344734	0.625	0.133	0.0194867	Olig1+
Nkd1	1.07862e-06	0.279031	0.375	0.043	0.0204096	Olig1+
Unc5c	1.07992e-06	0.503956	0.625	0.138	0.0204342	Olig1+
Calu	1.07992e-06	0.431543	0.625	0.138	0.0204342	Olig1+
Abhd4	1.07996e-06	0.337577	0.5	0.085	0.0204349	Olig1+
Dpm3	1.09481e-06	0.396842	0.812	0.207	0.0207159	Olig1+
Eci1	1.11002e-06	0.402727	0.562	0.106	0.0210037	Olig1+
Abat	1.11922e-06	0.315899	0.375	0.048	0.0211778	Olig1+
H2-D1	1.12285e-06	0.645748	0.875	0.255	0.0212465	Olig1+
Phf5a	1.14052e-06	0.386976	0.625	0.133	0.0215809	Olig1+
Dusp11	1.15707e-06	0.652567	0.812	0.245	0.0218941	Olig1+
Ist1	1.19437e-06	0.331435	0.625	0.138	0.0225999	Olig1+
Pex13	1.19461e-06	0.308714	0.562	0.106	0.0226044	Olig1+
Fdps	1.21336e-06	0.661526	0.688	0.17	0.0229592	Olig1+
Cit	1.21714e-06	0.635906	0.5	0.085	0.0230307	Olig1+
Tex261	1.21714e-06	0.486811	0.5	0.085	0.0230307	Olig1+
Tm2d3	1.22057e-06	0.27221	0.625	0.133	0.0230956	Olig1+
Bcl10	1.2434e-06	0.350279	0.562	0.117	0.0235277	Olig1+
Zfp830	1.2494e-06	0.316697	0.438	0.069	0.0236411	Olig1+
Psmd8	1.27916e-06	0.256425	0.875	0.229	0.0242043	Olig1+
Src	1.28539e-06	0.298404	0.562	0.106	0.0243221	Olig1+
Nxt1	1.29393e-06	0.275495	0.312	0.032	0.0244837	Olig1+
Sapcd1	1.2972e-06	0.273172	0.375	0.048	0.0245457	Olig1+
Brix1	1.2973e-06	0.286121	0.5	0.08	0.0245475	Olig1+
Scamp3	1.32068e-06	0.460247	0.5	0.09	0.0249899	Olig1+
H2afj	1.33218e-06	0.284222	0.75	0.186	0.0252074	Olig1+
Trim24	1.38278e-06	0.307639	0.562	0.106	0.0261651	Olig1+
Stx12	1.40679e-06	0.579471	0.688	0.181	0.0266193	Olig1+
Scd2	1.4246e-06	0.935465	0.938	0.383	0.0269562	Olig1+
Pycrl	1.43066e-06	0.385402	0.375	0.048	0.027071	Olig1+
Evi5l	1.45994e-06	0.396675	0.438	0.064	0.027625	Olig1+
Fam102a	1.5423e-06	0.28575	0.562	0.106	0.0291834	Olig1+
Manf	1.57665e-06	0.467043	0.688	0.165	0.0298334	Olig1+
Nr4a1	1.58048e-06	0.462595	0.562	0.101	0.0299058	Olig1+
Psmg3	1.59346e-06	0.322926	0.438	0.064	0.0301514	Olig1+
Stard9	1.65589e-06	0.357687	0.375	0.048	0.0313328	Olig1+
Zfp579	1.65589e-06	0.352577	0.375	0.048	0.0313328	Olig1+
Tmem9	1.6615e-06	0.405259	0.562	0.112	0.031439	Olig1+
D030056L22Rik	1.66454e-06	0.339479	0.438	0.064	0.0314965	Olig1+
Ehd1	1.66659e-06	0.444634	0.5	0.09	0.0315352	Olig1+
Mrps24	1.66858e-06	0.485046	0.75	0.181	0.0315729	Olig1+
Xrn2	1.70962e-06	0.436677	0.75	0.191	0.0323494	Olig1+
Sec62	1.71133e-06	0.684406	0.938	0.367	0.0323817	Olig1+
Zfp943	1.71557e-06	0.309733	0.312	0.032	0.032462	Olig1+
Itm2b	1.72721e-06	0.77085	1	0.585	0.0326823	Olig1+
Arl1	1.75124e-06	0.270006	0.875	0.239	0.033137	Olig1+
Kif13a	1.75958e-06	0.499697	0.438	0.069	0.0332948	Olig1+
Zbtb20	1.77314e-06	0.77874	1	0.521	0.0335513	Olig1+
Gtf3a	1.77351e-06	0.441791	0.5	0.096	0.0335584	Olig1+
Frmd8	1.81446e-06	0.399032	0.312	0.032	0.0343333	Olig1+
Nenf	1.81561e-06	0.429293	0.875	0.261	0.034355	Olig1+
Fam173a	1.86798e-06	0.613661	0.75	0.213	0.035346	Olig1+
Trmt6	1.89656e-06	0.302308	0.438	0.064	0.0358867	Olig1+
Magi2	1.96045e-06	0.307027	0.812	0.213	0.0370957	Olig1+
Emc10	2.00773e-06	0.569316	0.812	0.245	0.0379903	Olig1+
Brip1os	2.02894e-06	0.330966	0.312	0.032	0.0383916	Olig1+
Msto1	2.02894e-06	0.30764	0.312	0.032	0.0383916	Olig1+
Rer1	2.03989e-06	0.3625	0.75	0.191	0.0385989	Olig1+
Akt1s1	2.05888e-06	0.374993	0.562	0.106	0.0389582	Olig1+
Dnajc1	2.07265e-06	0.453432	0.562	0.122	0.0392186	Olig1+
Tet1	2.07898e-06	0.426557	0.375	0.053	0.0393384	Olig1+
Slc35b1	2.09871e-06	0.405948	0.5	0.09	0.0397119	Olig1+
Tcof1	2.11153e-06	0.382686	0.5	0.085	0.0399545	Olig1+
Pla2g16	2.11153e-06	0.303144	0.5	0.085	0.0399545	Olig1+
Smc6	2.11185e-06	0.490111	0.75	0.202	0.0399605	Olig1+
Polr2d	2.14511e-06	0.344393	0.312	0.032	0.0405898	Olig1+
Zfp62	2.16837e-06	0.299805	0.625	0.138	0.0410299	Olig1+
Hmgb2	2.17448e-06	0.460205	0.438	0.069	0.0411455	Olig1+
Fez1	2.21293e-06	0.625439	0.875	0.277	0.0418731	Olig1+
Plcb3	2.22349e-06	0.432256	0.5	0.096	0.0420728	Olig1+
Snx4	2.26531e-06	0.260692	0.5	0.09	0.0428642	Olig1+
Hspa13	2.30843e-06	0.359983	0.5	0.096	0.0436801	Olig1+
Krt10	2.32164e-06	0.290764	0.375	0.048	0.04393	Olig1+
Gnpda2	2.34155e-06	0.4308	0.562	0.117	0.0443067	Olig1+
Egln1	2.35727e-06	0.431386	0.688	0.165	0.0446043	Olig1+
Rab8b	2.36549e-06	0.428015	0.438	0.069	0.0447597	Olig1+
Adgrb2	2.3969e-06	0.303623	0.312	0.032	0.0453542	Olig1+
Eri3	2.45311e-06	0.273521	0.562	0.112	0.0464178	Olig1+
Eif3e	2.4947e-06	0.341735	0.875	0.239	0.0472048	Olig1+
Adam11	2.50477e-06	0.392985	0.375	0.053	0.0473953	Olig1+
Adgrb3	2.50974e-06	0.590745	0.562	0.117	0.0474892	Olig1+
Jmjd6	2.54623e-06	0.465191	0.562	0.122	0.0481798	Olig1+
Gria3	2.5544e-06	0.394951	0.938	0.271	0.0483344	Olig1+
Sp1	2.57254e-06	0.271148	0.438	0.069	0.0486776	Olig1+
Hsbp1	2.61883e-06	0.647949	0.938	0.362	0.0495535	Olig1+
