# Supplementary material for: Single-cell transcriptomic atlas of mouse cochlear aging
Source: Protein Cell. 2022 Nov 11;14(3):180–201. doi: 10.1093/procel/pwac058 (PMC10098046; doi:10.1093/procel/pwac058)
Supplement: pwac058_suppl_Supplementary_Table_S2 [file pwac058_suppl_supplementary_table_s2.xlsx]

## Sheet: HC
Pairwise Differential Expression Genes (PDEGs) for Each Cell Type in scRNA-seq data
The column name annotation: avg_logFC (average log fold change); p_val (p_value); p_val_adj (Bonferroni corrected p_value).
p_val	avg_logFC	pct.1	pct.2	p_val_adj	gene	celltype	class	regulation
5.5046e-10	0.970638	0.889	0.8	1.15338e-05	mt-Atp8	HC	S5_vs_S1	Up
2.79997e-14	0.822322	1	1	5.86679e-10	Gm42418	HC	S5_vs_S1	Up
3.56296e-07	-0.257804	0	0.244	0.00746546	Grk3	HC	S5_vs_S1	Down
9.46493e-08	-0.262745	0	0.267	0.00198319	Mcrip1	HC	S5_vs_S1	Down
1.83557e-07	-0.269433	0.01	0.289	0.00384607	Mia2	HC	S5_vs_S1	Down
2.3013e-06	-0.271999	0.141	0.578	0.0482192	B9d2	HC	S5_vs_S1	Down
2.47726e-08	-0.275396	0	0.289	0.00051906	Hdgfl2	HC	S5_vs_S1	Down
3.56296e-07	-0.27685	0	0.244	0.00746546	Hdgfl3	HC	S5_vs_S1	Down
1.3225e-06	-0.276981	0	0.222	0.0277104	Cop1	HC	S5_vs_S1	Down
1.3225e-06	-0.309676	0	0.222	0.0277104	Erg28	HC	S5_vs_S1	Down
8.49122e-07	-0.310907	0.061	0.4	0.0177917	Cnih2	HC	S5_vs_S1	Down
2.47726e-08	-0.311285	0	0.289	0.00051906	Gm47283	HC	S5_vs_S1	Down
6.38374e-09	-0.314672	0	0.311	0.000133759	Smim26	HC	S5_vs_S1	Down
6.72001e-08	-0.31583	0.051	0.422	0.00140804	Tnik	HC	S5_vs_S1	Down
9.46493e-08	-0.319661	0	0.267	0.00198319	Smim27	HC	S5_vs_S1	Down
9.46493e-08	-0.322722	0	0.267	0.00198319	Drc3	HC	S5_vs_S1	Down
6.38374e-09	-0.323303	0	0.311	0.000133759	Mosmo	HC	S5_vs_S1	Down
9.46493e-08	-0.332848	0	0.267	0.00198319	Fam241a	HC	S5_vs_S1	Down
3.56296e-07	-0.339441	0	0.244	0.00746546	Pcnx4	HC	S5_vs_S1	Down
2.47726e-08	-0.344886	0	0.289	0.00051906	Mrpl58	HC	S5_vs_S1	Down
6.38374e-09	-0.344895	0	0.311	0.000133759	Nop53	HC	S5_vs_S1	Down
6.38374e-09	-0.35434	0	0.311	0.000133759	Utp11	HC	S5_vs_S1	Down
3.56296e-07	-0.359417	0	0.244	0.00746546	Cops9	HC	S5_vs_S1	Down
9.46493e-08	-0.361542	0	0.267	0.00198319	AC149090.1	HC	S5_vs_S1	Down
9.46493e-08	-0.371479	0	0.267	0.00198319	Fmc1	HC	S5_vs_S1	Down
2.47726e-08	-0.374974	0	0.289	0.00051906	Retreg2	HC	S5_vs_S1	Down
1.61871e-09	-0.398173	0	0.333	3.39168e-05	Retreg1	HC	S5_vs_S1	Down
2.14987e-06	-0.409911	0.465	0.867	0.0450463	Cuedc2	HC	S5_vs_S1	Down
1.11572e-06	-0.429896	0.838	0.978	0.0233777	Rpl27	HC	S5_vs_S1	Down
1.61871e-09	-0.430374	0	0.333	3.39168e-05	Mettl26	HC	S5_vs_S1	Down
9.46493e-08	-0.433259	0	0.267	0.00198319	Nme9	HC	S5_vs_S1	Down
6.38374e-09	-0.434853	0	0.311	0.000133759	Naxe	HC	S5_vs_S1	Down
6.38374e-09	-0.439333	0	0.311	0.000133759	Cenpx	HC	S5_vs_S1	Down
6.38374e-09	-0.454029	0	0.311	0.000133759	Hpf1	HC	S5_vs_S1	Down
1.61871e-09	-0.458445	0	0.333	3.39168e-05	Rtraf	HC	S5_vs_S1	Down
1.61871e-09	-0.485894	0	0.333	3.39168e-05	Eloc	HC	S5_vs_S1	Down
1.30444e-10	-0.487742	0.929	1	2.7332e-06	Ubb	HC	S5_vs_S1	Down
1.61871e-09	-0.490016	0	0.333	3.39168e-05	Ss18l2	HC	S5_vs_S1	Down
6.62038e-07	-0.494427	0.848	0.933	0.0138717	Rpl15	HC	S5_vs_S1	Down
4.03661e-10	-0.499422	0	0.356	8.45791e-06	Ndufaf8	HC	S5_vs_S1	Down
4.03661e-10	-0.504324	0	0.356	8.45791e-06	Trir	HC	S5_vs_S1	Down
1.61871e-09	-0.507256	0	0.333	3.39168e-05	Mindy4b-ps	HC	S5_vs_S1	Down
6.38374e-09	-0.512402	0	0.311	0.000133759	Tex52	HC	S5_vs_S1	Down
1.61871e-09	-0.547633	0	0.333	3.39168e-05	Afdn	HC	S5_vs_S1	Down
1.61871e-09	-0.572474	0	0.333	3.39168e-05	Rex1bd	HC	S5_vs_S1	Down
1.74618e-07	-0.591937	0.152	0.556	0.00365877	Gipc3	HC	S5_vs_S1	Down
4.03661e-10	-0.60248	0	0.356	8.45791e-06	Gm17018	HC	S5_vs_S1	Down
1.61871e-09	-0.604214	0	0.333	3.39168e-05	Gm32742	HC	S5_vs_S1	Down
6.38374e-09	-0.610264	0	0.311	0.000133759	Vps28	HC	S5_vs_S1	Down
3.56296e-07	-0.620508	0	0.244	0.00746546	Gm34653	HC	S5_vs_S1	Down
4.76748e-11	-0.68113	0.687	0.956	9.9893e-07	Rbm3	HC	S5_vs_S1	Down
1.61871e-09	-0.71516	0	0.333	3.39168e-05	Atp5o.1	HC	S5_vs_S1	Down
4.03661e-10	-0.796716	0	0.356	8.45791e-06	Bex3	HC	S5_vs_S1	Down
4.03661e-10	-0.828459	0	0.356	8.45791e-06	Snu13	HC	S5_vs_S1	Down
4.03661e-10	-0.8634	0	0.356	8.45791e-06	Sem1	HC	S5_vs_S1	Down
9.89478e-11	-0.89137	0	0.378	2.07325e-06	Pjvk	HC	S5_vs_S1	Down
1.61871e-09	-1.13772	0	0.333	3.39168e-05	Gm30191	HC	S5_vs_S1	Down
9.89478e-11	-1.20474	0	0.378	2.07325e-06	Elob	HC	S5_vs_S1	Down
9.89478e-11	-1.36295	0	0.378	2.07325e-06	Rack1	HC	S5_vs_S1	Down
4.03661e-10	-1.55067	0	0.356	8.45791e-06	Ighm	HC	S5_vs_S1	Down
8.05381e-07	0.906216	0.495	0.065	0.0168752	S100a8	HC	S5_vs_S2	Up
5.32559e-11	0.79154	1	1	1.11587e-06	Gm42418	HC	S5_vs_S2	Up
7.51853e-11	-0.921408	0.5	0.956	1.57536e-06	Rbm3	HC	S15_vs_S1	Down
7.88963e-07	1.71647	0.432	0	0.0165311	Gm30191	HC	S15_vs_S2	Up
1.77355e-06	1.62547	0.409	0	0.0371611	Rack1	HC	S15_vs_S2	Up
1.77355e-06	1.04904	0.409	0	0.0371611	Elob	HC	S15_vs_S2	Up
1.77355e-06	0.660747	0.409	0	0.0371611	Ss18l2	HC	S15_vs_S2	Up
8.13037e-08	-0.791066	0.5	0.87	0.00170356	Rbm3	HC	S15_vs_S2	Down
3.28244e-08	-1.01311	0.364	0.891	0.000687769	RP23-354H24.9	HC	S15_vs_S2	Down
3.17915e-12	1.71647	0.432	0	6.66128e-08	Gm30191	HC	S15_vs_S5	Up
1.3915e-11	1.62547	0.409	0	2.91561e-07	Rack1	HC	S15_vs_S5	Up
6.72016e-08	1.34814	0.273	0	0.00140807	Ighm	HC	S15_vs_S5	Up
1.3915e-11	1.04904	0.409	0	2.91561e-07	Elob	HC	S15_vs_S5	Up
2.52164e-10	0.85405	0.364	0	5.2836e-06	Afdn	HC	S15_vs_S5	Up
5.97783e-11	0.844449	0.386	0	1.25253e-06	Sem1	HC	S15_vs_S5	Up
2.52164e-10	0.814172	0.364	0	5.2836e-06	Snu13	HC	S15_vs_S5	Up
2.52164e-10	0.772174	0.364	0	5.2836e-06	Atp5o.1	HC	S15_vs_S5	Up
5.97783e-11	0.715228	0.386	0	1.25253e-06	Pjvk	HC	S15_vs_S5	Up
6.72016e-08	0.709157	0.273	0	0.00140807	Gm32742	HC	S15_vs_S5	Up
4.25633e-09	0.688677	0.318	0	8.91828e-05	AC149090.1	HC	S15_vs_S5	Up
1.3915e-11	0.660747	0.409	0	2.91561e-07	Ss18l2	HC	S15_vs_S5	Up
5.97783e-11	0.656892	0.386	0	1.25253e-06	Trir	HC	S15_vs_S5	Up
2.52164e-10	0.599126	0.364	0	5.2836e-06	Rtraf	HC	S15_vs_S5	Up
5.97783e-11	0.591735	0.386	0	1.25253e-06	Bex3	HC	S15_vs_S5	Up
2.52164e-10	0.589198	0.364	0	5.2836e-06	Cops9	HC	S15_vs_S5	Up
1.70492e-08	0.560267	0.295	0	0.000357232	Smim26	HC	S15_vs_S5	Up
6.72016e-08	0.544547	0.273	0	0.00140807	Tex52	HC	S15_vs_S5	Up
2.60834e-07	0.526376	0.25	0	0.00546525	Gm34653	HC	S15_vs_S5	Up
5.97783e-11	0.510657	0.386	0	1.25253e-06	Vps28	HC	S15_vs_S5	Up
2.52164e-10	0.505901	0.364	0	5.2836e-06	Rex1bd	HC	S15_vs_S5	Up
2.52164e-10	0.505874	0.364	0	5.2836e-06	Gm17018	HC	S15_vs_S5	Up
4.20948e-07	0.491836	0.909	0.939	0.00882012	Hspa8	HC	S15_vs_S5	Up
6.72016e-08	0.489871	0.273	0	0.00140807	Retreg1	HC	S15_vs_S5	Up
1.04498e-09	0.487178	0.341	0	2.18955e-05	Mrpl58	HC	S15_vs_S5	Up
6.72016e-08	0.47001	0.273	0	0.00140807	Mindy4b-ps	HC	S15_vs_S5	Up
6.72016e-08	0.43193	0.273	0	0.00140807	Eloc	HC	S15_vs_S5	Up
4.25633e-09	0.418495	0.318	0	8.91828e-05	Utp11	HC	S15_vs_S5	Up
4.25633e-09	0.413988	0.318	0	8.91828e-05	Ndufaf8	HC	S15_vs_S5	Up
6.72016e-08	0.407758	0.273	0	0.00140807	Fmc1	HC	S15_vs_S5	Up
1.70492e-08	0.385988	0.295	0	0.000357232	Drc3	HC	S15_vs_S5	Up
4.25633e-09	0.379036	0.318	0	8.91828e-05	Mettl26	HC	S15_vs_S5	Up
4.25633e-09	0.377225	0.318	0	8.91828e-05	Hpf1	HC	S15_vs_S5	Up
6.72016e-08	0.374808	0.273	0	0.00140807	Naxe	HC	S15_vs_S5	Up
2.76862e-08	0.363694	0.318	0.01	0.00058011	Mia2	HC	S15_vs_S5	Up
1.70492e-08	0.358767	0.295	0	0.000357232	Erg28	HC	S15_vs_S5	Up
1.70492e-08	0.352606	0.295	0	0.000357232	Cenpx	HC	S15_vs_S5	Up
9.97718e-07	0.349896	0.227	0	0.0209052	Nop53	HC	S15_vs_S5	Up
6.72016e-08	0.349828	0.273	0	0.00140807	Atn1	HC	S15_vs_S5	Up
6.72016e-08	0.348534	0.273	0	0.00140807	Kmt5a	HC	S15_vs_S5	Up
2.60834e-07	0.323242	0.25	0	0.00546525	Retreg2	HC	S15_vs_S5	Up
9.97718e-07	0.317874	0.227	0	0.0209052	Plpbp	HC	S15_vs_S5	Up
6.72016e-08	0.30545	0.273	0	0.00140807	Nsmce3	HC	S15_vs_S5	Up
2.60834e-07	0.298511	0.25	0	0.00546525	Nsd3	HC	S15_vs_S5	Up
2.60834e-07	0.292639	0.25	0	0.00546525	Smim27	HC	S15_vs_S5	Up
6.72016e-08	0.287229	0.273	0	0.00140807	Fam241a	HC	S15_vs_S5	Up
9.97718e-07	0.265035	0.227	0	0.0209052	Hdgfl2	HC	S15_vs_S5	Up
9.97718e-07	0.258821	0.227	0	0.0209052	Cop1	HC	S15_vs_S5	Up
7.06613e-11	-0.764065	1	1	1.48057e-06	Gm42418	HC	S15_vs_S5	Down
2.24292e-06	-0.800632	0.364	0.788	0.0469958	RP23-354H24.9	HC	S15_vs_S5	Down
2.47588e-09	-0.975624	0.727	0.889	5.18771e-05	mt-Atp8	HC	S15_vs_S5	Down

## Sheet: DC_PC
Pairwise Differential Expression Genes (PDEGs) for Each Cell Type in scRNA-seq data
The column name annotation: avg_logFC (average log fold change); p_val (p_value); p_val_adj (Bonferroni corrected p_value).
p_val	avg_logFC	pct.1	pct.2	p_val_adj	gene	celltype	class	regulation
3.5212e-18	0.799721	0.821	0.357	7.37796e-14	Gnb2l1	DC_PC	S2_vs_S1	Up
1.31838e-13	0.797171	0.75	0.338	2.7624e-09	Lect1	DC_PC	S2_vs_S1	Up
3.55964e-18	0.758729	0.911	0.851	7.45851e-14	Rpl13a	DC_PC	S2_vs_S1	Up
4.51432e-13	0.583019	0.692	0.312	9.45885e-09	Wbp5	DC_PC	S2_vs_S1	Up
5.72412e-14	0.582091	0.696	0.305	1.19937e-09	Myeov2	DC_PC	S2_vs_S1	Up
1.26245e-11	0.557284	0.866	0.727	2.64521e-07	Amd1	DC_PC	S2_vs_S1	Up
8.70871e-12	0.553906	0.737	0.338	1.82474e-07	Fam101b	DC_PC	S2_vs_S1	Up
1.73041e-11	0.553072	0.536	0.214	3.62573e-07	Zfos1	DC_PC	S2_vs_S1	Up
1.44042e-16	0.543942	0.705	0.273	3.01811e-12	Gltscr2	DC_PC	S2_vs_S1	Up
1.47639e-12	0.527959	0.808	0.344	3.09348e-08	Tceb2	DC_PC	S2_vs_S1	Up
4.80035e-12	0.51418	0.679	0.286	1.00582e-07	2700060E02Rik	DC_PC	S2_vs_S1	Up
2.84896e-12	0.501098	0.616	0.24	5.96942e-08	Ngfrap1	DC_PC	S2_vs_S1	Up
2.88473e-10	0.484291	0.701	0.331	6.04438e-06	Shfm1	DC_PC	S2_vs_S1	Up
2.60951e-10	0.482842	0.598	0.26	5.46771e-06	Nhp2l1	DC_PC	S2_vs_S1	Up
1.73535e-07	0.458931	0.531	0.273	0.00363607	Mllt4	DC_PC	S2_vs_S1	Up
1.14017e-10	0.455731	0.558	0.234	2.389e-06	2810428I15Rik	DC_PC	S2_vs_S1	Up
1.01763e-08	0.432851	0.616	0.305	0.000213224	2310036O22Rik	DC_PC	S2_vs_S1	Up
4.30803e-09	0.413509	0.674	0.312	9.02661e-05	Atp5o	DC_PC	S2_vs_S1	Up
2.17779e-08	0.405849	0.469	0.195	0.000456313	Ppp2r4	DC_PC	S2_vs_S1	Up
1.12345e-07	0.401693	0.424	0.175	0.00235396	Hn1	DC_PC	S2_vs_S1	Up
8.75197e-08	0.373987	0.58	0.292	0.0018338	Vimp	DC_PC	S2_vs_S1	Up
8.30425e-07	0.36687	0.482	0.234	0.0173999	Deb1	DC_PC	S2_vs_S1	Up
7.10002e-07	0.361593	0.951	0.909	0.0148767	mt-Nd3	DC_PC	S2_vs_S1	Up
1.06447e-06	0.358181	0.393	0.182	0.0223039	Toporsos	DC_PC	S2_vs_S1	Up
2.29793e-07	0.343311	0.371	0.136	0.00481485	Fam21	DC_PC	S2_vs_S1	Up
9.17461e-07	0.339382	0.455	0.214	0.0192236	Ict1	DC_PC	S2_vs_S1	Up
3.10978e-07	0.338497	0.411	0.169	0.00651593	2700094K13Rik	DC_PC	S2_vs_S1	Up
1.12662e-07	0.337491	0.54	0.253	0.00236062	1810043H04Rik	DC_PC	S2_vs_S1	Up
2.30063e-06	0.328953	0.527	0.266	0.048205	Tonsl	DC_PC	S2_vs_S1	Up
1.77949e-06	0.301533	0.353	0.13	0.0372856	Fam63a	DC_PC	S2_vs_S1	Up
7.32755e-07	-0.257242	0.009	0.13	0.0153534	Sbno2	DC_PC	S2_vs_S1	Down
3.35221e-14	-0.261102	0	0.234	7.02388e-10	Cryzl2	DC_PC	S2_vs_S1	Down
1.15006e-12	-0.264318	0	0.208	2.40972e-08	Ptpa	DC_PC	S2_vs_S1	Down
5.57897e-15	-0.265789	0	0.247	1.16896e-10	Cenpx	DC_PC	S2_vs_S1	Down
1.61358e-06	-0.269697	0.21	0.448	0.0338094	Klhl24	DC_PC	S2_vs_S1	Down
4.17704e-07	-0.274267	0.125	0.351	0.00875215	Letm2	DC_PC	S2_vs_S1	Down
4.78183e-13	-0.283147	0	0.214	1.00194e-08	Ppp4r3a	DC_PC	S2_vs_S1	Down
2.08052e-06	-0.286285	0.241	0.474	0.0435931	Tbc1d10a	DC_PC	S2_vs_S1	Down
8.71283e-11	-0.287641	0	0.175	1.8256e-06	Meltf	DC_PC	S2_vs_S1	Down
4.78841e-10	-0.288004	0	0.162	1.00332e-05	Cavin3	DC_PC	S2_vs_S1	Down
1.98001e-13	-0.295292	0	0.221	4.14871e-09	Cop1	DC_PC	S2_vs_S1	Down
1.98001e-13	-0.299227	0	0.221	4.14871e-09	Nipsnap2	DC_PC	S2_vs_S1	Down
3.35221e-14	-0.303976	0	0.234	7.02388e-10	Mindy1	DC_PC	S2_vs_S1	Down
3.69558e-11	-0.314861	0	0.182	7.74334e-07	Kmt5b	DC_PC	S2_vs_S1	Down
1.88362e-06	-0.316109	0.312	0.545	0.0394675	Ddx50	DC_PC	S2_vs_S1	Down
5.57897e-15	-0.318613	0	0.247	1.16896e-10	Mesd	DC_PC	S2_vs_S1	Down
1.46588e-16	-0.320317	0	0.273	3.07145e-12	Hikeshi	DC_PC	S2_vs_S1	Down
2.26115e-15	-0.321353	0	0.253	4.73779e-11	Retreg1	DC_PC	S2_vs_S1	Down
3.66537e-16	-0.32511	0	0.266	7.68005e-12	Thap12	DC_PC	S2_vs_S1	Down
4.78183e-13	-0.328489	0	0.214	1.00194e-08	Erbin	DC_PC	S2_vs_S1	Down
9.12386e-18	-0.332839	0	0.292	1.91172e-13	Washc3	DC_PC	S2_vs_S1	Down
5.83594e-17	-0.337178	0	0.279	1.22281e-12	Erg28	DC_PC	S2_vs_S1	Down
2.59345e-09	-0.340296	0	0.149	5.43406e-05	Nsd2	DC_PC	S2_vs_S1	Down
1.98001e-13	-0.348705	0	0.221	4.14871e-09	Nectin3	DC_PC	S2_vs_S1	Down
1.37051e-14	-0.354863	0	0.24	2.87163e-10	Mosmo	DC_PC	S2_vs_S1	Down
2.45741e-08	-0.357608	0.335	0.604	0.000514902	Ppm1a	DC_PC	S2_vs_S1	Down
2.38826e-07	-0.367929	0.143	0.364	0.00500411	Nipal2	DC_PC	S2_vs_S1	Down
2.31283e-17	-0.368657	0	0.286	4.84607e-13	Retreg2	DC_PC	S2_vs_S1	Down
2.26115e-15	-0.369736	0	0.253	4.73779e-11	Grk3	DC_PC	S2_vs_S1	Down
9.12409e-16	-0.37459	0	0.26	1.91177e-11	Nsd3	DC_PC	S2_vs_S1	Down
3.58262e-18	-0.375499	0	0.299	7.50666e-14	Ppp4r3b	DC_PC	S2_vs_S1	Down
3.35221e-14	-0.378082	0	0.234	7.02388e-10	Nbdy	DC_PC	S2_vs_S1	Down
1.40021e-18	-0.384772	0	0.305	2.93387e-14	Lnpk	DC_PC	S2_vs_S1	Down
3.58262e-18	-0.384844	0	0.299	7.50666e-14	Rida	DC_PC	S2_vs_S1	Down
5.57897e-15	-0.385207	0	0.247	1.16896e-10	Atn1	DC_PC	S2_vs_S1	Down
3.58262e-18	-0.389644	0	0.299	7.50666e-14	Mrpl58	DC_PC	S2_vs_S1	Down
5.83594e-17	-0.395812	0	0.279	1.22281e-12	Utp11	DC_PC	S2_vs_S1	Down
2.91986e-08	-0.404742	0.304	0.552	0.000611798	Arl6ip5	DC_PC	S2_vs_S1	Down
1.08775e-08	-0.411603	0.371	0.662	0.000227917	Eya4	DC_PC	S2_vs_S1	Down
2.18158e-06	-0.418968	0.138	0.344	0.0457106	Acss3	DC_PC	S2_vs_S1	Down
9.12409e-16	-0.428209	0	0.26	1.91177e-11	Etfbkmt	DC_PC	S2_vs_S1	Down
7.40945e-13	-0.430443	0.121	0.429	1.5525e-08	Pgk1	DC_PC	S2_vs_S1	Down
8.12555e-20	-0.43528	0	0.325	1.70255e-15	Ss18l2	DC_PC	S2_vs_S1	Down
8.12555e-20	-0.435323	0	0.325	1.70255e-15	Mcrip1	DC_PC	S2_vs_S1	Down
1.40021e-18	-0.435671	0	0.305	2.93387e-14	Mia2	DC_PC	S2_vs_S1	Down
8.16431e-14	-0.437435	0	0.227	1.71067e-09	Jpt1	DC_PC	S2_vs_S1	Down
2.26115e-15	-0.438118	0	0.253	4.73779e-11	Kmt5a	DC_PC	S2_vs_S1	Down
2.31283e-17	-0.438328	0	0.286	4.84607e-13	Vps28	DC_PC	S2_vs_S1	Down
7.10073e-11	-0.439671	0.098	0.37	1.48782e-06	Zfp445	DC_PC	S2_vs_S1	Down
6.59096e-09	-0.449569	0.652	0.812	0.0001381	Rab21	DC_PC	S2_vs_S1	Down
1.37051e-14	-0.458937	0	0.24	2.87163e-10	Gm38604	DC_PC	S2_vs_S1	Down
6.66372e-08	-0.46162	0.478	0.688	0.00139625	Hnrnpu	DC_PC	S2_vs_S1	Down
5.44683e-19	-0.47043	0	0.312	1.14127e-14	Naxe	DC_PC	S2_vs_S1	Down
3.11589e-20	-0.471799	0	0.331	6.52872e-16	Paxx	DC_PC	S2_vs_S1	Down
3.58262e-18	-0.480408	0	0.299	7.50666e-14	Nectin2	DC_PC	S2_vs_S1	Down
5.44683e-19	-0.483025	0	0.312	1.14127e-14	Ndufaf8	DC_PC	S2_vs_S1	Down
6.41694e-22	-0.485003	0	0.357	1.34454e-17	Mindy2	DC_PC	S2_vs_S1	Down
3.31138e-23	-0.49079	0	0.377	6.93833e-19	Naxd	DC_PC	S2_vs_S1	Down
1.45208e-06	-0.494612	0.674	0.818	0.0304254	Adipor2	DC_PC	S2_vs_S1	Down
1.1336e-10	-0.497578	0.107	0.377	2.37524e-06	Bmp6	DC_PC	S2_vs_S1	Down
1.46588e-16	-0.505087	0	0.273	3.07145e-12	AC149090.1	DC_PC	S2_vs_S1	Down
3.11589e-20	-0.511565	0	0.331	6.52872e-16	Hpf1	DC_PC	S2_vs_S1	Down
4.78841e-10	-0.516687	0	0.162	1.00332e-05	Bc1	DC_PC	S2_vs_S1	Down
2.40105e-22	-0.528463	0	0.364	5.03091e-18	2900097C17Rik	DC_PC	S2_vs_S1	Down
1.11638e-09	-0.530365	0	0.156	2.33914e-05	Cebpd	DC_PC	S2_vs_S1	Down
3.86887e-09	-0.530904	0.562	0.747	8.10645e-05	Myl6	DC_PC	S2_vs_S1	Down
4.51563e-21	-0.537272	0	0.344	9.46159e-17	Eloc	DC_PC	S2_vs_S1	Down
2.40105e-22	-0.562373	0	0.364	5.03091e-18	Mettl26	DC_PC	S2_vs_S1	Down
2.1088e-19	-0.568262	0	0.318	4.41856e-15	CT025619.1	DC_PC	S2_vs_S1	Down
5.01276e-07	-0.592918	0.75	0.903	0.0105032	Sparc	DC_PC	S2_vs_S1	Down
3.31138e-23	-0.604677	0	0.377	6.93833e-19	Rex1bd	DC_PC	S2_vs_S1	Down
4.51563e-21	-0.618743	0	0.344	9.46159e-17	Afdn	DC_PC	S2_vs_S1	Down
3.31138e-23	-0.658654	0	0.377	6.93833e-19	Snu13	DC_PC	S2_vs_S1	Down
1.22044e-23	-0.710782	0	0.383	2.55719e-19	Gm47283	DC_PC	S2_vs_S1	Down
5.92503e-25	-0.765437	0	0.403	1.24147e-20	Atp5o.1	DC_PC	S2_vs_S1	Down
2.1392e-25	-0.792715	0	0.409	4.48227e-21	Trir	DC_PC	S2_vs_S1	Down
1.21259e-27	-0.876246	0	0.442	2.54074e-23	Nop53	DC_PC	S2_vs_S1	Down
2.74503e-26	-0.887785	0	0.422	5.75165e-22	Rtraf	DC_PC	S2_vs_S1	Down
5.10294e-29	-0.992581	0	0.461	1.06922e-24	Cops9	DC_PC	S2_vs_S1	Down
1.21259e-27	-1.02366	0	0.442	2.54074e-23	Sem1	DC_PC	S2_vs_S1	Down
1.63257e-24	-1.06151	0	0.396	3.42072e-20	Bex3	DC_PC	S2_vs_S1	Down
6.00723e-30	-1.24168	0	0.474	1.2587e-25	Tceal9	DC_PC	S2_vs_S1	Down
4.24073e-28	-1.39249	0	0.448	8.88561e-24	Rflnb	DC_PC	S2_vs_S1	Down
2.32731e-31	-1.39416	0	0.494	4.87641e-27	Elob	DC_PC	S2_vs_S1	Down
4.24073e-28	-1.48063	0	0.448	8.88561e-24	Cnmd	DC_PC	S2_vs_S1	Down
9.21782e-34	-1.55004	0	0.526	1.93141e-29	Rack1	DC_PC	S2_vs_S1	Down
2.74966e-23	0.946311	0.881	0.695	5.76137e-19	mt-Atp8	DC_PC	S5_vs_S1	Up
2.37878e-21	0.860517	0.835	0.357	4.98426e-17	Gnb2l1	DC_PC	S5_vs_S1	Up
1.38903e-19	0.856901	0.617	0.162	2.91044e-15	PISD	DC_PC	S5_vs_S1	Up
2.2796e-23	0.832379	0.923	0.851	4.77645e-19	Rpl13a	DC_PC	S5_vs_S1	Up
1.85799e-08	0.748832	0.448	0.195	0.000389304	Actn1	DC_PC	S5_vs_S1	Up
2.03716e-08	0.73023	0.46	0.221	0.000426845	S100a9	DC_PC	S5_vs_S1	Up
1.78979e-10	0.712006	0.693	0.5	3.75015e-06	Efhd1	DC_PC	S5_vs_S1	Up
1.44869e-07	0.693308	0.41	0.169	0.00303544	S100a8	DC_PC	S5_vs_S1	Up
1.08e-13	0.643125	0.556	0.214	2.26292e-09	Zfos1	DC_PC	S5_vs_S1	Up
3.92329e-16	0.634101	0.713	0.305	8.22047e-12	Myeov2	DC_PC	S5_vs_S1	Up
2.3216e-17	0.631383	0.82	0.338	4.86446e-13	Fam101b	DC_PC	S5_vs_S1	Up
9.61215e-09	0.612153	0.762	0.526	0.000201403	Zfp36	DC_PC	S5_vs_S1	Up
7.5067e-14	0.594171	0.858	0.727	1.57288e-09	Amd1	DC_PC	S5_vs_S1	Up
1.2993e-12	0.581788	0.889	0.818	2.72242e-08	Btg1	DC_PC	S5_vs_S1	Up
9.12466e-14	0.578229	0.655	0.292	1.91189e-09	Vimp	DC_PC	S5_vs_S1	Up
3.28655e-12	0.576829	1	1	6.88631e-08	Gm42418	DC_PC	S5_vs_S1	Up
1.27498e-12	0.563967	0.517	0.175	2.67147e-08	Hn1	DC_PC	S5_vs_S1	Up
1.02684e-07	0.551982	0.874	0.76	0.00215154	Junb	DC_PC	S5_vs_S1	Up
1.03794e-06	0.550383	0.598	0.461	0.021748	Nacc2	DC_PC	S5_vs_S1	Up
9.43663e-12	0.541108	0.552	0.234	1.97726e-07	2810428I15Rik	DC_PC	S5_vs_S1	Up
6.26822e-08	0.521641	0.448	0.188	0.00131338	Otoa	DC_PC	S5_vs_S1	Up
6.82419e-13	0.505977	0.617	0.273	1.42987e-08	Gltscr2	DC_PC	S5_vs_S1	Up
1.60051e-10	0.498508	0.682	0.331	3.35356e-06	Shfm1	DC_PC	S5_vs_S1	Up
1.6217e-12	0.497179	0.801	0.344	3.39795e-08	Tceb2	DC_PC	S5_vs_S1	Up
5.69753e-08	0.492508	0.571	0.344	0.0011938	Mal2	DC_PC	S5_vs_S1	Up
8.42697e-07	0.475037	0.785	0.701	0.017657	Tspan8	DC_PC	S5_vs_S1	Up
1.40329e-11	0.468516	0.751	0.338	2.94032e-07	Lect1	DC_PC	S5_vs_S1	Up
1.69902e-06	0.465929	0.697	0.591	0.0355996	H2-K1	DC_PC	S5_vs_S1	Up
4.85446e-10	0.46551	0.946	0.909	1.01716e-05	mt-Nd3	DC_PC	S5_vs_S1	Up
2.47577e-10	0.465369	0.571	0.26	5.18747e-06	Nhp2l1	DC_PC	S5_vs_S1	Up
1.28023e-09	0.463139	0.644	0.448	2.68246e-05	Arf6	DC_PC	S5_vs_S1	Up
2.73579e-10	0.461469	0.64	0.286	5.7323e-06	2700060E02Rik	DC_PC	S5_vs_S1	Up
5.00719e-08	0.452869	0.349	0.117	0.00104916	Flna	DC_PC	S5_vs_S1	Up
4.14102e-08	0.443407	0.885	0.799	0.000867668	Pbx1	DC_PC	S5_vs_S1	Up
2.25458e-06	0.43616	0.785	0.682	0.0472402	Oat	DC_PC	S5_vs_S1	Up
5.3666e-10	0.436061	0.716	0.571	1.12446e-05	Nmt1	DC_PC	S5_vs_S1	Up
4.7219e-08	0.434926	0.51	0.253	0.00098938	Adrbk2	DC_PC	S5_vs_S1	Up
2.5655e-09	0.432929	0.444	0.169	5.3755e-05	2700094K13Rik	DC_PC	S5_vs_S1	Up
1.17249e-06	0.430088	0.808	0.701	0.0245671	Sox9	DC_PC	S5_vs_S1	Up
4.62411e-10	0.422373	0.866	0.838	9.6889e-06	Dstn	DC_PC	S5_vs_S1	Up
1.03002e-08	0.413346	0.341	0.097	0.000215821	Mfi2	DC_PC	S5_vs_S1	Up
6.23348e-07	0.408873	0.184	0.019	0.013061	Lpl	DC_PC	S5_vs_S1	Up
5.83111e-09	0.407215	0.391	0.143	0.000122179	RP24-177G14.2	DC_PC	S5_vs_S1	Up
2.87768e-10	0.406036	0.655	0.305	6.0296e-06	2310036O22Rik	DC_PC	S5_vs_S1	Up
3.18855e-09	0.400075	0.479	0.188	6.68096e-05	Fam134a	DC_PC	S5_vs_S1	Up
2.35446e-10	0.397211	0.655	0.312	4.93329e-06	Wbp5	DC_PC	S5_vs_S1	Up
8.50518e-11	0.39538	0.586	0.24	1.78209e-06	Ngfrap1	DC_PC	S5_vs_S1	Up
1.9027e-08	0.391187	0.893	0.916	0.000398672	Rps28	DC_PC	S5_vs_S1	Up
2.20934e-08	0.385587	0.23	0.026	0.000462923	Vmo1	DC_PC	S5_vs_S1	Up
5.44672e-09	0.385113	0.556	0.253	0.000114125	1810043H04Rik	DC_PC	S5_vs_S1	Up
2.00644e-08	0.382318	0.387	0.13	0.000420409	Fam63a	DC_PC	S5_vs_S1	Up
1.52733e-09	0.379178	0.46	0.182	3.20022e-05	Toporsos	DC_PC	S5_vs_S1	Up
2.19603e-06	0.373125	0.72	0.688	0.0460134	Dync1i2	DC_PC	S5_vs_S1	Up
2.7552e-08	0.359464	0.571	0.266	0.000577297	Tonsl	DC_PC	S5_vs_S1	Up
3.5095e-07	0.356532	0.475	0.227	0.00735347	Pvrl2	DC_PC	S5_vs_S1	Up
6.44339e-08	0.354322	0.23	0.026	0.00135008	Ltbp2	DC_PC	S5_vs_S1	Up
1.0405e-07	0.354007	0.464	0.214	0.00218016	Ict1	DC_PC	S5_vs_S1	Up
1.6409e-08	0.350185	0.95	0.961	0.000343817	Rps29	DC_PC	S5_vs_S1	Up
3.34997e-07	0.347268	0.414	0.182	0.0070192	1110001J03Rik	DC_PC	S5_vs_S1	Up
1.27782e-09	0.346625	0.452	0.169	2.67741e-05	Mesdc2	DC_PC	S5_vs_S1	Up
4.25564e-07	0.342436	0.51	0.247	0.00891684	0610011F06Rik	DC_PC	S5_vs_S1	Up
3.10265e-07	0.338073	0.529	0.273	0.00650098	Mllt4	DC_PC	S5_vs_S1	Up
1.69085e-06	0.331695	0.464	0.234	0.0354283	Deb1	DC_PC	S5_vs_S1	Up
1.53602e-06	0.318022	0.609	0.312	0.0321843	Atp5o	DC_PC	S5_vs_S1	Up
2.79573e-07	0.300345	0.502	0.24	0.0058579	Tceb1	DC_PC	S5_vs_S1	Up
1.85232e-06	0.295793	0.766	0.539	0.0388116	Padi2	DC_PC	S5_vs_S1	Up
1.62219e-06	0.29538	0.946	0.916	0.0339898	Rps21	DC_PC	S5_vs_S1	Up
2.46711e-07	0.279932	0.257	0.052	0.00516934	Ptrf	DC_PC	S5_vs_S1	Up
2.01568e-06	0.26944	0.406	0.188	0.0422345	BC026585	DC_PC	S5_vs_S1	Up
3.58724e-16	-0.261102	0	0.234	7.51633e-12	Cryzl2	DC_PC	S5_vs_S1	Down
2.04958e-14	-0.264318	0	0.208	4.29448e-10	Ptpa	DC_PC	S5_vs_S1	Down
4.62067e-17	-0.265789	0	0.247	9.6817e-13	Cenpx	DC_PC	S5_vs_S1	Down
6.2061e-08	-0.273487	0.103	0.318	0.00130036	Nxn	DC_PC	S5_vs_S1	Down
7.50395e-15	-0.283147	0	0.214	1.5723e-10	Ppp4r3a	DC_PC	S5_vs_S1	Down
2.92423e-12	-0.287641	0	0.175	6.12714e-08	Meltf	DC_PC	S5_vs_S1	Down
2.06721e-11	-0.288004	0	0.162	4.33142e-07	Cavin3	DC_PC	S5_vs_S1	Down
2.73544e-15	-0.295292	0	0.221	5.73158e-11	Cop1	DC_PC	S5_vs_S1	Down
6.11386e-07	-0.297379	0.257	0.481	0.0128104	Btbd7	DC_PC	S5_vs_S1	Down
2.73544e-15	-0.299227	0	0.221	5.73158e-11	Nipsnap2	DC_PC	S5_vs_S1	Down
1.87098e-06	-0.30325	0.705	0.838	0.0392026	Atp6v1f	DC_PC	S5_vs_S1	Down
3.58724e-16	-0.303976	0	0.234	7.51633e-12	Mindy1	DC_PC	S5_vs_S1	Down
4.19328e-07	-0.309163	0.23	0.494	0.00878619	Npnt	DC_PC	S5_vs_S1	Down
4.82499e-07	-0.310555	0.625	0.818	0.0101098	Fuca1	DC_PC	S5_vs_S1	Down
1.09328e-12	-0.314861	0	0.182	2.29074e-08	Kmt5b	DC_PC	S5_vs_S1	Down
6.86718e-07	-0.317333	0.674	0.825	0.0143888	Drap1	DC_PC	S5_vs_S1	Down
4.62067e-17	-0.318613	0	0.247	9.6817e-13	Mesd	DC_PC	S5_vs_S1	Down
7.28587e-08	-0.319272	0.705	0.838	0.00152661	Arf5	DC_PC	S5_vs_S1	Down
7.25548e-19	-0.320317	0	0.273	1.52024e-14	Hikeshi	DC_PC	S5_vs_S1	Down
1.64707e-17	-0.321353	0	0.253	3.45111e-13	Retreg1	DC_PC	S5_vs_S1	Down
2.78187e-09	-0.3239	0.943	0.968	5.82886e-05	Ftl1	DC_PC	S5_vs_S1	Down
2.064e-18	-0.32511	0	0.266	4.3247e-14	Thap12	DC_PC	S5_vs_S1	Down
7.50395e-15	-0.328489	0	0.214	1.5723e-10	Erbin	DC_PC	S5_vs_S1	Down
2.42681e-09	-0.332588	0.08	0.299	5.0849e-05	Rapgef5	DC_PC	S5_vs_S1	Down
3.06323e-20	-0.332839	0	0.292	6.41838e-16	Washc3	DC_PC	S5_vs_S1	Down
1.55781e-08	-0.333362	0.057	0.253	0.000326407	Tubb2b	DC_PC	S5_vs_S1	Down
1.84843e-06	-0.337091	0.667	0.812	0.0387302	Rab21	DC_PC	S5_vs_S1	Down
2.53848e-19	-0.337178	0	0.279	5.31888e-15	Erg28	DC_PC	S5_vs_S1	Down
2.30312e-08	-0.33722	0.192	0.429	0.000482572	Pgk1	DC_PC	S5_vs_S1	Down
1.00494e-07	-0.338715	0.954	0.968	0.00210565	App	DC_PC	S5_vs_S1	Down
1.43897e-10	-0.340296	0	0.149	3.01508e-06	Nsd2	DC_PC	S5_vs_S1	Down
2.06222e-07	-0.342968	0.084	0.279	0.00432096	Ncoa4	DC_PC	S5_vs_S1	Down
1.39404e-07	-0.348432	0.556	0.766	0.00292093	Tmed9	DC_PC	S5_vs_S1	Down
2.73544e-15	-0.348705	0	0.221	5.73158e-11	Nectin3	DC_PC	S5_vs_S1	Down
1.29037e-16	-0.354863	0	0.24	2.70372e-12	Mosmo	DC_PC	S5_vs_S1	Down
1.41324e-06	-0.361301	0.544	0.747	0.0296116	Pdia3	DC_PC	S5_vs_S1	Down
4.72486e-07	-0.364643	0.038	0.188	0.0099	Tesc	DC_PC	S5_vs_S1	Down
5.42229e-07	-0.365924	0.464	0.682	0.0113613	Smpdl3a	DC_PC	S5_vs_S1	Down
3.30597e-08	-0.366737	0.395	0.662	0.000692699	Eya4	DC_PC	S5_vs_S1	Down
7.38352e-07	-0.367257	0.59	0.773	0.0154707	Rer1	DC_PC	S5_vs_S1	Down
8.83927e-20	-0.368657	0	0.286	1.85209e-15	Retreg2	DC_PC	S5_vs_S1	Down
2.89818e-08	-0.369161	0.307	0.552	0.000607256	Arl6ip5	DC_PC	S5_vs_S1	Down
2.44717e-07	-0.369194	0.153	0.37	0.00512756	Rprm	DC_PC	S5_vs_S1	Down
1.64707e-17	-0.369736	0	0.253	3.45111e-13	Grk3	DC_PC	S5_vs_S1	Down
6.44776e-07	-0.370603	0.134	0.338	0.01351	Lnpep	DC_PC	S5_vs_S1	Down
5.84412e-18	-0.37459	0	0.26	1.22452e-13	Nsd3	DC_PC	S5_vs_S1	Down
1.05644e-20	-0.375499	0	0.299	2.21356e-16	Ppp4r3b	DC_PC	S5_vs_S1	Down
3.58724e-16	-0.378082	0	0.234	7.51633e-12	Nbdy	DC_PC	S5_vs_S1	Down
3.62579e-21	-0.384772	0	0.305	7.59711e-17	Lnpk	DC_PC	S5_vs_S1	Down
1.05644e-20	-0.384844	0	0.299	2.21356e-16	Rida	DC_PC	S5_vs_S1	Down
4.62067e-17	-0.385207	0	0.247	9.6817e-13	Atn1	DC_PC	S5_vs_S1	Down
3.45167e-10	-0.386016	0.111	0.37	7.23227e-06	Zfp445	DC_PC	S5_vs_S1	Down
1.05644e-20	-0.389644	0	0.299	2.21356e-16	Mrpl58	DC_PC	S5_vs_S1	Down
3.57515e-11	-0.390716	0.092	0.351	7.49101e-07	Letm2	DC_PC	S5_vs_S1	Down
2.53848e-19	-0.395812	0	0.279	5.31888e-15	Utp11	DC_PC	S5_vs_S1	Down
6.44726e-07	-0.39621	0.441	0.643	0.0135089	1810058I24Rik	DC_PC	S5_vs_S1	Down
1.74265e-08	-0.398649	0.356	0.63	0.000365137	Mlec	DC_PC	S5_vs_S1	Down
6.72438e-07	-0.401464	0.502	0.708	0.0140896	Phyh	DC_PC	S5_vs_S1	Down
3.45919e-07	-0.402984	0.322	0.565	0.00724805	Fut8	DC_PC	S5_vs_S1	Down
2.02754e-08	-0.421758	0.479	0.721	0.00042483	Hs3st1	DC_PC	S5_vs_S1	Down
5.84412e-18	-0.428209	0	0.26	1.22452e-13	Etfbkmt	DC_PC	S5_vs_S1	Down
1.46827e-07	-0.432989	0.13	0.344	0.00307647	Acss3	DC_PC	S5_vs_S1	Down
1.4232e-22	-0.43528	0	0.325	2.98203e-18	Ss18l2	DC_PC	S5_vs_S1	Down
1.4232e-22	-0.435323	0	0.325	2.98203e-18	Mcrip1	DC_PC	S5_vs_S1	Down
3.62579e-21	-0.435671	0	0.305	7.59711e-17	Mia2	DC_PC	S5_vs_S1	Down
9.92791e-16	-0.437435	0	0.227	2.08019e-11	Jpt1	DC_PC	S5_vs_S1	Down
1.64707e-17	-0.438118	0	0.253	3.45111e-13	Kmt5a	DC_PC	S5_vs_S1	Down
8.83927e-20	-0.438328	0	0.286	1.85209e-15	Vps28	DC_PC	S5_vs_S1	Down
9.53572e-08	-0.439464	0.579	0.747	0.00199802	Myl6	DC_PC	S5_vs_S1	Down
2.01453e-06	-0.441069	0.69	0.851	0.0422104	Emb	DC_PC	S5_vs_S1	Down
7.89501e-08	-0.444425	0.027	0.175	0.00165424	Apoa4	DC_PC	S5_vs_S1	Down
3.03444e-13	-0.452551	0.211	0.545	6.35807e-09	Ddx50	DC_PC	S5_vs_S1	Down
1.29037e-16	-0.458937	0	0.24	2.70372e-12	Gm38604	DC_PC	S5_vs_S1	Down
2.14172e-10	-0.461794	0.467	0.779	4.48755e-06	Pde4d	DC_PC	S5_vs_S1	Down
8.63036e-07	-0.465904	0.034	0.175	0.0180832	Apoc1	DC_PC	S5_vs_S1	Down
1.23832e-21	-0.47043	0	0.312	2.59466e-17	Naxe	DC_PC	S5_vs_S1	Down
4.7889e-23	-0.471799	0	0.331	1.00342e-18	Paxx	DC_PC	S5_vs_S1	Down
1.05644e-20	-0.480408	0	0.299	2.21356e-16	Nectin2	DC_PC	S5_vs_S1	Down
1.23832e-21	-0.483025	0	0.312	2.59466e-17	Ndufaf8	DC_PC	S5_vs_S1	Down
5.83667e-25	-0.485003	0	0.357	1.22296e-20	Mindy2	DC_PC	S5_vs_S1	Down
1.50564e-08	-0.490711	0.812	0.903	0.000315478	Ces1d	DC_PC	S5_vs_S1	Down
2.02851e-26	-0.49079	0	0.377	4.25034e-22	Naxd	DC_PC	S5_vs_S1	Down
2.05255e-06	-0.497345	0.192	0.377	0.0430071	Col9a2	DC_PC	S5_vs_S1	Down
6.3581e-09	-0.503017	0.149	0.377	0.000133221	Bmp6	DC_PC	S5_vs_S1	Down
7.25548e-19	-0.505087	0	0.273	1.52024e-14	AC149090.1	DC_PC	S5_vs_S1	Down
8.07266e-08	-0.510295	0.521	0.747	0.00169146	Cst6	DC_PC	S5_vs_S1	Down
4.7889e-23	-0.511565	0	0.331	1.00342e-18	Hpf1	DC_PC	S5_vs_S1	Down
2.06721e-11	-0.516687	0	0.162	4.33142e-07	Bc1	DC_PC	S5_vs_S1	Down
1.91465e-25	-0.528463	0	0.364	4.01177e-21	2900097C17Rik	DC_PC	S5_vs_S1	Down
1.31961e-10	-0.529976	0.529	0.831	2.76497e-06	Nupr1	DC_PC	S5_vs_S1	Down
5.46435e-11	-0.530365	0	0.156	1.14495e-06	Cebpd	DC_PC	S5_vs_S1	Down
5.34096e-24	-0.537272	0	0.344	1.11909e-19	Eloc	DC_PC	S5_vs_S1	Down
1.90431e-10	-0.550106	0.421	0.734	3.9901e-06	Socs2	DC_PC	S5_vs_S1	Down
4.06556e-08	-0.550814	0.644	0.851	0.000851856	Lum	DC_PC	S5_vs_S1	Down
1.9021e-07	-0.555308	0.015	0.143	0.00398547	Rubie	DC_PC	S5_vs_S1	Down
2.06267e-08	-0.559978	0.743	0.857	0.000432192	Atox1	DC_PC	S5_vs_S1	Down
1.91465e-25	-0.562373	0	0.364	4.01177e-21	Mettl26	DC_PC	S5_vs_S1	Down
4.20849e-22	-0.568262	0	0.318	8.81805e-18	CT025619.1	DC_PC	S5_vs_S1	Down
8.33378e-08	-0.593921	0.467	0.682	0.00174618	9530077C05Rik	DC_PC	S5_vs_S1	Down
2.02851e-26	-0.604677	0	0.377	4.25034e-22	Rex1bd	DC_PC	S5_vs_S1	Down
5.34096e-24	-0.618743	0	0.344	1.11909e-19	Afdn	DC_PC	S5_vs_S1	Down
2.5161e-10	-0.627971	0.352	0.636	5.27199e-06	Adgra3	DC_PC	S5_vs_S1	Down
2.02851e-26	-0.658654	0	0.377	4.25034e-22	Snu13	DC_PC	S5_vs_S1	Down
2.4466e-08	-0.682202	0.364	0.604	0.000512635	Mgst1	DC_PC	S5_vs_S1	Down
6.55108e-27	-0.710782	0	0.383	1.37265e-22	Gm47283	DC_PC	S5_vs_S1	Down
6.68497e-08	-0.71553	0.513	0.766	0.0014007	Lgals1	DC_PC	S5_vs_S1	Down
1.85219e-08	-0.729559	0.272	0.519	0.000388089	Phyhipl	DC_PC	S5_vs_S1	Down
2.1376e-28	-0.765437	0	0.403	4.47892e-24	Atp5o.1	DC_PC	S5_vs_S1	Down
5.32399e-07	-0.788317	0.034	0.175	0.0111553	C1ql3	DC_PC	S5_vs_S1	Down
6.75809e-29	-0.792715	0	0.409	1.41602e-24	Trir	DC_PC	S5_vs_S1	Down
1.96749e-31	-0.876246	0	0.442	4.12247e-27	Nop53	DC_PC	S5_vs_S1	Down
3.62405e-18	-0.879086	0.621	0.903	7.59348e-14	Sparc	DC_PC	S5_vs_S1	Down
6.64627e-30	-0.887785	0	0.422	1.39259e-25	Rtraf	DC_PC	S5_vs_S1	Down
3.13181e-07	-0.905876	0.318	0.539	0.00656208	Aebp1	DC_PC	S5_vs_S1	Down
1.19902e-09	-0.931825	0.192	0.442	2.51231e-05	Fabp3	DC_PC	S5_vs_S1	Down
5.54087e-33	-0.992581	0	0.461	1.16098e-28	Cops9	DC_PC	S5_vs_S1	Down
1.96749e-31	-1.02366	0	0.442	4.12247e-27	Sem1	DC_PC	S5_vs_S1	Down
6.72513e-28	-1.06151	0	0.396	1.40912e-23	Bex3	DC_PC	S5_vs_S1	Down
4.98667e-34	-1.24168	0	0.474	1.04486e-29	Tceal9	DC_PC	S5_vs_S1	Down
4.73242e-08	-1.25584	0.314	0.604	0.000991585	Dct	DC_PC	S5_vs_S1	Down
6.01948e-32	-1.39249	0	0.448	1.26126e-27	Rflnb	DC_PC	S5_vs_S1	Down
1.28998e-35	-1.39416	0	0.494	2.70289e-31	Elob	DC_PC	S5_vs_S1	Down
6.01948e-32	-1.48063	0	0.448	1.26126e-27	Cnmd	DC_PC	S5_vs_S1	Down
2.59894e-38	-1.55004	0	0.526	5.44555e-34	Rack1	DC_PC	S5_vs_S1	Down
6.92892e-23	0.965411	0.46	0.054	1.45182e-18	S100a9	DC_PC	S5_vs_S2	Up
9.55107e-16	0.846063	0.41	0.094	2.00124e-11	S100a8	DC_PC	S5_vs_S2	Up
2.9315e-11	0.565713	0.617	0.344	6.14238e-07	PISD	DC_PC	S5_vs_S2	Up
4.76909e-09	0.529325	0.693	0.522	9.99268e-05	Efhd1	DC_PC	S5_vs_S2	Up
5.44167e-11	0.525867	0.881	0.71	1.14019e-06	mt-Atp8	DC_PC	S5_vs_S2	Up
4.15485e-07	0.508915	0.487	0.277	0.00870566	P2rx2	DC_PC	S5_vs_S2	Up
1.30186e-07	0.463814	0.851	0.714	0.00272779	Bcam	DC_PC	S5_vs_S2	Up
6.40134e-07	0.457903	0.567	0.375	0.0134127	Pla2g7	DC_PC	S5_vs_S2	Up
2.5915e-09	0.435589	0.785	0.616	5.42998e-05	Oat	DC_PC	S5_vs_S2	Up
2.53912e-07	0.396789	0.571	0.371	0.00532021	Mal2	DC_PC	S5_vs_S2	Up
1.11813e-06	0.38157	0.793	0.656	0.0234281	Gas1	DC_PC	S5_vs_S2	Up
2.82643e-08	0.361711	1	1	0.000592222	Gm42418	DC_PC	S5_vs_S2	Up
1.29236e-06	0.360454	0.349	0.161	0.0270788	Flna	DC_PC	S5_vs_S2	Up
2.26617e-08	0.304936	0.13	0	0.00047483	Ngp	DC_PC	S5_vs_S2	Up
1.98722e-07	0.285753	0.517	0.299	0.00416381	Irak1	DC_PC	S5_vs_S2	Up
1.28482e-07	0.269957	0.448	0.205	0.00269208	Otoa	DC_PC	S5_vs_S2	Up
1.07216e-09	-0.334861	0.943	0.946	2.24649e-05	Ftl1	DC_PC	S5_vs_S2	Down
1.1502e-07	-0.432702	0.421	0.656	0.00241001	Socs2	DC_PC	S5_vs_S2	Down
1.81896e-06	-0.484289	0.372	0.571	0.0381127	Xist	DC_PC	S5_vs_S2	Down
6.47401e-07	-0.671497	0.314	0.509	0.013565	Dct	DC_PC	S5_vs_S2	Down
1.69355e-22	1.03072	0.894	0.357	3.54849e-18	Gnb2l1	DC_PC	S12_vs_S1	Up
3.209e-24	0.93928	0.98	0.851	6.72382e-20	Rpl13a	DC_PC	S12_vs_S1	Up
2.87147e-09	0.937493	0.556	0.279	6.01659e-05	Irgm1	DC_PC	S12_vs_S1	Up
7.04513e-11	0.809066	0.748	0.591	1.47617e-06	H2-K1	DC_PC	S12_vs_S1	Up
2.27307e-16	0.779043	0.629	0.214	4.76276e-12	Zfos1	DC_PC	S12_vs_S1	Up
2.30803e-07	0.769063	0.762	0.591	0.00483601	Bst2	DC_PC	S12_vs_S1	Up
7.34592e-07	0.761459	0.616	0.39	0.0153919	C2cd4b	DC_PC	S12_vs_S1	Up
4.67713e-09	0.725248	0.808	0.526	9.79999e-05	Zfp36	DC_PC	S12_vs_S1	Up
1.4768e-13	0.716935	0.768	0.344	3.09435e-09	Tceb2	DC_PC	S12_vs_S1	Up
1.31911e-10	0.707328	0.278	0.019	2.76392e-06	Lpl	DC_PC	S12_vs_S1	Up
7.58453e-07	0.688573	0.563	0.305	0.0158919	Socs3	DC_PC	S12_vs_S1	Up
1.48856e-15	0.68184	0.609	0.175	3.11899e-11	Hn1	DC_PC	S12_vs_S1	Up
9.23957e-13	0.664988	0.762	0.331	1.93597e-08	Shfm1	DC_PC	S12_vs_S1	Up
6.9216e-13	0.653772	0.795	0.338	1.45028e-08	Lect1	DC_PC	S12_vs_S1	Up
8.8329e-12	0.63836	0.629	0.26	1.85076e-07	Nhp2l1	DC_PC	S12_vs_S1	Up
2.86829e-12	0.609773	0.689	0.305	6.00994e-08	Myeov2	DC_PC	S12_vs_S1	Up
1.80244e-10	0.608828	0.636	0.292	3.77665e-06	Vimp	DC_PC	S12_vs_S1	Up
2.44663e-07	0.5917	0.907	0.76	0.00512642	Junb	DC_PC	S12_vs_S1	Up
3.31753e-08	0.573666	0.947	0.922	0.000695121	Pebp1	DC_PC	S12_vs_S1	Up
1.96538e-12	0.564165	0.609	0.234	4.11806e-08	2810428I15Rik	DC_PC	S12_vs_S1	Up
1.85314e-07	0.549425	0.828	0.818	0.00388288	Ifi27	DC_PC	S12_vs_S1	Up
8.16754e-10	0.54625	0.649	0.286	1.71134e-05	2700060E02Rik	DC_PC	S12_vs_S1	Up
1.31043e-10	0.509227	0.603	0.24	2.74574e-06	Tceb1	DC_PC	S12_vs_S1	Up
3.10333e-10	0.506651	0.503	0.162	6.50241e-06	PISD	DC_PC	S12_vs_S1	Up
1.37454e-08	0.478286	0.576	0.253	0.000288008	1810043H04Rik	DC_PC	S12_vs_S1	Up
1.95344e-06	0.474626	0.483	0.253	0.0409305	Snhg12	DC_PC	S12_vs_S1	Up
5.36273e-10	0.470476	0.483	0.162	1.12365e-05	Gm561	DC_PC	S12_vs_S1	Up
5.1009e-08	0.460528	0.636	0.305	0.00106879	2310036O22Rik	DC_PC	S12_vs_S1	Up
1.31731e-07	0.455507	0.576	0.266	0.00276015	Srp54b	DC_PC	S12_vs_S1	Up
2.11825e-09	0.448577	0.603	0.273	4.43838e-05	Gltscr2	DC_PC	S12_vs_S1	Up
6.62979e-07	0.441741	0.642	0.312	0.0138914	Atp5o	DC_PC	S12_vs_S1	Up
1.28486e-10	0.423983	0.98	0.948	2.69217e-06	Hspa8	DC_PC	S12_vs_S1	Up
1.70952e-07	0.410717	0.967	0.948	0.00358195	Actb	DC_PC	S12_vs_S1	Up
1.60207e-07	0.408388	0.411	0.156	0.00335681	Ndnl2	DC_PC	S12_vs_S1	Up
7.1324e-08	0.407379	0.411	0.136	0.00149445	Ccdc64	DC_PC	S12_vs_S1	Up
9.96918e-08	0.406647	0.225	0.026	0.00208884	Trim30a	DC_PC	S12_vs_S1	Up
1.79895e-07	0.406185	0.483	0.208	0.00376934	Stra13	DC_PC	S12_vs_S1	Up
4.34292e-07	0.403674	0.563	0.299	0.00909971	Fam177a	DC_PC	S12_vs_S1	Up
1.3896e-09	0.387142	0.503	0.169	2.91163e-05	2700094K13Rik	DC_PC	S12_vs_S1	Up
3.01918e-08	0.377794	0.457	0.169	0.000632609	2010107G23Rik	DC_PC	S12_vs_S1	Up
8.22923e-08	0.371714	0.503	0.214	0.00172427	Ict1	DC_PC	S12_vs_S1	Up
1.70177e-06	0.368171	0.887	0.929	0.0356571	Rpsa	DC_PC	S12_vs_S1	Up
6.65191e-07	0.360026	0.47	0.188	0.0139377	Fam134a	DC_PC	S12_vs_S1	Up
1.12449e-09	0.355907	1	0.929	2.35614e-05	Hsp90ab1	DC_PC	S12_vs_S1	Up
2.195e-07	0.347897	0.258	0.045	0.00459918	Fam178a	DC_PC	S12_vs_S1	Up
3.89718e-08	0.334942	0.477	0.175	0.000816576	Gm21092	DC_PC	S12_vs_S1	Up
9.69125e-07	0.330509	0.483	0.221	0.0203061	0610007P14Rik	DC_PC	S12_vs_S1	Up
4.31208e-08	0.328558	0.987	0.994	0.00090351	Rplp1	DC_PC	S12_vs_S1	Up
1.36744e-07	0.327773	0.497	0.195	0.0028652	Ppp2r4	DC_PC	S12_vs_S1	Up
9.42102e-07	0.326915	0.146	0	0.0197399	Usp18	DC_PC	S12_vs_S1	Up
5.26535e-07	0.317184	0.695	0.338	0.0110325	Fam101b	DC_PC	S12_vs_S1	Up
2.19711e-06	0.251779	0.629	0.312	0.046036	Wbp5	DC_PC	S12_vs_S1	Up
3.01004e-10	-0.261102	0	0.234	6.30694e-06	Cryzl2	DC_PC	S12_vs_S1	Down
7.36701e-07	-0.261897	0.225	0.487	0.0154361	Mapk13	DC_PC	S12_vs_S1	Down
3.68648e-09	-0.264318	0	0.208	7.72428e-05	Ptpa	DC_PC	S12_vs_S1	Down
8.4134e-11	-0.265789	0	0.247	1.76286e-06	Cenpx	DC_PC	S12_vs_S1	Down
2.5215e-07	-0.280546	0.046	0.26	0.0052833	Wisp1	DC_PC	S12_vs_S1	Down
1.60271e-07	-0.281863	0.139	0.403	0.00335815	Igsf8	DC_PC	S12_vs_S1	Down
1.98128e-09	-0.283147	0	0.214	4.15138e-05	Ppp4r3a	DC_PC	S12_vs_S1	Down
4.10447e-07	-0.28505	0.179	0.448	0.0086001	Cdon	DC_PC	S12_vs_S1	Down
7.80753e-08	-0.287641	0	0.175	0.00163591	Meltf	DC_PC	S12_vs_S1	Down
2.58757e-07	-0.288004	0	0.162	0.00542173	Cavin3	DC_PC	S12_vs_S1	Down
1.06104e-09	-0.295292	0	0.221	2.2232e-05	Cop1	DC_PC	S12_vs_S1	Down
1.06104e-09	-0.299227	0	0.221	2.2232e-05	Nipsnap2	DC_PC	S12_vs_S1	Down
5.01189e-08	-0.300328	0.159	0.442	0.00105014	Brd9	DC_PC	S12_vs_S1	Down
3.01004e-10	-0.303976	0	0.234	6.30694e-06	Mindy1	DC_PC	S12_vs_S1	Down
3.31577e-07	-0.308745	0.073	0.292	0.00694754	Unc5b	DC_PC	S12_vs_S1	Down
1.31613e-06	-0.311381	0.205	0.461	0.0275768	Slc38a1	DC_PC	S12_vs_S1	Down
4.26816e-08	-0.314861	0	0.182	0.000894308	Kmt5b	DC_PC	S12_vs_S1	Down
8.4134e-11	-0.318613	0	0.247	1.76286e-06	Mesd	DC_PC	S12_vs_S1	Down
6.27833e-12	-0.320317	0	0.273	1.3155e-07	Hikeshi	DC_PC	S12_vs_S1	Down
4.42291e-11	-0.321353	0	0.253	9.26732e-07	Retreg1	DC_PC	S12_vs_S1	Down
1.10651e-06	-0.321603	0.079	0.292	0.0231848	Cacna1d	DC_PC	S12_vs_S1	Down
1.20826e-11	-0.32511	0	0.266	2.53168e-07	Thap12	DC_PC	S12_vs_S1	Down
6.94638e-08	-0.328199	0.126	0.383	0.00145547	Atp13a2	DC_PC	S12_vs_S1	Down
1.98128e-09	-0.328489	0	0.214	4.15138e-05	Erbin	DC_PC	S12_vs_S1	Down
8.60017e-13	-0.332839	0	0.292	1.80199e-08	Washc3	DC_PC	S12_vs_S1	Down
3.47914e-07	-0.333799	0.291	0.545	0.00728984	Ddx50	DC_PC	S12_vs_S1	Down
3.24943e-12	-0.337178	0	0.279	6.80853e-08	Erg28	DC_PC	S12_vs_S1	Down
8.4708e-07	-0.340296	0	0.149	0.0177489	Nsd2	DC_PC	S12_vs_S1	Down
1.06104e-09	-0.348705	0	0.221	2.2232e-05	Nectin3	DC_PC	S12_vs_S1	Down
6.78682e-08	-0.35406	0.371	0.682	0.00142204	Dbp	DC_PC	S12_vs_S1	Down
1.59436e-10	-0.354863	0	0.24	3.34067e-06	Mosmo	DC_PC	S12_vs_S1	Down
1.93958e-06	-0.361955	0.205	0.448	0.0406401	Klhl24	DC_PC	S12_vs_S1	Down
4.37521e-07	-0.365256	0.94	0.968	0.00916738	App	DC_PC	S12_vs_S1	Down
1.67507e-12	-0.368657	0	0.286	3.50978e-08	Retreg2	DC_PC	S12_vs_S1	Down
4.42291e-11	-0.369736	0	0.253	9.26732e-07	Grk3	DC_PC	S12_vs_S1	Down
3.48266e-07	-0.373857	0.185	0.429	0.00729722	Pgk1	DC_PC	S12_vs_S1	Down
2.31621e-11	-0.37459	0	0.26	4.85315e-07	Nsd3	DC_PC	S12_vs_S1	Down
4.39755e-13	-0.375499	0	0.299	9.21419e-09	Ppp4r3b	DC_PC	S12_vs_S1	Down
3.01004e-10	-0.378082	0	0.234	6.30694e-06	Nbdy	DC_PC	S12_vs_S1	Down
2.23938e-13	-0.384772	0	0.305	4.69218e-09	Lnpk	DC_PC	S12_vs_S1	Down
4.39755e-13	-0.384844	0	0.299	9.21419e-09	Rida	DC_PC	S12_vs_S1	Down
8.4134e-11	-0.385207	0	0.247	1.76286e-06	Atn1	DC_PC	S12_vs_S1	Down
4.39755e-13	-0.389644	0	0.299	9.21419e-09	Mrpl58	DC_PC	S12_vs_S1	Down
6.53794e-07	-0.394037	0.556	0.76	0.013699	Rbm3	DC_PC	S12_vs_S1	Down
3.24943e-12	-0.395812	0	0.279	6.80853e-08	Utp11	DC_PC	S12_vs_S1	Down
7.33773e-09	-0.405304	0.477	0.779	0.000153747	Pde4d	DC_PC	S12_vs_S1	Down
1.18591e-06	-0.41255	0.821	0.903	0.0248484	Ces1d	DC_PC	S12_vs_S1	Down
1.04349e-07	-0.414232	0.543	0.76	0.00218643	Cirbp	DC_PC	S12_vs_S1	Down
3.96902e-09	-0.422278	0.079	0.351	8.3163e-05	Letm2	DC_PC	S12_vs_S1	Down
2.38221e-06	-0.42302	0.57	0.734	0.0499145	Slc38a2	DC_PC	S12_vs_S1	Down
2.31621e-11	-0.428209	0	0.26	4.85315e-07	Etfbkmt	DC_PC	S12_vs_S1	Down
1.21053e-06	-0.434032	0.722	0.883	0.0253641	Aplp2	DC_PC	S12_vs_S1	Down
2.88408e-14	-0.43528	0	0.325	6.04301e-10	Ss18l2	DC_PC	S12_vs_S1	Down
2.88408e-14	-0.435323	0	0.325	6.04301e-10	Mcrip1	DC_PC	S12_vs_S1	Down
2.23938e-13	-0.435671	0	0.305	4.69218e-09	Mia2	DC_PC	S12_vs_S1	Down
5.66171e-10	-0.437435	0	0.227	1.1863e-05	Jpt1	DC_PC	S12_vs_S1	Down
4.42291e-11	-0.438118	0	0.253	9.26732e-07	Kmt5a	DC_PC	S12_vs_S1	Down
1.67507e-12	-0.438328	0	0.286	3.50978e-08	Vps28	DC_PC	S12_vs_S1	Down
2.16458e-08	-0.453608	0.371	0.662	0.000453544	Eya4	DC_PC	S12_vs_S1	Down
6.25527e-07	-0.454724	0.629	0.799	0.0131067	Cdkn1b	DC_PC	S12_vs_S1	Down
1.59436e-10	-0.458937	0	0.24	3.34067e-06	Gm38604	DC_PC	S12_vs_S1	Down
6.94684e-08	-0.467247	0.344	0.597	0.00145557	Apc	DC_PC	S12_vs_S1	Down
1.13565e-13	-0.47043	0	0.312	2.37953e-09	Naxe	DC_PC	S12_vs_S1	Down
1.44418e-14	-0.471799	0	0.331	3.02599e-10	Paxx	DC_PC	S12_vs_S1	Down
4.39755e-13	-0.480408	0	0.299	9.21419e-09	Nectin2	DC_PC	S12_vs_S1	Down
1.13565e-13	-0.483025	0	0.312	2.37953e-09	Ndufaf8	DC_PC	S12_vs_S1	Down
8.69515e-16	-0.485003	0	0.357	1.82189e-11	Mindy2	DC_PC	S12_vs_S1	Down
1.00889e-16	-0.49079	0	0.377	2.11393e-12	Naxd	DC_PC	S12_vs_S1	Down
6.27833e-12	-0.505087	0	0.273	1.3155e-07	AC149090.1	DC_PC	S12_vs_S1	Down
1.44418e-14	-0.511565	0	0.331	3.02599e-10	Hpf1	DC_PC	S12_vs_S1	Down
2.58757e-07	-0.516687	0	0.162	0.00542173	Bc1	DC_PC	S12_vs_S1	Down
6.02282e-07	-0.518701	0.49	0.734	0.0126196	Socs2	DC_PC	S12_vs_S1	Down
4.26003e-16	-0.528463	0	0.364	8.92604e-12	2900097C17Rik	DC_PC	S12_vs_S1	Down
4.68877e-07	-0.530365	0	0.156	0.00982438	Cebpd	DC_PC	S12_vs_S1	Down
3.57471e-15	-0.537272	0	0.344	7.49009e-11	Eloc	DC_PC	S12_vs_S1	Down
4.26003e-16	-0.562373	0	0.364	8.92604e-12	Mettl26	DC_PC	S12_vs_S1	Down
5.73512e-14	-0.568262	0	0.318	1.20168e-09	CT025619.1	DC_PC	S12_vs_S1	Down
8.92236e-08	-0.569292	0.199	0.494	0.0018695	Npnt	DC_PC	S12_vs_S1	Down
2.47477e-07	-0.572211	0.139	0.377	0.00518539	Col9a2	DC_PC	S12_vs_S1	Down
1.00889e-16	-0.604677	0	0.377	2.11393e-12	Rex1bd	DC_PC	S12_vs_S1	Down
3.39838e-07	-0.607566	0.358	0.604	0.00712062	Mgst1	DC_PC	S12_vs_S1	Down
3.57471e-15	-0.618743	0	0.344	7.49009e-11	Afdn	DC_PC	S12_vs_S1	Down
1.00889e-16	-0.658654	0	0.377	2.11393e-12	Snu13	DC_PC	S12_vs_S1	Down
5.72285e-11	-0.665858	0.868	0.987	1.19911e-06	Ptgds	DC_PC	S12_vs_S1	Down
3.28013e-09	-0.682052	0.351	0.669	6.87286e-05	Ckb	DC_PC	S12_vs_S1	Down
4.87652e-17	-0.710782	0	0.383	1.02178e-12	Gm47283	DC_PC	S12_vs_S1	Down
5.35701e-18	-0.765437	0	0.403	1.12245e-13	Atp5o.1	DC_PC	S12_vs_S1	Down
2.54184e-18	-0.792715	0	0.409	5.32592e-14	Trir	DC_PC	S12_vs_S1	Down
5.692e-20	-0.876246	0	0.442	1.19264e-15	Nop53	DC_PC	S12_vs_S1	Down
5.64213e-19	-0.887785	0	0.422	1.1822e-14	Rtraf	DC_PC	S12_vs_S1	Down
8.82705e-07	-0.961681	0.06	0.273	0.0184953	Coch	DC_PC	S12_vs_S1	Down
5.49514e-21	-0.992581	0	0.461	1.1514e-16	Cops9	DC_PC	S12_vs_S1	Down
5.692e-20	-1.02366	0	0.442	1.19264e-15	Sem1	DC_PC	S12_vs_S1	Down
9.20843e-09	-1.02865	0.245	0.539	0.000192944	Aebp1	DC_PC	S12_vs_S1	Down
1.22069e-16	-1.0431	0.629	0.903	2.55772e-12	Sparc	DC_PC	S12_vs_S1	Down
1.12373e-17	-1.06151	0	0.396	2.35456e-13	Bex3	DC_PC	S12_vs_S1	Down
1.12798e-21	-1.24168	0	0.474	2.36346e-17	Tceal9	DC_PC	S12_vs_S1	Down
2.62409e-20	-1.39249	0	0.448	5.49826e-16	Rflnb	DC_PC	S12_vs_S1	Down
1.00985e-22	-1.39416	0	0.494	2.11594e-18	Elob	DC_PC	S12_vs_S1	Down
2.62409e-20	-1.48063	0	0.448	5.49826e-16	Cnmd	DC_PC	S12_vs_S1	Down
1.6308e-24	-1.55004	0	0.526	3.41701e-20	Rack1	DC_PC	S12_vs_S1	Down
1.21436e-11	-1.68848	0.212	0.604	2.54444e-07	Dct	DC_PC	S12_vs_S1	Down
8.38941e-11	0.869091	0.556	0.263	1.75783e-06	Irgm1	DC_PC	S12_vs_S2	Up
5.19023e-10	0.809805	0.616	0.304	1.08751e-05	C2cd4b	DC_PC	S12_vs_S2	Up
2.84414e-07	0.776474	0.344	0.129	0.00595932	Socs1	DC_PC	S12_vs_S2	Up
2.83113e-16	0.728307	0.404	0.054	5.93206e-12	S100a9	DC_PC	S12_vs_S2	Up
1.74757e-07	0.719139	0.682	0.442	0.00366169	Mia	DC_PC	S12_vs_S2	Up
3.16753e-09	0.681106	0.808	0.656	6.63693e-05	Twf1	DC_PC	S12_vs_S2	Up
3.24244e-11	0.676656	0.377	0.094	6.79389e-07	S100a8	DC_PC	S12_vs_S2	Up
1.55782e-09	0.62237	0.278	0.058	3.26411e-05	Lpl	DC_PC	S12_vs_S2	Up
1.17016e-11	0.620833	0.947	0.915	2.45184e-07	Pebp1	DC_PC	S12_vs_S2	Up
9.33419e-07	0.615799	0.762	0.54	0.0195579	Bst2	DC_PC	S12_vs_S2	Up
8.39539e-08	0.572336	0.748	0.585	0.00175909	H2-K1	DC_PC	S12_vs_S2	Up
1.2735e-07	0.549084	0.543	0.277	0.00266836	P2rx2	DC_PC	S12_vs_S2	Up
1.50987e-06	0.533341	0.563	0.33	0.0316363	Socs3	DC_PC	S12_vs_S2	Up
2.52488e-08	0.485541	0.795	0.616	0.000529038	Oat	DC_PC	S12_vs_S2	Up
2.05091e-06	0.450931	0.775	0.629	0.0429727	B2m	DC_PC	S12_vs_S2	Up
1.47053e-06	0.440497	0.808	0.674	0.0308121	Calr	DC_PC	S12_vs_S2	Up
1.17711e-07	0.436062	0.225	0.045	0.00246639	Cd74	DC_PC	S12_vs_S2	Up
3.0111e-07	0.433551	0.675	0.455	0.00630916	Erp29	DC_PC	S12_vs_S2	Up
2.24093e-06	0.433413	0.291	0.103	0.0469543	Igtp	DC_PC	S12_vs_S2	Up
2.55157e-12	0.412426	0.98	0.942	5.34631e-08	Hspa8	DC_PC	S12_vs_S2	Up
1.2785e-06	0.380978	0.523	0.299	0.0267883	Lysmd2	DC_PC	S12_vs_S2	Up
6.73458e-07	0.350471	0.927	0.817	0.014111	Ubc	DC_PC	S12_vs_S2	Up
6.52522e-08	0.291907	1	0.955	0.00136723	Hsp90ab1	DC_PC	S12_vs_S2	Up
1.02684e-06	0.27157	0.225	0.054	0.0215154	Trim30a	DC_PC	S12_vs_S2	Up
1.41273e-07	0.263708	0.318	0.103	0.0029601	Tap2	DC_PC	S12_vs_S2	Up
3.87632e-07	-0.307473	0.954	1	0.00812205	mt-Nd1	DC_PC	S12_vs_S2	Down
2.3185e-08	-0.328823	0.96	0.987	0.000485795	mt-Co1	DC_PC	S12_vs_S2	Down
4.31772e-07	-0.441334	0.57	0.746	0.00904692	Tshz2	DC_PC	S12_vs_S2	Down
2.55412e-08	-0.485199	0.543	0.728	0.000535165	Cirbp	DC_PC	S12_vs_S2	Down
3.60043e-08	-0.492308	0.371	0.625	0.000754397	Dbp	DC_PC	S12_vs_S2	Down
1.04042e-07	-0.494511	0.079	0.299	0.00218	Cacna1d	DC_PC	S12_vs_S2	Down
7.65318e-10	-0.567454	0.868	0.951	1.60357e-05	Ptgds	DC_PC	S12_vs_S2	Down
1.14025e-11	-0.700123	0.06	0.371	2.38918e-07	Coch	DC_PC	S12_vs_S2	Down
1.09837e-06	-0.962123	0.199	0.406	0.0230141	Car12	DC_PC	S12_vs_S2	Down
6.54688e-10	-1.10413	0.212	0.509	1.37177e-05	Dct	DC_PC	S12_vs_S2	Down
8.62491e-10	0.88099	0.556	0.291	1.80718e-05	Irgm1	DC_PC	S12_vs_S5	Up
1.68165e-06	0.729372	0.344	0.146	0.0352356	Socs1	DC_PC	S12_vs_S5	Up
6.26174e-08	0.620862	0.762	0.544	0.00131202	Bst2	DC_PC	S12_vs_S5	Up
1.0126e-10	0.602825	0.874	0.82	2.1217e-06	Hspa5	DC_PC	S12_vs_S5	Up
6.60444e-19	0.510631	0.98	0.966	1.38383e-14	Hspa8	DC_PC	S12_vs_S5	Up
3.45511e-08	0.487661	0.947	0.877	0.00072395	Pebp1	DC_PC	S12_vs_S5	Up
1.50772e-06	0.461632	0.834	0.682	0.0315913	Cryab	DC_PC	S12_vs_S5	Up
2.0338e-06	0.382079	0.828	0.732	0.0426142	Mal	DC_PC	S12_vs_S5	Up
1.46166e-08	0.350079	0.967	0.943	0.000306262	Ftl1	DC_PC	S12_vs_S5	Up
2.42517e-10	0.337854	1	0.946	5.08145e-06	Hsp90ab1	DC_PC	S12_vs_S5	Up
1.25855e-06	-0.285451	0.126	0.345	0.0263704	Ikzf5	DC_PC	S12_vs_S5	Down
3.02445e-07	-0.338041	0.914	0.985	0.00633714	Zbtb20	DC_PC	S12_vs_S5	Down
2.82129e-07	-0.341029	0.795	0.858	0.00591144	Amd1	DC_PC	S12_vs_S5	Down
6.7058e-08	-0.369067	0.06	0.284	0.00140507	Coch	DC_PC	S12_vs_S5	Down
1.25777e-06	-0.408105	0.272	0.49	0.026354	Ppp2r3a	DC_PC	S12_vs_S5	Down
1.20091e-06	-0.41461	0.543	0.701	0.0251626	Cirbp	DC_PC	S12_vs_S5	Down
3.38827e-07	-0.417259	0.762	0.885	0.00709945	Pbx1	DC_PC	S12_vs_S5	Down
5.40042e-09	-0.430734	0.887	0.893	0.000113155	Rps28	DC_PC	S12_vs_S5	Down
4.64183e-10	-0.435434	0.861	0.866	9.72603e-06	Dstn	DC_PC	S12_vs_S5	Down
7.83047e-11	-0.437753	0.51	0.716	1.64072e-06	Nmt1	DC_PC	S12_vs_S5	Down
7.99018e-07	-0.43917	0.47	0.678	0.0167418	Tnrc6a	DC_PC	S12_vs_S5	Down
4.66524e-09	-0.462022	0.563	0.72	9.77508e-05	Dync1i2	DC_PC	S12_vs_S5	Down
9.67697e-12	-0.555989	0.801	0.889	2.02762e-07	Btg1	DC_PC	S12_vs_S5	Down
1.35766e-09	-0.560711	0.199	0.452	2.8447e-05	Snhg9	DC_PC	S12_vs_S5	Down
2.10175e-23	-0.886991	0.596	0.881	4.4038e-19	mt-Atp8	DC_PC	S12_vs_S5	Down
1.49645e-08	0.935193	0.751	0.591	0.000313552	Bst2	DC_PC	S15_vs_S1	Up
1.23907e-06	0.799154	0.181	0.019	0.0259622	Ifit3	DC_PC	S15_vs_S1	Up
1.91722e-06	0.781438	0.305	0.104	0.0401715	Ifit1	DC_PC	S15_vs_S1	Up
2.86363e-15	0.746208	0.791	0.591	6.00017e-11	H2-K1	DC_PC	S15_vs_S1	Up
5.14748e-10	0.696962	0.269	0.026	1.07855e-05	Vmo1	DC_PC	S15_vs_S1	Up
1.2694e-07	0.671541	0.345	0.123	0.00265978	Iigp1	DC_PC	S15_vs_S1	Up
5.37912e-11	0.576389	0.88	0.818	1.12709e-06	Ifi27	DC_PC	S15_vs_S1	Up
5.49508e-07	0.534435	0.811	0.714	0.0115138	H2-T23	DC_PC	S15_vs_S1	Up
7.78712e-08	0.494709	0.859	0.812	0.00163163	Cnn3	DC_PC	S15_vs_S1	Up
9.65617e-08	0.49305	0.631	0.37	0.00202326	Padi1	DC_PC	S15_vs_S1	Up
4.62606e-08	0.446111	0.92	0.844	0.000969297	Hsp90aa1	DC_PC	S15_vs_S1	Up
7.29652e-13	0.437666	0.968	0.929	1.52884e-08	Hsp90ab1	DC_PC	S15_vs_S1	Up
2.86139e-11	0.388125	0.96	0.948	5.99548e-07	Hspa8	DC_PC	S15_vs_S1	Up
1.31881e-07	0.381966	0.305	0.091	0.00276331	Ube2l6	DC_PC	S15_vs_S1	Up
7.39143e-07	0.371599	0.859	0.87	0.0154873	Hsp90b1	DC_PC	S15_vs_S1	Up
7.3829e-07	0.368583	0.916	0.929	0.0154694	Rpsa	DC_PC	S15_vs_S1	Up
3.90117e-07	0.347691	0.482	0.253	0.00817412	Mthfd2l	DC_PC	S15_vs_S1	Up
7.24277e-07	0.319169	0.49	0.253	0.0151758	Snhg12	DC_PC	S15_vs_S1	Up
1.12238e-08	0.294924	0.964	0.994	0.000235172	Rplp1	DC_PC	S15_vs_S1	Up
6.23398e-07	-0.268451	0.088	0.279	0.0130621	Fbln7	DC_PC	S15_vs_S1	Down
1.32007e-09	-0.273726	0.133	0.39	2.76595e-05	A730017C20Rik	DC_PC	S15_vs_S1	Down
7.64489e-08	-0.282765	0.076	0.279	0.00160183	Rassf9	DC_PC	S15_vs_S1	Down
1.20268e-06	-0.286649	0.59	0.779	0.0251997	Pde4d	DC_PC	S15_vs_S1	Down
5.77129e-07	-0.301313	0.225	0.448	0.0120926	Cdon	DC_PC	S15_vs_S1	Down
3.96688e-07	-0.319375	0.647	0.753	0.00831179	Ccni	DC_PC	S15_vs_S1	Down
2.09338e-06	-0.323975	0.353	0.565	0.0438627	Pbxip1	DC_PC	S15_vs_S1	Down
8.04385e-09	-0.356009	0.602	0.76	0.000168543	Cirbp	DC_PC	S15_vs_S1	Down
2.62315e-07	-0.359386	0.261	0.487	0.00549629	Mapk13	DC_PC	S15_vs_S1	Down
2.27035e-07	-0.421084	0.036	0.188	0.00475707	Tesc	DC_PC	S15_vs_S1	Down
7.13953e-07	-0.431144	0.241	0.481	0.0149595	Fxyd1	DC_PC	S15_vs_S1	Down
3.89489e-07	-0.455182	0.558	0.734	0.00816096	Socs2	DC_PC	S15_vs_S1	Down
2.10142e-06	-0.464875	0.795	0.857	0.044031	Atox1	DC_PC	S15_vs_S1	Down
8.82716e-08	-0.47318	0.47	0.649	0.00184956	Tuba1a	DC_PC	S15_vs_S1	Down
1.88475e-10	-0.474335	0.582	0.76	3.94912e-06	Rbm3	DC_PC	S15_vs_S1	Down
1.94783e-08	-0.47711	0.811	0.903	0.000408129	Ces1d	DC_PC	S15_vs_S1	Down
7.25824e-07	-0.565252	0.908	0.987	0.0152082	Ptgds	DC_PC	S15_vs_S1	Down
1.47342e-06	-0.606678	0.622	0.727	0.0308726	Kazald1	DC_PC	S15_vs_S1	Down
3.19441e-12	-0.613873	0.104	0.377	6.69325e-08	Col9a2	DC_PC	S15_vs_S1	Down
2.36628e-08	-0.793124	0.068	0.26	0.000495806	Lgals3	DC_PC	S15_vs_S1	Down
2.35825e-13	-0.82739	0.671	0.903	4.94124e-09	Sparc	DC_PC	S15_vs_S1	Down
1.3567e-13	-0.938503	0.361	0.669	2.84268e-09	Ckb	DC_PC	S15_vs_S1	Down
7.59487e-10	-0.996204	0.173	0.448	1.59135e-05	Dcn	DC_PC	S15_vs_S1	Down
4.38803e-11	-1.59342	0.265	0.604	9.19425e-07	Dct	DC_PC	S15_vs_S1	Down
1.86085e-38	1.67846	0.554	0	3.89904e-34	Rack1	DC_PC	S15_vs_S2	Up
1.49557e-28	1.58881	0.434	0	3.13367e-24	Cnmd	DC_PC	S15_vs_S2	Up
2.07255e-37	1.4529	0.542	0	4.34261e-33	Elob	DC_PC	S15_vs_S2	Up
4.49225e-31	1.16012	0.466	0	9.4126e-27	Rflnb	DC_PC	S15_vs_S2	Up
1.10957e-34	1.12997	0.51	0	2.32488e-30	Sem1	DC_PC	S15_vs_S2	Up
1.07924e-32	0.981528	0.486	0	2.26134e-28	Cops9	DC_PC	S15_vs_S2	Up
4.05623e-30	0.964146	0.454	0	8.49902e-26	Tceal9	DC_PC	S15_vs_S2	Up
7.31226e-29	0.825993	0.438	0	1.53214e-24	Rtraf	DC_PC	S15_vs_S2	Up
2.54151e-27	0.818191	0.418	0	5.32523e-23	Bex3	DC_PC	S15_vs_S2	Up
9.38284e-31	0.805524	0.462	0	1.96599e-26	Trir	DC_PC	S15_vs_S2	Up
3.5646e-29	0.800315	0.442	0	7.46891e-25	Atp5o.1	DC_PC	S15_vs_S2	Up
1.60053e-08	0.781929	0.751	0.54	0.00033536	Bst2	DC_PC	S15_vs_S2	Up
4.12354e-26	0.720209	0.402	0	8.64006e-22	Nop53	DC_PC	S15_vs_S2	Up
3.23538e-25	0.709951	0.39	0	6.77909e-21	AC149090.1	DC_PC	S15_vs_S2	Up
2.05772e-20	0.702322	0.494	0.107	4.31154e-16	Bmp6	DC_PC	S15_vs_S2	Up
7.31221e-29	0.668705	0.438	0	1.53213e-24	Rex1bd	DC_PC	S15_vs_S2	Up
1.49557e-28	0.661694	0.434	0	3.13367e-24	Ndufaf8	DC_PC	S15_vs_S2	Up
6.20134e-28	0.630712	0.426	0	1.29937e-23	Snu13	DC_PC	S15_vs_S2	Up
2.54811e-14	0.592113	0.751	0.562	5.33906e-10	Myl6	DC_PC	S15_vs_S2	Up
8.42837e-08	0.586974	0.12	0	0.001766	Gm48242	DC_PC	S15_vs_S2	Up
1.51395e-19	0.573472	0.49	0.121	3.17219e-15	Pgk1	DC_PC	S15_vs_S2	Up
9.47855e-24	0.569842	0.369	0	1.98604e-19	Vps28	DC_PC	S15_vs_S2	Up
7.13538e-09	0.565614	0.775	0.629	0.000149508	B2m	DC_PC	S15_vs_S2	Up
3.23538e-25	0.55196	0.39	0	6.77909e-21	Mettl26	DC_PC	S15_vs_S2	Up
3.40232e-16	0.550573	0.9	0.799	7.12888e-12	Rpl15	DC_PC	S15_vs_S2	Up
8.21704e-26	0.544836	0.398	0	1.72172e-21	2900097C17Rik	DC_PC	S15_vs_S2	Up
1.63279e-25	0.53696	0.394	0	3.42119e-21	Eloc	DC_PC	S15_vs_S2	Up
3.4877e-21	0.535301	0.333	0	7.30778e-17	Afdn	DC_PC	S15_vs_S2	Up
1.25904e-20	0.528705	0.325	0	2.63807e-16	Jpt1	DC_PC	S15_vs_S2	Up
4.85031e-08	0.518051	0.811	0.696	0.00101629	H2-T23	DC_PC	S15_vs_S2	Up
1.34509e-22	0.517589	0.353	0	2.81836e-18	Mindy2	DC_PC	S15_vs_S2	Up
8.98517e-14	0.511772	0.221	0	1.88266e-09	Cebpd	DC_PC	S15_vs_S2	Up
3.67621e-11	0.509478	0.791	0.585	7.70276e-07	H2-K1	DC_PC	S15_vs_S2	Up
5.96867e-12	0.509272	0.779	0.607	1.25062e-07	Pdia3	DC_PC	S15_vs_S2	Up
4.80572e-12	0.495518	0.193	0	1.00694e-07	Bc1	DC_PC	S15_vs_S2	Up
6.95846e-23	0.484793	0.357	0	1.45801e-18	Naxd	DC_PC	S15_vs_S2	Up
3.00916e-08	0.476166	0.679	0.442	0.000630509	Cd24a	DC_PC	S15_vs_S2	Up
3.76173e-11	0.473572	0.57	0.304	7.88194e-07	Arl6ip5	DC_PC	S15_vs_S2	Up
6.95846e-23	0.468842	0.357	0	1.45801e-18	Cenpx	DC_PC	S15_vs_S2	Up
7.56331e-17	0.466237	0.269	0	1.58474e-12	Grk3	DC_PC	S15_vs_S2	Up
1.59055e-19	0.462574	0.309	0	3.33268e-15	Nsd3	DC_PC	S15_vs_S2	Up
6.63524e-21	0.461771	0.329	0	1.39028e-16	Ss18l2	DC_PC	S15_vs_S2	Up
1.78747e-11	0.461545	0.353	0.098	3.74528e-07	Zfp445	DC_PC	S15_vs_S2	Up
1.10178e-10	0.460054	0.819	0.674	2.30857e-06	Calr	DC_PC	S15_vs_S2	Up
6.61836e-18	0.459938	0.285	0	1.38674e-13	Etfbkmt	DC_PC	S15_vs_S2	Up
3.59007e-23	0.459781	0.361	0	7.52227e-19	Hpf1	DC_PC	S15_vs_S2	Up
7.89237e-08	0.459252	0.863	0.83	0.00165369	Hspa5	DC_PC	S15_vs_S2	Up
1.50588e-09	0.448341	0.88	0.777	3.15528e-05	Ifi27	DC_PC	S15_vs_S2	Up
4.49808e-20	0.446715	0.317	0	9.42484e-16	Mrpl58	DC_PC	S15_vs_S2	Up
6.14998e-07	0.439772	0.771	0.58	0.0128861	Slc38a2	DC_PC	S15_vs_S2	Up
1.38219e-16	0.429086	0.265	0	2.8961e-12	E530011L22Rik	DC_PC	S15_vs_S2	Up
4.49806e-20	0.428874	0.317	0	9.42478e-16	Cryzl2	DC_PC	S15_vs_S2	Up
1.92914e-18	0.428414	0.293	0	4.04212e-14	Mia2	DC_PC	S15_vs_S2	Up
6.63524e-21	0.426189	0.329	0	1.39028e-16	Rida	DC_PC	S15_vs_S2	Up
6.61836e-18	0.41665	0.285	0	1.38674e-13	CT025619.1	DC_PC	S15_vs_S2	Up
6.63524e-21	0.413761	0.329	0	1.39028e-16	Retreg2	DC_PC	S15_vs_S2	Up
8.74445e-07	0.412798	0.783	0.652	0.0183222	Rab21	DC_PC	S15_vs_S2	Up
9.46394e-07	0.409306	0.699	0.562	0.0198298	Pdia6	DC_PC	S15_vs_S2	Up
3.89379e-07	0.406118	0.892	0.915	0.00815866	Pebp1	DC_PC	S15_vs_S2	Up
8.46921e-20	0.40503	0.313	0	1.77455e-15	Mcrip1	DC_PC	S15_vs_S2	Up
2.78976e-11	0.403749	0.297	0.054	5.84539e-07	S100a9	DC_PC	S15_vs_S2	Up
2.36645e-06	0.403518	0.498	0.286	0.0495842	Senp2	DC_PC	S15_vs_S2	Up
5.81012e-08	0.403164	0.297	0.094	0.00121739	S100a8	DC_PC	S15_vs_S2	Up
1.11639e-08	0.394854	0.703	0.478	0.000233917	Hnrnpu	DC_PC	S15_vs_S2	Up
2.24828e-17	0.386729	0.277	0	4.71083e-13	Nectin2	DC_PC	S15_vs_S2	Up
1.22133e-17	0.384833	0.281	0	2.55905e-13	Ptpa	DC_PC	S15_vs_S2	Up
6.63524e-21	0.384017	0.329	0	1.39028e-16	Fmc1	DC_PC	S15_vs_S2	Up
3.63535e-08	0.382011	0.695	0.469	0.000761715	Cmtm7	DC_PC	S15_vs_S2	Up
5.56729e-19	0.376579	0.301	0	1.16651e-14	Kmt5a	DC_PC	S15_vs_S2	Up
1.19763e-13	0.376568	0.96	0.942	2.50938e-09	Hspa8	DC_PC	S15_vs_S2	Up
1.82845e-21	0.374249	0.337	0	3.83115e-17	Mesd	DC_PC	S15_vs_S2	Up
1.31477e-11	0.373665	0.968	0.955	2.75483e-07	Hsp90ab1	DC_PC	S15_vs_S2	Up
2.26627e-06	0.371198	0.859	0.853	0.0474852	Hsp90b1	DC_PC	S15_vs_S2	Up
2.97952e-19	0.36754	0.305	0	6.24298e-15	Ppp4r3b	DC_PC	S15_vs_S2	Up
1.07008e-06	0.3649	0.807	0.679	0.0224215	H2-D1	DC_PC	S15_vs_S2	Up
2.97952e-19	0.363609	0.305	0	6.24298e-15	Naxe	DC_PC	S15_vs_S2	Up
1.92914e-18	0.363208	0.293	0	4.04212e-14	Smim26	DC_PC	S15_vs_S2	Up
8.3158e-16	0.362329	0.253	0	1.74241e-11	Bicdl1	DC_PC	S15_vs_S2	Up
2.51988e-16	0.359848	0.261	0	5.27991e-12	Smim27	DC_PC	S15_vs_S2	Up
4.49808e-20	0.351051	0.317	0	9.42484e-16	Erg28	DC_PC	S15_vs_S2	Up
2.51988e-16	0.351045	0.261	0	5.27991e-12	Retreg1	DC_PC	S15_vs_S2	Up
1.48512e-09	0.348028	0.39	0.143	3.11177e-05	Nipal2	DC_PC	S15_vs_S2	Up
4.89804e-15	0.344659	0.241	0	1.02629e-10	Gm47283	DC_PC	S15_vs_S2	Up
4.09526e-07	0.342726	0.502	0.263	0.00858081	Irgm1	DC_PC	S15_vs_S2	Up
8.02812e-08	0.336054	0.635	0.415	0.00168213	Mrpl42	DC_PC	S15_vs_S2	Up
4.54687e-07	0.328276	0.502	0.299	0.00952707	Lysmd2	DC_PC	S15_vs_S2	Up
6.90111e-07	0.328202	0.767	0.571	0.0144599	S100a11	DC_PC	S15_vs_S2	Up
2.20572e-06	0.325604	0.386	0.192	0.0462165	Rspo2	DC_PC	S15_vs_S2	Up
1.59691e-13	0.325481	0.217	0	3.34601e-09	Ppp4r3a	DC_PC	S15_vs_S2	Up
1.22133e-17	0.322958	0.281	0	2.55905e-13	Nsmce3	DC_PC	S15_vs_S2	Up
2.87831e-08	0.319799	0.225	0.045	0.000603093	Cd74	DC_PC	S15_vs_S2	Up
6.61836e-18	0.31379	0.285	0	1.38674e-13	Erbin	DC_PC	S15_vs_S2	Up
1.59691e-13	0.310987	0.217	0	3.34601e-09	Kmt5b	DC_PC	S15_vs_S2	Up
3.57763e-18	0.307967	0.289	0	7.4962e-14	Paxx	DC_PC	S15_vs_S2	Up
1.09242e-07	0.304892	0.663	0.455	0.00228895	Erp29	DC_PC	S15_vs_S2	Up
2.73966e-12	0.301355	0.197	0	5.74041e-08	Tug1	DC_PC	S15_vs_S2	Up
9.14896e-08	0.298032	0.141	0.009	0.00191698	Sbno2	DC_PC	S15_vs_S2	Up
8.70897e-08	0.297639	0.478	0.246	0.00182479	Sdf2l1	DC_PC	S15_vs_S2	Up
1.59691e-13	0.296815	0.217	0	3.34601e-09	Atn1	DC_PC	S15_vs_S2	Up
6.6017e-07	0.292401	0.305	0.116	0.0138325	Ube2l6	DC_PC	S15_vs_S2	Up
2.71851e-15	0.287152	0.245	0	5.69609e-11	Cop1	DC_PC	S15_vs_S2	Up
1.24255e-06	0.286422	0.679	0.473	0.0260352	Fkbp2	DC_PC	S15_vs_S2	Up
8.80459e-15	0.286041	0.237	0	1.84483e-10	Rtf2	DC_PC	S15_vs_S2	Up
1.82879e-06	0.284644	0.851	0.781	0.0383186	Ywhae	DC_PC	S15_vs_S2	Up
1.92914e-18	0.283689	0.293	0	4.04212e-14	Gm17018	DC_PC	S15_vs_S2	Up
1.57905e-14	0.279618	0.233	0	3.30859e-10	Lnpk	DC_PC	S15_vs_S2	Up
4.45507e-11	0.279148	0.177	0	9.33471e-07	Schip1	DC_PC	S15_vs_S2	Up
2.56116e-11	0.273018	0.181	0	5.3664e-07	Mindy1	DC_PC	S15_vs_S2	Up
1.38219e-16	0.272687	0.265	0	2.8961e-12	Dmac1	DC_PC	S15_vs_S2	Up
2.73966e-12	0.269829	0.197	0	5.74041e-08	Babam2	DC_PC	S15_vs_S2	Up
2.01378e-06	0.269398	0.699	0.478	0.0421947	Med28	DC_PC	S15_vs_S2	Up
5.01069e-13	0.269173	0.209	0	1.04989e-08	Nipsnap2	DC_PC	S15_vs_S2	Up
2.87157e-08	0.267191	0.426	0.183	0.00060168	Pcgf5	DC_PC	S15_vs_S2	Up
1.46933e-11	0.264938	0.185	0	3.0787e-07	Ints6l	DC_PC	S15_vs_S2	Up
2.06748e-06	0.26332	0.55	0.335	0.0433198	Ppm1a	DC_PC	S15_vs_S2	Up
2.4728e-07	0.263278	0.357	0.147	0.00518125	Ggps1	DC_PC	S15_vs_S2	Up
8.98517e-14	0.261178	0.221	0	1.88266e-09	Thap12	DC_PC	S15_vs_S2	Up
8.98517e-14	0.260368	0.221	0	1.88266e-09	Mfsd14a	DC_PC	S15_vs_S2	Up
1.50531e-15	0.259846	0.249	0	3.15408e-11	Fam241b	DC_PC	S15_vs_S2	Up
2.27399e-06	0.259585	0.751	0.598	0.0476469	Snx3	DC_PC	S15_vs_S2	Up
4.58308e-16	0.257611	0.257	0	9.60293e-12	Utp11	DC_PC	S15_vs_S2	Up
9.10501e-08	-0.254212	0.173	0.393	0.00190777	Toporsos	DC_PC	S15_vs_S2	Down
1.88839e-06	-0.258805	0.129	0.304	0.0395674	Suv420h1	DC_PC	S15_vs_S2	Down
2.37184e-08	-0.258995	0.976	1	0.000496971	mt-Nd1	DC_PC	S15_vs_S2	Down
1.82853e-06	-0.264807	0.1	0.259	0.0383131	Adrbk1	DC_PC	S15_vs_S2	Down
4.181e-08	-0.271517	0.237	0.491	0.000876045	0610011F06Rik	DC_PC	S15_vs_S2	Down
5.29827e-07	-0.275317	0.96	0.996	0.0111015	mt-Nd2	DC_PC	S15_vs_S2	Down
8.93956e-08	-0.276479	0.165	0.384	0.00187311	Stra13	DC_PC	S15_vs_S2	Down
6.98093e-10	-0.288989	0.116	0.357	1.46271e-05	Utp11l	DC_PC	S15_vs_S2	Down
1.60932e-09	-0.289238	0.173	0.42	3.372e-05	Carkd	DC_PC	S15_vs_S2	Down
3.93225e-08	-0.290597	0.153	0.357	0.000823924	Mesdc2	DC_PC	S15_vs_S2	Down
1.04325e-06	-0.290933	0.096	0.263	0.0218593	Hgs	DC_PC	S15_vs_S2	Down
2.8505e-07	-0.291841	0.048	0.201	0.00597266	Asun	DC_PC	S15_vs_S2	Down
7.25932e-08	-0.294662	0.173	0.388	0.00152104	Erbb2ip	DC_PC	S15_vs_S2	Down
1.66257e-06	-0.295629	0.153	0.335	0.0348358	Ccdc64	DC_PC	S15_vs_S2	Down
1.32072e-09	-0.299326	0.189	0.438	2.7673e-05	Apoa1bp	DC_PC	S15_vs_S2	Down
5.11734e-08	-0.299486	0.149	0.353	0.00107224	Fam63a	DC_PC	S15_vs_S2	Down
2.96675e-08	-0.304692	0.185	0.415	0.000621622	Fam134a	DC_PC	S15_vs_S2	Down
1.19811e-08	-0.305085	0.088	0.29	0.000251039	Pvrl3	DC_PC	S15_vs_S2	Down
3.1994e-08	-0.306178	0.133	0.33	0.00067037	l7Rn6	DC_PC	S15_vs_S2	Down
2.43543e-10	-0.308532	0.205	0.469	5.10297e-06	Sept2	DC_PC	S15_vs_S2	Down
2.64328e-07	-0.309486	0.217	0.455	0.00553846	Ict1	DC_PC	S15_vs_S2	Down
1.32286e-11	-0.3123	0.225	0.54	2.77179e-07	1810043H04Rik	DC_PC	S15_vs_S2	Down
5.11349e-07	-0.316408	0.189	0.393	0.0107143	Whsc1l1	DC_PC	S15_vs_S2	Down
3.20733e-08	-0.319627	0.153	0.388	0.000672031	Pvrl2	DC_PC	S15_vs_S2	Down
3.17159e-12	-0.322988	0.173	0.469	6.64543e-08	Ppp2r4	DC_PC	S15_vs_S2	Down
5.80696e-07	-0.336093	0.104	0.272	0.0121673	Col9a2	DC_PC	S15_vs_S2	Down
2.55747e-10	-0.340547	0.161	0.424	5.35867e-06	Ctage5	DC_PC	S15_vs_S2	Down
2.62822e-09	-0.343784	0.185	0.433	5.50692e-05	Hrsp12	DC_PC	S15_vs_S2	Down
7.42238e-11	-0.346617	0.245	0.527	1.55521e-06	Tonsl	DC_PC	S15_vs_S2	Down
1.49989e-12	-0.346724	0.193	0.5	3.14273e-08	Fam195b	DC_PC	S15_vs_S2	Down
1.08324e-07	-0.352751	0.157	0.366	0.00226971	Gm21092	DC_PC	S15_vs_S2	Down
1.53566e-12	-0.358924	0.185	0.482	3.21767e-08	Deb1	DC_PC	S15_vs_S2	Down
4.12192e-12	-0.360717	0.225	0.558	8.63665e-08	2810428I15Rik	DC_PC	S15_vs_S2	Down
1.69903e-09	-0.363224	0.088	0.295	3.55998e-05	Rfwd2	DC_PC	S15_vs_S2	Down
1.52894e-13	-0.368916	0.092	0.371	3.20359e-09	Fam21	DC_PC	S15_vs_S2	Down
2.91506e-08	-0.372975	0.876	0.897	0.000610793	Rps28	DC_PC	S15_vs_S2	Down
1.91631e-07	-0.3739	0.088	0.263	0.00401525	Smek1	DC_PC	S15_vs_S2	Down
3.00909e-13	-0.375047	0.221	0.58	6.30494e-09	Vimp	DC_PC	S15_vs_S2	Down
5.36515e-07	-0.383753	0.647	0.777	0.0112416	Auts2	DC_PC	S15_vs_S2	Down
2.55019e-12	-0.386083	0.249	0.598	5.34341e-08	Nhp2l1	DC_PC	S15_vs_S2	Down
7.36827e-12	-0.391309	0.112	0.379	1.54387e-07	Lnp	DC_PC	S15_vs_S2	Down
6.13969e-10	-0.392877	0.116	0.339	1.28645e-05	Atn1.1	DC_PC	S15_vs_S2	Down
3.93269e-13	-0.394832	0.261	0.616	8.24016e-09	2310036O22Rik	DC_PC	S15_vs_S2	Down
1.459e-12	-0.396985	0.181	0.482	3.05704e-08	BC029214	DC_PC	S15_vs_S2	Down
3.08449e-09	-0.405815	0.092	0.299	6.46293e-05	Cacna1d	DC_PC	S15_vs_S2	Down
1.9079e-09	-0.409117	0.181	0.424	3.99762e-05	Hn1	DC_PC	S15_vs_S2	Down
2.07364e-11	-0.413031	0.217	0.536	4.34489e-07	Zfos1	DC_PC	S15_vs_S2	Down
1.28004e-07	-0.416791	0.526	0.688	0.00268207	Nmt1	DC_PC	S15_vs_S2	Down
1.59775e-09	-0.426976	0.602	0.728	3.34776e-05	Cirbp	DC_PC	S15_vs_S2	Down
3.85081e-07	-0.462006	0.647	0.71	0.00806861	mt-Atp8	DC_PC	S15_vs_S2	Down
2.30627e-13	-0.466121	0.217	0.54	4.83234e-09	Fam63b	DC_PC	S15_vs_S2	Down
2.76984e-17	-0.466497	0.261	0.674	5.80365e-13	Atp5o	DC_PC	S15_vs_S2	Down
2.85449e-15	-0.477278	0.281	0.679	5.98101e-11	2700060E02Rik	DC_PC	S15_vs_S2	Down
4.3995e-09	-0.483994	0.149	0.371	9.21826e-05	Coch	DC_PC	S15_vs_S2	Down
5.83476e-15	-0.507309	0.851	0.911	1.22256e-10	Rpl13a	DC_PC	S15_vs_S2	Down
1.6169e-06	-0.507766	0.361	0.522	0.0338789	Ckb	DC_PC	S15_vs_S2	Down
4.43623e-20	-0.524714	0.237	0.705	9.29523e-16	Gltscr2	DC_PC	S15_vs_S2	Down
1.58594e-10	-0.556314	0.185	0.446	3.32302e-06	Adrbk2	DC_PC	S15_vs_S2	Down
5.55046e-17	-0.557266	0.277	0.696	1.16299e-12	Myeov2	DC_PC	S15_vs_S2	Down
3.62467e-17	-0.564057	0.289	0.701	7.59477e-13	Shfm1	DC_PC	S15_vs_S2	Down
3.78888e-09	-0.607145	0.325	0.571	7.93884e-05	Xist	DC_PC	S15_vs_S2	Down
3.49855e-18	-0.636229	0.161	0.531	7.33052e-14	Mllt4	DC_PC	S15_vs_S2	Down
5.64331e-20	-0.639507	0.715	0.866	1.18244e-15	Amd1	DC_PC	S15_vs_S2	Down
3.0097e-20	-0.647521	0.317	0.808	6.30623e-16	Tceb2	DC_PC	S15_vs_S2	Down
6.28835e-21	-0.651714	0.197	0.616	1.3176e-16	Ngfrap1	DC_PC	S15_vs_S2	Down
4.54662e-19	-0.657466	0.277	0.692	9.52653e-15	Wbp5	DC_PC	S15_vs_S2	Down
2.60515e-09	-0.665709	0.241	0.473	5.45857e-05	Fxyd1	DC_PC	S15_vs_S2	Down
7.03722e-25	-0.798109	0.309	0.821	1.47451e-20	Gnb2l1	DC_PC	S15_vs_S2	Down
1.5806e-21	-0.804008	0.281	0.737	3.31182e-17	Fam101b	DC_PC	S15_vs_S2	Down
1.85647e-09	-1.00907	0.265	0.509	3.88987e-05	Dct	DC_PC	S15_vs_S2	Down
4.00223e-27	-1.09913	0.245	0.75	8.38588e-23	Lect1	DC_PC	S15_vs_S2	Down
1.49287e-43	1.67846	0.554	0	3.12801e-39	Rack1	DC_PC	S15_vs_S5	Up
1.91028e-32	1.58881	0.434	0	4.00261e-28	Cnmd	DC_PC	S15_vs_S5	Up
2.20458e-42	1.4529	0.542	0	4.61925e-38	Elob	DC_PC	S15_vs_S5	Up
2.77549e-35	1.16012	0.466	0	5.81549e-31	Rflnb	DC_PC	S15_vs_S5	Up
2.49002e-39	1.12997	0.51	0	5.21735e-35	Sem1	DC_PC	S15_vs_S5	Up
4.21643e-37	0.981528	0.486	0	8.83468e-33	Cops9	DC_PC	S15_vs_S5	Up
3.29401e-34	0.964146	0.454	0	6.90193e-30	Tceal9	DC_PC	S15_vs_S5	Up
8.53342e-33	0.825993	0.438	0	1.78801e-28	Rtraf	DC_PC	S15_vs_S5	Up
4.65215e-31	0.818191	0.418	0	9.74765e-27	Bex3	DC_PC	S15_vs_S5	Up
6.35104e-35	0.805524	0.462	0	1.33073e-30	Trir	DC_PC	S15_vs_S5	Up
3.80019e-33	0.800315	0.442	0	7.96253e-29	Atp5o.1	DC_PC	S15_vs_S5	Up
8.36103e-10	0.786991	0.751	0.544	1.75189e-05	Bst2	DC_PC	S15_vs_S5	Up
1.07928e-29	0.720209	0.402	0	2.26142e-25	Nop53	DC_PC	S15_vs_S5	Up
1.10567e-28	0.709951	0.39	0	2.31672e-24	AC149090.1	DC_PC	S15_vs_S5	Up
1.38108e-19	0.707761	0.494	0.149	2.89378e-15	Bmp6	DC_PC	S15_vs_S5	Up
8.53337e-33	0.668705	0.438	0	1.788e-28	Rex1bd	DC_PC	S15_vs_S5	Up
1.91028e-32	0.661694	0.434	0	4.00261e-28	Ndufaf8	DC_PC	S15_vs_S5	Up
9.48488e-32	0.630712	0.426	0	1.98737e-27	Snu13	DC_PC	S15_vs_S5	Up
4.33075e-17	0.605623	0.779	0.544	9.07421e-13	Pdia3	DC_PC	S15_vs_S5	Up
1.92646e-13	0.600983	0.863	0.82	4.03652e-09	Hspa5	DC_PC	S15_vs_S5	Up
7.91308e-09	0.586974	0.12	0	0.000165803	Gm48242	DC_PC	S15_vs_S5	Up
5.4521e-07	0.585325	0.795	0.682	0.0114238	Cryab	DC_PC	S15_vs_S5	Up
5.03823e-27	0.569842	0.369	0	1.05566e-22	Vps28	DC_PC	S15_vs_S5	Up
1.10567e-28	0.55196	0.39	0	2.31672e-24	Mettl26	DC_PC	S15_vs_S5	Up
2.35101e-29	0.544836	0.398	0	4.92606e-25	2900097C17Rik	DC_PC	S15_vs_S5	Up
2.28108e-17	0.540787	0.9	0.774	4.77955e-13	Rpl15	DC_PC	S15_vs_S5	Up
5.10602e-29	0.53696	0.394	0	1.06986e-24	Eloc	DC_PC	S15_vs_S5	Up
4.06879e-24	0.535301	0.333	0	8.52533e-20	Afdn	DC_PC	S15_vs_S5	Up
1.74639e-23	0.528705	0.325	0	3.65921e-19	Jpt1	DC_PC	S15_vs_S5	Up
1.0154e-25	0.517589	0.353	0	2.12758e-21	Mindy2	DC_PC	S15_vs_S5	Up
1.12137e-15	0.511772	0.221	0	2.34961e-11	Cebpd	DC_PC	S15_vs_S5	Up
1.68208e-12	0.500672	0.751	0.579	3.52446e-08	Myl6	DC_PC	S15_vs_S5	Up
1.0652e-13	0.495518	0.193	0	2.23192e-09	Bc1	DC_PC	S15_vs_S5	Up
4.8129e-26	0.484793	0.357	0	1.00845e-21	Naxd	DC_PC	S15_vs_S5	Up
1.5011e-14	0.480249	0.49	0.192	3.14525e-10	Pgk1	DC_PC	S15_vs_S5	Up
3.27725e-22	0.474774	0.96	0.966	6.86683e-18	Hspa8	DC_PC	S15_vs_S5	Up
4.8129e-26	0.468842	0.357	0	1.00845e-21	Cenpx	DC_PC	S15_vs_S5	Up
3.46695e-19	0.466237	0.269	0	7.2643e-15	Grk3	DC_PC	S15_vs_S5	Up
3.11346e-22	0.462574	0.309	0	6.52363e-18	Nsd3	DC_PC	S15_vs_S5	Up
8.44115e-24	0.461771	0.329	0	1.76867e-19	Ss18l2	DC_PC	S15_vs_S5	Up
2.16239e-20	0.459938	0.285	0	4.53086e-16	Etfbkmt	DC_PC	S15_vs_S5	Up
2.27478e-26	0.459781	0.361	0	4.76635e-22	Hpf1	DC_PC	S15_vs_S5	Up
2.78761e-07	0.45784	0.811	0.697	0.00584088	H2-T23	DC_PC	S15_vs_S5	Up
7.414e-23	0.446715	0.317	0	1.55346e-18	Mrpl58	DC_PC	S15_vs_S5	Up
2.16506e-06	0.444524	0.775	0.651	0.0453645	B2m	DC_PC	S15_vs_S5	Up
1.05242e-06	0.441711	0.92	0.927	0.0220514	Hsp90aa1	DC_PC	S15_vs_S5	Up
2.08459e-11	0.437992	0.57	0.307	4.36783e-07	Arl6ip5	DC_PC	S15_vs_S5	Up
6.89296e-19	0.429086	0.265	0	1.44428e-14	E530011L22Rik	DC_PC	S15_vs_S5	Up
7.41396e-23	0.428874	0.317	0	1.55345e-18	Cryzl2	DC_PC	S15_vs_S5	Up
5.31666e-21	0.428414	0.293	0	1.114e-16	Mia2	DC_PC	S15_vs_S5	Up
8.44115e-24	0.426189	0.329	0	1.76867e-19	Rida	DC_PC	S15_vs_S5	Up
5.32173e-15	0.419612	0.968	0.946	1.11506e-10	Hsp90ab1	DC_PC	S15_vs_S5	Up
2.16239e-20	0.41665	0.285	0	4.53086e-16	CT025619.1	DC_PC	S15_vs_S5	Up
8.44115e-24	0.413761	0.329	0	1.76867e-19	Retreg2	DC_PC	S15_vs_S5	Up
8.02413e-11	0.40789	0.353	0.111	1.6813e-06	Zfp445	DC_PC	S15_vs_S5	Up
1.52137e-22	0.40503	0.313	0	3.18773e-18	Mcrip1	DC_PC	S15_vs_S5	Up
4.85733e-11	0.4026	0.478	0.211	1.01776e-06	Ddx50	DC_PC	S15_vs_S5	Up
8.7034e-20	0.386729	0.277	0	1.82362e-15	Nectin2	DC_PC	S15_vs_S5	Up
4.34387e-20	0.384833	0.281	0	9.10171e-16	Ptpa	DC_PC	S15_vs_S5	Up
8.44115e-24	0.384017	0.329	0	1.76867e-19	Fmc1	DC_PC	S15_vs_S5	Up
1.29347e-21	0.376579	0.301	0	2.71021e-17	Kmt5a	DC_PC	S15_vs_S5	Up
1.95581e-24	0.374249	0.337	0	4.098e-20	Mesd	DC_PC	S15_vs_S5	Up
6.35451e-22	0.36754	0.305	0	1.33146e-17	Ppp4r3b	DC_PC	S15_vs_S5	Up
6.35451e-22	0.363609	0.305	0	1.33146e-17	Naxe	DC_PC	S15_vs_S5	Up
5.31666e-21	0.363208	0.293	0	1.114e-16	Smim26	DC_PC	S15_vs_S5	Up
5.33537e-18	0.362329	0.253	0	1.11792e-13	Bicdl1	DC_PC	S15_vs_S5	Up
1.36696e-18	0.359848	0.261	0	2.8642e-14	Smim27	DC_PC	S15_vs_S5	Up
7.414e-23	0.351051	0.317	0	1.55346e-18	Erg28	DC_PC	S15_vs_S5	Up
1.36696e-18	0.351045	0.261	0	2.8642e-14	Retreg1	DC_PC	S15_vs_S5	Up
1.37588e-08	0.347074	0.281	0.084	0.000288287	Ncoa4	DC_PC	S15_vs_S5	Up
8.84863e-07	0.34546	0.45	0.261	0.0185405	Creld2	DC_PC	S15_vs_S5	Up
4.03764e-17	0.344659	0.241	0	8.46007e-13	Gm47283	DC_PC	S15_vs_S5	Up
2.91376e-08	0.332605	0.574	0.326	0.00061052	Dctn4	DC_PC	S15_vs_S5	Up
1.34086e-06	0.32952	0.699	0.517	0.028095	Stard10	DC_PC	S15_vs_S5	Up
2.16438e-15	0.325481	0.217	0	4.53503e-11	Ppp4r3a	DC_PC	S15_vs_S5	Up
4.34387e-20	0.322958	0.281	0	9.10171e-16	Nsmce3	DC_PC	S15_vs_S5	Up
1.65621e-06	0.322229	0.88	0.782	0.0347025	Ifi27	DC_PC	S15_vs_S5	Up
2.28717e-08	0.318962	0.984	0.943	0.00047923	Ftl1	DC_PC	S15_vs_S5	Up
1.52393e-08	0.316789	0.755	0.556	0.00031931	Kcnk1	DC_PC	S15_vs_S5	Up
2.16239e-20	0.31379	0.285	0	4.53086e-16	Erbin	DC_PC	S15_vs_S5	Up
2.16438e-15	0.310987	0.217	0	4.53503e-11	Kmt5b	DC_PC	S15_vs_S5	Up
2.90054e-07	0.308712	0.635	0.437	0.00607751	Mrpl42	DC_PC	S15_vs_S5	Up
1.07364e-20	0.307967	0.289	0	2.24959e-16	Paxx	DC_PC	S15_vs_S5	Up
5.06172e-13	0.306434	0.43	0.134	1.06058e-08	Lnpep	DC_PC	S15_vs_S5	Up
5.59665e-14	0.301355	0.197	0	1.17267e-09	Tug1	DC_PC	S15_vs_S5	Up
2.16438e-15	0.296815	0.217	0	4.53503e-11	Atn1	DC_PC	S15_vs_S5	Up
5.27896e-07	0.294042	0.305	0.123	0.011061	Ube2l6	DC_PC	S15_vs_S5	Up
8.33266e-09	0.288397	0.289	0.092	0.000174594	Letm2	DC_PC	S15_vs_S5	Up
2.06167e-17	0.287152	0.245	0	4.31981e-13	Cop1	DC_PC	S15_vs_S5	Up
7.888e-17	0.286041	0.237	0	1.65277e-12	Rtf2	DC_PC	S15_vs_S5	Up
5.31666e-21	0.283689	0.293	0	1.114e-16	Gm17018	DC_PC	S15_vs_S5	Up
8.03254e-09	0.279706	0.141	0.008	0.000168306	Sbno2	DC_PC	S15_vs_S5	Up
1.53724e-16	0.279618	0.233	0	3.22098e-12	Lnpk	DC_PC	S15_vs_S5	Up
2.82406e-10	0.279589	0.944	0.912	5.91726e-06	Eif1	DC_PC	S15_vs_S5	Up
1.36662e-12	0.279148	0.177	0	2.86348e-08	Schip1	DC_PC	S15_vs_S5	Up
7.24515e-13	0.273018	0.181	0	1.51808e-08	Mindy1	DC_PC	S15_vs_S5	Up
6.89296e-19	0.272687	0.265	0	1.44428e-14	Dmac1	DC_PC	S15_vs_S5	Up
5.59665e-14	0.269829	0.197	0	1.17267e-09	Babam2	DC_PC	S15_vs_S5	Up
8.00601e-15	0.269173	0.209	0	1.6775e-10	Nipsnap2	DC_PC	S15_vs_S5	Up
3.84929e-07	0.269113	0.317	0.13	0.00806542	Acss3	DC_PC	S15_vs_S5	Up
3.83251e-13	0.264938	0.185	0	8.03026e-09	Ints6l	DC_PC	S15_vs_S5	Up
1.12137e-15	0.261178	0.221	0	2.34961e-11	Thap12	DC_PC	S15_vs_S5	Up
1.12137e-15	0.260368	0.221	0	2.34961e-11	Mfsd14a	DC_PC	S15_vs_S5	Up
1.05011e-17	0.259846	0.249	0	2.20029e-13	Fam241b	DC_PC	S15_vs_S5	Up
2.70401e-18	0.257611	0.257	0	5.66571e-14	Utp11	DC_PC	S15_vs_S5	Up
4.04731e-08	0.254472	0.446	0.218	0.000848033	Mcfd2	DC_PC	S15_vs_S5	Up
6.5658e-07	-0.25058	0.064	0.215	0.0137573	Fam178a	DC_PC	S15_vs_S5	Down
3.04139e-07	-0.250725	0.064	0.218	0.00637262	Hiatl1	DC_PC	S15_vs_S5	Down
4.21933e-08	-0.250866	0.181	0.402	0.000884076	BC029214	DC_PC	S15_vs_S5	Down
1.04525e-07	-0.251877	0.165	0.375	0.0021901	Stra13	DC_PC	S15_vs_S5	Down
9.55058e-08	-0.25648	0.213	0.433	0.00200113	0610007P14Rik	DC_PC	S15_vs_S5	Down
5.44869e-08	-0.258067	0.076	0.257	0.00114166	Prkcdbp	DC_PC	S15_vs_S5	Down
6.35061e-08	-0.259019	0.133	0.33	0.00133064	Ndnl2	DC_PC	S15_vs_S5	Down
4.29353e-09	-0.261059	0.173	0.414	8.99622e-05	1110001J03Rik	DC_PC	S15_vs_S5	Down
1.60289e-09	-0.261201	0.104	0.326	3.35853e-05	Gbas	DC_PC	S15_vs_S5	Down
5.27942e-08	-0.262377	0.177	0.398	0.0011062	Fam134b	DC_PC	S15_vs_S5	Down
5.38408e-08	-0.26485	0.084	0.264	0.00112813	Rtfdc1	DC_PC	S15_vs_S5	Down
7.54591e-07	-0.265232	0.189	0.379	0.015811	Whsc1l1	DC_PC	S15_vs_S5	Down
1.69114e-06	-0.270308	0.522	0.644	0.0354344	Arf6	DC_PC	S15_vs_S5	Down
1.29054e-09	-0.271317	0.205	0.452	2.70407e-05	Sept2	DC_PC	S15_vs_S5	Down
1.9755e-09	-0.272559	0.088	0.287	4.13927e-05	Rfwd2	DC_PC	S15_vs_S5	Down
1.67422e-11	-0.275208	0.173	0.46	3.50799e-07	Toporsos	DC_PC	S15_vs_S5	Down
2.08456e-07	-0.277493	0.386	0.567	0.00436778	Ppp2cb	DC_PC	S15_vs_S5	Down
6.02278e-08	-0.278276	0.088	0.268	0.00126195	Wbscr27	DC_PC	S15_vs_S5	Down
2.57836e-10	-0.278892	0.112	0.341	5.40243e-06	Hiat1	DC_PC	S15_vs_S5	Down
1.47316e-06	-0.287742	0.02	0.134	0.0308672	2610020H08Rik	DC_PC	S15_vs_S5	Down
1.10297e-06	-0.292687	0.08	0.234	0.0231106	9430016H08Rik	DC_PC	S15_vs_S5	Down
1.7983e-07	-0.293426	0.092	0.264	0.00376798	Lrrc16a	DC_PC	S15_vs_S5	Down
6.8295e-09	-0.293855	0.06	0.238	0.000143099	D15Ertd621e	DC_PC	S15_vs_S5	Down
4.89216e-09	-0.296279	0.161	0.391	0.000102505	Smek2	DC_PC	S15_vs_S5	Down
4.87081e-09	-0.296551	0.94	0.946	0.000102058	mt-Nd3	DC_PC	S15_vs_S5	Down
3.69471e-09	-0.304699	0.277	0.51	7.74153e-05	Fam177a	DC_PC	S15_vs_S5	Down
4.10424e-10	-0.305223	0.241	0.502	8.59962e-06	Tceb1	DC_PC	S15_vs_S5	Down
9.3748e-10	-0.307496	0.185	0.433	1.9643e-05	Hrsp12	DC_PC	S15_vs_S5	Down
3.87391e-12	-0.319412	0.116	0.379	8.117e-08	Utp11l	DC_PC	S15_vs_S5	Down
1.18797e-10	-0.320178	0.193	0.452	2.48916e-06	Fam195b	DC_PC	S15_vs_S5	Down
4.86268e-12	-0.323749	0.185	0.464	1.01888e-07	Deb1	DC_PC	S15_vs_S5	Down
9.65784e-09	-0.324111	0.217	0.464	0.000202361	Ict1	DC_PC	S15_vs_S5	Down
6.23426e-10	-0.330392	0.161	0.406	1.30626e-05	Ctage5	DC_PC	S15_vs_S5	Down
5.93317e-10	-0.330438	0.237	0.51	1.24318e-05	0610011F06Rik	DC_PC	S15_vs_S5	Down
4.2541e-09	-0.332133	0.189	0.421	8.91361e-05	Apoa1bp	DC_PC	S15_vs_S5	Down
2.16771e-09	-0.337093	0.209	0.444	4.54199e-05	2700094K13Rik	DC_PC	S15_vs_S5	Down
1.01069e-10	-0.354216	0.173	0.425	2.11771e-06	Erbb2ip	DC_PC	S15_vs_S5	Down
2.00245e-12	-0.354498	0.964	0.946	4.19573e-08	Tmod1	DC_PC	S15_vs_S5	Down
3.01817e-08	-0.356104	0.217	0.448	0.000632398	Otoa	DC_PC	S15_vs_S5	Down
2.54066e-07	-0.356386	0.602	0.701	0.00532346	Cirbp	DC_PC	S15_vs_S5	Down
1.34947e-12	-0.357046	0.124	0.391	2.82754e-08	RP24-177G14.2	DC_PC	S15_vs_S5	Down
1.3097e-13	-0.359922	0.225	0.556	2.74421e-09	1810043H04Rik	DC_PC	S15_vs_S5	Down
1.40795e-06	-0.360155	0.835	0.885	0.0295007	Pbx1	DC_PC	S15_vs_S5	Down
9.90462e-13	-0.362154	0.185	0.479	2.07532e-08	Fam134a	DC_PC	S15_vs_S5	Down
1.51221e-10	-0.365398	0.108	0.341	3.16854e-06	Mfi2	DC_PC	S15_vs_S5	Down
1.46794e-15	-0.368016	0.261	0.655	3.07577e-11	2310036O22Rik	DC_PC	S15_vs_S5	Down
2.37272e-12	-0.368609	0.249	0.571	4.97155e-08	Nhp2l1	DC_PC	S15_vs_S5	Down
1.537e-13	-0.37101	0.261	0.609	3.22048e-09	Atp5o	DC_PC	S15_vs_S5	Down
1.9291e-06	-0.371618	0.414	0.548	0.0404205	Cnot3	DC_PC	S15_vs_S5	Down
6.55135e-09	-0.372777	0.157	0.375	0.00013727	Gm21092	DC_PC	S15_vs_S5	Down
3.18962e-14	-0.377127	0.245	0.571	6.68321e-10	Tonsl	DC_PC	S15_vs_S5	Down
2.86286e-07	-0.378511	0.365	0.571	0.00599855	Epha7	DC_PC	S15_vs_S5	Down
6.08018e-11	-0.38027	0.149	0.387	1.27398e-06	Fam63a	DC_PC	S15_vs_S5	Down
4.89611e-11	-0.394333	0.116	0.345	1.02588e-06	Atn1.1	DC_PC	S15_vs_S5	Down
5.28267e-13	-0.402057	0.133	0.414	1.10688e-08	Mettl20	DC_PC	S15_vs_S5	Down
1.35792e-09	-0.406179	0.647	0.72	2.84525e-05	Dync1i2	DC_PC	S15_vs_S5	Down
5.10315e-08	-0.413445	0.297	0.49	0.00106926	Ppp2r3a	DC_PC	S15_vs_S5	Down
3.56622e-09	-0.420171	0.217	0.464	7.4723e-05	Fam63b	DC_PC	S15_vs_S5	Down
3.5825e-12	-0.42121	0.819	0.866	7.5064e-08	Dstn	DC_PC	S15_vs_S5	Down
2.58515e-13	-0.424568	0.281	0.64	5.41666e-09	2700060E02Rik	DC_PC	S15_vs_S5	Down
2.91032e-07	-0.431784	0.747	0.851	0.006098	Atp1a1	DC_PC	S15_vs_S5	Down
2.21853e-07	-0.43404	0.41	0.533	0.00464849	Pisd	DC_PC	S15_vs_S5	Down
7.41484e-07	-0.434909	0.578	0.693	0.0155363	Efhd1	DC_PC	S15_vs_S5	Down
3.3487e-09	-0.43855	0.526	0.678	7.01652e-05	Tnrc6a	DC_PC	S15_vs_S5	Down
1.99206e-14	-0.441253	0.153	0.452	4.17397e-10	Mesdc2	DC_PC	S15_vs_S5	Down
2.3483e-14	-0.445359	0.153	0.475	4.92039e-10	Pvrl2	DC_PC	S15_vs_S5	Down
1.47672e-13	-0.446094	0.225	0.552	3.09417e-09	2810428I15Rik	DC_PC	S15_vs_S5	Down
6.46917e-11	-0.452829	0.112	0.356	1.35549e-06	Lnp	DC_PC	S15_vs_S5	Down
1.25101e-15	-0.471658	0.277	0.655	2.62123e-11	Wbp5	DC_PC	S15_vs_S5	Down
6.44415e-13	-0.472177	0.876	0.893	1.35024e-08	Rps28	DC_PC	S15_vs_S5	Down
4.23149e-16	-0.486748	0.237	0.617	8.86623e-12	Gltscr2	DC_PC	S15_vs_S5	Down
3.16468e-14	-0.503084	0.217	0.556	6.63096e-10	Zfos1	DC_PC	S15_vs_S5	Down
2.28005e-17	-0.507162	0.241	0.617	4.77738e-13	PISD	DC_PC	S15_vs_S5	Down
3.21786e-11	-0.510793	0.221	0.452	6.74237e-07	Snhg9	DC_PC	S15_vs_S5	Down
2.79151e-09	-0.511529	0.651	0.751	5.84905e-05	Rora	DC_PC	S15_vs_S5	Down
6.46337e-16	-0.512148	0.526	0.716	1.35427e-11	Nmt1	DC_PC	S15_vs_S5	Down
2.2045e-18	-0.515371	0.161	0.529	4.6191e-14	Mllt4	DC_PC	S15_vs_S5	Down
1.35027e-14	-0.531377	0.819	0.889	2.82921e-10	Btg1	DC_PC	S15_vs_S5	Down
6.91455e-19	-0.545996	0.197	0.586	1.44881e-14	Ngfrap1	DC_PC	S15_vs_S5	Down
2.53077e-16	-0.57139	0.181	0.517	5.30272e-12	Hn1	DC_PC	S15_vs_S5	Down
1.01884e-17	-0.578274	0.289	0.682	2.13478e-13	Shfm1	DC_PC	S15_vs_S5	Down
9.2987e-08	-0.578328	0.241	0.433	0.00194836	Fxyd1	DC_PC	S15_vs_S5	Down
1.79355e-21	-0.579289	0.221	0.655	3.75802e-17	Vimp	DC_PC	S15_vs_S5	Down
6.29295e-20	-0.580959	0.851	0.923	1.31856e-15	Rpl13a	DC_PC	S15_vs_S5	Down
5.11848e-16	-0.582975	0.185	0.51	1.07248e-11	Adrbk2	DC_PC	S15_vs_S5	Down
5.17626e-23	-0.592218	1	1	1.08458e-18	Gm42418	DC_PC	S15_vs_S5	Down
5.61039e-20	-0.609276	0.277	0.713	1.17555e-15	Myeov2	DC_PC	S15_vs_S5	Down
1.20739e-20	-0.616741	0.317	0.801	2.52985e-16	Tceb2	DC_PC	S15_vs_S5	Down
5.36006e-23	-0.676393	0.715	0.858	1.12309e-18	Amd1	DC_PC	S15_vs_S5	Down
6.90208e-26	-0.770472	0.245	0.751	1.44619e-21	Lect1	DC_PC	S15_vs_S5	Down
1.66835e-08	-0.820276	0.273	0.498	0.000349569	Ceacam16	DC_PC	S15_vs_S5	Down
4.82525e-29	-0.858905	0.309	0.835	1.01104e-24	Gnb2l1	DC_PC	S15_vs_S5	Down
3.7078e-31	-0.881485	0.281	0.82	7.76896e-27	Fam101b	DC_PC	S15_vs_S5	Down
1.62144e-07	-0.97587	0.165	0.337	0.0033974	Fxyd3	DC_PC	S15_vs_S5	Down
5.81785e-33	-0.987874	0.647	0.881	1.21902e-28	mt-Atp8	DC_PC	S15_vs_S5	Down
5.84596e-28	1.67846	0.554	0	1.2249e-23	Rack1	DC_PC	S15_vs_S12	Up
1.32845e-20	1.58881	0.434	0	2.78349e-16	Cnmd	DC_PC	S15_vs_S12	Up
3.56213e-27	1.4529	0.542	0	7.46372e-23	Elob	DC_PC	S15_vs_S12	Up
1.84164e-22	1.16012	0.466	0	3.85879e-18	Rflnb	DC_PC	S15_vs_S12	Up
3.88617e-25	1.12997	0.51	0	8.14269e-21	Sem1	DC_PC	S15_vs_S12	Up
1.166e-23	0.981528	0.486	0	2.44312e-19	Cops9	DC_PC	S15_vs_S12	Up
9.34262e-22	0.964146	0.454	0	1.95756e-17	Tceal9	DC_PC	S15_vs_S12	Up
7.85232e-21	0.825993	0.438	0	1.6453e-16	Rtraf	DC_PC	S15_vs_S12	Up
1.06108e-19	0.818191	0.418	0	2.22329e-15	Bex3	DC_PC	S15_vs_S12	Up
3.17274e-22	0.805524	0.462	0	6.64785e-18	Trir	DC_PC	S15_vs_S12	Up
4.6296e-21	0.800315	0.442	0	9.70041e-17	Atp5o.1	DC_PC	S15_vs_S12	Up
8.14455e-19	0.720209	0.402	0	1.70653e-14	Nop53	DC_PC	S15_vs_S12	Up
3.66081e-18	0.709951	0.39	0	7.67049e-14	AC149090.1	DC_PC	S15_vs_S12	Up
7.85227e-21	0.668705	0.438	0	1.64529e-16	Rex1bd	DC_PC	S15_vs_S12	Up
1.32845e-20	0.661694	0.434	0	2.78349e-16	Ndufaf8	DC_PC	S15_vs_S12	Up
3.77338e-20	0.630712	0.426	0	7.90636e-16	Snu13	DC_PC	S15_vs_S12	Up
1.23622e-11	0.576971	0.494	0.185	2.59025e-07	Bmp6	DC_PC	S15_vs_S12	Up
4.27247e-17	0.569842	0.369	0	8.95211e-13	Vps28	DC_PC	S15_vs_S12	Up
3.66081e-18	0.55196	0.39	0	7.67049e-14	Mettl26	DC_PC	S15_vs_S12	Up
1.34737e-18	0.544836	0.398	0	2.82315e-14	2900097C17Rik	DC_PC	S15_vs_S12	Up
2.22359e-18	0.53696	0.394	0	4.6591e-14	Eloc	DC_PC	S15_vs_S12	Up
3.07679e-15	0.535301	0.333	0	6.44679e-11	Afdn	DC_PC	S15_vs_S12	Up
7.76459e-15	0.528705	0.325	0	1.62692e-10	Jpt1	DC_PC	S15_vs_S12	Up
2.92476e-16	0.517589	0.353	0	6.12824e-12	Mindy2	DC_PC	S15_vs_S12	Up
1.58126e-11	0.516887	0.49	0.185	3.31322e-07	Pgk1	DC_PC	S15_vs_S12	Up
6.11304e-10	0.511772	0.221	0	1.28086e-05	Cebpd	DC_PC	S15_vs_S12	Up
1.01773e-08	0.495518	0.193	0	0.000213244	Bc1	DC_PC	S15_vs_S12	Up
1.81442e-16	0.484793	0.357	0	3.80175e-12	Naxd	DC_PC	S15_vs_S12	Up
1.81442e-16	0.468842	0.357	0	3.80175e-12	Cenpx	DC_PC	S15_vs_S12	Up
3.98226e-12	0.466237	0.269	0	8.34404e-08	Grk3	DC_PC	S15_vs_S12	Up
4.81704e-14	0.462574	0.309	0	1.00931e-09	Nsd3	DC_PC	S15_vs_S12	Up
4.89313e-15	0.461771	0.329	0	1.02526e-10	Ss18l2	DC_PC	S15_vs_S12	Up
6.98213e-13	0.459938	0.285	0	1.46297e-08	Etfbkmt	DC_PC	S15_vs_S12	Up
1.12302e-16	0.459781	0.361	0	2.35307e-12	Hpf1	DC_PC	S15_vs_S12	Up
1.94237e-14	0.446715	0.317	0	4.06984e-10	Mrpl58	DC_PC	S15_vs_S12	Up
2.66454e-07	0.433332	0.771	0.57	0.00558301	Slc38a2	DC_PC	S15_vs_S12	Up
6.12306e-12	0.429086	0.265	0	1.28296e-07	E530011L22Rik	DC_PC	S15_vs_S12	Up
1.94236e-14	0.428874	0.317	0	4.06982e-10	Cryzl2	DC_PC	S15_vs_S12	Up
2.88778e-13	0.428414	0.293	0	6.05076e-09	Mia2	DC_PC	S15_vs_S12	Up
4.89313e-15	0.426189	0.329	0	1.02526e-10	Rida	DC_PC	S15_vs_S12	Up
6.98213e-13	0.41665	0.285	0	1.46297e-08	CT025619.1	DC_PC	S15_vs_S12	Up
1.51374e-06	0.415697	0.779	0.629	0.0317174	Pdia3	DC_PC	S15_vs_S12	Up
4.89313e-15	0.413761	0.329	0	1.02526e-10	Retreg2	DC_PC	S15_vs_S12	Up
3.06213e-14	0.40503	0.313	0	6.41608e-10	Mcrip1	DC_PC	S15_vs_S12	Up
1.67428e-12	0.386729	0.277	0	3.50812e-08	Nectin2	DC_PC	S15_vs_S12	Up
1.08231e-12	0.384833	0.281	0	2.26777e-08	Ptpa	DC_PC	S15_vs_S12	Up
4.89313e-15	0.384017	0.329	0	1.02526e-10	Fmc1	DC_PC	S15_vs_S12	Up
1.18443e-13	0.376579	0.301	0	2.48173e-09	Kmt5a	DC_PC	S15_vs_S12	Up
1.93039e-15	0.374249	0.337	0	4.04474e-11	Mesd	DC_PC	S15_vs_S12	Up
7.56148e-14	0.36754	0.305	0	1.58436e-09	Ppp4r3b	DC_PC	S15_vs_S12	Up
7.56148e-14	0.363609	0.305	0	1.58436e-09	Naxe	DC_PC	S15_vs_S12	Up
2.88778e-13	0.363208	0.293	0	6.05076e-09	Smim26	DC_PC	S15_vs_S12	Up
2.19939e-11	0.362329	0.253	0	4.60838e-07	Bicdl1	DC_PC	S15_vs_S12	Up
9.39592e-12	0.359848	0.261	0	1.96873e-07	Smim27	DC_PC	S15_vs_S12	Up
1.94237e-14	0.351051	0.317	0	4.06984e-10	Erg28	DC_PC	S15_vs_S12	Up
9.39592e-12	0.351045	0.261	0	1.96873e-07	Retreg1	DC_PC	S15_vs_S12	Up
7.7623e-11	0.344659	0.241	0	1.62643e-06	Gm47283	DC_PC	S15_vs_S12	Up
9.18512e-10	0.325481	0.217	0	1.92456e-05	Ppp4r3a	DC_PC	S15_vs_S12	Up
1.08231e-12	0.322958	0.281	0	2.26777e-08	Nsmce3	DC_PC	S15_vs_S12	Up
3.41489e-07	0.31996	0.289	0.079	0.00715523	Letm2	DC_PC	S15_vs_S12	Up
6.98213e-13	0.31379	0.285	0	1.46297e-08	Erbin	DC_PC	S15_vs_S12	Up
9.18512e-10	0.310987	0.217	0	1.92456e-05	Kmt5b	DC_PC	S15_vs_S12	Up
4.49497e-13	0.307967	0.289	0	9.41831e-09	Paxx	DC_PC	S15_vs_S12	Up
6.84637e-09	0.301355	0.197	0	0.000143452	Tug1	DC_PC	S15_vs_S12	Up
9.18512e-10	0.296815	0.217	0	1.92456e-05	Atn1	DC_PC	S15_vs_S12	Up
5.10819e-11	0.287152	0.245	0	1.07032e-06	Cop1	DC_PC	S15_vs_S12	Up
1.17729e-10	0.286041	0.237	0	2.46677e-06	Rtf2	DC_PC	S15_vs_S12	Up
2.88778e-13	0.283689	0.293	0	6.05076e-09	Gm17018	DC_PC	S15_vs_S12	Up
1.78216e-10	0.279618	0.233	0	3.73417e-06	Lnpk	DC_PC	S15_vs_S12	Up
4.88514e-08	0.279148	0.177	0	0.00102358	Schip1	DC_PC	S15_vs_S12	Up
3.30876e-08	0.273018	0.181	0	0.000693285	Mindy1	DC_PC	S15_vs_S12	Up
6.12306e-12	0.272687	0.265	0	1.28296e-07	Dmac1	DC_PC	S15_vs_S12	Up
6.84637e-09	0.269829	0.197	0	0.000143452	Babam2	DC_PC	S15_vs_S12	Up
2.06237e-09	0.269173	0.209	0	4.32129e-05	Nipsnap2	DC_PC	S15_vs_S12	Up
2.23731e-08	0.264938	0.185	0	0.000468783	Ints6l	DC_PC	S15_vs_S12	Up
6.11304e-10	0.261178	0.221	0	1.28086e-05	Thap12	DC_PC	S15_vs_S12	Up
6.11304e-10	0.260368	0.221	0	1.28086e-05	Mfsd14a	DC_PC	S15_vs_S12	Up
3.35511e-11	0.259846	0.249	0	7.02996e-07	Fam241b	DC_PC	S15_vs_S12	Up
1.43896e-11	0.257611	0.257	0	3.01505e-07	Utp11	DC_PC	S15_vs_S12	Up
1.97684e-08	-0.252743	0.104	0.338	0.000414208	Gbas	DC_PC	S15_vs_S12	Down
4.15386e-10	-0.268602	0.245	0.57	8.70358e-06	Tonsl	DC_PC	S15_vs_S12	Down
9.63533e-07	-0.270469	0.116	0.305	0.0201889	Atn1.1	DC_PC	S15_vs_S12	Down
9.04804e-09	-0.273884	0.185	0.464	0.000189584	Hrsp12	DC_PC	S15_vs_S12	Down
6.34164e-07	-0.280026	0.189	0.417	0.0132876	Whsc1l1	DC_PC	S15_vs_S12	Down
6.01891e-08	-0.280146	0.112	0.325	0.00126114	Hiat1	DC_PC	S15_vs_S12	Down
3.56009e-08	-0.283097	0.213	0.483	0.000745946	0610007P14Rik	DC_PC	S15_vs_S12	Down
1.17503e-06	-0.288437	0.129	0.325	0.0246204	2210013O21Rik	DC_PC	S15_vs_S12	Down
3.52514e-09	-0.291305	0.209	0.503	7.38622e-05	2700094K13Rik	DC_PC	S15_vs_S12	Down
9.9779e-08	-0.295331	0.149	0.364	0.00209067	Mmd	DC_PC	S15_vs_S12	Down
4.46296e-11	-0.295888	0.084	0.351	9.35124e-07	Rtfdc1	DC_PC	S15_vs_S12	Down
4.84621e-10	-0.297695	0.197	0.51	1.01543e-05	Ngfrap1	DC_PC	S15_vs_S12	Down
6.18483e-09	-0.29861	0.201	0.477	0.000129591	2700029M09Rik	DC_PC	S15_vs_S12	Down
3.16995e-08	-0.313796	0.064	0.258	0.000664199	Fam178a	DC_PC	S15_vs_S12	Down
1.56446e-11	-0.318498	0.157	0.477	3.27802e-07	Gm21092	DC_PC	S15_vs_S12	Down
4.01626e-09	-0.322105	0.185	0.47	8.41526e-05	Fam134a	DC_PC	S15_vs_S12	Down
1.64743e-08	-0.322871	0.153	0.411	0.000345185	Ccdc64	DC_PC	S15_vs_S12	Down
1.05943e-09	-0.324627	0.173	0.464	2.21983e-05	Erbb2ip	DC_PC	S15_vs_S12	Down
1.10881e-09	-0.326225	0.277	0.629	2.3233e-05	Wbp5	DC_PC	S15_vs_S12	Down
1.2989e-08	-0.326339	0.153	0.397	0.000272158	Mesdc2	DC_PC	S15_vs_S12	Down
2.50347e-09	-0.336603	0.189	0.464	5.24553e-05	Apoa1bp	DC_PC	S15_vs_S12	Down
2.38069e-06	-0.341539	0.185	0.397	0.0498826	Adrbk2	DC_PC	S15_vs_S12	Down
1.42082e-08	-0.341818	0.217	0.503	0.000297704	Ict1	DC_PC	S15_vs_S12	Down
8.95571e-12	-0.342543	0.149	0.457	1.87649e-07	2010107G23Rik	DC_PC	S15_vs_S12	Down
3.6636e-09	-0.345597	0.177	0.45	7.67633e-05	Fam134b	DC_PC	S15_vs_S12	Down
9.85e-13	-0.350817	0.088	0.371	2.06387e-08	Rfwd2	DC_PC	S15_vs_S12	Down
8.64826e-12	-0.358546	0.193	0.53	1.81207e-07	Fam195b	DC_PC	S15_vs_S12	Down
1.85345e-06	-0.359324	0.386	0.583	0.0388354	Ppp2cb	DC_PC	S15_vs_S12	Down
7.55798e-10	-0.361863	1	1	1.58362e-05	Gm42418	DC_PC	S15_vs_S12	Down
2.32e-11	-0.36789	0.185	0.497	4.86109e-07	Deb1	DC_PC	S15_vs_S12	Down
2.02732e-09	-0.369724	0.153	0.43	4.24784e-05	Pvrl2	DC_PC	S15_vs_S12	Down
4.11732e-09	-0.372123	0.161	0.43	8.62702e-05	Ctage5	DC_PC	S15_vs_S12	Down
8.36274e-11	-0.391641	0.133	0.411	1.75224e-06	Ndnl2	DC_PC	S15_vs_S12	Down
1.0546e-06	-0.395821	0.478	0.629	0.0220971	Wdr89	DC_PC	S15_vs_S12	Down
1.92983e-09	-0.399083	0.133	0.391	4.04358e-05	Mettl20	DC_PC	S15_vs_S12	Down
2.47665e-13	-0.420906	0.116	0.437	5.18932e-09	Utp11l	DC_PC	S15_vs_S12	Down
1.05743e-11	-0.422509	0.261	0.636	2.21563e-07	2310036O22Rik	DC_PC	S15_vs_S12	Down
2.14785e-11	-0.429349	0.237	0.603	4.50039e-07	Gltscr2	DC_PC	S15_vs_S12	Down
1.0853e-12	-0.429885	0.161	0.497	2.27404e-08	Mllt4	DC_PC	S15_vs_S12	Down
4.57855e-13	-0.447292	0.209	0.576	9.59343e-09	Srp54b	DC_PC	S15_vs_S12	Down
2.23575e-12	-0.453094	0.225	0.576	4.68457e-08	1810043H04Rik	DC_PC	S15_vs_S12	Down
3.15738e-12	-0.459889	0.217	0.576	6.61565e-08	Fam63b	DC_PC	S15_vs_S12	Down
7.24154e-13	-0.462186	0.165	0.483	1.51732e-08	Gm561	DC_PC	S15_vs_S12	Down
8.61589e-14	-0.469151	0.225	0.609	1.80529e-09	2810428I15Rik	DC_PC	S15_vs_S12	Down
4.71732e-12	-0.477583	0.165	0.483	9.8842e-08	Stra13	DC_PC	S15_vs_S12	Down
1.53654e-10	-0.481916	0.277	0.563	3.21952e-06	Fam177a	DC_PC	S15_vs_S12	Down
1.00089e-12	-0.494729	0.261	0.642	2.09717e-08	Atp5o	DC_PC	S15_vs_S12	Down
4.40548e-12	-0.509349	0.281	0.649	9.23081e-08	2700060E02Rik	DC_PC	S15_vs_S12	Down
4.31226e-14	-0.514104	0.241	0.603	9.03549e-10	Tceb1	DC_PC	S15_vs_S12	Down
9.14331e-14	-0.541601	0.249	0.629	1.9158e-09	Nhp2l1	DC_PC	S15_vs_S12	Down
3.90391e-13	-0.567286	0.281	0.695	8.17987e-09	Fam101b	DC_PC	S15_vs_S12	Down
1.60614e-14	-0.584948	0.277	0.689	3.36534e-10	Myeov2	DC_PC	S15_vs_S12	Down
1.06386e-15	-0.609887	0.221	0.636	2.2291e-11	Vimp	DC_PC	S15_vs_S12	Down
9.86402e-17	-0.639001	0.217	0.629	2.06681e-12	Zfos1	DC_PC	S15_vs_S12	Down
1.37792e-20	-0.68786	0.851	0.98	2.88715e-16	Rpl13a	DC_PC	S15_vs_S12	Down
1.37912e-19	-0.689264	0.181	0.609	2.88968e-15	Hn1	DC_PC	S15_vs_S12	Down
1.09088e-19	-0.744754	0.289	0.762	2.28571e-15	Shfm1	DC_PC	S15_vs_S12	Down
2.13377e-20	-0.836497	0.317	0.768	4.47089e-16	Tceb2	DC_PC	S15_vs_S12	Down
2.08333e-25	-0.955728	0.245	0.795	4.3652e-21	Lect1	DC_PC	S15_vs_S12	Down
4.06072e-29	-1.02911	0.309	0.894	8.50843e-25	Gnb2l1	DC_PC	S15_vs_S12	Down

## Sheet: IPhC_IBC
Pairwise Differential Expression Genes (PDEGs) for Each Cell Type in scRNA-seq data
The column name annotation: avg_logFC (average log fold change); p_val (p_value); p_val_adj (Bonferroni corrected p_value).
p_val	avg_logFC	pct.1	pct.2	p_val_adj	gene	celltype	class	regulation
3.46436e-11	0.783636	0.604	0.217	7.25888e-07	Vimp	IPhC_IBC	S2_vs_S1	Up
2.25466e-11	0.777553	0.736	0.365	4.72419e-07	Mllt4	IPhC_IBC	S2_vs_S1	Up
2.34443e-13	0.729255	0.757	0.278	4.91228e-09	Tceb2	IPhC_IBC	S2_vs_S1	Up
2.22122e-10	0.716596	0.576	0.209	4.65412e-06	Myeov2	IPhC_IBC	S2_vs_S1	Up
1.65108e-12	0.702283	1	0.426	3.45951e-08	Fam101b	IPhC_IBC	S2_vs_S1	Up
5.50782e-10	0.632334	0.694	0.313	1.15405e-05	Gnb2l1	IPhC_IBC	S2_vs_S1	Up
6.16867e-13	0.620158	0.951	0.757	1.29252e-08	Rpl13a	IPhC_IBC	S2_vs_S1	Up
1.38738e-06	0.59576	0.771	0.626	0.0290698	Amd1	IPhC_IBC	S2_vs_S1	Up
2.95908e-07	0.564651	0.514	0.2	0.00620017	Ept1	IPhC_IBC	S2_vs_S1	Up
4.83786e-07	0.400392	0.986	0.948	0.0101368	Rps29	IPhC_IBC	S2_vs_S1	Up
9.77066e-08	-0.270162	0	0.183	0.00204725	Hikeshi	IPhC_IBC	S2_vs_S1	Down
2.07958e-07	-0.284285	0	0.174	0.00435734	Mosmo	IPhC_IBC	S2_vs_S1	Down
9.29496e-07	-0.289631	0	0.157	0.0194757	Ss18l2	IPhC_IBC	S2_vs_S1	Down
9.29496e-07	-0.294775	0	0.157	0.0194757	Plpbp	IPhC_IBC	S2_vs_S1	Down
2.07958e-07	-0.333485	0	0.174	0.00435734	Vps28	IPhC_IBC	S2_vs_S1	Down
4.54381e-07	-0.333788	0.028	0.235	0.00952064	Bmp6	IPhC_IBC	S2_vs_S1	Down
4.56925e-08	-0.33964	0	0.191	0.000957395	Snu13	IPhC_IBC	S2_vs_S1	Down
9.84892e-09	-0.341026	0	0.209	0.000206364	Mcrip1	IPhC_IBC	S2_vs_S1	Down
9.77066e-08	-0.356695	0	0.183	0.00204725	Cavin3	IPhC_IBC	S2_vs_S1	Down
4.56925e-08	-0.356986	0	0.191	0.000957395	Mesd	IPhC_IBC	S2_vs_S1	Down
2.12659e-08	-0.367799	0	0.2	0.000445584	B430010I23Rik	IPhC_IBC	S2_vs_S1	Down
4.53849e-09	-0.374913	0	0.217	9.5095e-05	Carmil1	IPhC_IBC	S2_vs_S1	Down
2.12659e-08	-0.38005	0	0.2	0.000445584	Naxe	IPhC_IBC	S2_vs_S1	Down
4.53849e-09	-0.384657	0	0.217	9.5095e-05	Rex1bd	IPhC_IBC	S2_vs_S1	Down
2.12659e-08	-0.386207	0	0.2	0.000445584	Mettl26	IPhC_IBC	S2_vs_S1	Down
2.12659e-08	-0.387103	0	0.2	0.000445584	Erbin	IPhC_IBC	S2_vs_S1	Down
4.53849e-09	-0.396297	0	0.217	9.5095e-05	Ppp4r3b	IPhC_IBC	S2_vs_S1	Down
4.56925e-08	-0.40293	0	0.191	0.000957395	Tug1	IPhC_IBC	S2_vs_S1	Down
9.84892e-09	-0.41719	0	0.209	0.000206364	Nectin3	IPhC_IBC	S2_vs_S1	Down
4.53849e-09	-0.418801	0	0.217	9.5095e-05	Cop1	IPhC_IBC	S2_vs_S1	Down
9.84892e-09	-0.428662	0	0.209	0.000206364	Bclaf3	IPhC_IBC	S2_vs_S1	Down
2.0807e-09	-0.429423	0	0.226	4.35968e-05	Retreg2	IPhC_IBC	S2_vs_S1	Down
1.72594e-11	-0.431081	0	0.278	3.61637e-07	Ptpa	IPhC_IBC	S2_vs_S1	Down
2.0807e-09	-0.436991	0	0.226	4.35968e-05	Gm30191	IPhC_IBC	S2_vs_S1	Down
2.0807e-09	-0.438538	0	0.226	4.35968e-05	Paxx	IPhC_IBC	S2_vs_S1	Down
9.84892e-09	-0.441162	0	0.209	0.000206364	Crybg1	IPhC_IBC	S2_vs_S1	Down
9.84892e-09	-0.441366	0	0.209	0.000206364	Kmt5b	IPhC_IBC	S2_vs_S1	Down
4.53849e-09	-0.444241	0	0.217	9.5095e-05	Mia2	IPhC_IBC	S2_vs_S1	Down
2.0807e-09	-0.444627	0	0.226	4.35968e-05	Washc3	IPhC_IBC	S2_vs_S1	Down
4.40617e-07	-0.446311	0	0.165	0.00923225	Nsd2	IPhC_IBC	S2_vs_S1	Down
1.94238e-10	-0.44734	0	0.252	4.06986e-06	Lnpk	IPhC_IBC	S2_vs_S1	Down
4.40617e-07	-0.450296	0	0.165	0.00923225	Cnmd	IPhC_IBC	S2_vs_S1	Down
3.74899e-07	-0.450593	0.014	0.2	0.00785527	Dgkh	IPhC_IBC	S2_vs_S1	Down
2.0807e-09	-0.457274	0	0.226	4.35968e-05	Ndufaf8	IPhC_IBC	S2_vs_S1	Down
2.0807e-09	-0.461057	0	0.226	4.35968e-05	Ppp4r3a	IPhC_IBC	S2_vs_S1	Down
4.30485e-10	-0.464188	0	0.243	9.01996e-06	Erg28	IPhC_IBC	S2_vs_S1	Down
9.48937e-10	-0.46957	0	0.235	1.98831e-05	Nectin2	IPhC_IBC	S2_vs_S1	Down
9.48937e-10	-0.469796	0	0.235	1.98831e-05	Eloc	IPhC_IBC	S2_vs_S1	Down
9.77066e-08	-0.479056	0	0.183	0.00204725	Nbdy	IPhC_IBC	S2_vs_S1	Down
2.73152e-07	-0.484124	0.069	0.313	0.00572335	Sorbs1	IPhC_IBC	S2_vs_S1	Down
4.30485e-10	-0.48491	0	0.243	9.01996e-06	Meltf	IPhC_IBC	S2_vs_S1	Down
8.71618e-11	-0.49927	0	0.261	1.8263e-06	Retreg1	IPhC_IBC	S2_vs_S1	Down
1.45671e-12	-0.50813	0	0.304	3.05225e-08	Atp5o.1	IPhC_IBC	S2_vs_S1	Down
1.08695e-06	-0.510048	0.396	0.661	0.022775	Tmem117	IPhC_IBC	S2_vs_S1	Down
3.88957e-11	-0.510952	0	0.27	8.14982e-07	Naxd	IPhC_IBC	S2_vs_S1	Down
3.88957e-11	-0.51517	0	0.27	8.14982e-07	Nsd3	IPhC_IBC	S2_vs_S1	Down
2.19917e-06	-0.535332	0.299	0.574	0.0460793	Prkcd	IPhC_IBC	S2_vs_S1	Down
3.88957e-11	-0.543563	0	0.27	8.14982e-07	Bex3	IPhC_IBC	S2_vs_S1	Down
1.72594e-11	-0.549928	0	0.278	3.61637e-07	2900097C17Rik	IPhC_IBC	S2_vs_S1	Down
8.84035e-08	-0.550948	0.021	0.235	0.00185232	Slc25a30	IPhC_IBC	S2_vs_S1	Down
1.87526e-07	-0.56894	0.306	0.609	0.00392924	Hnrnpu	IPhC_IBC	S2_vs_S1	Down
4.30485e-10	-0.583842	0	0.243	9.01996e-06	Kmt5a	IPhC_IBC	S2_vs_S1	Down
1.45671e-12	-0.596456	0	0.304	3.05225e-08	Trir	IPhC_IBC	S2_vs_S1	Down
1.45671e-12	-0.607286	0	0.304	3.05225e-08	Nop53	IPhC_IBC	S2_vs_S1	Down
1.45671e-12	-0.608671	0	0.304	3.05225e-08	Rtraf	IPhC_IBC	S2_vs_S1	Down
1.4797e-06	-0.611568	0.25	0.539	0.0310041	Senp2	IPhC_IBC	S2_vs_S1	Down
3.88957e-11	-0.616842	0	0.27	8.14982e-07	Rexo5	IPhC_IBC	S2_vs_S1	Down
6.31506e-13	-0.617746	0	0.313	1.32319e-08	Cops9	IPhC_IBC	S2_vs_S1	Down
7.61497e-12	-0.634723	0	0.287	1.59556e-07	Sem1	IPhC_IBC	S2_vs_S1	Down
7.61497e-12	-0.634828	0	0.287	1.59556e-07	Rida	IPhC_IBC	S2_vs_S1	Down
7.61497e-12	-0.666107	0	0.287	1.59556e-07	CT025619.1	IPhC_IBC	S2_vs_S1	Down
3.04233e-15	-0.676678	0.951	0.983	6.3746e-11	Sparc	IPhC_IBC	S2_vs_S1	Down
3.34037e-12	-0.677322	0	0.296	6.99907e-08	AC149090.1	IPhC_IBC	S2_vs_S1	Down
2.09912e-14	-0.679793	0	0.348	4.39829e-10	Mindy2	IPhC_IBC	S2_vs_S1	Down
2.54287e-10	-0.706311	0.264	0.617	5.32807e-06	Eya4	IPhC_IBC	S2_vs_S1	Down
1.53045e-15	-0.718687	0	0.374	3.20675e-11	Hpf1	IPhC_IBC	S2_vs_S1	Down
1.16556e-13	-0.816434	0	0.33	2.4422e-09	Gm47283	IPhC_IBC	S2_vs_S1	Down
1.16556e-13	-0.84196	0	0.33	2.4422e-09	Tceal9	IPhC_IBC	S2_vs_S1	Down
2.58644e-16	-0.856959	0	0.391	5.41938e-12	Grk3	IPhC_IBC	S2_vs_S1	Down
1.32921e-06	-0.985412	0.104	0.339	0.027851	Otol1	IPhC_IBC	S2_vs_S1	Down
4.25755e-17	-1.04839	0	0.409	8.92085e-13	Elob	IPhC_IBC	S2_vs_S1	Down
1.06398e-18	-1.1268	0	0.443	2.22936e-14	Afdn	IPhC_IBC	S2_vs_S1	Down
2.70364e-18	-1.15138	0	0.435	5.66494e-14	Rack1	IPhC_IBC	S2_vs_S1	Down
1.71016e-17	-1.36529	0	0.417	3.58329e-13	Washc2	IPhC_IBC	S2_vs_S1	Down
3.00292e-24	-2.51489	0	0.557	6.29203e-20	Rflnb	IPhC_IBC	S2_vs_S1	Down
1.75773e-15	1.10932	0.648	0.157	3.68298e-11	PISD	IPhC_IBC	S5_vs_S1	Up
1.53891e-10	0.78412	0.746	0.365	3.22448e-06	Mllt4	IPhC_IBC	S5_vs_S1	Up
1.27921e-10	0.760521	0.82	0.626	2.68032e-06	Amd1	IPhC_IBC	S5_vs_S1	Up
1.62078e-10	0.754446	0.582	0.209	3.39603e-06	Myeov2	IPhC_IBC	S5_vs_S1	Up
2.04432e-07	0.752471	0.77	0.6	0.00428346	Tmsb10	IPhC_IBC	S5_vs_S1	Up
1.01579e-08	0.752353	0.73	0.513	0.000212839	mt-Atp8	IPhC_IBC	S5_vs_S1	Up
4.28055e-08	0.734576	0.459	0.139	0.000896904	S100a9	IPhC_IBC	S5_vs_S1	Up
1.79166e-11	0.730055	0.746	0.313	3.75407e-07	Gnb2l1	IPhC_IBC	S5_vs_S1	Up
4.36807e-11	0.688666	0.984	0.426	9.15242e-07	Fam101b	IPhC_IBC	S5_vs_S1	Up
3.86566e-09	0.685702	0.648	0.278	8.09972e-05	Tceb2	IPhC_IBC	S5_vs_S1	Up
5.36771e-08	0.67351	0.615	0.27	0.0011247	Shfm1	IPhC_IBC	S5_vs_S1	Up
3.25204e-08	0.662718	0.418	0.104	0.000681399	Snhg9	IPhC_IBC	S5_vs_S1	Up
5.49668e-07	0.662224	0.459	0.165	0.0115172	Ifi27	IPhC_IBC	S5_vs_S1	Up
2.18917e-08	0.650368	0.844	0.817	0.000458696	Rps28	IPhC_IBC	S5_vs_S1	Up
5.17932e-10	0.644983	0.623	0.243	1.08522e-05	2700060E02Rik	IPhC_IBC	S5_vs_S1	Up
2.64242e-07	0.627013	0.672	0.435	0.00553665	Nmt1	IPhC_IBC	S5_vs_S1	Up
1.56221e-07	0.617138	0.484	0.174	0.0032733	Erbb2ip	IPhC_IBC	S5_vs_S1	Up
9.66061e-10	0.570969	0.918	0.757	2.02419e-05	Rpl13a	IPhC_IBC	S5_vs_S1	Up
4.39682e-07	0.55523	0.451	0.165	0.00921265	Nhp2l1	IPhC_IBC	S5_vs_S1	Up
1.57259e-06	0.506766	0.402	0.122	0.0329504	Lrrc16a	IPhC_IBC	S5_vs_S1	Up
1.33397e-06	0.494251	0.451	0.174	0.0279506	1810043H04Rik	IPhC_IBC	S5_vs_S1	Up
1.29775e-07	0.475177	0.934	0.948	0.00271918	Rps29	IPhC_IBC	S5_vs_S1	Up
7.26854e-10	0.474577	1	1	1.52298e-05	Gm42418	IPhC_IBC	S5_vs_S1	Up
2.21911e-06	0.442983	0.459	0.165	0.0464971	Fam134b	IPhC_IBC	S5_vs_S1	Up
1.77035e-06	0.432127	0.352	0.096	0.0370941	Suv420h1	IPhC_IBC	S5_vs_S1	Up
1.00948e-06	0.425347	0.869	0.87	0.0211516	Btg1	IPhC_IBC	S5_vs_S1	Up
8.44938e-07	-0.270162	0	0.183	0.017704	Hikeshi	IPhC_IBC	S5_vs_S1	Down
1.62275e-06	-0.284285	0	0.174	0.0340015	Mosmo	IPhC_IBC	S5_vs_S1	Down
1.62275e-06	-0.333485	0	0.174	0.0340015	Vps28	IPhC_IBC	S5_vs_S1	Down
4.38037e-07	-0.33964	0	0.191	0.00917818	Snu13	IPhC_IBC	S5_vs_S1	Down
1.16146e-07	-0.341026	0	0.209	0.00243361	Mcrip1	IPhC_IBC	S5_vs_S1	Down
8.44938e-07	-0.356695	0	0.183	0.017704	Cavin3	IPhC_IBC	S5_vs_S1	Down
4.38037e-07	-0.356986	0	0.191	0.00917818	Mesd	IPhC_IBC	S5_vs_S1	Down
2.26076e-07	-0.367799	0	0.2	0.00473697	B430010I23Rik	IPhC_IBC	S5_vs_S1	Down
5.93902e-08	-0.374913	0	0.217	0.0012444	Carmil1	IPhC_IBC	S5_vs_S1	Down
2.26076e-07	-0.38005	0	0.2	0.00473697	Naxe	IPhC_IBC	S5_vs_S1	Down
5.93902e-08	-0.384657	0	0.217	0.0012444	Rex1bd	IPhC_IBC	S5_vs_S1	Down
2.26076e-07	-0.386207	0	0.2	0.00473697	Mettl26	IPhC_IBC	S5_vs_S1	Down
2.26076e-07	-0.387103	0	0.2	0.00473697	Erbin	IPhC_IBC	S5_vs_S1	Down
5.93902e-08	-0.396297	0	0.217	0.0012444	Ppp4r3b	IPhC_IBC	S5_vs_S1	Down
4.38037e-07	-0.40293	0	0.191	0.00917818	Tug1	IPhC_IBC	S5_vs_S1	Down
2.24782e-06	-0.410571	0.41	0.687	0.0470985	Fut8	IPhC_IBC	S5_vs_S1	Down
1.16146e-07	-0.41719	0	0.209	0.00243361	Nectin3	IPhC_IBC	S5_vs_S1	Down
5.93902e-08	-0.418801	0	0.217	0.0012444	Cop1	IPhC_IBC	S5_vs_S1	Down
8.51802e-07	-0.420476	0.492	0.809	0.0178478	Dpp4	IPhC_IBC	S5_vs_S1	Down
1.16146e-07	-0.428662	0	0.209	0.00243361	Bclaf3	IPhC_IBC	S5_vs_S1	Down
3.02231e-08	-0.429423	0	0.226	0.000633265	Retreg2	IPhC_IBC	S5_vs_S1	Down
4.72149e-10	-0.431081	0	0.278	9.89293e-06	Ptpa	IPhC_IBC	S5_vs_S1	Down
3.02231e-08	-0.436991	0	0.226	0.000633265	Gm30191	IPhC_IBC	S5_vs_S1	Down
3.02231e-08	-0.438538	0	0.226	0.000633265	Paxx	IPhC_IBC	S5_vs_S1	Down
1.16146e-07	-0.441162	0	0.209	0.00243361	Crybg1	IPhC_IBC	S5_vs_S1	Down
1.16146e-07	-0.441366	0	0.209	0.00243361	Kmt5b	IPhC_IBC	S5_vs_S1	Down
5.93902e-08	-0.444241	0	0.217	0.0012444	Mia2	IPhC_IBC	S5_vs_S1	Down
3.02231e-08	-0.444627	0	0.226	0.000633265	Washc3	IPhC_IBC	S5_vs_S1	Down
3.86628e-09	-0.44734	0	0.252	8.10102e-05	Lnpk	IPhC_IBC	S5_vs_S1	Down
1.07865e-06	-0.448203	0.189	0.487	0.0226009	Smox	IPhC_IBC	S5_vs_S1	Down
3.02231e-08	-0.457274	0	0.226	0.000633265	Ndufaf8	IPhC_IBC	S5_vs_S1	Down
3.02231e-08	-0.461057	0	0.226	0.000633265	Ppp4r3a	IPhC_IBC	S5_vs_S1	Down
7.71202e-09	-0.464188	0	0.243	0.00016159	Erg28	IPhC_IBC	S5_vs_S1	Down
1.53051e-08	-0.46957	0	0.235	0.000320689	Nectin2	IPhC_IBC	S5_vs_S1	Down
1.53051e-08	-0.469796	0	0.235	0.000320689	Eloc	IPhC_IBC	S5_vs_S1	Down
8.44938e-07	-0.479056	0	0.183	0.017704	Nbdy	IPhC_IBC	S5_vs_S1	Down
7.71202e-09	-0.48491	0	0.243	0.00016159	Meltf	IPhC_IBC	S5_vs_S1	Down
2.5752e-07	-0.495952	0.336	0.652	0.00539581	Parm1	IPhC_IBC	S5_vs_S1	Down
1.92831e-09	-0.49927	0	0.261	4.04039e-05	Retreg1	IPhC_IBC	S5_vs_S1	Down
5.49251e-11	-0.50813	0	0.304	1.15085e-06	Atp5o.1	IPhC_IBC	S5_vs_S1	Down
9.56717e-10	-0.510952	0	0.27	2.00461e-05	Naxd	IPhC_IBC	S5_vs_S1	Down
9.56717e-10	-0.51517	0	0.27	2.00461e-05	Nsd3	IPhC_IBC	S5_vs_S1	Down
5.69981e-07	-0.516822	0.344	0.661	0.0119428	Eva1a	IPhC_IBC	S5_vs_S1	Down
1.60706e-06	-0.527	0.27	0.548	0.0336727	Tsc22d3	IPhC_IBC	S5_vs_S1	Down
7.06366e-07	-0.538401	0.607	0.835	0.0148005	Ces1d	IPhC_IBC	S5_vs_S1	Down
9.56717e-10	-0.543563	0	0.27	2.00461e-05	Bex3	IPhC_IBC	S5_vs_S1	Down
7.5943e-08	-0.545889	0.41	0.696	0.00159123	Rab15	IPhC_IBC	S5_vs_S1	Down
4.72149e-10	-0.549928	0	0.278	9.89293e-06	2900097C17Rik	IPhC_IBC	S5_vs_S1	Down
4.69894e-07	-0.559883	0.877	0.965	0.0098457	Gsn	IPhC_IBC	S5_vs_S1	Down
6.36962e-09	-0.571025	0.033	0.313	0.000133463	Sorbs1	IPhC_IBC	S5_vs_S1	Down
3.63821e-09	-0.572724	0.549	0.826	7.62315e-05	Tbx2	IPhC_IBC	S5_vs_S1	Down
7.71202e-09	-0.583842	0	0.243	0.00016159	Kmt5a	IPhC_IBC	S5_vs_S1	Down
1.53051e-08	-0.584522	0	0.235	0.000320689	Slc25a30	IPhC_IBC	S5_vs_S1	Down
5.49251e-11	-0.596456	0	0.304	1.15085e-06	Trir	IPhC_IBC	S5_vs_S1	Down
5.49251e-11	-0.607286	0	0.304	1.15085e-06	Nop53	IPhC_IBC	S5_vs_S1	Down
5.49251e-11	-0.608671	0	0.304	1.15085e-06	Rtraf	IPhC_IBC	S5_vs_S1	Down
9.56717e-10	-0.616842	0	0.27	2.00461e-05	Rexo5	IPhC_IBC	S5_vs_S1	Down
2.65154e-11	-0.617746	0	0.313	5.55578e-07	Cops9	IPhC_IBC	S5_vs_S1	Down
8.31052e-07	-0.621744	0.82	0.904	0.017413	Ttll3	IPhC_IBC	S5_vs_S1	Down
2.31755e-10	-0.634723	0	0.287	4.85597e-06	Sem1	IPhC_IBC	S5_vs_S1	Down
2.31755e-10	-0.634828	0	0.287	4.85597e-06	Rida	IPhC_IBC	S5_vs_S1	Down
4.80037e-09	-0.638543	0.295	0.643	0.000100582	9130008F23Rik	IPhC_IBC	S5_vs_S1	Down
5.81483e-08	-0.658268	0.123	0.435	0.00121838	Abi3bp	IPhC_IBC	S5_vs_S1	Down
2.31755e-10	-0.666107	0	0.287	4.85597e-06	CT025619.1	IPhC_IBC	S5_vs_S1	Down
1.13137e-10	-0.677322	0	0.296	2.37056e-06	AC149090.1	IPhC_IBC	S5_vs_S1	Down
1.35964e-12	-0.679793	0	0.348	2.84884e-08	Mindy2	IPhC_IBC	S5_vs_S1	Down
1.75798e-11	-0.701504	0.205	0.643	3.68349e-07	Cpa6	IPhC_IBC	S5_vs_S1	Down
1.37662e-13	-0.718687	0	0.374	2.88443e-09	Hpf1	IPhC_IBC	S5_vs_S1	Down
1.94579e-07	-0.735504	0.549	0.8	0.00407701	Slc38a2	IPhC_IBC	S5_vs_S1	Down
6.07459e-12	-0.816434	0	0.33	1.27281e-07	Gm47283	IPhC_IBC	S5_vs_S1	Down
6.07459e-12	-0.84196	0	0.33	1.27281e-07	Tceal9	IPhC_IBC	S5_vs_S1	Down
2.90025e-14	-0.856959	0	0.391	6.07688e-10	Grk3	IPhC_IBC	S5_vs_S1	Down
3.89292e-22	-1.02898	0.902	0.983	8.15684e-18	Sparc	IPhC_IBC	S5_vs_S1	Down
5.95867e-15	-1.04839	0	0.409	1.24852e-10	Elob	IPhC_IBC	S5_vs_S1	Down
2.32796e-16	-1.1268	0	0.443	4.87778e-12	Afdn	IPhC_IBC	S5_vs_S1	Down
5.28796e-16	-1.15138	0	0.435	1.10799e-11	Rack1	IPhC_IBC	S5_vs_S1	Down
2.67515e-15	-1.36529	0	0.417	5.60523e-11	Washc2	IPhC_IBC	S5_vs_S1	Down
2.89537e-21	-2.51489	0	0.557	6.06666e-17	Rflnb	IPhC_IBC	S5_vs_S1	Down
2.35361e-13	0.974628	0.459	0.069	4.93152e-09	S100a9	IPhC_IBC	S5_vs_S2	Up
1.31787e-12	0.858575	0.418	0.062	2.76133e-08	S100a8	IPhC_IBC	S5_vs_S2	Up
1.18353e-08	0.472142	1	1	0.000247985	Gm42418	IPhC_IBC	S5_vs_S2	Up
1.37131e-06	-0.628901	0.205	0.479	0.028733	Cpa6	IPhC_IBC	S5_vs_S2	Down
8.96419e-10	1.3208	0.849	0.6	1.87827e-05	Tmsb10	IPhC_IBC	S12_vs_S1	Up
3.27813e-07	1.18169	0.453	0.113	0.00686867	Bst2	IPhC_IBC	S12_vs_S1	Up
9.97635e-09	1.00921	0.434	0.07	0.000209034	H2-Q4	IPhC_IBC	S12_vs_S1	Up
1.72442e-11	0.98986	0.962	0.896	3.61318e-07	Dbi	IPhC_IBC	S12_vs_S1	Up
6.4098e-09	0.950871	0.698	0.27	0.000134305	Wbp5	IPhC_IBC	S12_vs_S1	Up
4.36768e-09	0.86443	0.302	0.009	9.1516e-05	Rtp4	IPhC_IBC	S12_vs_S1	Up
1.1244e-07	0.864323	0.925	0.757	0.00235596	Hsp90aa1	IPhC_IBC	S12_vs_S1	Up
2.36086e-09	0.861014	0.736	0.278	4.94672e-05	Tceb2	IPhC_IBC	S12_vs_S1	Up
1.24009e-06	0.858645	0.509	0.165	0.0259836	Ifi27	IPhC_IBC	S12_vs_S1	Up
1.25281e-06	0.858476	0.736	0.409	0.0262502	Cd24a	IPhC_IBC	S12_vs_S1	Up
3.44011e-11	0.845846	0.83	0.313	7.20805e-07	Gnb2l1	IPhC_IBC	S12_vs_S1	Up
3.35751e-09	0.82276	0.623	0.191	7.03499e-05	Tceb1	IPhC_IBC	S12_vs_S1	Up
4.7192e-10	0.803417	0.943	0.757	9.88814e-06	Rpl13a	IPhC_IBC	S12_vs_S1	Up
9.48063e-08	0.777042	0.792	0.365	0.00198648	Mllt4	IPhC_IBC	S12_vs_S1	Up
1.47233e-07	0.775791	0.792	0.522	0.00308498	H2-D1	IPhC_IBC	S12_vs_S1	Up
1.68751e-08	0.731431	0.585	0.157	0.000353584	PISD	IPhC_IBC	S12_vs_S1	Up
1.45611e-07	0.721861	0.943	0.843	0.00305099	Hspa8	IPhC_IBC	S12_vs_S1	Up
3.08147e-07	0.712173	0.34	0.052	0.00645661	Oasl2	IPhC_IBC	S12_vs_S1	Up
3.25542e-08	0.701493	0.623	0.209	0.000682108	Myeov2	IPhC_IBC	S12_vs_S1	Up
7.49722e-07	0.659884	0.604	0.226	0.0157089	2700029M09Rik	IPhC_IBC	S12_vs_S1	Up
7.22449e-08	0.59938	0.642	0.2	0.00151375	Ept1	IPhC_IBC	S12_vs_S1	Up
1.51634e-06	0.593243	0.547	0.183	0.0317719	2810428I15Rik	IPhC_IBC	S12_vs_S1	Up
1.02334e-06	0.516785	0.528	0.174	0.021442	1810043H04Rik	IPhC_IBC	S12_vs_S1	Up
1.67304e-06	0.514918	0.925	0.939	0.0350553	Hsp90ab1	IPhC_IBC	S12_vs_S1	Up
7.99755e-07	0.487581	0.585	0.2	0.0167573	Ngfrap1	IPhC_IBC	S12_vs_S1	Up
7.20854e-07	0.404316	0.434	0.096	0.0151041	l7Rn6	IPhC_IBC	S12_vs_S1	Up
1.73717e-06	0.340369	0.189	0	0.0363988	Psmb9	IPhC_IBC	S12_vs_S1	Up
3.98402e-07	-0.593286	0.245	0.661	0.00834772	Lox	IPhC_IBC	S12_vs_S1	Down
5.7313e-07	-0.648821	0.453	0.774	0.0120088	Cirbp	IPhC_IBC	S12_vs_S1	Down
1.28352e-06	-0.679793	0	0.348	0.0268935	Mindy2	IPhC_IBC	S12_vs_S1	Down
3.9904e-07	-0.718687	0	0.374	0.00836109	Hpf1	IPhC_IBC	S12_vs_S1	Down
1.15936e-07	-0.792677	0.566	0.861	0.00242921	Slitrk6	IPhC_IBC	S12_vs_S1	Down
2.01851e-07	-0.816726	0.491	0.887	0.00422938	Ptgds	IPhC_IBC	S12_vs_S1	Down
4.22338e-07	-0.850595	0.698	0.904	0.00884924	Ttll3	IPhC_IBC	S12_vs_S1	Down
1.7925e-07	-0.856959	0	0.391	0.00375583	Grk3	IPhC_IBC	S12_vs_S1	Down
5.99442e-08	-0.888704	0.019	0.435	0.00125601	Abi3bp	IPhC_IBC	S12_vs_S1	Down
3.29877e-07	-0.940393	0.321	0.643	0.00691191	Id4	IPhC_IBC	S12_vs_S1	Down
7.9106e-08	-1.04839	0	0.409	0.00165751	Elob	IPhC_IBC	S12_vs_S1	Down
1.45805e-08	-1.1268	0	0.443	0.000305505	Afdn	IPhC_IBC	S12_vs_S1	Down
8.38256e-16	-1.13651	0.925	0.983	1.7564e-11	Sparc	IPhC_IBC	S12_vs_S1	Down
2.241e-08	-1.15138	0	0.435	0.000469556	Rack1	IPhC_IBC	S12_vs_S1	Down
3.11929e-12	-1.16916	0.038	0.643	6.53586e-08	Cpa6	IPhC_IBC	S12_vs_S1	Down
5.21955e-08	-1.36529	0	0.417	0.00109365	Washc2	IPhC_IBC	S12_vs_S1	Down
3.44673e-11	-2.51489	0	0.557	7.22193e-07	Rflnb	IPhC_IBC	S12_vs_S1	Down
1.7781e-11	1.01897	0.434	0.049	3.72564e-07	H2-Q4	IPhC_IBC	S12_vs_S2	Up
1.02046e-06	0.971204	0.849	0.681	0.0213816	Tmsb10	IPhC_IBC	S12_vs_S2	Up
6.08729e-07	0.886014	0.717	0.368	0.0127547	H2-K1	IPhC_IBC	S12_vs_S2	Up
4.22443e-09	0.853178	0.83	0.438	8.85145e-05	Adipor2	IPhC_IBC	S12_vs_S2	Up
1.35758e-06	0.795916	0.811	0.583	0.0284455	Fxyd6	IPhC_IBC	S12_vs_S2	Up
5.38331e-09	0.775356	0.962	0.875	0.000112796	Dbi	IPhC_IBC	S12_vs_S2	Up
1.26807e-10	0.626517	0.472	0.069	2.657e-06	S100a9	IPhC_IBC	S12_vs_S2	Up
2.03017e-06	0.586149	0.83	0.576	0.0425382	Marcksl1	IPhC_IBC	S12_vs_S2	Up
1.94876e-06	0.534399	0.377	0.083	0.0408324	Gadd45b	IPhC_IBC	S12_vs_S2	Up
1.71171e-07	0.487632	0.358	0.062	0.00358654	S100a8	IPhC_IBC	S12_vs_S2	Up
1.10183e-06	0.462531	0.547	0.181	0.0230866	Tsen15	IPhC_IBC	S12_vs_S2	Up
1.81169e-06	0.455118	0.34	0.069	0.0379602	Avpi1	IPhC_IBC	S12_vs_S2	Up
9.80324e-08	0.340369	0.189	0	0.00205407	Psmb9	IPhC_IBC	S12_vs_S2	Up
7.62567e-07	-0.504191	0.925	0.944	0.0159781	Son	IPhC_IBC	S12_vs_S2	Down
3.0723e-08	-0.904442	0.566	0.854	0.000643738	Slitrk6	IPhC_IBC	S12_vs_S2	Down
3.22817e-10	-0.966894	0.491	0.917	6.76397e-06	Ptgds	IPhC_IBC	S12_vs_S2	Down
1.86274e-08	-1.09656	0.038	0.479	0.0003903	Cpa6	IPhC_IBC	S12_vs_S2	Down
1.41995e-10	0.93651	0.943	0.803	2.97523e-06	Hspa8	IPhC_IBC	S12_vs_S5	Up
1.80488e-06	0.878031	0.925	0.787	0.0378176	Hsp90aa1	IPhC_IBC	S12_vs_S5	Up
3.83336e-07	0.690508	0.321	0.041	0.00803204	Socs1	IPhC_IBC	S12_vs_S5	Up
7.82158e-08	0.416694	0.358	0.049	0.00163886	Pard6a	IPhC_IBC	S12_vs_S5	Up
7.4255e-07	-1.04268	0.491	0.836	0.0155586	Ptgds	IPhC_IBC	S12_vs_S5	Down
3.72217e-07	1.14384	0.375	0.113	0.00779907	Bst2	IPhC_IBC	S15_vs_S1	Up
8.798e-09	0.972109	0.75	0.6	0.000184344	Tmsb10	IPhC_IBC	S15_vs_S1	Up
7.57104e-09	0.971316	0.55	0.252	0.000158636	Cep41	IPhC_IBC	S15_vs_S1	Up
1.08263e-06	0.816991	0.531	0.235	0.0226843	Hspa1b	IPhC_IBC	S15_vs_S1	Up
7.80624e-10	0.752163	0.512	0.165	1.63564e-05	Ifi27	IPhC_IBC	S15_vs_S1	Up
3.30147e-08	0.722635	0.7	0.409	0.000691756	Cd24a	IPhC_IBC	S15_vs_S1	Up
2.47256e-18	0.691811	0.956	0.939	5.18076e-14	Hsp90ab1	IPhC_IBC	S15_vs_S1	Up
2.77288e-09	0.630647	0.869	0.661	5.81001e-05	Tmsb4x	IPhC_IBC	S15_vs_S1	Up
2.95727e-09	0.596615	0.9	0.87	6.19638e-05	Rps24	IPhC_IBC	S15_vs_S1	Up
9.83605e-11	0.557692	0.9	0.757	2.06095e-06	Hsp90aa1	IPhC_IBC	S15_vs_S1	Up
1.71108e-07	0.557035	0.706	0.478	0.00358523	Hmgn1	IPhC_IBC	S15_vs_S1	Up
1.20262e-08	0.540913	0.869	0.826	0.000251984	Pebp1	IPhC_IBC	S15_vs_S1	Up
1.06057e-08	0.522576	0.975	0.957	0.000222221	Rplp1	IPhC_IBC	S15_vs_S1	Up
5.00469e-10	0.505763	0.894	0.843	1.04863e-05	Hspa8	IPhC_IBC	S15_vs_S1	Up
8.9687e-07	0.499639	0.206	0.009	0.0187921	Rtp4	IPhC_IBC	S15_vs_S1	Up
8.43044e-07	0.49305	0.844	0.757	0.0176643	Rpl12	IPhC_IBC	S15_vs_S1	Up
3.59056e-07	0.421705	0.925	0.878	0.00752329	Rpl28	IPhC_IBC	S15_vs_S1	Up
1.03973e-06	0.417647	0.938	0.904	0.0217855	Rps20	IPhC_IBC	S15_vs_S1	Up
1.17902e-06	0.412327	0.925	0.843	0.024704	Rpsa	IPhC_IBC	S15_vs_S1	Up
2.29721e-06	0.412292	0.919	0.904	0.0481334	Rps27	IPhC_IBC	S15_vs_S1	Up
9.45875e-07	0.401693	0.944	0.939	0.0198189	Rps8	IPhC_IBC	S15_vs_S1	Up
1.60488e-06	0.389328	0.2	0.009	0.033627	Mapk12	IPhC_IBC	S15_vs_S1	Up
9.21241e-07	0.374631	0.894	0.904	0.0193028	Rpl8	IPhC_IBC	S15_vs_S1	Up
2.12886e-06	-0.306785	0.025	0.191	0.0446061	Kcnh8	IPhC_IBC	S15_vs_S1	Down
1.1536e-06	-0.321962	0.044	0.243	0.0241715	Sema3d	IPhC_IBC	S15_vs_S1	Down
3.85664e-07	-0.32801	0.069	0.304	0.00808081	Sema6d	IPhC_IBC	S15_vs_S1	Down
1.2999e-06	-0.339244	0.425	0.687	0.0272368	Fut8	IPhC_IBC	S15_vs_S1	Down
1.87718e-06	-0.354302	0.656	0.826	0.0393325	Tbx2	IPhC_IBC	S15_vs_S1	Down
9.78906e-07	-0.364972	0.056	0.261	0.020511	Kcnmb4	IPhC_IBC	S15_vs_S1	Down
2.20805e-07	-0.365119	0.006	0.174	0.00462653	Syt1	IPhC_IBC	S15_vs_S1	Down
1.81816e-06	-0.367646	0.738	0.939	0.038096	Slc12a7	IPhC_IBC	S15_vs_S1	Down
1.47586e-06	-0.370291	0.75	0.904	0.0309237	Auts2	IPhC_IBC	S15_vs_S1	Down
4.48487e-08	-0.423424	0.219	0.504	0.000939715	6430573F11Rik	IPhC_IBC	S15_vs_S1	Down
4.34133e-07	-0.428349	0.588	0.835	0.00909638	Kif2a	IPhC_IBC	S15_vs_S1	Down
1.20829e-06	-0.42958	0.138	0.391	0.0253173	Prdm12	IPhC_IBC	S15_vs_S1	Down
1.62824e-07	-0.441132	0.738	0.887	0.00341165	Atp1b1	IPhC_IBC	S15_vs_S1	Down
3.12647e-08	-0.44217	0.012	0.209	0.00065509	Wisp1	IPhC_IBC	S15_vs_S1	Down
1.30106e-07	-0.45677	0.706	0.896	0.00272611	Kcnj16	IPhC_IBC	S15_vs_S1	Down
2.16436e-06	-0.463542	0.206	0.452	0.0453498	Dct	IPhC_IBC	S15_vs_S1	Down
8.68975e-07	-0.464482	0.419	0.661	0.0182076	Smpdl3a	IPhC_IBC	S15_vs_S1	Down
1.97135e-06	-0.466092	0.4	0.626	0.0413057	Zmat3	IPhC_IBC	S15_vs_S1	Down
8.49409e-08	-0.469041	0.231	0.53	0.00177977	Megf9	IPhC_IBC	S15_vs_S1	Down
6.83638e-07	-0.492573	0.844	0.939	0.0143243	Kif21a	IPhC_IBC	S15_vs_S1	Down
4.42774e-09	-0.498914	0.8	0.939	9.27745e-05	Fibin	IPhC_IBC	S15_vs_S1	Down
8.72781e-07	-0.508534	0.5	0.739	0.0182874	Paqr8	IPhC_IBC	S15_vs_S1	Down
1.26938e-09	-0.517674	0.469	0.774	2.65973e-05	Cirbp	IPhC_IBC	S15_vs_S1	Down
1.61242e-09	-0.54275	0.138	0.461	3.37849e-05	Cemip	IPhC_IBC	S15_vs_S1	Down
2.49779e-07	-0.55682	0.206	0.461	0.00523362	Arfgap2	IPhC_IBC	S15_vs_S1	Down
9.47129e-13	-0.556867	0.025	0.348	1.98452e-08	Tspo2	IPhC_IBC	S15_vs_S1	Down
9.36539e-07	-0.563271	0.444	0.704	0.0196233	Ednrb	IPhC_IBC	S15_vs_S1	Down
2.52503e-08	-0.566531	0.638	0.835	0.000529068	Ces1d	IPhC_IBC	S15_vs_S1	Down
1.56404e-06	-0.568935	0.488	0.687	0.0327712	Ehd3	IPhC_IBC	S15_vs_S1	Down
4.9335e-07	-0.571764	0.306	0.548	0.0103372	Tsc22d3	IPhC_IBC	S15_vs_S1	Down
3.73325e-10	-0.574758	0.3	0.652	7.82227e-06	Parm1	IPhC_IBC	S15_vs_S1	Down
1.64403e-06	-0.580007	0.438	0.635	0.0344473	C530008M17Rik	IPhC_IBC	S15_vs_S1	Down
1.35437e-06	-0.587337	0.188	0.452	0.0283782	Ank3	IPhC_IBC	S15_vs_S1	Down
1.58055e-10	-0.588232	0.762	0.93	3.31174e-06	Gjb6	IPhC_IBC	S15_vs_S1	Down
1.06727e-08	-0.59068	0.675	0.93	0.000223626	Gpatch8	IPhC_IBC	S15_vs_S1	Down
4.31969e-10	-0.617429	0.131	0.452	9.05104e-06	Tesk2	IPhC_IBC	S15_vs_S1	Down
1.37773e-10	-0.620045	0.638	0.861	2.88676e-06	Slitrk6	IPhC_IBC	S15_vs_S1	Down
1.52942e-10	-0.635634	0.475	0.809	3.2046e-06	Dpp4	IPhC_IBC	S15_vs_S1	Down
3.88844e-18	-0.639683	0.844	0.974	8.14744e-14	Far1	IPhC_IBC	S15_vs_S1	Down
5.61054e-12	-0.652286	0.081	0.435	1.17558e-07	Abi3bp	IPhC_IBC	S15_vs_S1	Down
7.50823e-10	-0.655241	0.162	0.478	1.5732e-05	Egfl6	IPhC_IBC	S15_vs_S1	Down
2.32821e-16	-0.757564	0.2	0.661	4.87829e-12	Lox	IPhC_IBC	S15_vs_S1	Down
1.69963e-12	-0.76325	0.4	0.73	3.56123e-08	Sorl1	IPhC_IBC	S15_vs_S1	Down
5.82516e-21	-0.914497	0.094	0.643	1.22054e-16	Cpa6	IPhC_IBC	S15_vs_S1	Down
6.28492e-07	-1.02104	0.256	0.487	0.0131688	Lum	IPhC_IBC	S15_vs_S1	Down
2.15878e-17	-1.0727	0.638	0.904	4.5233e-13	Ttll3	IPhC_IBC	S15_vs_S1	Down
1.12475e-27	-1.14822	0.875	0.983	2.35669e-23	Sparc	IPhC_IBC	S15_vs_S1	Down
6.28362e-28	2.58044	0.6	0	1.31661e-23	Rflnb	IPhC_IBC	S15_vs_S2	Up
2.505e-23	1.61159	0.519	0	5.24873e-19	Rack1	IPhC_IBC	S15_vs_S2	Up
4.85795e-20	1.25989	0.456	0	1.01789e-15	Elob	IPhC_IBC	S15_vs_S2	Up
2.49175e-21	1.25886	0.481	0	5.22097e-17	Afdn	IPhC_IBC	S15_vs_S2	Up
8.79007e-19	0.999412	0.431	0	1.84178e-14	Sem1	IPhC_IBC	S15_vs_S2	Up
3.63824e-18	0.963142	0.419	0	7.62321e-14	Cops9	IPhC_IBC	S15_vs_S2	Up
8.32182e-10	0.915485	0.55	0.243	1.74367e-05	Cep41	IPhC_IBC	S15_vs_S2	Up
5.90902e-17	0.898961	0.394	0	1.23812e-12	Tceal9	IPhC_IBC	S15_vs_S2	Up
4.56719e-16	0.890348	0.375	0	9.56963e-12	AC149090.1	IPhC_IBC	S15_vs_S2	Up
1.59277e-08	0.823818	0.2	0	0.000333733	Cebpd	IPhC_IBC	S15_vs_S2	Up
7.13689e-13	0.72558	0.519	0.153	1.49539e-08	Pgk1	IPhC_IBC	S15_vs_S2	Up
1.74785e-15	0.701861	0.362	0	3.66226e-11	Nop53	IPhC_IBC	S15_vs_S2	Up
2.43534e-14	0.691016	0.338	0	5.10276e-10	Rtraf	IPhC_IBC	S15_vs_S2	Up
1.26828e-14	0.68409	0.344	0	2.65743e-10	Trir	IPhC_IBC	S15_vs_S2	Up
5.98693e-13	0.667674	0.306	0	1.25444e-08	2900097C17Rik	IPhC_IBC	S15_vs_S2	Up
2.43534e-14	0.650575	0.338	0	5.10276e-10	Rex1bd	IPhC_IBC	S15_vs_S2	Up
1.01377e-10	0.641138	0.631	0.264	2.12415e-06	Eya4	IPhC_IBC	S15_vs_S2	Up
3.18055e-13	0.619934	0.312	0	6.66421e-09	Snu13	IPhC_IBC	S15_vs_S2	Up
2.43534e-14	0.61914	0.338	0	5.10276e-10	Hpf1	IPhC_IBC	S15_vs_S2	Up
1.08155e-06	0.616651	0.512	0.243	0.0226617	B2m	IPhC_IBC	S15_vs_S2	Up
1.26828e-14	0.61414	0.344	0	2.65743e-10	Bex3	IPhC_IBC	S15_vs_S2	Up
8.8432e-10	0.603024	0.231	0	1.85292e-05	Carmil1	IPhC_IBC	S15_vs_S2	Up
2.21854e-11	0.592188	0.831	0.625	4.64852e-07	Rpl15	IPhC_IBC	S15_vs_S2	Up
1.30755e-06	0.591744	0.731	0.583	0.027397	Fxyd6	IPhC_IBC	S15_vs_S2	Up
1.92701e-07	0.590067	0.7	0.417	0.00403767	Cd24a	IPhC_IBC	S15_vs_S2	Up
1.12259e-12	0.586317	0.3	0	2.35217e-08	Mindy2	IPhC_IBC	S15_vs_S2	Up
1.12259e-12	0.5839	0.3	0	2.35217e-08	Washc2	IPhC_IBC	S15_vs_S2	Up
7.23295e-12	0.579577	0.281	0	1.51552e-07	Grk3	IPhC_IBC	S15_vs_S2	Up
2.43534e-14	0.579186	0.338	0	5.10276e-10	Atp5o.1	IPhC_IBC	S15_vs_S2	Up
5.98693e-13	0.572083	0.306	0	1.25444e-08	CT025619.1	IPhC_IBC	S15_vs_S2	Up
2.16604e-06	0.566873	0.531	0.25	0.045385	Hspa1b	IPhC_IBC	S15_vs_S2	Up
2.09686e-12	0.555406	0.294	0	4.39355e-08	Nbdy	IPhC_IBC	S15_vs_S2	Up
4.5087e-08	0.545622	0.356	0.09	0.000944707	Padi2	IPhC_IBC	S15_vs_S2	Up
1.68307e-13	0.53646	0.319	0	3.52653e-09	Ndufaf8	IPhC_IBC	S15_vs_S2	Up
6.90298e-07	0.536427	0.594	0.347	0.0144638	Myl6	IPhC_IBC	S15_vs_S2	Up
2.70047e-07	0.535986	0.506	0.236	0.0056583	Ddx50	IPhC_IBC	S15_vs_S2	Up
3.90178e-12	0.531911	0.288	0	8.17539e-08	Rida	IPhC_IBC	S15_vs_S2	Up
2.45791e-11	0.525025	0.269	0	5.15006e-07	Kmt5a	IPhC_IBC	S15_vs_S2	Up
2.1121e-06	0.522681	0.519	0.243	0.0442548	Cd63	IPhC_IBC	S15_vs_S2	Up
8.8432e-10	0.521748	0.231	0	1.85292e-05	Jpt1	IPhC_IBC	S15_vs_S2	Up
1.68307e-13	0.518897	0.319	0	3.52653e-09	Eloc	IPhC_IBC	S15_vs_S2	Up
1.16781e-06	0.515464	0.619	0.375	0.0244692	Manf	IPhC_IBC	S15_vs_S2	Up
2.09686e-12	0.51378	0.294	0	4.39355e-08	Nsd3	IPhC_IBC	S15_vs_S2	Up
9.97536e-08	0.510877	0.612	0.306	0.00209014	Hnrnpu	IPhC_IBC	S15_vs_S2	Up
1.29121e-08	0.489238	0.869	0.806	0.000270548	Pebp1	IPhC_IBC	S15_vs_S2	Up
7.23295e-12	0.481037	0.281	0	1.51552e-07	Mettl26	IPhC_IBC	S15_vs_S2	Up
8.9932e-09	0.475987	0.206	0	0.000188435	Cavin3	IPhC_IBC	S15_vs_S2	Up
7.23295e-12	0.471976	0.281	0	1.51552e-07	Vps28	IPhC_IBC	S15_vs_S2	Up
8.23084e-11	0.469097	0.256	0	1.72461e-06	Ss18l2	IPhC_IBC	S15_vs_S2	Up
1.49808e-10	0.467425	0.25	0	3.13892e-06	Mesd	IPhC_IBC	S15_vs_S2	Up
3.90178e-12	0.462512	0.288	0	8.17539e-08	Naxd	IPhC_IBC	S15_vs_S2	Up
1.94765e-07	0.459232	0.869	0.646	0.0040809	Tmsb4x	IPhC_IBC	S15_vs_S2	Up
6.9042e-07	0.456342	0.256	0.049	0.0144664	H2-Q4	IPhC_IBC	S15_vs_S2	Up
4.50602e-11	0.454578	0.262	0	9.44147e-07	Retreg1	IPhC_IBC	S15_vs_S2	Up
8.23084e-11	0.454539	0.256	0	1.72461e-06	Erg28	IPhC_IBC	S15_vs_S2	Up
2.90595e-07	0.437584	0.869	0.757	0.00608884	Rplp0	IPhC_IBC	S15_vs_S2	Up
6.85443e-07	0.433821	0.456	0.181	0.0143621	Ppm1a	IPhC_IBC	S15_vs_S2	Up
8.8432e-10	0.422311	0.231	0	1.85292e-05	Ppp4r3b	IPhC_IBC	S15_vs_S2	Up
7.23295e-12	0.419069	0.281	0	1.51552e-07	Retreg2	IPhC_IBC	S15_vs_S2	Up
1.58718e-09	0.416407	0.225	0	3.32562e-05	Nectin2	IPhC_IBC	S15_vs_S2	Up
1.58718e-09	0.415837	0.225	0	3.32562e-05	Rexo5	IPhC_IBC	S15_vs_S2	Up
1.51844e-07	0.415285	0.175	0	0.00318159	Fmc1	IPhC_IBC	S15_vs_S2	Up
2.79228e-10	0.410487	0.956	0.972	5.85067e-06	Hsp90ab1	IPhC_IBC	S15_vs_S2	Up
2.71694e-10	0.409745	0.244	0	5.69281e-06	Mia2	IPhC_IBC	S15_vs_S2	Up
1.58718e-09	0.408027	0.225	0	3.32562e-05	Mrpl58	IPhC_IBC	S15_vs_S2	Up
8.9932e-09	0.399796	0.206	0	0.000188435	Erbin	IPhC_IBC	S15_vs_S2	Up
4.94849e-08	0.399064	0.188	0	0.00103686	Tug1	IPhC_IBC	S15_vs_S2	Up
8.9932e-09	0.397884	0.206	0	0.000188435	Mcrip1	IPhC_IBC	S15_vs_S2	Up
8.9932e-09	0.39404	0.206	0	0.000188435	Gm47283	IPhC_IBC	S15_vs_S2	Up
4.60394e-07	0.392117	0.162	0	0.00964663	Ints6l	IPhC_IBC	S15_vs_S2	Up
1.36941e-07	0.378784	0.319	0.069	0.00286932	Avpi1	IPhC_IBC	S15_vs_S2	Up
1.05317e-06	0.377236	0.294	0.069	0.0220671	Sorbs1	IPhC_IBC	S15_vs_S2	Up
1.51844e-07	0.374181	0.175	0	0.00318159	Meltf	IPhC_IBC	S15_vs_S2	Up
1.58718e-09	0.371794	0.225	0	3.32562e-05	Ptpa	IPhC_IBC	S15_vs_S2	Up
8.9932e-09	0.355108	0.206	0	0.000188435	E530011L22Rik	IPhC_IBC	S15_vs_S2	Up
1.58718e-09	0.342326	0.225	0	3.32562e-05	Lnpk	IPhC_IBC	S15_vs_S2	Up
4.60394e-07	0.340805	0.162	0	0.00964663	Atn1	IPhC_IBC	S15_vs_S2	Up
2.71694e-10	0.337863	0.244	0	5.69281e-06	Washc3	IPhC_IBC	S15_vs_S2	Up
4.94849e-08	0.336941	0.188	0	0.00103686	Hikeshi	IPhC_IBC	S15_vs_S2	Up
8.9932e-09	0.334146	0.206	0	0.000188435	Plpbp	IPhC_IBC	S15_vs_S2	Up
2.83904e-09	0.325922	0.219	0	5.94863e-05	Naxe	IPhC_IBC	S15_vs_S2	Up
5.26049e-07	0.317206	0.262	0.049	0.0110223	Nacc1	IPhC_IBC	S15_vs_S2	Up
8.9932e-09	0.315239	0.206	0	0.000188435	Smim27	IPhC_IBC	S15_vs_S2	Up
2.37954e-06	0.31167	0.144	0	0.0498586	Cop1	IPhC_IBC	S15_vs_S2	Up
2.81189e-08	0.308797	0.194	0	0.000589176	Utp11	IPhC_IBC	S15_vs_S2	Up
7.98211e-07	0.307932	0.156	0	0.0167249	Kmt5b	IPhC_IBC	S15_vs_S2	Up
2.64789e-07	0.306819	0.169	0	0.00554812	Ccdc85c	IPhC_IBC	S15_vs_S2	Up
1.89193e-07	0.305353	0.238	0.028	0.00396417	Bmp6	IPhC_IBC	S15_vs_S2	Up
8.68155e-08	0.303247	0.181	0	0.00181905	Cryzl2	IPhC_IBC	S15_vs_S2	Up
4.60394e-07	0.300476	0.162	0	0.00964663	Ppp4r3a	IPhC_IBC	S15_vs_S2	Up
2.81189e-08	0.299395	0.194	0	0.000589176	Gm17018	IPhC_IBC	S15_vs_S2	Up
4.94849e-08	0.29533	0.188	0	0.00103686	Nectin3	IPhC_IBC	S15_vs_S2	Up
8.68155e-08	0.295281	0.181	0	0.00181905	Mosmo	IPhC_IBC	S15_vs_S2	Up
1.59277e-08	0.28855	0.2	0	0.000333733	Nsmce3	IPhC_IBC	S15_vs_S2	Up
2.37954e-06	0.281818	0.144	0	0.0498586	Crybg1	IPhC_IBC	S15_vs_S2	Up
2.15615e-06	0.279002	0.194	0.021	0.0451778	Slc25a30	IPhC_IBC	S15_vs_S2	Up
8.68155e-08	0.278001	0.181	0	0.00181905	Bclaf3	IPhC_IBC	S15_vs_S2	Up
1.59277e-08	0.271321	0.2	0	0.000333733	Cenpx	IPhC_IBC	S15_vs_S2	Up
2.83904e-09	0.271151	0.219	0	5.94863e-05	Mfsd14a	IPhC_IBC	S15_vs_S2	Up
1.59277e-08	0.267139	0.2	0	0.000333733	Fam241b	IPhC_IBC	S15_vs_S2	Up
1.51844e-07	0.266103	0.175	0	0.00318159	Paxx	IPhC_IBC	S15_vs_S2	Up
2.81189e-08	0.250493	0.194	0	0.000589176	Smim26	IPhC_IBC	S15_vs_S2	Up
1.73449e-06	-0.291369	0.988	1	0.0363427	mt-Nd1	IPhC_IBC	S15_vs_S2	Down
2.38088e-07	-0.364829	0.119	0.368	0.00498866	Mesdc2	IPhC_IBC	S15_vs_S2	Down
6.00913e-08	-0.372108	0.988	0.993	0.00125909	mt-Nd2	IPhC_IBC	S15_vs_S2	Down
5.78037e-07	-0.372695	0.094	0.319	0.0121116	Rfwd2	IPhC_IBC	S15_vs_S2	Down
1.44338e-06	-0.38416	0.2	0.451	0.0302431	2700029M09Rik	IPhC_IBC	S15_vs_S2	Down
1.66515e-07	-0.390054	0.869	0.965	0.00348899	mt-Nd3	IPhC_IBC	S15_vs_S2	Down
5.14627e-09	-0.413834	0.094	0.375	0.00010783	Pvrl2	IPhC_IBC	S15_vs_S2	Down
5.54189e-08	-0.427428	0.069	0.306	0.00116119	Fam63a	IPhC_IBC	S15_vs_S2	Down
4.19322e-07	-0.434452	0.744	0.896	0.00878604	Scd1	IPhC_IBC	S15_vs_S2	Down
2.61718e-08	-0.442237	0.719	0.91	0.000548378	Car14	IPhC_IBC	S15_vs_S2	Down
1.07455e-06	-0.444843	0.138	0.382	0.022515	Ngfrap1	IPhC_IBC	S15_vs_S2	Down
2.02005e-06	-0.450241	0.194	0.438	0.0423262	Whsc1l1	IPhC_IBC	S15_vs_S2	Down
1.47234e-07	-0.459795	0.175	0.451	0.003085	Fam63b	IPhC_IBC	S15_vs_S2	Down
2.3173e-06	-0.45996	0.188	0.431	0.0485544	Atp5o	IPhC_IBC	S15_vs_S2	Down
2.95433e-07	-0.464738	0.788	0.868	0.00619021	Clk1	IPhC_IBC	S15_vs_S2	Down
3.56243e-08	-0.471544	0.875	0.951	0.000746437	Sparc	IPhC_IBC	S15_vs_S2	Down
1.0161e-06	-0.482251	0.231	0.5	0.0212904	Wbp5	IPhC_IBC	S15_vs_S2	Down
8.96826e-08	-0.504107	0.169	0.451	0.00187912	2700060E02Rik	IPhC_IBC	S15_vs_S2	Down
3.39378e-09	-0.506518	0.081	0.354	7.11098e-05	Pvrl3	IPhC_IBC	S15_vs_S2	Down
1.7034e-06	-0.508418	0.5	0.681	0.0356913	Paqr8	IPhC_IBC	S15_vs_S2	Down
7.06532e-09	-0.511839	0.762	0.924	0.00014804	Gjb6	IPhC_IBC	S15_vs_S2	Down
2.42719e-08	-0.516997	0.144	0.424	0.000508569	Ctage5	IPhC_IBC	S15_vs_S2	Down
8.47245e-09	-0.517757	0.125	0.403	0.000177523	2610020H08Rik	IPhC_IBC	S15_vs_S2	Down
1.21647e-13	-0.518189	0.844	0.993	2.54886e-09	Far1	IPhC_IBC	S15_vs_S2	Down
4.06431e-10	-0.530177	0.206	0.521	8.51596e-06	Dct	IPhC_IBC	S15_vs_S2	Down
1.7389e-09	-0.543802	0.038	0.285	3.64351e-05	RP23-354H24.9	IPhC_IBC	S15_vs_S2	Down
6.58083e-09	-0.544692	0.206	0.514	0.000137888	Adrbk2	IPhC_IBC	S15_vs_S2	Down
7.14261e-07	-0.549016	0.412	0.583	0.0149659	Nmt1	IPhC_IBC	S15_vs_S2	Down
9.10805e-09	-0.549653	0.188	0.486	0.000190841	Fam177a	IPhC_IBC	S15_vs_S2	Down
1.85086e-10	-0.553312	0.206	0.576	3.87812e-06	Myeov2	IPhC_IBC	S15_vs_S2	Down
5.00525e-08	-0.563172	0.4	0.618	0.00104875	Sorl1	IPhC_IBC	S15_vs_S2	Down
4.69872e-08	-0.57041	0.675	0.854	0.000984522	Gpatch8	IPhC_IBC	S15_vs_S2	Down
1.39761e-14	-0.58841	0.781	0.951	2.92841e-10	Rpl13a	IPhC_IBC	S15_vs_S2	Down
5.55478e-09	-0.589591	0.225	0.542	0.000116389	Shfm1	IPhC_IBC	S15_vs_S2	Down
1.81017e-08	-0.604448	0.2	0.472	0.000379285	Lox	IPhC_IBC	S15_vs_S2	Down
2.60146e-14	-0.604856	0.262	0.757	5.45084e-10	Tceb2	IPhC_IBC	S15_vs_S2	Down
1.67118e-13	-0.640606	0.706	0.896	3.50162e-09	Kcnj16	IPhC_IBC	S15_vs_S2	Down
3.38711e-09	-0.656216	0.094	0.361	7.097e-05	Aim1	IPhC_IBC	S15_vs_S2	Down
4.16421e-12	-0.658816	0.262	0.694	8.72526e-08	Gnb2l1	IPhC_IBC	S15_vs_S2	Down
1.29921e-13	-0.691117	0.306	0.736	2.72223e-09	Mllt4	IPhC_IBC	S15_vs_S2	Down
1.07027e-11	-0.699025	0.144	0.514	2.24254e-07	Ept1	IPhC_IBC	S15_vs_S2	Down
1.23201e-09	-0.708435	0.2	0.514	2.58144e-05	Gltscr2	IPhC_IBC	S15_vs_S2	Down
1.15104e-06	-0.712757	0.675	0.819	0.0241177	Ier2	IPhC_IBC	S15_vs_S2	Down
2.5359e-12	-0.731809	0.638	0.854	5.31347e-08	Slitrk6	IPhC_IBC	S15_vs_S2	Down
6.43543e-14	-0.738168	0.188	0.604	1.34842e-09	Vimp	IPhC_IBC	S15_vs_S2	Down
3.30195e-14	-0.744996	0.1	0.479	6.91857e-10	Lnp	IPhC_IBC	S15_vs_S2	Down
6.52793e-14	-0.841893	0.094	0.479	1.3678e-09	Cpa6	IPhC_IBC	S15_vs_S2	Down
7.7325e-13	-0.85747	0.638	0.84	1.62019e-08	Ttll3	IPhC_IBC	S15_vs_S2	Down
4.31754e-25	-1.00163	0.356	1	9.04655e-21	Fam101b	IPhC_IBC	S15_vs_S2	Down
1.56096e-21	-1.1654	0.175	0.674	3.27068e-17	Fam21	IPhC_IBC	S15_vs_S2	Down
1.32907e-08	-1.21072	0.488	0.736	0.000278481	Ceacam16	IPhC_IBC	S15_vs_S2	Down
1.61098e-24	2.58044	0.6	0	3.37549e-20	Rflnb	IPhC_IBC	S15_vs_S5	Up
1.95472e-20	1.61159	0.519	0	4.09572e-16	Rack1	IPhC_IBC	S15_vs_S5	Up
1.56176e-17	1.25989	0.456	0	3.27235e-13	Elob	IPhC_IBC	S15_vs_S5	Up
1.13871e-18	1.25886	0.481	0	2.38594e-14	Afdn	IPhC_IBC	S15_vs_S5	Up
1.99595e-16	0.999412	0.431	0	4.18211e-12	Sem1	IPhC_IBC	S15_vs_S5	Up
1.44979e-08	0.978776	0.531	0.205	0.000303775	Hspa1b	IPhC_IBC	S15_vs_S5	Up
6.95354e-16	0.963142	0.419	0	1.45697e-11	Cops9	IPhC_IBC	S15_vs_S5	Up
8.02539e-15	0.898961	0.394	0	1.68156e-10	Tceal9	IPhC_IBC	S15_vs_S5	Up
4.8138e-14	0.890348	0.375	0	1.00864e-09	AC149090.1	IPhC_IBC	S15_vs_S5	Up
1.76059e-07	0.823818	0.2	0	0.00368896	Cebpd	IPhC_IBC	S15_vs_S5	Up
8.51584e-12	0.741282	0.519	0.156	1.78432e-07	Pgk1	IPhC_IBC	S15_vs_S5	Up
7.60294e-16	0.720412	0.894	0.803	1.59304e-11	Hspa8	IPhC_IBC	S15_vs_S5	Up
1.55772e-13	0.701861	0.362	0	3.2639e-09	Nop53	IPhC_IBC	S15_vs_S5	Up
1.5566e-12	0.691016	0.338	0	3.26154e-08	Rtraf	IPhC_IBC	S15_vs_S5	Up
8.80561e-13	0.68409	0.344	0	1.84504e-08	Trir	IPhC_IBC	S15_vs_S5	Up
2.54022e-11	0.667674	0.306	0	5.32252e-07	2900097C17Rik	IPhC_IBC	S15_vs_S5	Up
1.5566e-12	0.650575	0.338	0	3.26154e-08	Rex1bd	IPhC_IBC	S15_vs_S5	Up
1.46398e-11	0.619934	0.312	0	3.06749e-07	Snu13	IPhC_IBC	S15_vs_S5	Up
1.5566e-12	0.61914	0.338	0	3.26154e-08	Hpf1	IPhC_IBC	S15_vs_S5	Up
3.94859e-07	0.617306	0.681	0.467	0.00827348	Hspe1	IPhC_IBC	S15_vs_S5	Up
8.80561e-13	0.61414	0.344	0	1.84504e-08	Bex3	IPhC_IBC	S15_vs_S5	Up
1.44074e-08	0.603024	0.231	0	0.000301879	Carmil1	IPhC_IBC	S15_vs_S5	Up
2.43489e-14	0.592474	0.956	0.91	5.10183e-10	Hsp90ab1	IPhC_IBC	S15_vs_S5	Up
4.39171e-11	0.586317	0.3	0	9.20194e-07	Mindy2	IPhC_IBC	S15_vs_S5	Up
4.39171e-11	0.5839	0.3	0	9.20194e-07	Washc2	IPhC_IBC	S15_vs_S5	Up
7.57592e-07	0.582616	0.619	0.385	0.0158738	Manf	IPhC_IBC	S15_vs_S5	Up
2.16766e-09	0.582079	0.831	0.664	4.54191e-05	Rpl15	IPhC_IBC	S15_vs_S5	Up
2.22143e-10	0.579577	0.281	0	4.65456e-06	Grk3	IPhC_IBC	S15_vs_S5	Up
1.5566e-12	0.579186	0.338	0	3.26154e-08	Atp5o.1	IPhC_IBC	S15_vs_S5	Up
2.54022e-11	0.572083	0.306	0	5.32252e-07	CT025619.1	IPhC_IBC	S15_vs_S5	Up
1.28943e-08	0.5714	0.9	0.787	0.000270174	Hsp90aa1	IPhC_IBC	S15_vs_S5	Up
7.5655e-11	0.555406	0.294	0	1.5852e-06	Nbdy	IPhC_IBC	S15_vs_S5	Up
8.40648e-12	0.53646	0.319	0	1.76141e-07	Ndufaf8	IPhC_IBC	S15_vs_S5	Up
1.29867e-10	0.531911	0.288	0	2.7211e-06	Rida	IPhC_IBC	S15_vs_S5	Up
6.43248e-10	0.525025	0.269	0	1.3478e-05	Kmt5a	IPhC_IBC	S15_vs_S5	Up
1.44074e-08	0.521748	0.231	0	0.000301879	Jpt1	IPhC_IBC	S15_vs_S5	Up
8.40648e-12	0.518897	0.319	0	1.76141e-07	Eloc	IPhC_IBC	S15_vs_S5	Up
7.5655e-11	0.51378	0.294	0	1.5852e-06	Nsd3	IPhC_IBC	S15_vs_S5	Up
9.76199e-07	0.483614	0.506	0.23	0.0204543	Ddx50	IPhC_IBC	S15_vs_S5	Up
2.22143e-10	0.481037	0.281	0	4.65456e-06	Mettl26	IPhC_IBC	S15_vs_S5	Up
1.07372e-07	0.475987	0.206	0	0.00224977	Cavin3	IPhC_IBC	S15_vs_S5	Up
2.22143e-10	0.471976	0.281	0	4.65456e-06	Vps28	IPhC_IBC	S15_vs_S5	Up
1.83738e-09	0.469097	0.256	0	3.84986e-05	Ss18l2	IPhC_IBC	S15_vs_S5	Up
3.08978e-09	0.467425	0.25	0	6.47402e-05	Mesd	IPhC_IBC	S15_vs_S5	Up
1.77832e-08	0.464136	0.294	0.033	0.00037261	Sorbs1	IPhC_IBC	S15_vs_S5	Up
1.29867e-10	0.462512	0.288	0	2.7211e-06	Naxd	IPhC_IBC	S15_vs_S5	Up
7.89757e-07	0.45486	0.869	0.77	0.0165478	Rplp0	IPhC_IBC	S15_vs_S5	Up
1.08898e-09	0.454578	0.262	0	2.28175e-05	Retreg1	IPhC_IBC	S15_vs_S5	Up
1.83738e-09	0.454539	0.256	0	3.84986e-05	Erg28	IPhC_IBC	S15_vs_S5	Up
1.44074e-08	0.422311	0.231	0	0.000301879	Ppp4r3b	IPhC_IBC	S15_vs_S5	Up
2.22143e-10	0.419069	0.281	0	4.65456e-06	Retreg2	IPhC_IBC	S15_vs_S5	Up
2.3916e-08	0.416407	0.225	0	0.000501112	Nectin2	IPhC_IBC	S15_vs_S5	Up
2.3916e-08	0.415837	0.225	0	0.000501112	Rexo5	IPhC_IBC	S15_vs_S5	Up
1.23625e-06	0.415285	0.175	0	0.0259031	Fmc1	IPhC_IBC	S15_vs_S5	Up
5.17874e-09	0.409745	0.244	0	0.00010851	Mia2	IPhC_IBC	S15_vs_S5	Up
2.3916e-08	0.408027	0.225	0	0.000501112	Mrpl58	IPhC_IBC	S15_vs_S5	Up
1.07372e-07	0.399796	0.206	0	0.00224977	Erbin	IPhC_IBC	S15_vs_S5	Up
4.69202e-07	0.399064	0.188	0	0.00983118	Tug1	IPhC_IBC	S15_vs_S5	Up
1.07372e-07	0.397884	0.206	0	0.00224977	Mcrip1	IPhC_IBC	S15_vs_S5	Up
1.07372e-07	0.39404	0.206	0	0.00224977	Gm47283	IPhC_IBC	S15_vs_S5	Up
1.23625e-06	0.374181	0.175	0	0.0259031	Meltf	IPhC_IBC	S15_vs_S5	Up
2.3916e-08	0.371794	0.225	0	0.000501112	Ptpa	IPhC_IBC	S15_vs_S5	Up
1.07372e-07	0.355108	0.206	0	0.00224977	E530011L22Rik	IPhC_IBC	S15_vs_S5	Up
1.43354e-06	0.349501	0.931	0.893	0.030037	Ubb	IPhC_IBC	S15_vs_S5	Up
2.3916e-08	0.342326	0.225	0	0.000501112	Lnpk	IPhC_IBC	S15_vs_S5	Up
5.17874e-09	0.337863	0.244	0	0.00010851	Washc3	IPhC_IBC	S15_vs_S5	Up
4.69202e-07	0.336941	0.188	0	0.00983118	Hikeshi	IPhC_IBC	S15_vs_S5	Up
1.07372e-07	0.334146	0.206	0	0.00224977	Plpbp	IPhC_IBC	S15_vs_S5	Up
3.95756e-08	0.325922	0.219	0	0.000829227	Naxe	IPhC_IBC	S15_vs_S5	Up
1.07372e-07	0.315239	0.206	0	0.00224977	Smim27	IPhC_IBC	S15_vs_S5	Up
2.87832e-07	0.312576	0.194	0	0.00603095	Slc25a30	IPhC_IBC	S15_vs_S5	Up
2.87832e-07	0.308797	0.194	0	0.00603095	Utp11	IPhC_IBC	S15_vs_S5	Up
7.62676e-07	0.303247	0.181	0	0.0159803	Cryzl2	IPhC_IBC	S15_vs_S5	Up
2.87832e-07	0.299395	0.194	0	0.00603095	Gm17018	IPhC_IBC	S15_vs_S5	Up
4.69202e-07	0.29533	0.188	0	0.00983118	Nectin3	IPhC_IBC	S15_vs_S5	Up
7.62676e-07	0.295281	0.181	0	0.0159803	Mosmo	IPhC_IBC	S15_vs_S5	Up
1.76059e-07	0.28855	0.2	0	0.00368896	Nsmce3	IPhC_IBC	S15_vs_S5	Up
7.62676e-07	0.278001	0.181	0	0.0159803	Bclaf3	IPhC_IBC	S15_vs_S5	Up
1.76059e-07	0.271321	0.2	0	0.00368896	Cenpx	IPhC_IBC	S15_vs_S5	Up
3.95756e-08	0.271151	0.219	0	0.000829227	Mfsd14a	IPhC_IBC	S15_vs_S5	Up
1.76059e-07	0.267139	0.2	0	0.00368896	Fam241b	IPhC_IBC	S15_vs_S5	Up
1.23625e-06	0.266103	0.175	0	0.0259031	Paxx	IPhC_IBC	S15_vs_S5	Up
2.87832e-07	0.250493	0.194	0	0.00603095	Smim26	IPhC_IBC	S15_vs_S5	Up
1.59533e-06	-0.364968	0.038	0.221	0.0334271	RP23-354H24.9	IPhC_IBC	S15_vs_S5	Down
8.00184e-08	-0.374327	0.156	0.451	0.00167663	1810043H04Rik	IPhC_IBC	S15_vs_S5	Down
1.18679e-06	-0.374712	0.844	0.959	0.0248667	Far1	IPhC_IBC	S15_vs_S5	Down
3.04485e-07	-0.376911	0.2	0.484	0.00637988	2700029M09Rik	IPhC_IBC	S15_vs_S5	Down
9.39221e-09	-0.422973	0.094	0.377	0.000196795	Pvrl2	IPhC_IBC	S15_vs_S5	Down
2.88707e-07	-0.423074	0.069	0.295	0.00604929	Fam63a	IPhC_IBC	S15_vs_S5	Down
3.49925e-08	-0.428795	0.062	0.303	0.000733197	Ndnl2	IPhC_IBC	S15_vs_S5	Down
5.07531e-07	-0.446124	0.206	0.492	0.0106343	Adrbk2	IPhC_IBC	S15_vs_S5	Down
2.07581e-07	-0.457151	0.188	0.492	0.00434945	Vimp	IPhC_IBC	S15_vs_S5	Down
3.41356e-07	-0.459632	0.188	0.467	0.00715243	Atp5o	IPhC_IBC	S15_vs_S5	Down
4.17752e-08	-0.478433	0.125	0.402	0.000875315	2610020H08Rik	IPhC_IBC	S15_vs_S5	Down
8.80009e-08	-0.488209	0.112	0.377	0.00184388	Smek2	IPhC_IBC	S15_vs_S5	Down
2.485e-09	-0.49262	0.769	0.869	5.20683e-05	Btg1	IPhC_IBC	S15_vs_S5	Down
1.05916e-06	-0.498759	0.806	0.844	0.0221926	Rps28	IPhC_IBC	S15_vs_S5	Down
9.6286e-13	-0.501307	1	1	2.01748e-08	Gm42418	IPhC_IBC	S15_vs_S5	Down
4.26082e-09	-0.517688	0.075	0.352	8.9277e-05	Suv420h1	IPhC_IBC	S15_vs_S5	Down
2.79982e-09	-0.518034	0.144	0.484	5.86645e-05	Ept1	IPhC_IBC	S15_vs_S5	Down
5.96594e-10	-0.532026	0.138	0.459	1.25004e-05	Fam134b	IPhC_IBC	S15_vs_S5	Down
5.35449e-08	-0.536373	0.081	0.336	0.00112193	Pvrl3	IPhC_IBC	S15_vs_S5	Down
8.24852e-11	-0.539221	0.781	0.918	1.72831e-06	Rpl13a	IPhC_IBC	S15_vs_S5	Down
9.11793e-09	-0.539997	0.231	0.566	0.000191048	Wbp5	IPhC_IBC	S15_vs_S5	Down
3.50232e-09	-0.543178	0.2	0.541	7.33841e-05	Gltscr2	IPhC_IBC	S15_vs_S5	Down
9.41533e-09	-0.552109	0.388	0.664	0.000197279	Ppp2r3a	IPhC_IBC	S15_vs_S5	Down
1.27939e-09	-0.561304	0.262	0.648	2.68071e-05	Tceb2	IPhC_IBC	S15_vs_S5	Down
1.01856e-09	-0.578989	0.144	0.484	2.13419e-05	Erbb2ip	IPhC_IBC	S15_vs_S5	Down
7.63417e-09	-0.588492	0.65	0.82	0.000159959	Amd1	IPhC_IBC	S15_vs_S5	Down
1.60398e-10	-0.591163	0.206	0.582	3.36081e-06	Myeov2	IPhC_IBC	S15_vs_S5	Down
1.55174e-09	-0.592045	0.094	0.393	3.25136e-05	Mfi2	IPhC_IBC	S15_vs_S5	Down
3.85898e-09	-0.59904	0.488	0.73	8.08572e-05	mt-Atp8	IPhC_IBC	S15_vs_S5	Down
2.0216e-09	-0.613271	0.188	0.508	4.23585e-05	Fam177a	IPhC_IBC	S15_vs_S5	Down
6.49134e-08	-0.619301	0.038	0.254	0.00136013	Lect1	IPhC_IBC	S15_vs_S5	Down
6.41023e-10	-0.632015	0.25	0.648	1.34314e-05	PISD	IPhC_IBC	S15_vs_S5	Down
2.2016e-08	-0.634024	0.744	0.877	0.000461301	Scd1	IPhC_IBC	S15_vs_S5	Down
6.57055e-08	-0.66687	0.362	0.607	0.00137673	Cnot3	IPhC_IBC	S15_vs_S5	Down
1.05088e-11	-0.675876	0.706	0.869	2.20191e-07	Kcnj16	IPhC_IBC	S15_vs_S5	Down
8.47761e-10	-0.689865	0.125	0.418	1.77631e-05	Snhg9	IPhC_IBC	S15_vs_S5	Down
6.78445e-10	-0.691858	0.412	0.672	1.42155e-05	Nmt1	IPhC_IBC	S15_vs_S5	Down
9.5607e-13	-0.697684	0.306	0.746	2.00325e-08	Mllt4	IPhC_IBC	S15_vs_S5	Down
4.06924e-15	-0.733091	0.169	0.623	8.52627e-11	2700060E02Rik	IPhC_IBC	S15_vs_S5	Down
1.05437e-13	-0.756537	0.262	0.746	2.20922e-09	Gnb2l1	IPhC_IBC	S15_vs_S5	Down
6.91585e-12	-0.779985	0.225	0.615	1.44908e-07	Shfm1	IPhC_IBC	S15_vs_S5	Down
4.83423e-14	-0.80634	0.175	0.582	1.01292e-09	Fam21	IPhC_IBC	S15_vs_S5	Down
4.41319e-22	-0.988013	0.356	0.984	9.24695e-18	Fam101b	IPhC_IBC	S15_vs_S5	Down
1.29646e-06	-0.990103	0.488	0.705	0.0271646	Ceacam16	IPhC_IBC	S15_vs_S5	Down
8.01859e-13	2.58044	0.6	0	1.68014e-08	Rflnb	IPhC_IBC	S15_vs_S12	Up
1.25071e-10	1.61159	0.519	0	2.62061e-06	Rack1	IPhC_IBC	S15_vs_S12	Up
4.17321e-09	1.25989	0.456	0	8.74413e-05	Elob	IPhC_IBC	S15_vs_S12	Up
1.06474e-09	1.25886	0.481	0	2.23095e-05	Afdn	IPhC_IBC	S15_vs_S12	Up
1.56016e-08	0.999412	0.431	0	0.000326901	Sem1	IPhC_IBC	S15_vs_S12	Up
2.96531e-08	0.963142	0.419	0	0.000621321	Cops9	IPhC_IBC	S15_vs_S12	Up
1.03625e-07	0.898961	0.394	0	0.00217125	Tceal9	IPhC_IBC	S15_vs_S12	Up
2.57506e-07	0.890348	0.375	0	0.00539552	AC149090.1	IPhC_IBC	S15_vs_S12	Up
3.97893e-09	0.886625	0.519	0.075	8.33706e-05	Pgk1	IPhC_IBC	S15_vs_S12	Up
4.66337e-07	0.701861	0.362	0	0.00977115	Nop53	IPhC_IBC	S15_vs_S12	Up
1.484e-06	0.691016	0.338	0	0.0310942	Rtraf	IPhC_IBC	S15_vs_S12	Up
1.11521e-06	0.68409	0.344	0	0.0233669	Trir	IPhC_IBC	S15_vs_S12	Up
1.484e-06	0.650575	0.338	0	0.0310942	Rex1bd	IPhC_IBC	S15_vs_S12	Up
1.484e-06	0.61914	0.338	0	0.0310942	Hpf1	IPhC_IBC	S15_vs_S12	Up
1.11521e-06	0.61414	0.344	0	0.0233669	Bex3	IPhC_IBC	S15_vs_S12	Up
1.484e-06	0.579186	0.338	0	0.0310942	Atp5o.1	IPhC_IBC	S15_vs_S12	Up
7.86522e-07	-0.338095	0.088	0.377	0.01648	2010107G23Rik	IPhC_IBC	S15_vs_S12	Down
7.88358e-07	-0.395763	0.188	0.566	0.0165185	Vimp	IPhC_IBC	S15_vs_S12	Down
1.2572e-07	-0.396861	0.156	0.528	0.00263421	1810043H04Rik	IPhC_IBC	S15_vs_S12	Down
3.54662e-07	-0.397877	0.1	0.415	0.00743122	Ict1	IPhC_IBC	S15_vs_S12	Down
9.26646e-07	-0.398656	0.119	0.434	0.019416	Gm561	IPhC_IBC	S15_vs_S12	Down
2.15212e-08	-0.407245	0.119	0.491	0.000450934	Fam134a	IPhC_IBC	S15_vs_S12	Down
2.33699e-08	-0.413159	0.094	0.434	0.00048967	l7Rn6	IPhC_IBC	S15_vs_S12	Down
4.64205e-08	-0.476767	0.125	0.491	0.00097265	Setd8	IPhC_IBC	S15_vs_S12	Down
2.34999e-08	-0.504229	0.062	0.358	0.000492393	Ndnl2	IPhC_IBC	S15_vs_S12	Down
4.60293e-07	-0.520896	0.188	0.547	0.00964452	Fam177a	IPhC_IBC	S15_vs_S12	Down
6.43968e-08	-0.53821	0.206	0.623	0.00134931	Myeov2	IPhC_IBC	S15_vs_S12	Down
7.11984e-07	-0.560805	0.169	0.509	0.0149182	2700060E02Rik	IPhC_IBC	S15_vs_S12	Down
1.97861e-08	-0.582219	0.162	0.547	0.000414578	2810428I15Rik	IPhC_IBC	S15_vs_S12	Down
2.84797e-08	-0.588374	0.2	0.604	0.000596736	2700029M09Rik	IPhC_IBC	S15_vs_S12	Down
4.14022e-10	-0.61009	0.094	0.491	8.675e-06	Pvrl2	IPhC_IBC	S15_vs_S12	Down
2.85597e-10	-0.610448	0.138	0.585	5.98411e-06	Ngfrap1	IPhC_IBC	S15_vs_S12	Down
1.41137e-07	-0.63176	0.138	0.472	0.00295724	Fam134b	IPhC_IBC	S15_vs_S12	Down
3.89604e-08	-0.659667	0.225	0.623	0.000816336	Shfm1	IPhC_IBC	S15_vs_S12	Down
4.51911e-09	-0.690606	0.306	0.792	9.4689e-05	Mllt4	IPhC_IBC	S15_vs_S12	Down
4.56405e-09	-0.694776	0.356	0.887	9.56305e-05	Fam101b	IPhC_IBC	S15_vs_S12	Down
3.94217e-09	-0.695244	0.175	0.585	8.26003e-05	Fam21	IPhC_IBC	S15_vs_S12	Down
1.98346e-10	-0.722109	0.162	0.623	4.15594e-06	Tceb1	IPhC_IBC	S15_vs_S12	Down
5.81221e-12	-0.733754	0.144	0.642	1.21783e-07	Ept1	IPhC_IBC	S15_vs_S12	Down
1.7947e-09	-0.736616	0.262	0.736	3.76043e-05	Tceb2	IPhC_IBC	S15_vs_S12	Down
4.88673e-10	-0.771669	0.781	0.943	1.02392e-05	Rpl13a	IPhC_IBC	S15_vs_S12	Down
1.37137e-12	-0.872329	0.262	0.83	2.87344e-08	Gnb2l1	IPhC_IBC	S15_vs_S12	Down
3.31687e-11	-0.974821	0.231	0.698	6.94983e-07	Wbp5	IPhC_IBC	S15_vs_S12	Down

## Sheet: TBC
Pairwise Differential Expression Genes (PDEGs) for Each Cell Type in scRNA-seq data
The column name annotation: avg_logFC (average log fold change); p_val (p_value); p_val_adj (Bonferroni corrected p_value).
p_val	avg_logFC	pct.1	pct.2	p_val_adj	gene	celltype	class	regulation
1.13738e-76	0.684833	0.978	0.514	2.38316e-72	Sdpr	TBC	S2_vs_S1	Up
8.1433e-52	0.506018	0.929	0.888	1.70627e-47	Rpl13a	TBC	S2_vs_S1	Up
4.95079e-43	0.494688	0.887	0.487	1.03734e-38	Gnb2l1	TBC	S2_vs_S1	Up
1.92299e-44	0.473945	0.81	0.46	4.02925e-40	Tceb2	TBC	S2_vs_S1	Up
5.5122e-44	0.464527	0.764	0.435	1.15497e-39	Shfm1	TBC	S2_vs_S1	Up
5.60198e-26	0.391926	0.607	0.377	1.17378e-21	Wbp5	TBC	S2_vs_S1	Up
4.8938e-28	0.362456	0.607	0.353	1.0254e-23	Ngfrap1	TBC	S2_vs_S1	Up
4.65544e-16	0.360805	0.445	0.277	9.75453e-12	Whsc1l1	TBC	S2_vs_S1	Up
1.07751e-25	0.35394	0.636	0.401	2.25771e-21	Gltscr2	TBC	S2_vs_S1	Up
3.70663e-24	0.345461	0.559	0.339	7.76651e-20	Nhp2l1	TBC	S2_vs_S1	Up
1.146e-22	0.342055	0.581	0.354	2.40121e-18	Mllt4	TBC	S2_vs_S1	Up
1.31069e-08	0.340648	0.539	0.481	0.000274628	mt-Atp8	TBC	S2_vs_S1	Up
1.48912e-17	0.332843	0.492	0.308	3.12014e-13	Vimp	TBC	S2_vs_S1	Up
8.32263e-24	0.328758	0.617	0.371	1.74384e-19	2700060E02Rik	TBC	S2_vs_S1	Up
4.66026e-20	0.327942	0.545	0.354	9.76464e-16	Sept2	TBC	S2_vs_S1	Up
6.01373e-09	0.323443	0.679	0.637	0.000126006	Cped1	TBC	S2_vs_S1	Up
3.73469e-11	0.309572	0.85	0.822	7.8253e-07	Ptgds	TBC	S2_vs_S1	Up
3.72932e-23	0.303786	0.712	0.432	7.81404e-19	Ifi30	TBC	S2_vs_S1	Up
3.85563e-12	0.303103	0.461	0.315	8.07871e-08	Igf2	TBC	S2_vs_S1	Up
1.58194e-18	0.300384	0.472	0.287	3.31464e-14	Dfna5	TBC	S2_vs_S1	Up
3.9705e-20	0.292522	0.514	0.311	8.31939e-16	Myeov2	TBC	S2_vs_S1	Up
4.06584e-16	0.28826	0.386	0.221	8.51915e-12	Utp11l	TBC	S2_vs_S1	Up
6.72768e-11	0.273535	0.336	0.207	1.40965e-06	Suv420h1	TBC	S2_vs_S1	Up
1.36218e-17	0.271238	0.315	0.154	2.85417e-13	Toporsos	TBC	S2_vs_S1	Up
1.37401e-12	0.269333	0.399	0.253	2.87897e-08	Gm21092	TBC	S2_vs_S1	Up
2.93758e-18	0.269135	0.538	0.335	6.15511e-14	Atp5o	TBC	S2_vs_S1	Up
3.70922e-17	0.267252	0.495	0.304	7.77192e-13	Stra13	TBC	S2_vs_S1	Up
9.52819e-16	0.266371	0.422	0.257	1.99644e-11	2700094K13Rik	TBC	S2_vs_S1	Up
9.78934e-12	0.264698	0.932	0.931	2.05116e-07	mt-Nd3	TBC	S2_vs_S1	Up
8.0912e-17	0.263412	0.45	0.271	1.69535e-12	Mesdc2	TBC	S2_vs_S1	Up
1.24998e-12	0.254887	0.414	0.265	2.61909e-08	Zfos1	TBC	S2_vs_S1	Up
1.22792e-13	0.253311	0.388	0.238	2.57285e-09	Tceb1	TBC	S2_vs_S1	Up
3.28738e-35	-0.253519	0	0.165	6.88805e-31	Jpt1	TBC	S2_vs_S1	Down
1.36068e-36	-0.254415	0	0.172	2.85103e-32	Ndufaf8	TBC	S2_vs_S1	Down
2.19222e-39	-0.255876	0	0.184	4.59337e-35	Naxe	TBC	S2_vs_S1	Down
6.97583e-18	-0.257893	0.65	0.817	1.46165e-13	Arid5b	TBC	S2_vs_S1	Down
2.31678e-36	-0.266056	0	0.171	4.85434e-32	Mindy2	TBC	S2_vs_S1	Down
6.43952e-39	-0.266725	0	0.182	1.34927e-34	Nbdy	TBC	S2_vs_S1	Down
3.10998e-14	-0.268646	0.165	0.327	6.51635e-10	Acss3	TBC	S2_vs_S1	Down
7.98693e-37	-0.27635	0	0.173	1.6735e-32	Thap12	TBC	S2_vs_S1	Down
6.43952e-39	-0.276375	0	0.182	1.34927e-34	Naxd	TBC	S2_vs_S1	Down
8.32699e-08	-0.284011	0.415	0.569	0.00174475	Gas1	TBC	S2_vs_S1	Down
6.2692e-23	-0.288215	0	0.108	1.31359e-18	Bc1	TBC	S2_vs_S1	Down
1.93618e-35	-0.290401	0	0.166	4.05689e-31	Tug1	TBC	S2_vs_S1	Down
7.69947e-45	-0.293114	0	0.208	1.61327e-40	Mcrip1	TBC	S2_vs_S1	Down
4.95541e-41	-0.295356	0	0.191	1.03831e-36	Washc3	TBC	S2_vs_S1	Down
4.4283e-45	-0.302212	0	0.209	9.27862e-41	Mettl26	TBC	S2_vs_S1	Down
1.41183e-22	-0.30253	0.649	0.849	2.95821e-18	Mmp2	TBC	S2_vs_S1	Down
3.75832e-39	-0.305654	0	0.183	7.87481e-35	Ppp4r3b	TBC	S2_vs_S1	Down
6.29451e-43	-0.308979	0	0.2	1.31889e-38	Utp11	TBC	S2_vs_S1	Down
5.18913e-47	-0.318513	0	0.217	1.08728e-42	Eloc	TBC	S2_vs_S1	Down
7.69947e-45	-0.320515	0	0.208	1.61327e-40	Vps28	TBC	S2_vs_S1	Down
4.95541e-41	-0.325255	0	0.191	1.03831e-36	Mia2	TBC	S2_vs_S1	Down
2.16641e-26	-0.325938	0.221	0.461	4.53928e-22	Ddx50	TBC	S2_vs_S1	Down
1.32516e-18	-0.325944	0.658	0.804	2.77661e-14	Myl6	TBC	S2_vs_S1	Down
2.98463e-33	-0.326199	0.066	0.282	6.2537e-29	Aaed1	TBC	S2_vs_S1	Down
1.66946e-41	-0.340213	0	0.194	3.49802e-37	Nectin3	TBC	S2_vs_S1	Down
2.89493e-31	-0.346062	0.836	0.905	6.06575e-27	Rpl15	TBC	S2_vs_S1	Down
5.61122e-42	-0.348008	0	0.196	1.17572e-37	Kmt5b	TBC	S2_vs_S1	Down
3.33059e-49	-0.35145	0	0.227	6.97858e-45	Rtl8a	TBC	S2_vs_S1	Down
2.41259e-20	-0.352084	0.404	0.602	5.0551e-16	Hnrnpu	TBC	S2_vs_S1	Down
2.19222e-39	-0.355132	0	0.184	4.59337e-35	Grk3	TBC	S2_vs_S1	Down
7.44584e-40	-0.355697	0	0.186	1.56013e-35	Gm47283	TBC	S2_vs_S1	Down
3.04459e-32	-0.357564	0	0.152	6.37934e-28	CT025619.1	TBC	S2_vs_S1	Down
4.27311e-25	-0.359555	0.021	0.166	8.95345e-21	Sbno2	TBC	S2_vs_S1	Down
2.59696e-25	-0.373639	0.468	0.704	5.44141e-21	Col3a1	TBC	S2_vs_S1	Down
6.65281e-54	-0.381352	0	0.247	1.39396e-49	Trir	TBC	S2_vs_S1	Down
1.18241e-53	-0.385209	0	0.246	2.47751e-49	Cavin1	TBC	S2_vs_S1	Down
1.89488e-49	-0.406439	0	0.228	3.97035e-45	Hdgfl3	TBC	S2_vs_S1	Down
3.67854e-52	-0.418034	0	0.239	7.70765e-48	Mesd	TBC	S2_vs_S1	Down
6.62576e-55	-0.432301	0	0.251	1.38829e-50	2900097C17Rik	TBC	S2_vs_S1	Down
1.59395e-61	-0.455066	0	0.278	3.3398e-57	Gsdme	TBC	S2_vs_S1	Down
1.1419e-56	-0.466142	0	0.258	2.39263e-52	Nsd3	TBC	S2_vs_S1	Down
7.36833e-64	-0.485958	0	0.287	1.54389e-59	Cops9	TBC	S2_vs_S1	Down
1.7099e-60	-0.486863	0	0.274	3.58276e-56	Cenpx	TBC	S2_vs_S1	Down
1.60396e-47	-0.505487	0.866	0.945	3.36079e-43	Sparc	TBC	S2_vs_S1	Down
2.67084e-62	-0.520084	0	0.281	5.59622e-58	Cavin3	TBC	S2_vs_S1	Down
6.64003e-65	-0.526885	0	0.291	1.39129e-60	Atp5o.1	TBC	S2_vs_S1	Down
3.2303e-66	-0.529824	0	0.297	6.76844e-62	Snu13	TBC	S2_vs_S1	Down
1.27788e-72	-0.588985	0	0.322	2.67754e-68	Bex3	TBC	S2_vs_S1	Down
1.2131e-64	-0.612596	0	0.29	2.54181e-60	Jcad	TBC	S2_vs_S1	Down
4.59041e-75	-0.628627	0	0.331	9.61829e-71	Tceal9	TBC	S2_vs_S1	Down
1.27788e-72	-0.635757	0	0.322	2.67755e-68	Afdn	TBC	S2_vs_S1	Down
4.59041e-75	-0.637291	0	0.331	9.61829e-71	Rtraf	TBC	S2_vs_S1	Down
2.99563e-40	-0.67104	0.147	0.428	6.27675e-36	Cdh6	TBC	S2_vs_S1	Down
3.4168e-79	-0.691345	0	0.347	7.15923e-75	Nop53	TBC	S2_vs_S1	Down
4.05035e-91	-0.917164	0	0.39	8.4867e-87	Sem1	TBC	S2_vs_S1	Down
3.226e-95	-1.10638	0	0.405	6.75944e-91	Elob	TBC	S2_vs_S1	Down
2.33606e-106	-1.93722	0	0.443	4.89474e-102	Rack1	TBC	S2_vs_S1	Down
8.34863e-89	-2.30533	0	0.382	1.74929e-84	Cebpd	TBC	S2_vs_S1	Down
4.29228e-115	-2.60314	0	0.472	8.99361e-111	Cavin2	TBC	S2_vs_S1	Down
1.69927e-75	1.07634	0.59	0.176	3.56048e-71	Ifi27l2a	TBC	S5_vs_S1	Up
1.80685e-74	1.06304	0.817	0.461	3.7859e-70	Igfbp5	TBC	S5_vs_S1	Up
9.3111e-87	0.905455	0.813	0.481	1.95096e-82	mt-Atp8	TBC	S5_vs_S1	Up
9.61729e-97	0.892534	0.99	0.514	2.01511e-92	Sdpr	TBC	S5_vs_S1	Up
1.74936e-43	0.788816	0.487	0.2	3.66543e-39	S100a9	TBC	S5_vs_S1	Up
7.91602e-32	0.719051	0.262	0.058	1.65864e-27	Ifit1	TBC	S5_vs_S1	Up
2.44671e-46	0.707108	0.429	0.135	5.12659e-42	Sncg	TBC	S5_vs_S1	Up
1.12087e-35	0.691906	0.414	0.159	2.34857e-31	S100a8	TBC	S5_vs_S1	Up
6.01347e-28	0.678109	0.517	0.274	1.26e-23	Ly6a	TBC	S5_vs_S1	Up
4.94855e-34	0.655103	0.657	0.435	1.03687e-29	Ly6e	TBC	S5_vs_S1	Up
1.00916e-21	0.649603	0.346	0.156	2.11449e-17	Snhg11	TBC	S5_vs_S1	Up
5.50246e-18	0.644258	0.387	0.217	1.15293e-13	Mt2	TBC	S5_vs_S1	Up
1.8358e-14	0.594053	0.875	0.822	3.84655e-10	Ptgds	TBC	S5_vs_S1	Up
4.27725e-49	0.541333	0.913	0.888	8.96213e-45	Rpl13a	TBC	S5_vs_S1	Up
1.23274e-30	0.533981	0.31	0.094	2.58297e-26	Oasl2	TBC	S5_vs_S1	Up
8.51467e-28	0.513331	0.541	0.316	1.78408e-23	Bst2	TBC	S5_vs_S1	Up
2.51599e-11	0.503566	0.275	0.158	5.27176e-07	Ifit3	TBC	S5_vs_S1	Up
1.55776e-29	0.501242	0.811	0.757	3.26397e-25	Btg1	TBC	S5_vs_S1	Up
2.07352e-28	0.497743	0.77	0.637	4.34464e-24	Cped1	TBC	S5_vs_S1	Up
2.26573e-79	0.467963	0.995	0.999	4.74739e-75	mt-Co1	TBC	S5_vs_S1	Up
6.23893e-36	0.465814	0.67	0.377	1.30724e-31	Wbp5	TBC	S5_vs_S1	Up
1.12435e-28	0.458736	0.437	0.194	2.35585e-24	Pla2g7	TBC	S5_vs_S1	Up
4.5264e-19	0.458651	0.548	0.369	9.48417e-15	Nrxn3	TBC	S5_vs_S1	Up
7.09296e-34	0.457077	0.654	0.353	1.48619e-29	Ngfrap1	TBC	S5_vs_S1	Up
1.43655e-73	0.45563	1	1	3.01e-69	Gm42418	TBC	S5_vs_S1	Up
6.46551e-37	0.454897	0.876	0.813	1.35472e-32	B2m	TBC	S5_vs_S1	Up
4.93591e-66	0.451481	0.927	0.954	1.03422e-61	Rps28	TBC	S5_vs_S1	Up
4.76643e-22	0.439077	0.684	0.538	9.9871e-18	H2-K1	TBC	S5_vs_S1	Up
2.44529e-13	0.429604	0.74	0.68	5.12361e-09	Mt1	TBC	S5_vs_S1	Up
7.65278e-32	0.418951	0.798	0.46	1.60349e-27	Tceb2	TBC	S5_vs_S1	Up
2.5839e-34	0.412886	0.956	0.94	5.41404e-30	mt-Nd5	TBC	S5_vs_S1	Up
1.069e-28	0.399616	0.608	0.339	2.23989e-24	Nhp2l1	TBC	S5_vs_S1	Up
3.69659e-31	0.39914	0.763	0.435	7.74547e-27	Shfm1	TBC	S5_vs_S1	Up
8.36469e-15	0.398417	0.279	0.128	1.75265e-10	Pi16	TBC	S5_vs_S1	Up
2.52171e-15	0.393516	0.643	0.527	5.28373e-11	Ifi27	TBC	S5_vs_S1	Up
1.68432e-07	0.392973	0.479	0.383	0.00352915	Gpr83	TBC	S5_vs_S1	Up
2.72509e-22	0.389981	0.571	0.399	5.70988e-18	Nmt1	TBC	S5_vs_S1	Up
3.59198e-20	0.389787	0.516	0.337	7.52627e-16	Crabp2	TBC	S5_vs_S1	Up
1.38285e-24	0.38157	0.87	0.487	2.89749e-20	Gnb2l1	TBC	S5_vs_S1	Up
2.80133e-18	0.379864	0.656	0.533	5.86962e-14	Hnrnpm	TBC	S5_vs_S1	Up
1.07473e-24	0.374599	0.567	0.315	2.25188e-20	Igf2	TBC	S5_vs_S1	Up
4.83157e-23	0.364209	0.414	0.208	1.01236e-18	Amd1	TBC	S5_vs_S1	Up
1.97771e-12	0.36248	0.371	0.233	4.14389e-08	C4b	TBC	S5_vs_S1	Up
8.59951e-25	0.361309	0.465	0.23	1.80185e-20	Cxx1a	TBC	S5_vs_S1	Up
7.20559e-22	0.358635	0.246	0.076	1.50979e-17	PISD	TBC	S5_vs_S1	Up
9.32887e-20	0.355292	0.157	0.031	1.95468e-15	Rsad2	TBC	S5_vs_S1	Up
2.37855e-18	0.354685	0.154	0.033	4.98377e-14	Gbp6.1	TBC	S5_vs_S1	Up
1.72925e-17	0.349757	0.763	0.688	3.6233e-13	H2-D1	TBC	S5_vs_S1	Up
7.60526e-23	0.34734	0.357	0.154	1.59353e-18	Toporsos	TBC	S5_vs_S1	Up
1.05902e-21	0.346594	0.946	0.931	2.21896e-17	mt-Nd3	TBC	S5_vs_S1	Up
4.75545e-11	0.346468	0.748	0.767	9.9641e-07	Aldh1a2	TBC	S5_vs_S1	Up
6.07037e-25	0.345632	0.452	0.221	1.27192e-20	Utp11l	TBC	S5_vs_S1	Up
4.55996e-24	0.340864	0.23	0.06	9.55448e-20	Rtp4	TBC	S5_vs_S1	Up
5.79162e-12	0.340775	0.627	0.528	1.21352e-07	Chchd10	TBC	S5_vs_S1	Up
1.67316e-13	0.337525	0.448	0.277	3.50577e-09	Whsc1l1	TBC	S5_vs_S1	Up
2.1675e-21	0.333163	0.544	0.311	4.54156e-17	Myeov2	TBC	S5_vs_S1	Up
6.52636e-53	0.331166	0.933	0.967	1.36747e-48	Rpl38	TBC	S5_vs_S1	Up
7.38296e-18	0.330669	0.871	0.882	1.54695e-13	Cav1	TBC	S5_vs_S1	Up
5.55119e-18	0.330443	0.589	0.354	1.16314e-13	Mllt4	TBC	S5_vs_S1	Up
3.12707e-20	0.329668	0.503	0.287	6.55214e-16	Dfna5	TBC	S5_vs_S1	Up
3.37489e-18	0.328623	0.516	0.308	7.07141e-14	Vimp	TBC	S5_vs_S1	Up
1.65142e-06	0.327624	0.59	0.522	0.0346022	Rgs2	TBC	S5_vs_S1	Up
6.71113e-58	0.325738	0.943	0.972	1.40618e-53	Rps29	TBC	S5_vs_S1	Up
5.16923e-08	0.325018	0.144	0.065	0.00108311	Ddx60	TBC	S5_vs_S1	Up
9.04054e-07	0.322355	0.195	0.113	0.0189426	F830016B08Rik	TBC	S5_vs_S1	Up
2.44385e-15	0.32211	0.43	0.279	5.12061e-11	Psmb8	TBC	S5_vs_S1	Up
1.93467e-19	0.320602	0.471	0.265	4.05372e-15	Zfos1	TBC	S5_vs_S1	Up
5.66841e-17	0.317145	0.767	0.744	1.1877e-12	Cbx3	TBC	S5_vs_S1	Up
2.00733e-06	0.313183	0.778	0.781	0.0420596	Clk1	TBC	S5_vs_S1	Up
2.53121e-09	0.312608	0.387	0.272	5.30364e-05	Naa15	TBC	S5_vs_S1	Up
1.39085e-08	0.312497	0.333	0.22	0.000291425	Gpr155	TBC	S5_vs_S1	Up
1.31787e-28	0.311685	0.998	1	2.76132e-24	mt-Cytb	TBC	S5_vs_S1	Up
9.27222e-21	0.311072	0.384	0.189	1.94281e-16	Gm10073	TBC	S5_vs_S1	Up
8.34685e-17	0.310773	0.951	0.951	1.74892e-12	Slc1a3	TBC	S5_vs_S1	Up
1.49872e-18	0.309463	0.571	0.354	3.14027e-14	Sept2	TBC	S5_vs_S1	Up
4.571e-15	0.304351	0.341	0.182	9.57761e-11	Ces1d	TBC	S5_vs_S1	Up
5.58055e-14	0.302529	0.735	0.675	1.16929e-09	Dync1i2	TBC	S5_vs_S1	Up
2.56333e-13	0.301653	0.702	0.649	5.37094e-09	Atp5k	TBC	S5_vs_S1	Up
4.85391e-15	0.29931	0.432	0.254	1.01704e-10	Ptrf	TBC	S5_vs_S1	Up
9.04712e-08	0.296877	0.34	0.236	0.00189564	H2-Q4	TBC	S5_vs_S1	Up
3.21114e-12	0.295613	0.287	0.153	6.7283e-08	Mitd1	TBC	S5_vs_S1	Up
1.21766e-19	0.292447	0.483	0.271	2.55137e-15	Mesdc2	TBC	S5_vs_S1	Up
7.85329e-09	0.289832	0.571	0.486	0.00016455	Emp1	TBC	S5_vs_S1	Up
5.81844e-09	0.28588	0.222	0.12	0.000121914	Lnp	TBC	S5_vs_S1	Up
2.60773e-17	0.283789	0.351	0.175	5.46398e-13	1110001J03Rik	TBC	S5_vs_S1	Up
1.26318e-09	0.282682	0.205	0.1	2.64674e-05	Stat1	TBC	S5_vs_S1	Up
2.6481e-07	0.28113	0.448	0.357	0.00554857	Gprasp1	TBC	S5_vs_S1	Up
1.12492e-13	0.280723	0.383	0.219	2.35705e-09	Crnde	TBC	S5_vs_S1	Up
4.80083e-11	0.280091	0.416	0.287	1.00592e-06	Ccl19	TBC	S5_vs_S1	Up
1.00427e-27	0.280056	0.97	0.97	2.10424e-23	Fth1	TBC	S5_vs_S1	Up
4.10731e-42	0.277084	0.932	0.979	8.60605e-38	Rps27	TBC	S5_vs_S1	Up
7.71687e-13	0.276916	0.711	0.662	1.61691e-08	Sh3bgrl	TBC	S5_vs_S1	Up
3.95243e-08	0.276709	0.729	0.702	0.000828153	mt-Nd4l	TBC	S5_vs_S1	Up
1.44811e-14	0.275157	0.351	0.191	3.03423e-10	1810043H04Rik	TBC	S5_vs_S1	Up
3.8151e-29	0.27435	1	0.999	7.99377e-25	mt-Atp6	TBC	S5_vs_S1	Up
1.17235e-13	0.267568	0.381	0.219	2.45643e-09	Srp54b	TBC	S5_vs_S1	Up
3.66008e-10	0.266495	0.494	0.384	7.66897e-06	Gfra4	TBC	S5_vs_S1	Up
6.9298e-19	0.266494	0.403	0.208	1.452e-14	2810428I15Rik	TBC	S5_vs_S1	Up
2.7178e-08	0.266226	0.459	0.36	0.00056946	Zcchc24	TBC	S5_vs_S1	Up
2.97099e-14	0.264834	0.344	0.185	6.22512e-10	Hn1	TBC	S5_vs_S1	Up
9.17321e-11	0.264212	0.508	0.395	1.92206e-06	Bex4	TBC	S5_vs_S1	Up
4.35898e-16	0.264178	0.61	0.371	9.13337e-12	2700060E02Rik	TBC	S5_vs_S1	Up
4.63464e-08	0.262924	0.381	0.253	0.000971095	Gm21092	TBC	S5_vs_S1	Up
4.89882e-07	0.262839	0.425	0.32	0.0102645	Pex5l	TBC	S5_vs_S1	Up
9.45928e-10	0.261799	0.203	0.099	1.982e-05	Sp100	TBC	S5_vs_S1	Up
5.40589e-07	0.260149	0.675	0.613	0.011327	Eif5b	TBC	S5_vs_S1	Up
9.30108e-11	0.255302	0.4	0.253	1.94885e-06	Hdgfrp3	TBC	S5_vs_S1	Up
2.16991e-21	-0.251806	0.046	0.222	4.54661e-17	Fkbp5	TBC	S5_vs_S1	Down
7.35837e-13	-0.252123	0.217	0.393	1.5418e-08	Serpine2	TBC	S5_vs_S1	Down
6.11523e-21	-0.252914	0.356	0.61	1.28132e-16	Prex2	TBC	S5_vs_S1	Down
6.97102e-14	-0.252922	0.548	0.747	1.46064e-09	Slco1c1	TBC	S5_vs_S1	Down
2.60023e-15	-0.253403	0.816	0.907	5.44827e-11	Pantr1	TBC	S5_vs_S1	Down
6.7404e-27	-0.253519	0	0.165	1.41232e-22	Jpt1	TBC	S5_vs_S1	Down
5.93701e-28	-0.254415	0	0.172	1.24398e-23	Ndufaf8	TBC	S5_vs_S1	Down
7.82532e-15	-0.255058	0.803	0.899	1.63964e-10	Pou3f4	TBC	S5_vs_S1	Down
2.42667e-08	-0.255627	0.149	0.267	0.000508461	Pcolce2	TBC	S5_vs_S1	Down
4.36839e-30	-0.255876	0	0.184	9.15308e-26	Naxe	TBC	S5_vs_S1	Down
2.23925e-14	-0.256051	0.386	0.575	4.6919e-10	Cpe	TBC	S5_vs_S1	Down
2.77754e-10	-0.256166	0.224	0.373	5.81978e-06	Igfbp6	TBC	S5_vs_S1	Down
3.1332e-18	-0.256325	0.254	0.481	6.56499e-14	Klf15	TBC	S5_vs_S1	Down
1.71234e-15	-0.257079	0.698	0.829	3.58786e-11	Eif3h	TBC	S5_vs_S1	Down
1.26727e-21	-0.25879	0.211	0.454	2.65531e-17	Arl6ip5	TBC	S5_vs_S1	Down
7.23044e-16	-0.259108	0.3	0.514	1.51499e-11	Ndnf	TBC	S5_vs_S1	Down
1.67209e-14	-0.260015	0.37	0.58	3.50354e-10	Lamc1	TBC	S5_vs_S1	Down
2.6861e-15	-0.260224	0.179	0.362	5.6282e-11	Klhl24	TBC	S5_vs_S1	Down
1.13696e-10	-0.262029	0.73	0.826	2.38226e-06	Itih2	TBC	S5_vs_S1	Down
4.04486e-32	-0.263781	0.903	0.959	8.47519e-28	Rps4x	TBC	S5_vs_S1	Down
1.59718e-10	-0.265048	0.454	0.602	3.34656e-06	Hnrnpu	TBC	S5_vs_S1	Down
8.91145e-28	-0.266056	0	0.171	1.86722e-23	Mindy2	TBC	S5_vs_S1	Down
9.95432e-30	-0.266725	0	0.182	2.08573e-25	Nbdy	TBC	S5_vs_S1	Down
7.51442e-20	-0.267018	0.248	0.475	1.5745e-15	Wwc2	TBC	S5_vs_S1	Down
6.99106e-14	-0.267071	0.559	0.732	1.46484e-09	Acsl3	TBC	S5_vs_S1	Down
1.92178e-13	-0.268396	0.327	0.509	4.0267e-09	Ralgps2	TBC	S5_vs_S1	Down
3.06415e-13	-0.269932	0.421	0.615	6.4203e-09	Nid1	TBC	S5_vs_S1	Down
2.02869e-11	-0.275846	0.46	0.617	4.25072e-07	Wnt6	TBC	S5_vs_S1	Down
3.95342e-28	-0.27635	0	0.173	8.28361e-24	Thap12	TBC	S5_vs_S1	Down
9.95433e-30	-0.276375	0	0.182	2.08573e-25	Naxd	TBC	S5_vs_S1	Down
3.50308e-27	-0.280678	0.873	0.931	7.34001e-23	H3f3a	TBC	S5_vs_S1	Down
5.48307e-20	-0.283508	0.203	0.428	1.14887e-15	Rpl10-ps3	TBC	S5_vs_S1	Down
1.89515e-13	-0.284003	0.287	0.483	3.97091e-09	Ltbp4	TBC	S5_vs_S1	Down
5.27791e-17	-0.284363	0.4	0.608	1.10588e-12	Herpud1	TBC	S5_vs_S1	Down
5.25133e-21	-0.285423	0.498	0.725	1.10031e-16	Ybx3	TBC	S5_vs_S1	Down
1.47691e-27	-0.285751	0.859	0.935	3.09457e-23	Rpl29	TBC	S5_vs_S1	Down
1.22722e-16	-0.286993	0.651	0.789	2.5714e-12	Cdkn1c	TBC	S5_vs_S1	Down
3.39242e-16	-0.28717	0.233	0.435	7.10813e-12	Ppm1a	TBC	S5_vs_S1	Down
4.71237e-18	-0.287487	0.637	0.803	9.87384e-14	S100a10	TBC	S5_vs_S1	Down
4.57305e-17	-0.287939	0.614	0.755	9.58191e-13	Pdlim2	TBC	S5_vs_S1	Down
1.44323e-17	-0.288215	0	0.108	3.024e-13	Bc1	TBC	S5_vs_S1	Down
4.50153e-27	-0.290401	0	0.166	9.43205e-23	Tug1	TBC	S5_vs_S1	Down
2.90995e-34	-0.293114	0	0.208	6.09723e-30	Mcrip1	TBC	S5_vs_S1	Down
2.40746e-31	-0.295356	0	0.191	5.04436e-27	Washc3	TBC	S5_vs_S1	Down
1.1415e-10	-0.29594	0.513	0.649	2.39179e-06	Rbpms	TBC	S5_vs_S1	Down
7.07455e-23	-0.297812	0.129	0.35	1.48233e-18	Kank3	TBC	S5_vs_S1	Down
1.26033e-12	-0.299793	0.459	0.649	2.64078e-08	Lamb2	TBC	S5_vs_S1	Down
4.36095e-14	-0.301069	0.53	0.701	9.1375e-10	Dbp	TBC	S5_vs_S1	Down
3.00364e-17	-0.301079	0.314	0.534	6.29352e-13	Klf13	TBC	S5_vs_S1	Down
1.90387e-34	-0.302212	0	0.209	3.98917e-30	Mettl26	TBC	S5_vs_S1	Down
8.29363e-18	-0.303065	0.316	0.543	1.73776e-13	Syt1	TBC	S5_vs_S1	Down
3.3534e-30	-0.30324	0.87	0.937	7.02637e-26	Rplp0	TBC	S5_vs_S1	Down
6.5959e-30	-0.305654	0	0.183	1.38204e-25	Ppp4r3b	TBC	S5_vs_S1	Down
1.67667e-12	-0.308279	0.592	0.769	3.51314e-08	Cited2	TBC	S5_vs_S1	Down
8.50791e-33	-0.308979	0	0.2	1.78266e-28	Utp11	TBC	S5_vs_S1	Down
9.566e-19	-0.309116	0.654	0.823	2.00436e-14	Pcca	TBC	S5_vs_S1	Down
3.55439e-19	-0.312329	0.732	0.843	7.44751e-15	Cyb5a	TBC	S5_vs_S1	Down
1.12901e-28	-0.314802	0.816	0.926	2.36561e-24	Eef2	TBC	S5_vs_S1	Down
6.82428e-22	-0.315273	0.79	0.921	1.42989e-17	Colec12	TBC	S5_vs_S1	Down
6.48781e-25	-0.315983	0.906	0.966	1.35939e-20	Cldn11	TBC	S5_vs_S1	Down
2.6045e-21	-0.317769	0.403	0.625	5.45721e-17	Crip2	TBC	S5_vs_S1	Down
7.32104e-31	-0.31781	0.959	0.995	1.53398e-26	Plpp3	TBC	S5_vs_S1	Down
6.2736e-36	-0.318513	0	0.217	1.31451e-31	Eloc	TBC	S5_vs_S1	Down
5.53373e-23	-0.318783	0.241	0.494	1.15948e-18	Foxn3	TBC	S5_vs_S1	Down
7.46222e-38	-0.319906	0.886	0.95	1.56356e-33	Rpl3	TBC	S5_vs_S1	Down
2.90995e-34	-0.320515	0	0.208	6.09723e-30	Vps28	TBC	S5_vs_S1	Down
8.08283e-24	-0.321446	0.229	0.477	1.69359e-19	Ppic	TBC	S5_vs_S1	Down
3.8589e-22	-0.321997	0.717	0.886	8.08556e-18	Fstl1	TBC	S5_vs_S1	Down
3.36134e-17	-0.322201	0.141	0.328	7.04302e-13	Eya4	TBC	S5_vs_S1	Down
1.66158e-26	-0.323462	0.067	0.282	3.48151e-22	Aaed1	TBC	S5_vs_S1	Down
2.40746e-31	-0.325255	0	0.191	5.04436e-27	Mia2	TBC	S5_vs_S1	Down
4.17423e-18	-0.327577	0.7	0.846	8.74626e-14	Tuba1a	TBC	S5_vs_S1	Down
1.58084e-22	-0.332304	0.303	0.559	3.31234e-18	Scara5	TBC	S5_vs_S1	Down
8.46427e-19	-0.334854	0.19	0.402	1.77352e-14	Tmem158	TBC	S5_vs_S1	Down
7.46771e-26	-0.336304	0.533	0.775	1.56471e-21	Serpinh1	TBC	S5_vs_S1	Down
1.047e-31	-0.340213	0	0.194	2.19378e-27	Nectin3	TBC	S5_vs_S1	Down
9.96005e-18	-0.341728	0.576	0.735	2.08693e-13	Stmn1	TBC	S5_vs_S1	Down
1.65524e-23	-0.344965	0.094	0.311	3.46823e-19	Cacna1e	TBC	S5_vs_S1	Down
3.27991e-30	-0.347113	0.133	0.401	6.8724e-26	Stim1	TBC	S5_vs_S1	Down
4.54418e-32	-0.348008	0	0.196	9.52142e-28	Kmt5b	TBC	S5_vs_S1	Down
1.29631e-37	-0.35145	0	0.227	2.71616e-33	Rtl8a	TBC	S5_vs_S1	Down
4.36838e-30	-0.355132	0	0.184	9.15308e-26	Grk3	TBC	S5_vs_S1	Down
1.91321e-30	-0.355697	0	0.186	4.00876e-26	Gm47283	TBC	S5_vs_S1	Down
2.22249e-25	-0.356468	0.767	0.892	4.65677e-21	Vim	TBC	S5_vs_S1	Down
1.22727e-24	-0.357564	0	0.152	2.57149e-20	CT025619.1	TBC	S5_vs_S1	Down
4.72435e-37	-0.368897	0.811	0.923	9.89893e-33	Aldh2	TBC	S5_vs_S1	Down
3.12668e-25	-0.369051	0.346	0.606	6.55132e-21	Car14	TBC	S5_vs_S1	Down
6.41365e-20	-0.372151	0.222	0.448	1.34385e-15	Epha3	TBC	S5_vs_S1	Down
3.04717e-15	-0.372157	0.354	0.56	6.38473e-11	Aldh1a1	TBC	S5_vs_S1	Down
3.12067e-41	-0.381352	0	0.247	6.53875e-37	Trir	TBC	S5_vs_S1	Down
1.25898e-22	-0.382298	0.114	0.327	2.63794e-18	Acss3	TBC	S5_vs_S1	Down
4.86191e-41	-0.385209	0	0.246	1.01872e-36	Cavin1	TBC	S5_vs_S1	Down
6.15919e-29	-0.387207	0.69	0.869	1.29054e-24	Klf9	TBC	S5_vs_S1	Down
5.43668e-22	-0.389809	0.014	0.166	1.13915e-17	Sbno2	TBC	S5_vs_S1	Down
3.19633e-18	-0.395017	0.487	0.672	6.69726e-14	Rgcc	TBC	S5_vs_S1	Down
2.227e-26	-0.396572	0.298	0.584	4.66623e-22	Lama2	TBC	S5_vs_S1	Down
4.68346e-24	-0.398868	0.808	0.909	9.81326e-20	Tsc22d1	TBC	S5_vs_S1	Down
3.00588e-24	-0.398893	0.476	0.714	6.29823e-20	Cntfr	TBC	S5_vs_S1	Down
8.40157e-38	-0.406439	0	0.228	1.76038e-33	Hdgfl3	TBC	S5_vs_S1	Down
2.12688e-54	-0.406686	0.892	0.963	4.45645e-50	Ctsl	TBC	S5_vs_S1	Down
2.56842e-34	-0.407676	0.367	0.666	5.38161e-30	Ctsf	TBC	S5_vs_S1	Down
6.87381e-40	-0.418034	0	0.239	1.44027e-35	Mesd	TBC	S5_vs_S1	Down
1.92056e-35	-0.429018	0.541	0.817	4.02414e-31	Arid5b	TBC	S5_vs_S1	Down
1.76997e-33	-0.42902	0.489	0.762	3.70862e-29	Sult1a1	TBC	S5_vs_S1	Down
5.26798e-42	-0.432301	0	0.251	1.1038e-37	2900097C17Rik	TBC	S5_vs_S1	Down
8.49811e-26	-0.445992	0.227	0.486	1.78061e-21	Mme	TBC	S5_vs_S1	Down
2.2968e-28	-0.450777	0.137	0.392	4.81248e-24	Omd	TBC	S5_vs_S1	Down
4.03492e-47	-0.455066	0	0.278	8.45436e-43	Gsdme	TBC	S5_vs_S1	Down
3.23463e-55	-0.465745	0.87	0.96	6.77752e-51	Glul	TBC	S5_vs_S1	Down
2.29297e-43	-0.466142	0	0.258	4.80446e-39	Nsd3	TBC	S5_vs_S1	Down
3.41529e-31	-0.466557	0.617	0.804	7.15607e-27	Myl6	TBC	S5_vs_S1	Down
1.4336e-40	-0.468238	0.238	0.571	3.00382e-36	Trp53inp1	TBC	S5_vs_S1	Down
3.57413e-39	-0.469021	0.649	0.881	7.48888e-35	Mettl7a1	TBC	S5_vs_S1	Down
2.20823e-13	-0.476666	0.286	0.457	4.62691e-09	Hspa1b	TBC	S5_vs_S1	Down
2.1688e-45	-0.478955	0.832	0.905	4.54428e-41	Rpl15	TBC	S5_vs_S1	Down
8.91244e-88	-0.480823	0.989	0.997	1.86742e-83	Itih5	TBC	S5_vs_S1	Down
3.24608e-34	-0.481925	0.394	0.691	6.8015e-30	Hrk	TBC	S5_vs_S1	Down
6.2573e-49	-0.485958	0	0.287	1.31109e-44	Cops9	TBC	S5_vs_S1	Down
2.53279e-46	-0.486863	0	0.274	5.30696e-42	Cenpx	TBC	S5_vs_S1	Down
8.42978e-13	-0.48761	0.14	0.299	1.76629e-08	Ctgf	TBC	S5_vs_S1	Down
2.29697e-13	-0.504729	0.303	0.487	4.81284e-09	Cyr61	TBC	S5_vs_S1	Down
1.54419e-45	-0.511991	0.202	0.561	3.23554e-41	Zbtb16	TBC	S5_vs_S1	Down
1.01139e-47	-0.520084	0	0.281	2.11917e-43	Cavin3	TBC	S5_vs_S1	Down
9.67621e-50	-0.526885	0	0.291	2.02746e-45	Atp5o.1	TBC	S5_vs_S1	Down
9.26185e-51	-0.529824	0	0.297	1.94064e-46	Snu13	TBC	S5_vs_S1	Down
9.90359e-56	-0.570179	0.648	0.893	2.0751e-51	Col1a2	TBC	S5_vs_S1	Down
9.00717e-53	-0.572103	0.544	0.849	1.88727e-48	Mmp2	TBC	S5_vs_S1	Down
9.69863e-56	-0.588985	0	0.322	2.03215e-51	Bex3	TBC	S5_vs_S1	Down
1.47876e-44	-0.598657	0.248	0.585	3.09845e-40	Tsc22d3	TBC	S5_vs_S1	Down
1.54437e-49	-0.612596	0	0.29	3.23592e-45	Jcad	TBC	S5_vs_S1	Down
1.19903e-57	-0.628414	0.3	0.704	2.51233e-53	Col3a1	TBC	S5_vs_S1	Down
1.20423e-57	-0.628627	0	0.331	2.52322e-53	Tceal9	TBC	S5_vs_S1	Down
9.69864e-56	-0.635757	0	0.322	2.03216e-51	Afdn	TBC	S5_vs_S1	Down
1.20423e-57	-0.637291	0	0.331	2.52322e-53	Rtraf	TBC	S5_vs_S1	Down
5.3076e-48	-0.640054	0.7	0.912	1.1121e-43	Cpm	TBC	S5_vs_S1	Down
8.53601e-47	-0.64113	0.827	0.946	1.78855e-42	Gsn	TBC	S5_vs_S1	Down
7.18428e-61	-0.691345	0	0.347	1.50532e-56	Nop53	TBC	S5_vs_S1	Down
1.67588e-51	-0.743358	0.108	0.459	3.51146e-47	Calb2	TBC	S5_vs_S1	Down
3.63645e-38	-0.750558	0.137	0.428	7.61944e-34	Cdh6	TBC	S5_vs_S1	Down
3.17875e-70	-0.917164	0	0.39	6.66043e-66	Sem1	TBC	S5_vs_S1	Down
3.70987e-21	-0.925846	0.462	0.666	7.77329e-17	Hspa1a	TBC	S5_vs_S1	Down
6.25297e-115	-0.997668	0.763	0.945	1.31018e-110	Sparc	TBC	S5_vs_S1	Down
1.88013e-73	-1.10638	0	0.405	3.93944e-69	Elob	TBC	S5_vs_S1	Down
2.9345e-82	-1.93722	0	0.443	6.14866e-78	Rack1	TBC	S5_vs_S1	Down
2.09803e-68	-2.30533	0	0.382	4.39601e-64	Cebpd	TBC	S5_vs_S1	Down
3.37783e-89	-2.60314	0	0.472	7.07757e-85	Cavin2	TBC	S5_vs_S1	Down
2.207e-79	1.0025	0.487	0.067	4.62433e-75	S100a9	TBC	S5_vs_S2	Up
8.55632e-70	0.872469	0.414	0.045	1.7928e-65	S100a8	TBC	S5_vs_S2	Up
2.31303e-59	0.853466	0.59	0.192	4.8465e-55	Ifi27l2a	TBC	S5_vs_S2	Up
1.11062e-49	0.820837	0.817	0.504	2.32708e-45	Igfbp5	TBC	S5_vs_S2	Up
1.44102e-22	0.582551	0.517	0.274	3.01937e-18	Ly6a	TBC	S5_vs_S2	Up
7.31055e-44	0.564807	0.813	0.539	1.53178e-39	mt-Atp8	TBC	S5_vs_S2	Up
1.91776e-17	0.556058	0.262	0.099	4.01829e-13	Ifit1	TBC	S5_vs_S2	Up
1.00056e-24	0.533902	0.429	0.204	2.09647e-20	Sncg	TBC	S5_vs_S2	Up
8.62475e-15	0.528825	0.387	0.216	1.80714e-10	Mt2	TBC	S5_vs_S2	Up
1.4386e-12	0.491246	0.346	0.19	3.01431e-08	Snhg11	TBC	S5_vs_S2	Up
8.312e-13	0.451375	0.74	0.618	1.74161e-08	Mt1	TBC	S5_vs_S2	Up
1.60495e-15	0.397464	0.748	0.643	3.36286e-11	Aldh1a2	TBC	S5_vs_S2	Up
1.46031e-16	0.36377	0.31	0.134	3.05979e-12	Oasl2	TBC	S5_vs_S2	Up
8.17868e-14	0.361207	0.627	0.478	1.71368e-09	Chchd10	TBC	S5_vs_S2	Up
1.7555e-19	0.351371	0.437	0.225	3.6783e-15	Pla2g7	TBC	S5_vs_S2	Up
2.33308e-09	0.347208	0.59	0.466	4.88851e-05	Rgs2	TBC	S5_vs_S2	Up
1.13485e-15	0.341675	0.657	0.498	2.37785e-11	Ly6e	TBC	S5_vs_S2	Up
2.59701e-21	0.333731	0.876	0.805	5.44152e-17	B2m	TBC	S5_vs_S2	Up
7.74779e-49	0.327296	1	1	1.6234e-44	Gm42418	TBC	S5_vs_S2	Up
2.88851e-11	0.307524	0.684	0.545	6.05229e-07	H2-K1	TBC	S5_vs_S2	Up
2.48351e-13	0.304769	0.811	0.713	5.20369e-09	Btg1	TBC	S5_vs_S2	Up
1.01962e-13	0.299316	0.516	0.336	2.1364e-09	Crabp2	TBC	S5_vs_S2	Up
3.34383e-10	0.297649	0.548	0.382	7.00632e-06	Nrxn3	TBC	S5_vs_S2	Up
3.52808e-10	0.295144	0.154	0.057	7.39239e-06	Gbp6.1	TBC	S5_vs_S2	Up
4.71846e-13	0.287665	0.763	0.647	9.88659e-09	H2-D1	TBC	S5_vs_S2	Up
4.41084e-10	0.286406	0.387	0.243	9.24203e-06	Naa15	TBC	S5_vs_S2	Up
5.97517e-16	0.285725	0.23	0.083	1.25198e-11	Rtp4	TBC	S5_vs_S2	Up
6.24088e-10	0.284871	0.34	0.2	1.30765e-05	H2-Q4	TBC	S5_vs_S2	Up
1.64178e-10	0.283306	0.643	0.505	3.44002e-06	Ifi27	TBC	S5_vs_S2	Up
2.15121e-11	0.282817	0.371	0.221	4.50742e-07	C4b	TBC	S5_vs_S2	Up
2.58871e-13	0.280947	0.157	0.045	5.42413e-09	Rsad2	TBC	S5_vs_S2	Up
2.84114e-13	0.279375	0.541	0.374	5.95303e-09	Bst2	TBC	S5_vs_S2	Up
3.19551e-12	0.273754	0.287	0.143	6.69555e-08	Mitd1	TBC	S5_vs_S2	Up
2.45938e-13	0.266203	0.263	0.116	5.15314e-09	Lgr6	TBC	S5_vs_S2	Up
5.11766e-19	0.265369	0.116	0.009	1.0723e-14	Ngp	TBC	S5_vs_S2	Up
6.87489e-15	0.261613	0.951	0.912	1.4405e-10	Slc1a3	TBC	S5_vs_S2	Up
1.94151e-07	0.261512	0.437	0.307	0.00406805	Adamts1	TBC	S5_vs_S2	Up
1.23759e-24	0.260801	0.135	0.006	2.59312e-20	Camp	TBC	S5_vs_S2	Up
2.24412e-11	-0.253133	0.238	0.394	4.70211e-07	Trp53inp1	TBC	S5_vs_S2	Down
3.16641e-14	-0.25356	0.906	0.926	6.63457e-10	Cldn11	TBC	S5_vs_S2	Down
4.11113e-09	-0.254185	0.637	0.735	8.61405e-05	S100a10	TBC	S5_vs_S2	Down
7.23765e-12	-0.254775	0.3	0.468	1.5165e-07	Col3a1	TBC	S5_vs_S2	Down
2.81212e-10	-0.256273	0.31	0.455	5.89223e-06	Tspan4	TBC	S5_vs_S2	Down
3.89594e-09	-0.269573	0.544	0.649	8.16316e-05	Mmp2	TBC	S5_vs_S2	Down
1.1969e-08	-0.26985	0.298	0.436	0.000250787	Lama2	TBC	S5_vs_S2	Down
8.03661e-14	-0.271015	0.738	0.825	1.68391e-09	Tmem50a	TBC	S5_vs_S2	Down
2.92396e-21	-0.279129	0.989	0.985	6.12658e-17	Itih5	TBC	S5_vs_S2	Down
1.51931e-09	-0.28601	0.519	0.654	3.18342e-05	Ogn	TBC	S5_vs_S2	Down
4.4646e-13	-0.291551	0.403	0.557	9.35468e-09	Crip2	TBC	S5_vs_S2	Down
6.22834e-10	-0.292683	0.576	0.653	1.30502e-05	Stmn1	TBC	S5_vs_S2	Down
1.86734e-12	-0.295861	0.949	0.967	3.91264e-08	Timp3	TBC	S5_vs_S2	Down
2.27205e-11	-0.300195	0.202	0.35	4.76062e-07	Zbtb16	TBC	S5_vs_S2	Down
2.85045e-13	-0.30386	0.489	0.632	5.97255e-09	Sult1a1	TBC	S5_vs_S2	Down
1.58218e-22	-0.316657	0.811	0.858	3.31513e-18	Aldh2	TBC	S5_vs_S2	Down
6.97597e-12	-0.317766	0.367	0.514	1.46167e-07	Ctsf	TBC	S5_vs_S2	Down
1.37823e-11	-0.324251	0.346	0.498	2.88781e-07	Car14	TBC	S5_vs_S2	Down
3.88693e-26	-0.335952	0.87	0.919	8.14428e-22	Glul	TBC	S5_vs_S2	Down
3.50232e-13	-0.343625	0.53	0.671	7.33842e-09	Dbp	TBC	S5_vs_S2	Down
2.51385e-19	-0.35336	0.648	0.789	5.26727e-15	Col1a2	TBC	S5_vs_S2	Down
4.07168e-20	-0.35472	0.356	0.581	8.53139e-16	Prex2	TBC	S5_vs_S2	Down
1.19357e-15	-0.394992	0.487	0.643	2.50088e-11	Rgcc	TBC	S5_vs_S2	Down
7.57133e-19	-0.409933	0.137	0.329	1.58642e-14	Omd	TBC	S5_vs_S2	Down
8.16199e-07	-0.409947	0.303	0.419	0.0171018	Cyr61	TBC	S5_vs_S2	Down
1.51535e-18	-0.418045	0.476	0.647	3.17511e-14	Cntfr	TBC	S5_vs_S2	Down
9.60694e-21	-0.427084	0.559	0.712	2.01294e-16	Ifi30	TBC	S5_vs_S2	Down
3.29644e-20	-0.435414	0.7	0.831	6.90702e-16	Cpm	TBC	S5_vs_S2	Down
4.8785e-19	-0.444188	0.827	0.913	1.02219e-14	Gsn	TBC	S5_vs_S2	Down
2.25782e-20	-0.458172	0.248	0.462	4.73081e-16	Tsc22d3	TBC	S5_vs_S2	Down
8.87373e-34	-0.492181	0.763	0.866	1.85931e-29	Sparc	TBC	S5_vs_S2	Down
4.25857e-12	-0.502607	0.14	0.29	8.92297e-08	Ctgf	TBC	S5_vs_S2	Down
3.58103e-33	-0.51828	0.649	0.81	7.50334e-29	Mettl7a1	TBC	S5_vs_S2	Down
2.27198e-27	-0.563229	0.108	0.341	4.76048e-23	Calb2	TBC	S5_vs_S2	Down
1.47393e-06	-0.701763	0.462	0.548	0.0308832	Hspa1a	TBC	S5_vs_S2	Down
1.44493e-84	1.21536	0.714	0.176	3.02757e-80	Ifi27l2a	TBC	S12_vs_S1	Up
3.16946e-42	1.15014	0.774	0.461	6.64097e-38	Igfbp5	TBC	S12_vs_S1	Up
4.42045e-33	1.05738	0.452	0.156	9.26216e-29	Snhg11	TBC	S12_vs_S1	Up
5.60475e-66	0.938768	0.565	0.135	1.17436e-61	Sncg	TBC	S12_vs_S1	Up
1.56324e-39	0.927468	0.565	0.217	3.27545e-35	Mt2	TBC	S12_vs_S1	Up
3.45206e-33	0.876488	0.604	0.274	7.23311e-29	Ly6a	TBC	S12_vs_S1	Up
9.5781e-19	0.817917	0.798	0.68	2.0069e-14	Mt1	TBC	S12_vs_S1	Up
1.31511e-41	0.782938	0.777	0.435	2.75556e-37	Ly6e	TBC	S12_vs_S1	Up
1.93959e-10	0.747105	0.17	0.057	4.06403e-06	Ccl2	TBC	S12_vs_S1	Up
2.92755e-42	0.742155	0.351	0.058	6.13409e-38	Ifit1	TBC	S12_vs_S1	Up
2.1309e-44	0.696492	0.988	0.514	4.46487e-40	Sdpr	TBC	S12_vs_S1	Up
2.47067e-39	0.684005	0.676	0.316	5.17679e-35	Bst2	TBC	S12_vs_S1	Up
4.4038e-37	0.669185	0.792	0.538	9.22728e-33	H2-K1	TBC	S12_vs_S1	Up
1.7604e-16	0.669006	0.485	0.264	3.68857e-12	Irf1	TBC	S12_vs_S1	Up
7.18195e-47	0.621463	0.952	0.888	1.50483e-42	Rpl13a	TBC	S12_vs_S1	Up
7.48127e-36	0.597045	0.869	0.688	1.56755e-31	H2-D1	TBC	S12_vs_S1	Up
2.52279e-40	0.583792	0.833	0.435	5.286e-36	Shfm1	TBC	S12_vs_S1	Up
3.64227e-28	0.541768	0.622	0.337	7.63165e-24	Crabp2	TBC	S12_vs_S1	Up
1.0294e-34	0.533155	0.911	0.813	2.15689e-30	B2m	TBC	S12_vs_S1	Up
7.90698e-19	0.53204	0.568	0.338	1.65675e-14	Pnp	TBC	S12_vs_S1	Up
1.16987e-38	0.52658	0.363	0.073	2.45123e-34	Isg15	TBC	S12_vs_S1	Up
2.87329e-22	0.526131	0.5	0.233	6.02041e-18	C4b	TBC	S12_vs_S1	Up
8.65361e-28	0.510322	0.223	0.033	1.81319e-23	Gbp6.1	TBC	S12_vs_S1	Up
1.69715e-37	0.508173	0.952	0.908	3.55605e-33	Hspa8	TBC	S12_vs_S1	Up
7.93475e-09	0.50751	0.235	0.113	0.000166257	F830016B08Rik	TBC	S12_vs_S1	Up
5.47831e-37	0.501183	0.393	0.094	1.14787e-32	Oasl2	TBC	S12_vs_S1	Up
4.01176e-10	0.500175	0.542	0.383	8.40584e-06	Gpr83	TBC	S12_vs_S1	Up
4.88383e-32	0.49644	0.688	0.339	1.02331e-27	Nhp2l1	TBC	S12_vs_S1	Up
1.29993e-11	0.484852	0.759	0.65	2.72374e-07	Hspb1	TBC	S12_vs_S1	Up
1.16487e-18	0.484766	0.384	0.159	2.44075e-14	Irgm1	TBC	S12_vs_S1	Up
4.98105e-19	0.483859	0.949	0.896	1.04368e-14	Lars2	TBC	S12_vs_S1	Up
9.00541e-41	0.482112	0.557	0.185	1.8869e-36	Hn1	TBC	S12_vs_S1	Up
2.32088e-48	0.480231	0.979	0.97	4.86295e-44	Fth1	TBC	S12_vs_S1	Up
6.85192e-33	0.475494	1	1	1.43568e-28	Gm42418	TBC	S12_vs_S1	Up
1.46237e-19	0.473557	0.56	0.323	3.0641e-15	H2-T23	TBC	S12_vs_S1	Up
1.86121e-28	0.461049	0.732	0.377	3.89979e-24	Wbp5	TBC	S12_vs_S1	Up
3.71068e-29	0.461027	0.92	0.861	7.77499e-25	Hsp90aa1	TBC	S12_vs_S1	Up
6.22076e-19	0.456602	0.321	0.113	1.30344e-14	Socs1	TBC	S12_vs_S1	Up
4.70711e-26	0.453841	0.821	0.46	9.8628e-22	Tceb2	TBC	S12_vs_S1	Up
1.54779e-30	0.452518	0.711	0.353	3.24309e-26	Ngfrap1	TBC	S12_vs_S1	Up
3.89214e-12	0.44445	0.649	0.445	8.15521e-08	Errfi1	TBC	S12_vs_S1	Up
6.65652e-11	0.436233	0.202	0.073	1.39474e-06	Ccl7	TBC	S12_vs_S1	Up
1.81831e-15	0.433146	0.318	0.128	3.80991e-11	Pi16	TBC	S12_vs_S1	Up
8.58117e-17	0.429812	0.705	0.527	1.79801e-12	Ifi27	TBC	S12_vs_S1	Up
4.4486e-20	0.420016	0.899	0.487	9.32116e-16	Gnb2l1	TBC	S12_vs_S1	Up
1.77757e-44	0.419892	1	0.999	3.72454e-40	mt-Co1	TBC	S12_vs_S1	Up
5.13668e-17	0.413642	0.58	0.315	1.07629e-12	Igf2	TBC	S12_vs_S1	Up
5.84182e-27	0.413307	0.497	0.191	1.22404e-22	1810043H04Rik	TBC	S12_vs_S1	Up
6.32837e-26	0.406723	0.738	0.371	1.32598e-21	2700060E02Rik	TBC	S12_vs_S1	Up
1.76788e-23	0.406205	0.551	0.279	3.70424e-19	Psmb8	TBC	S12_vs_S1	Up
9.4903e-14	0.405064	0.911	0.887	1.9885e-09	Ccl11	TBC	S12_vs_S1	Up
6.06719e-23	0.399717	0.443	0.182	1.27126e-18	Ces1d	TBC	S12_vs_S1	Up
2.26744e-31	0.394578	1	1	4.75096e-27	mt-Cytb	TBC	S12_vs_S1	Up
8.5247e-18	0.393784	0.518	0.287	1.78618e-13	Ccl19	TBC	S12_vs_S1	Up
1.31213e-20	0.392948	0.449	0.194	2.7493e-16	Pla2g7	TBC	S12_vs_S1	Up
1.11696e-15	0.387571	0.83	0.767	2.34036e-11	Aldh1a2	TBC	S12_vs_S1	Up
4.39337e-25	0.385489	0.53	0.221	9.20544e-21	Utp11l	TBC	S12_vs_S1	Up
4.35809e-11	0.384857	0.616	0.43	9.13151e-07	Il33	TBC	S12_vs_S1	Up
2.20022e-06	0.381385	0.786	0.708	0.0461013	Phlda1	TBC	S12_vs_S1	Up
1.39335e-16	0.378515	0.461	0.236	2.91948e-12	H2-Q4	TBC	S12_vs_S1	Up
1.92158e-20	0.367519	0.64	0.395	4.02629e-16	Bex4	TBC	S12_vs_S1	Up
3.07054e-35	0.362425	1	0.999	6.43371e-31	mt-Atp6	TBC	S12_vs_S1	Up
5.89141e-21	0.362133	0.94	0.923	1.23443e-16	Rbp1	TBC	S12_vs_S1	Up
5.86228e-08	0.361724	0.47	0.322	0.00122832	Dnajb1	TBC	S12_vs_S1	Up
1.85497e-15	0.360573	0.366	0.159	3.88671e-11	S100a8	TBC	S12_vs_S1	Up
3.04746e-09	0.35697	0.619	0.456	6.38535e-05	Klf4	TBC	S12_vs_S1	Up
6.07836e-22	0.354521	0.628	0.311	1.2736e-17	Myeov2	TBC	S12_vs_S1	Up
6.79042e-17	0.353082	0.646	0.354	1.4228e-12	Mllt4	TBC	S12_vs_S1	Up
9.9919e-17	0.352779	0.747	0.601	2.0936e-12	Ptges3	TBC	S12_vs_S1	Up
5.37366e-13	0.352589	0.699	0.528	1.12594e-08	Chchd10	TBC	S12_vs_S1	Up
4.7773e-13	0.350264	0.842	0.767	1.00099e-08	Dnaja1	TBC	S12_vs_S1	Up
3.67328e-21	0.346354	0.554	0.265	7.69663e-17	Zfos1	TBC	S12_vs_S1	Up
4.75115e-15	0.345151	0.622	0.416	9.95508e-11	Pttg1	TBC	S12_vs_S1	Up
3.80061e-09	0.344844	0.461	0.298	7.96341e-05	Odc1	TBC	S12_vs_S1	Up
4.11915e-14	0.341535	0.952	0.963	8.63086e-10	Ifitm3	TBC	S12_vs_S1	Up
1.54242e-14	0.339851	0.976	0.951	3.23183e-10	Slc1a3	TBC	S12_vs_S1	Up
4.72826e-07	0.337631	0.649	0.522	0.00990712	Rgs2	TBC	S12_vs_S1	Up
1.06429e-15	0.335195	0.533	0.277	2.23e-11	Whsc1l1	TBC	S12_vs_S1	Up
7.03476e-19	0.333817	0.592	0.304	1.47399e-14	Stra13	TBC	S12_vs_S1	Up
1.83836e-09	0.332991	0.497	0.328	3.85192e-05	Ppp1r15a	TBC	S12_vs_S1	Up
1.3631e-23	0.332457	0.545	0.238	2.8561e-19	Tonsl	TBC	S12_vs_S1	Up
1.27618e-21	0.331353	0.509	0.219	2.67398e-17	Srp54b	TBC	S12_vs_S1	Up
1.10506e-12	0.330312	0.732	0.578	2.31544e-08	Ckb	TBC	S12_vs_S1	Up
2.85292e-08	0.32805	0.824	0.773	0.000597773	Hspa5	TBC	S12_vs_S1	Up
2.39862e-27	0.32689	0.256	0.049	5.02583e-23	Gbp10	TBC	S12_vs_S1	Up
1.98196e-22	0.326816	0.524	0.23	4.15281e-18	Cxx1a	TBC	S12_vs_S1	Up
6.34234e-16	0.325283	0.42	0.2	1.32891e-11	S100a9	TBC	S12_vs_S1	Up
6.10753e-12	0.323617	0.452	0.261	1.27971e-07	Hist1h2bc	TBC	S12_vs_S1	Up
9.03569e-13	0.32334	0.589	0.384	1.89325e-08	Gfra4	TBC	S12_vs_S1	Up
1.05238e-11	0.319985	0.348	0.173	2.20506e-07	Lgr6	TBC	S12_vs_S1	Up
7.23443e-19	0.319758	0.604	0.314	1.51583e-14	Prkcdbp	TBC	S12_vs_S1	Up
1.74255e-09	0.311988	0.304	0.157	3.65116e-05	Parp14	TBC	S12_vs_S1	Up
1.1039e-22	0.307174	1	1	2.313e-18	mt-Co2	TBC	S12_vs_S1	Up
1.63148e-13	0.306592	0.476	0.267	3.41843e-09	Espn	TBC	S12_vs_S1	Up
8.46939e-14	0.304807	0.482	0.253	1.77459e-09	Gm21092	TBC	S12_vs_S1	Up
2.9551e-12	0.304269	0.336	0.165	6.19182e-08	Hsph1	TBC	S12_vs_S1	Up
6.09e-07	0.302757	0.81	0.744	0.0127604	Ier3	TBC	S12_vs_S1	Up
9.73407e-07	0.300155	0.664	0.55	0.0203958	Tpm3	TBC	S12_vs_S1	Up
2.41347e-16	0.299989	0.583	0.308	5.05694e-12	Vimp	TBC	S12_vs_S1	Up
1.3746e-10	0.298045	0.896	0.844	2.8802e-06	Ubc	TBC	S12_vs_S1	Up
1.81815e-20	0.296728	0.241	0.06	3.80957e-16	Rtp4	TBC	S12_vs_S1	Up
1.44278e-18	0.293667	0.345	0.132	3.02305e-14	Psmb9	TBC	S12_vs_S1	Up
2.45722e-21	0.293483	0.577	0.271	5.14861e-17	Mesdc2	TBC	S12_vs_S1	Up
2.44694e-09	0.29092	0.554	0.398	5.12708e-05	Dhrs3	TBC	S12_vs_S1	Up
7.54349e-18	0.290487	0.631	0.335	1.58059e-13	Atp5o	TBC	S12_vs_S1	Up
7.41507e-22	0.289022	0.411	0.157	1.55368e-17	Gm561	TBC	S12_vs_S1	Up
6.43687e-13	0.287741	0.604	0.354	1.34872e-08	Sept2	TBC	S12_vs_S1	Up
8.131e-17	0.287661	0.515	0.257	1.70369e-12	2700094K13Rik	TBC	S12_vs_S1	Up
1.81002e-07	0.286436	0.458	0.313	0.00379254	Tgm2	TBC	S12_vs_S1	Up
1.74424e-07	0.285904	0.533	0.389	0.00365472	Atf4	TBC	S12_vs_S1	Up
2.77369e-11	0.285801	0.539	0.348	5.81172e-07	Gprasp2	TBC	S12_vs_S1	Up
7.57884e-19	0.283585	0.506	0.233	1.588e-14	2310036O22Rik	TBC	S12_vs_S1	Up
8.92985e-11	0.28285	0.664	0.524	1.87107e-06	Tspo	TBC	S12_vs_S1	Up
6.80313e-09	0.282318	0.461	0.306	0.000142546	Pmepa1	TBC	S12_vs_S1	Up
6.56959e-18	0.282017	0.702	0.401	1.37653e-13	Gltscr2	TBC	S12_vs_S1	Up
2.08664e-13	0.281647	0.696	0.495	4.37214e-09	Erh	TBC	S12_vs_S1	Up
3.07552e-14	0.281373	0.494	0.254	6.44414e-10	Ptrf	TBC	S12_vs_S1	Up
2.25579e-12	0.28119	0.592	0.389	4.72656e-08	Cacybp	TBC	S12_vs_S1	Up
7.0661e-07	0.279486	0.128	0.048	0.0148056	Herc6	TBC	S12_vs_S1	Up
7.0233e-19	0.279087	0.432	0.181	1.47159e-14	2210013O21Rik	TBC	S12_vs_S1	Up
1.69328e-16	0.275497	0.253	0.079	3.54793e-12	Cdkn1a	TBC	S12_vs_S1	Up
2.0248e-20	0.270846	0.485	0.208	4.24257e-16	2810428I15Rik	TBC	S12_vs_S1	Up
1.34056e-15	0.27054	0.387	0.175	2.80888e-11	1110001J03Rik	TBC	S12_vs_S1	Up
2.58301e-09	0.26911	0.961	0.94	5.41219e-05	mt-Nd5	TBC	S12_vs_S1	Up
1.52766e-06	0.268587	0.467	0.32	0.032009	Pex5l	TBC	S12_vs_S1	Up
1.2565e-06	0.265929	0.455	0.322	0.0263274	Gadd45a	TBC	S12_vs_S1	Up
2.47302e-09	0.26471	0.688	0.549	5.18172e-05	Tpi1	TBC	S12_vs_S1	Up
1.54111e-06	0.260619	0.833	0.828	0.0322908	Nupr1	TBC	S12_vs_S1	Up
9.56021e-10	0.260503	0.878	0.871	2.00315e-05	Tmem176a	TBC	S12_vs_S1	Up
3.18236e-07	0.257914	0.295	0.163	0.006668	Cxcl13	TBC	S12_vs_S1	Up
4.38682e-14	0.257142	1	1	9.1917e-10	mt-Co3	TBC	S12_vs_S1	Up
2.80843e-08	0.254287	0.321	0.178	0.00058845	Gbp7	TBC	S12_vs_S1	Up
2.78004e-07	0.254187	0.58	0.46	0.00582501	Bex1	TBC	S12_vs_S1	Up
1.52491e-11	0.253134	0.217	0.081	3.19513e-07	Rnf213	TBC	S12_vs_S1	Up
2.77524e-10	0.253059	0.327	0.163	5.81496e-06	Nfkbiz	TBC	S12_vs_S1	Up
1.85803e-08	-0.250081	0.318	0.475	0.000389314	Wwc2	TBC	S12_vs_S1	Down
1.80935e-07	-0.250128	0.491	0.649	0.00379114	Lamb2	TBC	S12_vs_S1	Down
5.65762e-07	-0.250415	0.354	0.466	0.0118544	Pros1	TBC	S12_vs_S1	Down
2.34529e-07	-0.250874	0.333	0.456	0.0049141	Dpysl3	TBC	S12_vs_S1	Down
1.97168e-09	-0.251372	0.122	0.285	4.13126e-05	Cntd1	TBC	S12_vs_S1	Down
2.12156e-15	-0.253519	0	0.165	4.4453e-11	Jpt1	TBC	S12_vs_S1	Down
5.09106e-09	-0.253725	0.134	0.282	0.000106673	Aaed1	TBC	S12_vs_S1	Down
5.41366e-16	-0.254415	0	0.172	1.13432e-11	Ndufaf8	TBC	S12_vs_S1	Down
1.87814e-09	-0.254942	0.753	0.858	3.93527e-05	Pdgfra	TBC	S12_vs_S1	Down
1.93811e-06	-0.255611	0.64	0.723	0.0406092	Scd1	TBC	S12_vs_S1	Down
2.11719e-14	-0.255729	0.875	0.926	4.43615e-10	Eef2	TBC	S12_vs_S1	Down
3.40104e-17	-0.255876	0	0.184	7.1262e-13	Naxe	TBC	S12_vs_S1	Down
3.18698e-07	-0.256062	0.363	0.48	0.00667767	Kdm5b	TBC	S12_vs_S1	Down
4.8598e-08	-0.257085	0.268	0.416	0.00101827	Cdh5	TBC	S12_vs_S1	Down
2.1812e-08	-0.257092	0.473	0.591	0.000457026	Eva1b	TBC	S12_vs_S1	Down
7.05447e-08	-0.257727	0.64	0.732	0.00147812	Acsl3	TBC	S12_vs_S1	Down
1.70961e-10	-0.259357	0.658	0.785	3.58215e-06	Rsu1	TBC	S12_vs_S1	Down
1.36662e-09	-0.260704	0.065	0.206	2.86348e-05	Slc6a6	TBC	S12_vs_S1	Down
3.0862e-08	-0.262213	0.277	0.438	0.00064665	Gm10600	TBC	S12_vs_S1	Down
7.80149e-07	-0.262382	0.378	0.507	0.0163465	Oxct1	TBC	S12_vs_S1	Down
1.29001e-11	-0.262596	0.14	0.328	2.70295e-07	Col4a5	TBC	S12_vs_S1	Down
7.99288e-11	-0.263164	0.342	0.536	1.67475e-06	Nav3	TBC	S12_vs_S1	Down
4.49769e-09	-0.263729	0.729	0.823	9.42401e-05	Pcca	TBC	S12_vs_S1	Down
2.79148e-11	-0.264222	0.801	0.886	5.84899e-07	Fstl1	TBC	S12_vs_S1	Down
6.70122e-09	-0.265203	0.818	0.869	0.000140411	Klf9	TBC	S12_vs_S1	Down
9.10466e-11	-0.265556	0.033	0.172	1.9077e-06	Otor	TBC	S12_vs_S1	Down
6.35935e-09	-0.265667	0.461	0.608	0.000133247	Herpud1	TBC	S12_vs_S1	Down
6.80312e-16	-0.266056	0	0.171	1.42546e-11	Mindy2	TBC	S12_vs_S1	Down
6.40967e-07	-0.266673	0.113	0.231	0.0134302	Lnpep	TBC	S12_vs_S1	Down
5.4123e-17	-0.266725	0	0.182	1.13404e-12	Nbdy	TBC	S12_vs_S1	Down
2.94969e-10	-0.267309	0.673	0.771	6.18048e-06	Ypel3	TBC	S12_vs_S1	Down
5.34152e-12	-0.267606	0.768	0.834	1.11921e-07	Nfix	TBC	S12_vs_S1	Down
5.88073e-09	-0.268458	0.08	0.219	0.000123219	Epha5	TBC	S12_vs_S1	Down
1.1419e-09	-0.269614	0.19	0.362	2.39263e-05	Klhl24	TBC	S12_vs_S1	Down
4.51243e-07	-0.271475	0.399	0.509	0.0094549	Ralgps2	TBC	S12_vs_S1	Down
7.68487e-09	-0.27281	0.095	0.238	0.000161021	Zufsp	TBC	S12_vs_S1	Down
5.91136e-08	-0.273746	0.58	0.682	0.00123861	Steap3	TBC	S12_vs_S1	Down
4.30656e-16	-0.27635	0	0.173	9.02353e-12	Thap12	TBC	S12_vs_S1	Down
5.4123e-17	-0.276375	0	0.182	1.13404e-12	Naxd	TBC	S12_vs_S1	Down
1.39093e-11	-0.27808	0.286	0.477	2.91442e-07	Ppic	TBC	S12_vs_S1	Down
1.61432e-07	-0.278586	0.375	0.51	0.00338248	H1f0	TBC	S12_vs_S1	Down
7.78323e-14	-0.279821	0.173	0.398	1.63082e-09	Nrep	TBC	S12_vs_S1	Down
1.04721e-17	-0.280981	0.979	0.995	2.19422e-13	Plpp3	TBC	S12_vs_S1	Down
2.28284e-13	-0.282931	0.878	0.953	4.78323e-09	Cxadr	TBC	S12_vs_S1	Down
4.58306e-13	-0.282951	0.592	0.748	9.60288e-09	Rbm3	TBC	S12_vs_S1	Down
8.43619e-11	-0.283512	0.774	0.843	1.76763e-06	Cyb5a	TBC	S12_vs_S1	Down
1.15219e-12	-0.284627	0.56	0.725	2.41418e-08	Ybx3	TBC	S12_vs_S1	Down
1.95578e-07	-0.28733	0.342	0.486	0.00409796	Col9a2	TBC	S12_vs_S1	Down
3.43983e-10	-0.288215	0	0.108	7.20748e-06	Bc1	TBC	S12_vs_S1	Down
1.79635e-20	-0.2883	0.914	0.963	3.76389e-16	Ctsl	TBC	S12_vs_S1	Down
7.23176e-11	-0.289597	0.31	0.497	1.51527e-06	Pik3ip1	TBC	S12_vs_S1	Down
1.83887e-11	-0.289638	0.196	0.389	3.85299e-07	Nr1d1	TBC	S12_vs_S1	Down
1.58694e-09	-0.289951	0.589	0.718	3.32512e-05	Atp2b1	TBC	S12_vs_S1	Down
2.2787e-11	-0.290313	0.143	0.328	4.77455e-07	Eya4	TBC	S12_vs_S1	Down
1.69103e-15	-0.290401	0	0.166	3.5432e-11	Tug1	TBC	S12_vs_S1	Down
1.35631e-10	-0.290529	0.336	0.514	2.84187e-06	Ndnf	TBC	S12_vs_S1	Down
2.30495e-08	-0.292019	0.235	0.393	0.000482955	Serpine2	TBC	S12_vs_S1	Down
1.76944e-09	-0.29204	0.554	0.683	3.70751e-05	Ccdc80	TBC	S12_vs_S1	Down
1.47352e-19	-0.293114	0	0.208	3.08746e-15	Mcrip1	TBC	S12_vs_S1	Down
1.85894e-12	-0.293581	0.842	0.911	3.89503e-08	Myo6	TBC	S12_vs_S1	Down
6.61861e-18	-0.295356	0	0.191	1.3868e-13	Washc3	TBC	S12_vs_S1	Down
1.44025e-14	-0.296372	0.741	0.864	3.01775e-10	Hmcn1	TBC	S12_vs_S1	Down
6.72792e-08	-0.300418	0.768	0.826	0.0014097	Itih2	TBC	S12_vs_S1	Down
3.37223e-09	-0.301873	0.235	0.402	7.06584e-05	Tmem158	TBC	S12_vs_S1	Down
1.1582e-19	-0.302212	0	0.209	2.42677e-15	Mettl26	TBC	S12_vs_S1	Down
1.01624e-11	-0.30247	0.509	0.673	2.12933e-07	Abca1	TBC	S12_vs_S1	Down
2.59025e-10	-0.303966	0.17	0.344	5.42736e-06	Tenm2	TBC	S12_vs_S1	Down
1.60943e-10	-0.304332	0.19	0.369	3.37224e-06	Cntn3	TBC	S12_vs_S1	Down
2.23383e-08	-0.3055	0.143	0.292	0.000468054	Kcnb2	TBC	S12_vs_S1	Down
1.19464e-11	-0.305587	0.375	0.571	2.50313e-07	Trp53inp1	TBC	S12_vs_S1	Down
4.29111e-17	-0.305654	0	0.183	8.99117e-13	Ppp4r3b	TBC	S12_vs_S1	Down
9.9865e-19	-0.308979	0	0.2	2.09247e-14	Utp11	TBC	S12_vs_S1	Down
2.61556e-14	-0.309864	0.146	0.36	5.48038e-10	Ralyl	TBC	S12_vs_S1	Down
1.94948e-11	-0.314342	0.17	0.354	4.08474e-07	Nr1d2	TBC	S12_vs_S1	Down
3.10489e-11	-0.315362	0.318	0.494	6.50567e-07	Foxn3	TBC	S12_vs_S1	Down
1.95402e-10	-0.315431	0.625	0.735	4.09425e-06	Stmn1	TBC	S12_vs_S1	Down
1.07883e-10	-0.317603	0.259	0.432	2.26046e-06	Col26a1	TBC	S12_vs_S1	Down
3.92466e-12	-0.318089	0.708	0.834	8.22334e-08	Tgfbi	TBC	S12_vs_S1	Down
1.66582e-20	-0.318513	0	0.217	3.49038e-16	Eloc	TBC	S12_vs_S1	Down
1.49153e-12	-0.318599	0.533	0.692	3.12521e-08	Cirbp	TBC	S12_vs_S1	Down
9.67803e-12	-0.319096	0.571	0.714	2.02784e-07	Cntfr	TBC	S12_vs_S1	Down
1.1779e-13	-0.320213	0.854	0.899	2.46806e-09	Pou3f4	TBC	S12_vs_S1	Down
1.47352e-19	-0.320515	0	0.208	3.08746e-15	Vps28	TBC	S12_vs_S1	Down
1.70155e-11	-0.32518	0.363	0.534	3.56525e-07	Klf13	TBC	S12_vs_S1	Down
6.61861e-18	-0.325255	0	0.191	1.3868e-13	Mia2	TBC	S12_vs_S1	Down
3.43653e-16	-0.330727	0.946	0.984	7.20057e-12	Timp3	TBC	S12_vs_S1	Down
1.78926e-11	-0.331319	0.289	0.483	3.74903e-07	Ltbp4	TBC	S12_vs_S1	Down
5.80104e-14	-0.334786	0.193	0.401	1.21549e-09	Stim1	TBC	S12_vs_S1	Down
1.45994e-15	-0.33514	0.089	0.311	3.05901e-11	Cacna1e	TBC	S12_vs_S1	Down
4.13362e-18	-0.340213	0	0.194	8.66117e-14	Nectin3	TBC	S12_vs_S1	Down
8.35308e-10	-0.340463	0.369	0.541	1.75022e-05	Atp1b1	TBC	S12_vs_S1	Down
2.22353e-06	-0.340486	0.068	0.166	0.0465896	Sbno2	TBC	S12_vs_S1	Down
1.97232e-12	-0.342105	0.426	0.615	4.13259e-08	Nid1	TBC	S12_vs_S1	Down
9.68472e-15	-0.345052	0.592	0.762	2.02924e-10	Sult1a1	TBC	S12_vs_S1	Down
5.87204e-08	-0.345397	0.128	0.267	0.00123037	Pcolce2	TBC	S12_vs_S1	Down
1.94838e-11	-0.347252	0.75	0.804	4.08244e-07	Myl6	TBC	S12_vs_S1	Down
2.57806e-18	-0.348008	0	0.196	5.40182e-14	Kmt5b	TBC	S12_vs_S1	Down
1.829e-21	-0.35145	0	0.227	3.8323e-17	Rtl8a	TBC	S12_vs_S1	Down
3.40104e-17	-0.355132	0	0.184	7.1262e-13	Grk3	TBC	S12_vs_S1	Down
2.13429e-17	-0.355697	0	0.186	4.47198e-13	Gm47283	TBC	S12_vs_S1	Down
4.12529e-19	-0.356274	0.848	0.94	8.64372e-15	Timp2	TBC	S12_vs_S1	Down
3.93075e-14	-0.357564	0	0.152	8.2361e-10	CT025619.1	TBC	S12_vs_S1	Down
1.19966e-13	-0.368824	0.14	0.34	2.51364e-09	Kcnq3	TBC	S12_vs_S1	Down
8.33895e-23	-0.368877	0.914	0.966	1.74726e-18	Cldn11	TBC	S12_vs_S1	Down
1.16808e-17	-0.37589	0.64	0.807	2.44747e-13	Hlf	TBC	S12_vs_S1	Down
3.96532e-17	-0.377735	0.256	0.493	8.30854e-13	Tspan4	TBC	S12_vs_S1	Down
1.59965e-12	-0.380418	0.44	0.61	3.35175e-08	Prex2	TBC	S12_vs_S1	Down
1.5638e-23	-0.381352	0	0.247	3.27662e-19	Trir	TBC	S12_vs_S1	Down
2.59359e-13	-0.383426	0.562	0.747	5.43434e-09	Slco1c1	TBC	S12_vs_S1	Down
2.01599e-23	-0.385209	0	0.246	4.22411e-19	Cavin1	TBC	S12_vs_S1	Down
8.01296e-21	-0.391803	0.83	0.921	1.67896e-16	Colec12	TBC	S12_vs_S1	Down
1.81913e-16	-0.392723	0.312	0.543	3.81161e-12	Syt1	TBC	S12_vs_S1	Down
2.84972e-10	-0.392739	0.161	0.327	5.97101e-06	Acss3	TBC	S12_vs_S1	Down
1.15208e-09	-0.393623	0.122	0.29	2.41394e-05	Coch	TBC	S12_vs_S1	Down
1.45595e-14	-0.39604	0.875	0.909	3.05066e-10	Tsc22d1	TBC	S12_vs_S1	Down
2.42428e-20	-0.398455	0.637	0.817	5.07959e-16	Arid5b	TBC	S12_vs_S1	Down
2.45266e-17	-0.399622	0.339	0.58	5.13906e-13	Lamc1	TBC	S12_vs_S1	Down
2.16665e-22	-0.401313	0.429	0.666	4.53978e-18	Ctsf	TBC	S12_vs_S1	Down
1.4283e-21	-0.406439	0	0.228	2.99272e-17	Hdgfl3	TBC	S12_vs_S1	Down
1.23621e-14	-0.407542	0.616	0.822	2.59024e-10	Ptgds	TBC	S12_vs_S1	Down
5.13993e-17	-0.408042	0.42	0.625	1.07697e-12	Crip2	TBC	S12_vs_S1	Down
8.00085e-22	-0.413595	0.815	0.907	1.67642e-17	Pantr1	TBC	S12_vs_S1	Down
9.1812e-23	-0.418034	0	0.239	1.92374e-18	Mesd	TBC	S12_vs_S1	Down
4.6301e-23	-0.420129	0.726	0.861	9.70145e-19	Pabpc1	TBC	S12_vs_S1	Down
3.40911e-17	-0.425985	0.33	0.575	7.14312e-13	Cpe	TBC	S12_vs_S1	Down
5.64023e-24	-0.432301	0	0.251	1.1818e-19	2900097C17Rik	TBC	S12_vs_S1	Down
2.64703e-15	-0.437958	0.173	0.392	5.54632e-11	Omd	TBC	S12_vs_S1	Down
9.18581e-21	-0.439555	0.438	0.691	1.9247e-16	Hrk	TBC	S12_vs_S1	Down
1.4863e-28	-0.441198	0.908	0.96	3.11424e-24	Glul	TBC	S12_vs_S1	Down
5.33493e-14	-0.446637	0.488	0.649	1.11783e-09	Rbpms	TBC	S12_vs_S1	Down
6.41304e-27	-0.455066	0	0.278	1.34372e-22	Gsdme	TBC	S12_vs_S1	Down
2.85382e-13	-0.464101	0.583	0.739	5.9796e-09	Crim1	TBC	S12_vs_S1	Down
9.32941e-25	-0.466142	0	0.258	1.95479e-20	Nsd3	TBC	S12_vs_S1	Down
6.33039e-10	-0.477387	0.399	0.56	1.32641e-05	Aldh1a1	TBC	S12_vs_S1	Down
1.17414e-15	-0.478037	0.226	0.448	2.46017e-11	Epha3	TBC	S12_vs_S1	Down
4.07848e-19	-0.482446	0.393	0.639	8.54564e-15	Per3	TBC	S12_vs_S1	Down
1.48692e-19	-0.482549	0.292	0.549	3.11554e-15	Wnk4	TBC	S12_vs_S1	Down
3.13385e-23	-0.484333	0.336	0.606	6.56636e-19	Car14	TBC	S12_vs_S1	Down
5.76598e-28	-0.485958	0	0.287	1.20815e-23	Cops9	TBC	S12_vs_S1	Down
1.85148e-26	-0.486863	0	0.274	3.87942e-22	Cenpx	TBC	S12_vs_S1	Down
1.83299e-62	-0.518111	0.991	0.997	3.84066e-58	Itih5	TBC	S12_vs_S1	Down
2.88339e-27	-0.520084	0	0.281	6.04156e-23	Cavin3	TBC	S12_vs_S1	Down
8.28452e-23	-0.522327	0.229	0.516	1.73586e-18	Tef	TBC	S12_vs_S1	Down
3.04356e-17	-0.526659	0.211	0.47	6.37718e-13	Dct	TBC	S12_vs_S1	Down
1.95587e-28	-0.526885	0	0.291	4.09813e-24	Atp5o.1	TBC	S12_vs_S1	Down
5.01692e-29	-0.529824	0	0.297	1.0512e-24	Snu13	TBC	S12_vs_S1	Down
3.0139e-21	-0.552267	0.339	0.585	6.31502e-17	Tsc22d3	TBC	S12_vs_S1	Down
2.58325e-34	-0.559563	0.696	0.881	5.41269e-30	Mettl7a1	TBC	S12_vs_S1	Down
2.99784e-24	-0.568038	0.289	0.584	6.28137e-20	Lama2	TBC	S12_vs_S1	Down
6.7093e-24	-0.569003	0.193	0.486	1.4058e-19	Mme	TBC	S12_vs_S1	Down
6.32926e-32	-0.588985	0	0.322	1.32617e-27	Bex3	TBC	S12_vs_S1	Down
2.56441e-28	-0.612596	0	0.29	5.37321e-24	Jcad	TBC	S12_vs_S1	Down
4.86257e-33	-0.628627	0	0.331	1.01886e-28	Tceal9	TBC	S12_vs_S1	Down
6.84437e-34	-0.634494	0.839	0.946	1.4341e-29	Gsn	TBC	S12_vs_S1	Down
6.32926e-32	-0.635757	0	0.322	1.32617e-27	Afdn	TBC	S12_vs_S1	Down
4.86257e-33	-0.637291	0	0.331	1.01886e-28	Rtraf	TBC	S12_vs_S1	Down
3.14827e-32	-0.645577	0.369	0.692	6.59657e-28	Ccnd2	TBC	S12_vs_S1	Down
3.14892e-40	-0.660158	0.324	0.704	6.59794e-36	Col3a1	TBC	S12_vs_S1	Down
6.24323e-35	-0.691345	0	0.347	1.30814e-30	Nop53	TBC	S12_vs_S1	Down
5.79129e-08	-0.69827	0.158	0.299	0.00121345	Ctgf	TBC	S12_vs_S1	Down
1.40707e-48	-0.716851	0.607	0.849	2.94824e-44	Mmp2	TBC	S12_vs_S1	Down
1.08349e-56	-0.782704	0.598	0.893	2.27024e-52	Col1a2	TBC	S12_vs_S1	Down
2.60648e-44	-0.788034	0.708	0.912	5.46136e-40	Cpm	TBC	S12_vs_S1	Down
5.79866e-36	-0.810449	0.089	0.459	1.21499e-31	Calb2	TBC	S12_vs_S1	Down
1.1468e-26	-0.830244	0.134	0.428	2.40288e-22	Cdh6	TBC	S12_vs_S1	Down
1.8425e-40	-0.917164	0	0.39	3.86059e-36	Sem1	TBC	S12_vs_S1	Down
8.68767e-63	-1.01687	0.188	0.701	1.82033e-58	Dbp	TBC	S12_vs_S1	Down
6.73794e-82	-1.06682	0.777	0.945	1.4118e-77	Sparc	TBC	S12_vs_S1	Down
2.20098e-42	-1.10638	0	0.405	4.61171e-38	Elob	TBC	S12_vs_S1	Down
1.14942e-47	-1.93722	0	0.443	2.40838e-43	Rack1	TBC	S12_vs_S1	Down
2.21819e-39	-2.30533	0	0.382	4.64777e-35	Cebpd	TBC	S12_vs_S1	Down
7.27854e-52	-2.60314	0	0.472	1.52507e-47	Cavin2	TBC	S12_vs_S1	Down
3.94608e-68	0.992493	0.714	0.192	8.26821e-64	Ifi27l2a	TBC	S12_vs_S2	Up
1.11576e-28	0.907939	0.774	0.504	2.33785e-24	Igfbp5	TBC	S12_vs_S2	Up
3.48524e-22	0.899025	0.452	0.19	7.30263e-18	Snhg11	TBC	S12_vs_S2	Up
2.35672e-18	0.839688	0.798	0.618	4.93803e-14	Mt1	TBC	S12_vs_S2	Up
7.42872e-34	0.812036	0.565	0.216	1.55654e-29	Mt2	TBC	S12_vs_S2	Up
4.09614e-28	0.78093	0.604	0.274	8.58265e-24	Ly6a	TBC	S12_vs_S2	Up
9.76627e-23	0.778564	0.485	0.21	2.04633e-18	Irf1	TBC	S12_vs_S2	Up
1.4194e-41	0.765562	0.565	0.204	2.97406e-37	Sncg	TBC	S12_vs_S2	Up
2.4516e-08	0.675725	0.17	0.065	0.000513684	Ccl2	TBC	S12_vs_S2	Up
5.96134e-25	0.579162	0.351	0.099	1.24908e-20	Ifit1	TBC	S12_vs_S2	Up
3.12501e-47	0.541135	0.366	0.045	6.54782e-43	S100a8	TBC	S12_vs_S2	Up
1.70982e-47	0.538965	0.42	0.067	3.58259e-43	S100a9	TBC	S12_vs_S2	Up
9.17175e-25	0.537632	0.792	0.545	1.92176e-20	H2-K1	TBC	S12_vs_S2	Up
4.34135e-29	0.534952	0.869	0.647	9.09643e-25	H2-D1	TBC	S12_vs_S2	Up
5.6418e-38	0.528876	0.952	0.88	1.18213e-33	Hspa8	TBC	S12_vs_S2	Up
2.73631e-19	0.52782	0.568	0.291	5.7334e-15	Pnp	TBC	S12_vs_S2	Up
4.53724e-24	0.520483	0.321	0.088	9.50687e-20	Socs1	TBC	S12_vs_S2	Up
6.23289e-31	0.488903	0.363	0.084	1.30598e-26	Isg15	TBC	S12_vs_S2	Up
4.88265e-17	0.481634	0.649	0.379	1.02306e-12	Errfi1	TBC	S12_vs_S2	Up
1.18696e-12	0.481227	0.414	0.209	2.48704e-08	Atf3	TBC	S12_vs_S2	Up
7.01127e-23	0.46951	0.777	0.498	1.46907e-18	Ly6e	TBC	S12_vs_S2	Up
3.64727e-20	0.453978	0.664	0.387	7.64212e-16	Tpm3	TBC	S12_vs_S2	Up
4.50877e-21	0.451296	0.622	0.336	9.44722e-17	Crabp2	TBC	S12_vs_S2	Up
4.46028e-17	0.450781	0.223	0.057	9.34562e-13	Gbp6.1	TBC	S12_vs_S2	Up
1.6905e-22	0.450048	0.676	0.374	3.54211e-18	Bst2	TBC	S12_vs_S2	Up
1.21914e-20	0.446468	0.5	0.221	2.55447e-16	C4b	TBC	S12_vs_S2	Up
5.42217e-12	0.440775	0.47	0.267	1.13611e-07	Dnajb1	TBC	S12_vs_S2	Up
1.29221e-19	0.438566	0.83	0.643	2.70756e-15	Aldh1a2	TBC	S12_vs_S2	Up
3.30204e-23	0.431854	0.732	0.434	6.91875e-19	Ckb	TBC	S12_vs_S2	Up
1.64134e-08	0.430077	0.235	0.107	0.00034391	F830016B08Rik	TBC	S12_vs_S2	Up
2.17191e-17	0.425079	0.384	0.156	4.5508e-13	Irgm1	TBC	S12_vs_S2	Up
1.1709e-19	0.414967	0.56	0.275	2.45338e-15	H2-T23	TBC	S12_vs_S2	Up
6.46265e-25	0.414318	0.92	0.814	1.35412e-20	Hsp90aa1	TBC	S12_vs_S2	Up
2.39399e-22	0.411989	0.911	0.805	5.01613e-18	B2m	TBC	S12_vs_S2	Up
8.16628e-35	0.407637	0.979	0.959	1.71108e-30	Fth1	TBC	S12_vs_S2	Up
5.45043e-20	0.407635	0.842	0.659	1.14203e-15	Dnaja1	TBC	S12_vs_S2	Up
1.46219e-13	0.386874	0.497	0.272	3.06372e-09	Ppp1r15a	TBC	S12_vs_S2	Up
1.82726e-08	0.383629	0.619	0.438	0.000382866	Klf4	TBC	S12_vs_S2	Up
1.50401e-14	0.373021	0.699	0.478	3.15136e-10	Chchd10	TBC	S12_vs_S2	Up
4.47585e-19	0.366508	0.461	0.2	9.37824e-15	H2-Q4	TBC	S12_vs_S2	Up
6.93103e-07	0.363952	0.786	0.653	0.0145226	Phlda1	TBC	S12_vs_S2	Up
1.09672e-14	0.362978	0.896	0.775	2.29796e-10	Ubc	TBC	S12_vs_S2	Up
1.29566e-08	0.360582	0.759	0.632	0.00027148	Hspb1	TBC	S12_vs_S2	Up
1.15333e-19	0.360057	0.348	0.116	2.41658e-15	Lgr6	TBC	S12_vs_S2	Up
1.27481e-09	0.357215	0.649	0.466	2.67111e-05	Rgs2	TBC	S12_vs_S2	Up
3.24467e-10	0.353697	0.949	0.875	6.79856e-06	Lars2	TBC	S12_vs_S2	Up
7.42126e-07	0.352444	0.753	0.619	0.0155498	Nfkbia	TBC	S12_vs_S2	Up
8.55198e-07	0.349288	0.33	0.186	0.017919	Gm26917	TBC	S12_vs_S2	Up
4.86296e-20	0.34716	1	1	1.01894e-15	Gm42418	TBC	S12_vs_S2	Up
6.92558e-15	0.343327	0.491	0.243	1.45112e-10	Ier5	TBC	S12_vs_S2	Up
2.08596e-13	0.337939	0.452	0.23	4.37071e-09	Hist1h2bc	TBC	S12_vs_S2	Up
1.28229e-09	0.332897	0.824	0.688	2.68678e-05	Hspa5	TBC	S12_vs_S2	Up
2.49393e-21	0.330972	0.393	0.134	5.22554e-17	Oasl2	TBC	S12_vs_S2	Up
1.06432e-06	0.327125	0.542	0.397	0.0223006	Gpr83	TBC	S12_vs_S2	Up
9.75195e-12	0.323304	0.744	0.573	2.04333e-07	Dynll1	TBC	S12_vs_S2	Up
2.29415e-12	0.319602	0.705	0.505	4.80694e-08	Ifi27	TBC	S12_vs_S2	Up
1.61517e-06	0.319199	0.554	0.401	0.0338427	Osr2	TBC	S12_vs_S2	Up
5.28456e-17	0.318564	0.551	0.281	1.10727e-12	Psmb8	TBC	S12_vs_S2	Up
2.73674e-08	0.314294	0.455	0.284	0.00057343	Gadd45a	TBC	S12_vs_S2	Up
9.15899e-15	0.309213	0.518	0.275	1.91908e-10	Ccl19	TBC	S12_vs_S2	Up
1.3288e-06	0.300759	0.548	0.381	0.0278423	Hspa1b	TBC	S12_vs_S2	Up
9.96307e-16	0.299414	0.557	0.305	2.08756e-11	Hn1	TBC	S12_vs_S2	Up
1.2172e-12	0.298037	0.878	0.811	2.55041e-08	Tmem176a	TBC	S12_vs_S2	Up
3.65991e-10	0.29418	0.295	0.134	7.6686e-06	Cxcl13	TBC	S12_vs_S2	Up
5.84725e-20	0.291814	0.256	0.065	1.22517e-15	Gbp10	TBC	S12_vs_S2	Up
3.73202e-13	0.290691	0.976	0.912	7.81969e-09	Slc1a3	TBC	S12_vs_S2	Up
6.81611e-12	0.289396	0.952	0.926	1.42818e-07	Ifitm3	TBC	S12_vs_S2	Up
7.09596e-14	0.285583	0.449	0.225	1.48682e-09	Pla2g7	TBC	S12_vs_S2	Up
3.81151e-12	0.282335	0.289	0.123	7.98625e-08	Spon2	TBC	S12_vs_S2	Up
5.15327e-08	0.282171	0.473	0.307	0.00107977	Adamts1	TBC	S12_vs_S2	Up
3.26821e-14	0.281788	0.443	0.21	6.84788e-10	Ces1d	TBC	S12_vs_S2	Up
3.24976e-14	0.280394	0.592	0.333	6.80922e-10	Cacybp	TBC	S12_vs_S2	Up
5.63416e-13	0.27508	0.979	0.953	1.18053e-08	Actb	TBC	S12_vs_S2	Up
2.61829e-11	0.273872	0.17	0.051	5.4861e-07	Ch25h	TBC	S12_vs_S2	Up
9.7645e-19	0.27202	0.253	0.066	2.04595e-14	Cdkn1a	TBC	S12_vs_S2	Up
3.50863e-20	0.26595	0.39	0.142	7.35162e-16	Rexo2	TBC	S12_vs_S2	Up
1.88854e-19	0.265848	0.336	0.111	3.95706e-15	Hsph1	TBC	S12_vs_S2	Up
2.30127e-07	0.265373	0.833	0.763	0.00482185	Nupr1	TBC	S12_vs_S2	Up
1.5054e-12	0.264683	0.747	0.552	3.15427e-08	Ptges3	TBC	S12_vs_S2	Up
3.4546e-07	0.262098	0.19	0.086	0.00723842	Gem	TBC	S12_vs_S2	Up
1.37514e-10	0.258218	0.664	0.465	2.88132e-06	Tspo	TBC	S12_vs_S2	Up
2.65098e-12	0.256712	0.94	0.902	5.5546e-08	Rbp1	TBC	S12_vs_S2	Up
2.66019e-10	0.255836	0.202	0.072	5.57389e-06	Ccl7	TBC	S12_vs_S2	Up
4.11087e-13	0.255147	0.946	0.908	8.6135e-09	Ubb	TBC	S12_vs_S2	Up
8.76363e-12	0.253687	0.622	0.383	1.83624e-07	Pttg1	TBC	S12_vs_S2	Up
4.8455e-12	0.252835	0.64	0.409	1.01528e-07	Bex4	TBC	S12_vs_S2	Up
3.3296e-10	0.25014	0.336	0.166	6.97651e-06	Gfpt2	TBC	S12_vs_S2	Up
7.23737e-07	-0.253437	0.949	0.943	0.0151645	Tcf4	TBC	S12_vs_S2	Down
1.30359e-09	-0.263699	0.827	0.855	2.73142e-05	Gstm1	TBC	S12_vs_S2	Down
7.26814e-07	-0.26729	0.673	0.699	0.0152289	Ypel3	TBC	S12_vs_S2	Down
3.00791e-11	-0.269791	0.997	0.998	6.30248e-07	Zbtb20	TBC	S12_vs_S2	Down
1.71829e-06	-0.271524	0.065	0.166	0.0360033	Slc6a6	TBC	S12_vs_S2	Down
9.73326e-07	-0.272369	0.708	0.764	0.0203941	Tgfbi	TBC	S12_vs_S2	Down
1.28282e-07	-0.279777	0.83	0.844	0.00268789	Colec12	TBC	S12_vs_S2	Down
2.00884e-06	-0.280007	0.173	0.295	0.0420911	Nrep	TBC	S12_vs_S2	Down
4.48979e-09	-0.286519	0.324	0.468	9.40745e-05	Col3a1	TBC	S12_vs_S2	Down
2.85747e-18	-0.290392	0.932	0.945	5.98725e-14	Rps28	TBC	S12_vs_S2	Down
2.28871e-06	-0.306403	0.14	0.25	0.0479554	Kcnq3	TBC	S12_vs_S2	Down
2.33235e-14	-0.306454	0.914	0.926	4.88697e-10	Cldn11	TBC	S12_vs_S2	Down
3.66737e-07	-0.311403	0.429	0.514	0.00768423	Ctsf	TBC	S12_vs_S2	Down
6.57951e-13	-0.311405	0.908	0.919	1.3786e-08	Glul	TBC	S12_vs_S2	Down
2.64206e-11	-0.31586	0.97	0.982	5.53591e-07	Son	TBC	S12_vs_S2	Down
1.75459e-17	-0.316416	0.991	0.985	3.67639e-13	Itih5	TBC	S12_vs_S2	Down
1.08115e-07	-0.318341	0.312	0.439	0.00226532	Syt1	TBC	S12_vs_S2	Down
5.7124e-12	-0.31944	0.842	0.88	1.19692e-07	Myo6	TBC	S12_vs_S2	Down
1.12073e-06	-0.323902	0.548	0.654	0.0234826	Ogn	TBC	S12_vs_S2	Down
8.80515e-09	-0.338248	0.571	0.647	0.000184494	Cntfr	TBC	S12_vs_S2	Down
9.94338e-08	-0.338947	0.196	0.33	0.00208344	Nr1d1	TBC	S12_vs_S2	Down
3.16962e-13	-0.347675	0.741	0.833	6.6413e-09	Hmcn1	TBC	S12_vs_S2	Down
3.90994e-11	-0.34787	0.726	0.779	8.1925e-07	Pabpc1	TBC	S12_vs_S2	Down
4.19902e-13	-0.355701	0.848	0.901	8.79821e-09	Timp2	TBC	S12_vs_S2	Down
1.50937e-13	-0.363436	0.815	0.837	3.16259e-09	Pantr1	TBC	S12_vs_S2	Down
2.05625e-08	-0.364105	0.193	0.335	0.000430846	Mme	TBC	S12_vs_S2	Down
2.00564e-09	-0.369468	0.533	0.627	4.20243e-05	Cirbp	TBC	S12_vs_S2	Down
7.50461e-11	-0.381824	0.42	0.557	1.57244e-06	Crip2	TBC	S12_vs_S2	Down
2.7858e-07	-0.383914	0.277	0.406	0.00583708	Gm10600	TBC	S12_vs_S2	Down
6.9426e-10	-0.397114	0.173	0.329	1.45468e-05	Omd	TBC	S12_vs_S2	Down
3.13022e-08	-0.402905	0.619	0.679	0.000655876	Cped1	TBC	S12_vs_S2	Down
3.74795e-08	-0.411782	0.339	0.462	0.000785308	Tsc22d3	TBC	S12_vs_S2	Down
2.23943e-10	-0.414321	0.607	0.649	4.69228e-06	Mmp2	TBC	S12_vs_S2	Down
6.90467e-15	-0.422739	0.256	0.455	1.44674e-10	Tspan4	TBC	S12_vs_S2	Down
2.79438e-15	-0.437551	0.839	0.913	5.85506e-11	Gsn	TBC	S12_vs_S2	Down
7.99417e-12	-0.439533	0.336	0.498	1.67502e-07	Car14	TBC	S12_vs_S2	Down
2.08491e-09	-0.441317	0.289	0.436	4.36851e-05	Lama2	TBC	S12_vs_S2	Down
2.17916e-17	-0.44326	0.64	0.768	4.566e-13	Hlf	TBC	S12_vs_S2	Down
5.65706e-10	-0.444389	0.292	0.443	1.18532e-05	Wnk4	TBC	S12_vs_S2	Down
5.23199e-15	-0.46096	0.583	0.712	1.09626e-10	Ifi30	TBC	S12_vs_S2	Down
6.2568e-14	-0.480445	0.17	0.37	1.31099e-09	Nr1d2	TBC	S12_vs_S2	Down
1.59545e-12	-0.482223	0.44	0.581	3.34296e-08	Prex2	TBC	S12_vs_S2	Down
8.5072e-23	-0.490001	0.946	0.967	1.78251e-18	Timp3	TBC	S12_vs_S2	Down
2.54043e-10	-0.515071	0.583	0.683	5.32295e-06	Crim1	TBC	S12_vs_S2	Down
1.32035e-11	-0.518468	0.229	0.403	2.76652e-07	Tef	TBC	S12_vs_S2	Down
3.3763e-11	-0.546915	0.122	0.3	7.07436e-07	Coch	TBC	S12_vs_S2	Down
1.72067e-13	-0.552697	0.211	0.42	3.60533e-09	Dct	TBC	S12_vs_S2	Down
2.08508e-27	-0.561332	0.777	0.866	4.36886e-23	Sparc	TBC	S12_vs_S2	Down
2.08921e-26	-0.565885	0.598	0.789	4.37752e-22	Col1a2	TBC	S12_vs_S2	Down
2.74389e-22	-0.583394	0.708	0.831	5.74928e-18	Cpm	TBC	S12_vs_S2	Down
3.11456e-17	-0.587214	0.393	0.598	6.52595e-13	Per3	TBC	S12_vs_S2	Down
5.75294e-22	-0.605297	0.369	0.611	1.20541e-17	Ccnd2	TBC	S12_vs_S2	Down
2.82071e-28	-0.608823	0.696	0.81	5.91024e-24	Mettl7a1	TBC	S12_vs_S2	Down
1.24288e-20	-0.63032	0.089	0.341	2.60421e-16	Calb2	TBC	S12_vs_S2	Down
1.31114e-07	-0.713267	0.158	0.29	0.00274723	Ctgf	TBC	S12_vs_S2	Down
5.54295e-29	-0.717114	0.616	0.85	1.16141e-24	Ptgds	TBC	S12_vs_S2	Down
3.24541e-57	-1.05942	0.188	0.671	6.80011e-53	Dbp	TBC	S12_vs_S2	Down
4.65881e-15	0.796653	0.682	0.462	9.76161e-11	Hspa1a	TBC	S12_vs_S5	Up
1.34148e-17	0.736083	0.548	0.286	2.8108e-13	Hspa1b	TBC	S12_vs_S5	Up
7.41555e-51	0.68693	0.952	0.876	1.55378e-46	Hspa8	TBC	S12_vs_S5	Up
2.82254e-09	0.592848	0.759	0.675	5.91407e-05	Hspb1	TBC	S12_vs_S5	Up
2.56486e-08	0.530992	0.485	0.314	0.000537414	Irf1	TBC	S12_vs_S5	Up
8.93278e-20	0.476303	0.842	0.676	1.87168e-15	Dnaja1	TBC	S12_vs_S5	Up
1.15107e-08	0.463306	0.47	0.287	0.000241184	Dnajb1	TBC	S12_vs_S5	Up
2.34289e-11	0.452495	0.753	0.565	4.90907e-07	Nfkbia	TBC	S12_vs_S5	Up
5.77067e-24	0.437475	0.92	0.849	1.20913e-19	Hsp90aa1	TBC	S12_vs_S5	Up
1.78127e-12	0.422285	0.568	0.335	3.7323e-08	Pnp	TBC	S12_vs_S5	Up
2.46116e-13	0.418672	0.423	0.202	5.15687e-09	Zbtb16	TBC	S12_vs_S5	Up
2.26586e-29	0.413395	0.961	0.927	4.74766e-25	Hsp90ab1	TBC	S12_vs_S5	Up
4.03674e-09	0.388117	0.649	0.446	8.45818e-05	Errfi1	TBC	S12_vs_S5	Up
3.74667e-07	0.384426	0.202	0.086	0.00785039	Ccl7	TBC	S12_vs_S5	Up
3.8167e-12	0.366944	0.744	0.557	7.99714e-08	Dynll1	TBC	S12_vs_S5	Up
3.29364e-08	0.360009	0.497	0.319	0.000690117	Ppp1r15a	TBC	S12_vs_S5	Up
1.23322e-09	0.33755	0.321	0.154	2.58396e-05	Socs1	TBC	S12_vs_S5	Up
3.14567e-11	0.32907	0.363	0.165	6.59112e-07	Isg15	TBC	S12_vs_S5	Up
1.79744e-12	0.318423	0.75	0.533	3.76619e-08	Serpinh1	TBC	S12_vs_S5	Up
5.22431e-09	0.316992	0.824	0.714	0.000109465	Hspa5	TBC	S12_vs_S5	Up
7.40257e-17	0.304553	0.336	0.114	1.55106e-12	Hsph1	TBC	S12_vs_S5	Up
2.01018e-10	0.29998	0.685	0.498	4.21193e-06	Gm11808	TBC	S12_vs_S5	Up
2.14887e-11	0.293591	0.815	0.663	4.50252e-07	Hspe1	TBC	S12_vs_S5	Up
1.57886e-08	0.287143	0.664	0.483	0.000330818	Tpm3	TBC	S12_vs_S5	Up
1.08602e-09	0.28508	0.491	0.281	2.27553e-05	Ier5	TBC	S12_vs_S5	Up
6.70077e-07	0.28321	0.565	0.387	0.0140401	Mt2	TBC	S12_vs_S5	Up
7.07414e-15	0.280452	0.946	0.908	1.48224e-10	Ubb	TBC	S12_vs_S5	Up
2.24304e-08	0.270395	0.875	0.767	0.000469984	Vim	TBC	S12_vs_S5	Up
1.62349e-06	0.269267	0.833	0.771	0.0340169	Nupr1	TBC	S12_vs_S5	Up
1.7354e-08	0.264279	0.295	0.141	0.000363619	Cxcl13	TBC	S12_vs_S5	Up
1.06162e-09	0.264267	0.914	0.844	2.22442e-05	Tmem176b	TBC	S12_vs_S5	Up
1.64021e-06	0.261166	0.56	0.384	0.0343673	H2-T23	TBC	S12_vs_S5	Up
3.01318e-09	0.25955	0.896	0.783	6.31352e-05	Ubc	TBC	S12_vs_S5	Up
1.6212e-09	0.252611	0.836	0.744	3.39691e-05	Uba52	TBC	S12_vs_S5	Up
3.66449e-07	-0.250074	0.732	0.767	0.00767821	Cbx3	TBC	S12_vs_S5	Down
4.73853e-21	-0.25009	0.973	0.933	9.92865e-17	Rpl38	TBC	S12_vs_S5	Down
4.00689e-09	-0.264821	0.955	0.963	8.39564e-05	Ebf1	TBC	S12_vs_S5	Down
2.5805e-11	-0.270309	0.97	0.987	5.40691e-07	Son	TBC	S12_vs_S5	Down
4.16297e-08	-0.27646	0.646	0.711	0.000872267	Sh3bgrl	TBC	S12_vs_S5	Down
3.51166e-07	-0.297837	0.705	0.773	0.00735799	Ktn1	TBC	S12_vs_S5	Down
4.11264e-07	-0.303364	0.571	0.656	0.00861721	Hnrnpm	TBC	S12_vs_S5	Down
1.88134e-08	-0.305448	0.673	0.735	0.000394197	Dync1i2	TBC	S12_vs_S5	Down
6.25795e-09	-0.311497	0.699	0.746	0.000131123	Dstn	TBC	S12_vs_S5	Down
1.39312e-12	-0.313369	0.949	0.959	2.919e-08	Tcf4	TBC	S12_vs_S5	Down
6.96341e-32	-0.313483	0.967	0.943	1.45904e-27	Rps29	TBC	S12_vs_S5	Down
1.88994e-07	-0.313954	0.414	0.548	0.00396	Nrxn3	TBC	S12_vs_S5	Down
1.87577e-11	-0.330154	0.741	0.832	3.93029e-07	Hmcn1	TBC	S12_vs_S5	Down
1.34263e-08	-0.336093	0.64	0.711	0.000281321	Hlf	TBC	S12_vs_S5	Down
2.54866e-07	-0.34554	0.72	0.765	0.00534021	Zeb2	TBC	S12_vs_S5	Down
1.89122e-06	-0.352138	0.122	0.248	0.0396268	Coch	TBC	S12_vs_S5	Down
1.23677e-11	-0.380858	0.777	0.811	2.5914e-07	Btg1	TBC	S12_vs_S5	Down
4.40271e-12	-0.381967	0.726	0.776	9.22499e-08	Pabpc1	TBC	S12_vs_S5	Down
9.34231e-09	-0.385527	0.17	0.321	0.000195749	Nr1d2	TBC	S12_vs_S5	Down
2.22243e-07	-0.407554	0.211	0.359	0.00465666	Dct	TBC	S12_vs_S5	Down
7.2129e-13	-0.411388	0.196	0.405	1.51132e-08	Nr1d1	TBC	S12_vs_S5	Down
1.5287e-07	-0.416962	0.393	0.521	0.00320308	Per3	TBC	S12_vs_S5	Down
1.0403e-16	-0.459193	0.533	0.7	2.17974e-12	Cirbp	TBC	S12_vs_S5	Down
1.88142e-10	-0.463457	0.369	0.525	3.94215e-06	Ccnd2	TBC	S12_vs_S5	Down
2.11366e-16	-0.465212	0.393	0.571	4.42875e-12	Nmt1	TBC	S12_vs_S5	Down
1.71544e-44	-0.50983	0.932	0.927	3.59436e-40	Rps28	TBC	S12_vs_S5	Down
1.20325e-08	-0.53996	0.363	0.517	0.000252116	Neat1	TBC	S12_vs_S5	Down
1.52459e-21	-0.577205	0.619	0.77	3.19447e-17	Cped1	TBC	S12_vs_S5	Down
3.08719e-29	-0.715799	0.188	0.53	6.46859e-25	Dbp	TBC	S12_vs_S5	Down
6.5623e-44	-0.839082	0.509	0.813	1.375e-39	mt-Atp8	TBC	S12_vs_S5	Down
8.8785e-32	-1.00159	0.616	0.875	1.86031e-27	Ptgds	TBC	S12_vs_S5	Down
1.11292e-117	1.22741	0.698	0.176	2.3319e-113	Ifi27l2a	TBC	S15_vs_S1	Up
9.57908e-66	1.15766	0.506	0.156	2.0071e-61	Snhg11	TBC	S15_vs_S1	Up
5.7464e-101	1.06549	0.591	0.135	1.20404e-96	Sncg	TBC	S15_vs_S1	Up
8.33517e-56	1.02561	0.749	0.461	1.74647e-51	Igfbp5	TBC	S15_vs_S1	Up
5.52352e-76	1.02505	0.68	0.274	1.15734e-71	Ly6a	TBC	S15_vs_S1	Up
1.69005e-74	0.841709	0.794	0.435	3.54116e-70	Ly6e	TBC	S15_vs_S1	Up
8.32121e-81	0.818704	0.726	0.316	1.74354e-76	Bst2	TBC	S15_vs_S1	Up
5.8969e-49	0.794105	0.525	0.217	1.23558e-44	Mt2	TBC	S15_vs_S1	Up
1.35309e-66	0.655599	0.814	0.538	2.83513e-62	H2-K1	TBC	S15_vs_S1	Up
7.77785e-36	0.643263	0.825	0.68	1.62969e-31	Mt1	TBC	S15_vs_S1	Up
3.89357e-44	0.614182	0.31	0.058	8.15819e-40	Ifit1	TBC	S15_vs_S1	Up
3.51433e-46	0.612412	0.341	0.073	7.36358e-42	Isg15	TBC	S15_vs_S1	Up
3.70586e-42	0.580354	0.822	0.65	7.76488e-38	Hspb1	TBC	S15_vs_S1	Up
3.34077e-55	0.576937	0.847	0.688	6.99992e-51	H2-D1	TBC	S15_vs_S1	Up
8.70246e-28	0.547725	0.632	0.43	1.82343e-23	Il33	TBC	S15_vs_S1	Up
2.15776e-34	0.547268	0.503	0.233	4.52115e-30	C4b	TBC	S15_vs_S1	Up
2.47173e-39	0.531889	0.758	0.527	5.17902e-35	Ifi27	TBC	S15_vs_S1	Up
2.97825e-57	0.528447	0.904	0.813	6.24032e-53	B2m	TBC	S15_vs_S1	Up
3.11668e-15	0.52528	0.422	0.264	6.53037e-11	Irf1	TBC	S15_vs_S1	Up
8.67356e-27	0.513976	0.563	0.338	1.81737e-22	Pnp	TBC	S15_vs_S1	Up
8.31199e-78	0.501446	0.975	0.97	1.74161e-73	Fth1	TBC	S15_vs_S1	Up
6.08164e-37	0.491892	0.545	0.287	1.27429e-32	Ccl19	TBC	S15_vs_S1	Up
3.56269e-26	0.489208	0.339	0.128	7.46491e-22	Pi16	TBC	S15_vs_S1	Up
2.83727e-45	0.453027	0.516	0.194	5.94492e-41	Pla2g7	TBC	S15_vs_S1	Up
1.08825e-48	0.447044	0.941	0.908	2.28021e-44	Hspa8	TBC	S15_vs_S1	Up
6.78167e-19	0.4457	0.671	0.472	1.42096e-14	Cavin2	TBC	S15_vs_S1	Up
1.41185e-42	0.444238	0.915	0.878	2.95824e-38	Hsp90b1	TBC	S15_vs_S1	Up
9.51613e-31	0.431369	0.563	0.323	1.99391e-26	H2-T23	TBC	S15_vs_S1	Up
4.87593e-39	0.430221	0.35	0.094	1.02165e-34	Oasl2	TBC	S15_vs_S1	Up
3.65401e-29	0.413767	0.503	0.261	7.65625e-25	Hist1h2bc	TBC	S15_vs_S1	Up
8.12096e-16	0.405945	0.259	0.113	1.70159e-11	F830016B08Rik	TBC	S15_vs_S1	Up
9.90113e-40	0.403534	0.921	0.923	2.07458e-35	Rbp1	TBC	S15_vs_S1	Up
8.09033e-77	0.400743	0.997	0.999	1.69517e-72	mt-Co1	TBC	S15_vs_S1	Up
1.84184e-16	0.398258	0.897	0.887	3.85921e-12	Ccl11	TBC	S15_vs_S1	Up
5.67382e-30	0.387127	0.622	0.395	1.18884e-25	Bex4	TBC	S15_vs_S1	Up
2.58945e-36	0.386104	0.55	0.279	5.42568e-32	Psmb8	TBC	S15_vs_S1	Up
8.95787e-14	0.384013	0.303	0.158	1.87694e-09	Ifit3	TBC	S15_vs_S1	Up
1.28439e-07	0.38245	0.475	0.368	0.00269118	Adamts1	TBC	S15_vs_S1	Up
3.89996e-19	0.381602	0.338	0.157	8.17158e-15	Parp14	TBC	S15_vs_S1	Up
4.43872e-24	0.37939	0.815	0.728	9.30045e-20	Calr	TBC	S15_vs_S1	Up
3.94864e-13	0.372994	0.307	0.163	8.27358e-09	Cxcl13	TBC	S15_vs_S1	Up
4.52542e-53	0.372623	0.999	1	9.48212e-49	mt-Cytb	TBC	S15_vs_S1	Up
1.18935e-08	0.371598	0.761	0.717	0.000249205	Klf2	TBC	S15_vs_S1	Up
1.86732e-13	0.370096	0.316	0.166	3.9126e-09	Sbno2	TBC	S15_vs_S1	Up
2.40295e-23	0.366405	0.539	0.337	5.0349e-19	Crabp2	TBC	S15_vs_S1	Up
2.92065e-20	0.366373	0.678	0.528	6.11964e-16	Chchd10	TBC	S15_vs_S1	Up
8.57781e-25	0.361612	0.946	0.963	1.79731e-20	Ifitm3	TBC	S15_vs_S1	Up
1.22719e-19	0.361389	0.334	0.151	2.57132e-15	Ntrk3	TBC	S15_vs_S1	Up
1.36887e-17	0.356176	0.144	0.031	2.8682e-13	Rsad2	TBC	S15_vs_S1	Up
3.39049e-21	0.355817	0.806	0.767	7.10409e-17	Aldh1a2	TBC	S15_vs_S1	Up
7.91454e-09	0.350642	0.79	0.744	0.000165833	Ier3	TBC	S15_vs_S1	Up
1.38979e-21	0.343058	0.969	0.951	2.91202e-17	Slc1a3	TBC	S15_vs_S1	Up
5.18483e-09	0.342943	0.656	0.532	0.000108638	Adam33	TBC	S15_vs_S1	Up
9.34561e-07	0.342271	0.492	0.383	0.0195819	Gpr83	TBC	S15_vs_S1	Up
3.03573e-15	0.341308	0.318	0.159	6.36077e-11	Irgm1	TBC	S15_vs_S1	Up
1.0675e-17	0.341206	0.42	0.236	2.23672e-13	H2-Q4	TBC	S15_vs_S1	Up
1.08934e-16	0.339447	0.246	0.1	2.28249e-12	Stat1	TBC	S15_vs_S1	Up
1.16429e-16	0.336568	0.573	0.398	2.43953e-12	Dhrs3	TBC	S15_vs_S1	Up
2.21321e-10	0.335025	0.224	0.113	4.63734e-06	Socs1	TBC	S15_vs_S1	Up
2.38581e-20	0.333735	0.831	0.773	4.99899e-16	Hspa5	TBC	S15_vs_S1	Up
5.56236e-33	0.33022	0.268	0.06	1.16548e-28	Rtp4	TBC	S15_vs_S1	Up
3.29118e-23	0.3275	0.386	0.182	6.89601e-19	Ces1d	TBC	S15_vs_S1	Up
1.50451e-13	0.322481	0.569	0.382	3.15241e-09	Cebpd	TBC	S15_vs_S1	Up
2.99465e-24	0.319465	0.228	0.059	6.2747e-20	Vmo1	TBC	S15_vs_S1	Up
3.64976e-25	0.318909	0.962	0.94	7.64733e-21	mt-Nd5	TBC	S15_vs_S1	Up
1.88946e-19	0.313772	0.296	0.123	3.95898e-15	Xaf1	TBC	S15_vs_S1	Up
1.43203e-21	0.313732	0.811	0.781	3.00052e-17	Uba52	TBC	S15_vs_S1	Up
8.75605e-25	0.312033	0.484	0.259	1.83466e-20	Gstp1	TBC	S15_vs_S1	Up
1.05491e-13	0.308851	0.575	0.405	2.21035e-09	Elob	TBC	S15_vs_S1	Up
4.61452e-19	0.304696	0.127	0.02	9.6688e-15	Gbp6	TBC	S15_vs_S1	Up
3.74672e-35	0.303533	0.255	0.049	7.8505e-31	Gbp10	TBC	S15_vs_S1	Up
5.33874e-13	0.300773	0.549	0.39	1.11863e-08	Sem1	TBC	S15_vs_S1	Up
4.10511e-09	0.299674	0.605	0.486	8.60144e-05	Pim1	TBC	S15_vs_S1	Up
4.01833e-19	0.298198	0.605	0.416	8.41961e-15	Pttg1	TBC	S15_vs_S1	Up
1.46633e-18	0.294083	0.178	0.048	3.0724e-14	Herc6	TBC	S15_vs_S1	Up
2.71956e-26	0.293127	0.199	0.039	5.6983e-22	Slfn5	TBC	S15_vs_S1	Up
2.22973e-18	0.292381	0.712	0.57	4.67194e-14	Hnrnpc	TBC	S15_vs_S1	Up
3.26743e-47	0.289664	0.999	0.999	6.84625e-43	mt-Atp6	TBC	S15_vs_S1	Up
1.15779e-17	0.288177	0.457	0.267	2.42592e-13	Espn	TBC	S15_vs_S1	Up
1.14337e-09	0.287489	0.633	0.499	2.39571e-05	Flt1	TBC	S15_vs_S1	Up
2.32615e-22	0.286376	0.885	0.871	4.87399e-18	Tmem176a	TBC	S15_vs_S1	Up
2.38694e-18	0.286101	0.256	0.099	5.00137e-14	Sp100	TBC	S15_vs_S1	Up
2.40813e-16	0.281841	0.712	0.601	5.04576e-12	Ptges3	TBC	S15_vs_S1	Up
1.36346e-19	0.279458	0.349	0.165	2.85685e-15	Jpt1	TBC	S15_vs_S1	Up
2.85995e-13	0.27886	0.145	0.046	5.99246e-09	Thbs4	TBC	S15_vs_S1	Up
7.31663e-14	0.27863	0.629	0.494	1.53305e-09	6330403K07Rik	TBC	S15_vs_S1	Up
1.58138e-26	0.27278	0.414	0.178	3.31347e-22	Prr13	TBC	S15_vs_S1	Up
5.34682e-07	0.268773	0.255	0.163	0.0112032	Nfkbiz	TBC	S15_vs_S1	Up
7.4883e-14	0.267852	0.729	0.644	1.56902e-09	Dbi	TBC	S15_vs_S1	Up
6.59153e-11	0.267488	0.457	0.322	1.38112e-06	Bex3	TBC	S15_vs_S1	Up
5.04936e-12	0.266021	0.479	0.331	1.05799e-07	Tceal9	TBC	S15_vs_S1	Up
2.67052e-08	0.265714	0.251	0.145	0.000559554	Osmr	TBC	S15_vs_S1	Up
4.09562e-15	0.264211	0.428	0.254	8.58154e-11	Gng2	TBC	S15_vs_S1	Up
5.47836e-26	0.263735	0.345	0.132	1.14788e-21	Psmb9	TBC	S15_vs_S1	Up
6.91852e-22	0.261392	0.271	0.095	1.44964e-17	Plscr2	TBC	S15_vs_S1	Up
2.33763e-11	0.25851	0.73	0.645	4.89804e-07	Rhoj	TBC	S15_vs_S1	Up
4.42755e-11	0.252574	0.322	0.185	9.27705e-07	Letm2	TBC	S15_vs_S1	Up
1.63852e-21	0.252259	0.913	0.861	3.43319e-17	Hsp90aa1	TBC	S15_vs_S1	Up
3.03088e-07	0.25222	0.447	0.32	0.00635059	Pex5l	TBC	S15_vs_S1	Up
3.9466e-14	0.252196	0.589	0.409	8.26932e-10	Fkbp2	TBC	S15_vs_S1	Up
4.35877e-20	-0.257317	0.915	0.96	9.13294e-16	Glul	TBC	S15_vs_S1	Down
1.17867e-16	-0.259447	0.829	0.896	2.46968e-12	Emilin2	TBC	S15_vs_S1	Down
9.2166e-26	-0.260948	0.875	0.923	1.93116e-21	Aldh2	TBC	S15_vs_S1	Down
2.19484e-14	-0.26212	0.589	0.714	4.59884e-10	Cntfr	TBC	S15_vs_S1	Down
5.85641e-15	-0.262995	0.187	0.344	1.22709e-10	Tenm2	TBC	S15_vs_S1	Down
1.51192e-22	-0.263536	0.617	0.768	3.16793e-18	Itgb1	TBC	S15_vs_S1	Down
3.41361e-13	-0.263871	0.489	0.607	7.15253e-09	Eif4b	TBC	S15_vs_S1	Down
1.14161e-07	-0.26412	0.279	0.373	0.00239201	Igfbp6	TBC	S15_vs_S1	Down
1.97358e-19	-0.26644	0.684	0.804	4.13524e-15	Nfic	TBC	S15_vs_S1	Down
1.28442e-07	-0.266807	0.82	0.888	0.00269125	Rpl13a	TBC	S15_vs_S1	Down
1.56168e-28	-0.267995	0.86	0.94	3.27219e-24	Timp2	TBC	S15_vs_S1	Down
2.14978e-30	-0.269763	0.968	0.98	4.50444e-26	Sptbn1	TBC	S15_vs_S1	Down
1.13473e-15	-0.270715	0.982	0.999	2.3776e-11	Dcn	TBC	S15_vs_S1	Down
1.85793e-20	-0.270838	0.061	0.219	3.89292e-16	Epha5	TBC	S15_vs_S1	Down
2.36425e-16	-0.27252	0.227	0.402	4.95382e-12	Tmem158	TBC	S15_vs_S1	Down
8.9614e-30	-0.274542	0.878	0.935	1.87768e-25	Rpl29	TBC	S15_vs_S1	Down
8.37055e-23	-0.276179	0.834	0.923	1.75388e-18	Gpm6b	TBC	S15_vs_S1	Down
3.04335e-12	-0.277594	0.274	0.46	6.37674e-08	Tceb2	TBC	S15_vs_S1	Down
6.67128e-24	-0.277607	0.024	0.172	1.39783e-19	Otor	TBC	S15_vs_S1	Down
6.74224e-17	-0.279957	0.573	0.692	1.4127e-12	Cirbp	TBC	S15_vs_S1	Down
8.33353e-20	-0.282534	0.283	0.483	1.74612e-15	Ltbp4	TBC	S15_vs_S1	Down
2.30458e-15	-0.282879	0.204	0.369	4.82879e-11	Cntn3	TBC	S15_vs_S1	Down
8.00843e-18	-0.28444	0.446	0.591	1.67801e-13	Eva1b	TBC	S15_vs_S1	Down
1.09642e-10	-0.285388	0.173	0.292	2.29733e-06	Kcnb2	TBC	S15_vs_S1	Down
5.99918e-11	-0.286637	0.671	0.768	1.25701e-06	Aard	TBC	S15_vs_S1	Down
3.21612e-18	-0.287213	0.299	0.477	6.73875e-14	Ppic	TBC	S15_vs_S1	Down
1.5881e-16	-0.289702	0.445	0.615	3.32755e-12	Nid1	TBC	S15_vs_S1	Down
9.01438e-11	-0.294105	0.359	0.486	1.88878e-06	Col9a2	TBC	S15_vs_S1	Down
2.17515e-18	-0.295297	0.65	0.759	4.55758e-14	Eif3e	TBC	S15_vs_S1	Down
4.72617e-17	-0.295882	0.326	0.493	9.90274e-13	Tspan4	TBC	S15_vs_S1	Down
1.9654e-19	-0.298927	0.471	0.649	4.1181e-15	Lamb2	TBC	S15_vs_S1	Down
1.38374e-12	-0.299177	0.164	0.3	2.89935e-08	9430020K01Rik	TBC	S15_vs_S1	Down
1.56238e-21	-0.299894	0.306	0.516	3.27365e-17	Tef	TBC	S15_vs_S1	Down
7.13961e-11	-0.301385	0.228	0.354	1.49596e-06	Mllt4	TBC	S15_vs_S1	Down
7.66325e-31	-0.302222	0.856	0.926	1.60568e-26	Eef2	TBC	S15_vs_S1	Down
4.15186e-13	-0.309952	0.225	0.371	8.6994e-09	2700060E02Rik	TBC	S15_vs_S1	Down
2.83602e-26	-0.310049	0.74	0.864	5.94231e-22	Hmcn1	TBC	S15_vs_S1	Down
1.04795e-13	-0.310426	0.404	0.541	2.19576e-09	Atp1b1	TBC	S15_vs_S1	Down
6.46506e-26	-0.315305	0.837	0.921	1.35463e-21	Colec12	TBC	S15_vs_S1	Down
2.25682e-19	-0.315836	0.561	0.747	4.7287e-15	Slco1c1	TBC	S15_vs_S1	Down
1.12785e-24	-0.316867	0.22	0.432	2.36319e-20	Col26a1	TBC	S15_vs_S1	Down
1.51731e-21	-0.318592	0.508	0.691	3.17923e-17	Hrk	TBC	S15_vs_S1	Down
4.04504e-29	-0.320102	0.698	0.834	8.47556e-25	Nfix	TBC	S15_vs_S1	Down
5.2059e-21	-0.320477	0.375	0.575	1.09079e-16	Cpe	TBC	S15_vs_S1	Down
1.52217e-19	-0.324455	0.271	0.459	3.18941e-15	Basp1	TBC	S15_vs_S1	Down
5.35406e-21	-0.328581	0.465	0.625	1.12184e-16	Crip2	TBC	S15_vs_S1	Down
4.71532e-16	-0.330845	0.348	0.51	9.88001e-12	H1f0	TBC	S15_vs_S1	Down
1.68113e-28	-0.335046	0.171	0.398	3.52247e-24	Nrep	TBC	S15_vs_S1	Down
1.05399e-18	-0.33505	0.609	0.735	2.20843e-14	Stmn1	TBC	S15_vs_S1	Down
5.23344e-21	-0.335121	0.575	0.723	1.09656e-16	Scd1	TBC	S15_vs_S1	Down
1.8104e-19	-0.3355	0.413	0.58	3.79334e-15	Lamc1	TBC	S15_vs_S1	Down
8.67282e-22	-0.338869	0.31	0.512	1.81722e-17	Nrp1	TBC	S15_vs_S1	Down
1.17202e-12	-0.340385	0.311	0.514	2.45573e-08	Sdpr	TBC	S15_vs_S1	Down
1.12837e-29	-0.341053	0.131	0.36	2.36427e-25	Ralyl	TBC	S15_vs_S1	Down
1.38858e-26	-0.34188	0.126	0.34	2.9095e-22	Kcnq3	TBC	S15_vs_S1	Down
1.49845e-19	-0.342732	0.2	0.392	3.1397e-15	Omd	TBC	S15_vs_S1	Down
1.52653e-29	-0.345415	0.753	0.861	3.19854e-25	Pabpc1	TBC	S15_vs_S1	Down
1.46291e-28	-0.345801	0.764	0.886	3.06524e-24	Fstl1	TBC	S15_vs_S1	Down
1.26094e-27	-0.348221	0.096	0.311	2.64204e-23	Cacna1e	TBC	S15_vs_S1	Down
7.81059e-21	-0.348695	0.343	0.534	1.63655e-16	Klf13	TBC	S15_vs_S1	Down
1.28896e-28	-0.355877	0.768	0.881	2.70076e-24	Mettl7a1	TBC	S15_vs_S1	Down
1.92909e-35	-0.358486	0.912	0.966	4.04202e-31	Cldn11	TBC	S15_vs_S1	Down
3.10904e-08	-0.363845	0.368	0.47	0.000651438	Xist	TBC	S15_vs_S1	Down
1.55935e-16	-0.363935	0.608	0.739	3.26731e-12	Crim1	TBC	S15_vs_S1	Down
9.26416e-26	-0.364833	0.707	0.834	1.94112e-21	Tgfbi	TBC	S15_vs_S1	Down
1.17847e-18	-0.36727	0.214	0.401	2.46925e-14	Gltscr2	TBC	S15_vs_S1	Down
2.07228e-26	-0.389101	0.225	0.448	4.34205e-22	Epha3	TBC	S15_vs_S1	Down
8.50417e-36	-0.391409	0.432	0.666	1.78188e-31	Ctsf	TBC	S15_vs_S1	Down
9.52491e-35	-0.409859	0.797	0.899	1.99575e-30	Pou3f4	TBC	S15_vs_S1	Down
5.75898e-19	-0.418863	0.27	0.47	1.20668e-14	Dct	TBC	S15_vs_S1	Down
4.68162e-37	-0.419668	0.559	0.748	9.8094e-33	Rbm3	TBC	S15_vs_S1	Down
1.21837e-33	-0.449079	0.324	0.584	2.55286e-29	Lama2	TBC	S15_vs_S1	Down
1.36117e-35	-0.449852	0.359	0.606	2.85206e-31	Car14	TBC	S15_vs_S1	Down
1.86978e-28	-0.46514	0.378	0.585	3.91775e-24	Tsc22d3	TBC	S15_vs_S1	Down
1.10533e-35	-0.501093	0.482	0.701	2.31599e-31	Dbp	TBC	S15_vs_S1	Down
8.16247e-109	-0.507673	0.99	0.997	1.71028e-104	Itih5	TBC	S15_vs_S1	Down
6.09702e-44	-0.511707	0.246	0.543	1.27751e-39	Syt1	TBC	S15_vs_S1	Down
2.91e-51	-0.523153	0.801	0.907	6.09732e-47	Pantr1	TBC	S15_vs_S1	Down
6.74611e-22	-0.586089	0.282	0.487	1.41351e-17	Gnb2l1	TBC	S15_vs_S1	Down
5.52601e-56	-0.618985	0.149	0.486	1.15786e-51	Mme	TBC	S15_vs_S1	Down
1.09717e-56	-0.621456	0.724	0.912	2.2989e-52	Cpm	TBC	S15_vs_S1	Down
1.3252e-57	-0.634924	0.856	0.946	2.77669e-53	Gsn	TBC	S15_vs_S1	Down
5.32444e-81	-0.667699	0.634	0.893	1.11563e-76	Col1a2	TBC	S15_vs_S1	Down
1.38489e-78	-0.67083	0.553	0.849	2.90177e-74	Mmp2	TBC	S15_vs_S1	Down
6.93955e-80	-0.700288	0.283	0.704	1.45404e-75	Col3a1	TBC	S15_vs_S1	Down
3.62196e-33	-0.716282	0.197	0.432	7.5891e-29	Ifi30	TBC	S15_vs_S1	Down
1.99745e-66	-0.735083	0.329	0.692	4.18525e-62	Ccnd2	TBC	S15_vs_S1	Down
3.6385e-70	-0.806407	0.085	0.459	7.62376e-66	Calb2	TBC	S15_vs_S1	Down
5.01642e-124	-0.950869	0.792	0.945	1.05109e-119	Sparc	TBC	S15_vs_S1	Down
8.54807e-176	3.04884	0.671	0	1.79108e-171	Cavin2	TBC	S15_vs_S2	Up
1.0215e-141	2.62781	0.569	0	2.14034e-137	Cebpd	TBC	S15_vs_S2	Up
8.49453e-156	2.16178	0.613	0	1.77986e-151	Rack1	TBC	S15_vs_S2	Up
2.41403e-143	1.41523	0.575	0	5.05811e-139	Elob	TBC	S15_vs_S2	Up
2.7341e-135	1.21794	0.549	0	5.72877e-131	Sem1	TBC	S15_vs_S2	Up
2.10593e-94	1.00454	0.698	0.192	4.41256e-90	Ifi27l2a	TBC	S15_vs_S2	Up
5.83959e-47	0.999304	0.506	0.19	1.22357e-42	Snhg11	TBC	S15_vs_S2	Up
1.37893e-63	0.929488	0.68	0.274	2.88926e-59	Ly6a	TBC	S15_vs_S2	Up
4.00912e-114	0.894648	0.479	0	8.40032e-110	Tceal9	TBC	S15_vs_S2	Up
1.16985e-67	0.892285	0.591	0.204	2.45119e-63	Sncg	TBC	S15_vs_S2	Up
7.31822e-108	0.856473	0.457	0	1.53339e-103	Bex3	TBC	S15_vs_S2	Up
4.37042e-102	0.786222	0.437	0	9.15735e-98	Rtraf	TBC	S15_vs_S2	Up
1.41121e-34	0.783406	0.749	0.504	2.9569e-30	Igfbp5	TBC	S15_vs_S2	Up
8.40681e-103	0.781713	0.439	0	1.76148e-98	Nop53	TBC	S15_vs_S2	Up
3.91356e-107	0.761369	0.455	0	8.20009e-103	Snu13	TBC	S15_vs_S2	Up
2.02074e-96	0.750282	0.417	0	4.23406e-92	Afdn	TBC	S15_vs_S2	Up
4.64632e-58	0.729651	0.316	0.021	9.73544e-54	Sbno2	TBC	S15_vs_S2	Up
9.00873e-97	0.682506	0.418	0	1.8876e-92	Cops9	TBC	S15_vs_S2	Up
1.07464e-40	0.678672	0.525	0.216	2.25169e-36	Mt2	TBC	S15_vs_S2	Up
3.50983e-74	0.671131	0.332	0	7.35415e-70	Jcad	TBC	S15_vs_S2	Up
8.45802e-33	0.665034	0.825	0.618	1.77221e-28	Mt1	TBC	S15_vs_S2	Up
2.26726e-95	0.660821	0.413	0	4.75058e-91	Atp5o.1	TBC	S15_vs_S2	Up
1.25029e-93	0.660608	0.406	0	2.61972e-89	Cavin3	TBC	S15_vs_S2	Up
9.9074e-83	0.650225	0.366	0	2.0759e-78	Nsd3	TBC	S15_vs_S2	Up
2.70622e-22	0.634838	0.422	0.21	5.67033e-18	Irf1	TBC	S15_vs_S2	Up
1.9818e-86	0.596684	0.38	0	4.15247e-82	Mesd	TBC	S15_vs_S2	Up
4.13352e-77	0.588346	0.344	0	8.66097e-73	2900097C17Rik	TBC	S15_vs_S2	Up
4.58912e-83	0.585007	0.367	0	9.61559e-79	Rtl8a	TBC	S15_vs_S2	Up
5.88512e-50	0.584747	0.726	0.374	1.23311e-45	Bst2	TBC	S15_vs_S2	Up
5.35501e-37	0.574735	0.341	0.084	1.12204e-32	Isg15	TBC	S15_vs_S2	Up
1.89859e-55	0.57188	0.256	0	3.97812e-51	CT025619.1	TBC	S15_vs_S2	Up
4.53534e-84	0.555762	0.371	0	9.50289e-80	Cenpx	TBC	S15_vs_S2	Up
3.73686e-75	0.554356	0.336	0	7.82985e-71	Gsdme	TBC	S15_vs_S2	Up
2.47373e-64	0.541449	0.293	0	5.18321e-60	Hdgfl3	TBC	S15_vs_S2	Up
5.03305e-34	0.539177	0.411	0.147	1.05458e-29	Cdh6	TBC	S15_vs_S2	Up
2.01501e-78	0.532977	0.349	0	4.22205e-74	Jpt1	TBC	S15_vs_S2	Up
3.27703e-42	0.528281	0.794	0.498	6.86636e-38	Ly6e	TBC	S15_vs_S2	Up
5.78755e-71	0.52451	0.32	0	1.21266e-66	Cavin1	TBC	S15_vs_S2	Up
9.08249e-44	0.524046	0.814	0.545	1.90305e-39	H2-K1	TBC	S15_vs_S2	Up
3.73687e-75	0.522122	0.336	0	7.82986e-71	Utp11	TBC	S15_vs_S2	Up
1.51387e-43	0.514845	0.847	0.647	3.172e-39	H2-D1	TBC	S15_vs_S2	Up
3.30812e-27	0.509757	0.563	0.291	6.9315e-23	Pnp	TBC	S15_vs_S2	Up
6.86819e-73	0.50598	0.327	0	1.43909e-68	Vps28	TBC	S15_vs_S2	Up
4.10631e-13	0.50128	0.372	0.209	8.60395e-09	Atf3	TBC	S15_vs_S2	Up
7.8915e-75	0.484112	0.335	0	1.65351e-70	Eloc	TBC	S15_vs_S2	Up
4.18331e-38	0.469701	0.524	0.221	8.76529e-34	Ddx50	TBC	S15_vs_S2	Up
1.13916e-48	0.467747	0.941	0.88	2.38689e-44	Hspa8	TBC	S15_vs_S2	Up
7.60294e-31	0.467605	0.503	0.221	1.59304e-26	C4b	TBC	S15_vs_S2	Up
3.85912e-32	0.456084	0.822	0.632	8.08601e-28	Hspb1	TBC	S15_vs_S2	Up
6.01517e-54	0.453544	0.25	0	1.26036e-49	Kmt5b	TBC	S15_vs_S2	Up
4.5663e-26	0.451189	0.31	0.099	9.56776e-22	Ifit1	TBC	S15_vs_S2	Up
2.43639e-31	0.445801	0.419	0.154	5.10497e-27	Trim35	TBC	S15_vs_S2	Up
1.03785e-63	0.444473	0.29	0	2.17462e-59	Washc3	TBC	S15_vs_S2	Up
6.7577e-66	0.440859	0.299	0	1.41594e-61	Trir	TBC	S15_vs_S2	Up
1.59122e-66	0.432692	0.302	0	3.33408e-62	Fmc1	TBC	S15_vs_S2	Up
7.80338e-48	0.430929	0.354	0.066	1.63504e-43	Aaed1	TBC	S15_vs_S2	Up
5.55104e-55	0.428852	0.975	0.959	1.16311e-50	Fth1	TBC	S15_vs_S2	Up
4.04957e-30	0.428088	0.503	0.23	8.48506e-26	Hist1h2bc	TBC	S15_vs_S2	Up
1.08883e-43	0.427701	0.205	0	2.28143e-39	Grk3	TBC	S15_vs_S2	Up
4.7378e-56	0.426185	0.259	0	9.9271e-52	Mia2	TBC	S15_vs_S2	Up
1.72033e-43	0.425413	0.882	0.836	3.60462e-39	Rpl15	TBC	S15_vs_S2	Up
1.22018e-28	0.421679	0.758	0.505	2.55665e-24	Ifi27	TBC	S15_vs_S2	Up
1.23278e-28	0.420618	0.659	0.404	2.58304e-24	Hnrnpu	TBC	S15_vs_S2	Up
1.52787e-61	0.418941	0.282	0	3.20135e-57	Naxd	TBC	S15_vs_S2	Up
5.39636e-17	0.409259	0.307	0.134	1.1307e-12	Cxcl13	TBC	S15_vs_S2	Up
3.80625e-30	0.407321	0.545	0.275	7.97524e-26	Ccl19	TBC	S15_vs_S2	Up
5.90802e-35	0.407281	0.904	0.805	1.23791e-30	B2m	TBC	S15_vs_S2	Up
1.04677e-26	0.406812	0.806	0.643	2.19331e-22	Aldh1a2	TBC	S15_vs_S2	Up
7.2158e-58	0.402874	0.266	0	1.51193e-53	Ndufaf8	TBC	S15_vs_S2	Up
6.72626e-37	0.400532	0.175	0	1.40935e-32	Bc1	TBC	S15_vs_S2	Up
1.05375e-14	0.398906	0.224	0.088	2.20792e-10	Socs1	TBC	S15_vs_S2	Up
4.48116e-28	0.398442	0.27	0.067	9.38937e-24	S100a9	TBC	S15_vs_S2	Up
1.77664e-58	0.398073	0.269	0	3.7226e-54	Rex1bd	TBC	S15_vs_S2	Up
1.54417e-29	0.397843	0.417	0.166	3.23549e-25	Dctn4	TBC	S15_vs_S2	Up
4.93523e-48	0.396874	0.224	0	1.03408e-43	Ppp4r3b	TBC	S15_vs_S2	Up
5.86908e-57	0.393694	0.262	0	1.22975e-52	Mcrip1	TBC	S15_vs_S2	Up
1.45237e-57	0.392127	0.265	0	3.04316e-53	Mettl26	TBC	S15_vs_S2	Up
3.24493e-22	0.386805	0.678	0.478	6.79911e-18	Chchd10	TBC	S15_vs_S2	Up
4.93523e-48	0.386193	0.224	0	1.03408e-43	Nectin3	TBC	S15_vs_S2	Up
1.04961e-24	0.385011	0.799	0.658	2.19926e-20	Myl6	TBC	S15_vs_S2	Up
2.92083e-57	0.384935	0.264	0	6.12002e-53	Erg28	TBC	S15_vs_S2	Up
8.50157e-29	0.380831	0.915	0.801	1.78133e-24	Hsp90b1	TBC	S15_vs_S2	Up
4.94611e-30	0.372779	0.563	0.275	1.03636e-25	H2-T23	TBC	S15_vs_S2	Up
3.53714e-37	0.371958	0.176	0	7.41137e-33	Gm47283	TBC	S15_vs_S2	Up
2.92083e-57	0.365151	0.264	0	6.12002e-53	Nbdy	TBC	S15_vs_S2	Up
1.37432e-10	0.364834	0.419	0.267	2.87961e-06	Dnajb1	TBC	S15_vs_S2	Up
1.46259e-24	0.362718	0.815	0.644	3.06457e-20	Calr	TBC	S15_vs_S2	Up
5.65994e-42	0.361304	0.197	0	1.18593e-37	Tug1	TBC	S15_vs_S2	Up
1.81634e-27	0.359967	0.795	0.577	3.80578e-23	Pdia3	TBC	S15_vs_S2	Up
1.18672e-29	0.35157	0.239	0.045	2.48654e-25	S100a8	TBC	S15_vs_S2	Up
6.75892e-24	0.350931	0.68	0.434	1.4162e-19	Ckb	TBC	S15_vs_S2	Up
4.73611e-53	0.3488	0.246	0	9.92357e-49	Smim26	TBC	S15_vs_S2	Up
7.78648e-18	0.347891	0.34	0.152	1.6315e-13	Grik1	TBC	S15_vs_S2	Up
5.19736e-32	0.345662	0.516	0.225	1.089e-27	Pla2g7	TBC	S15_vs_S2	Up
8.49144e-17	0.344008	0.713	0.518	1.77921e-12	Rbpms	TBC	S15_vs_S2	Up
8.55234e-12	0.342224	0.597	0.42	1.79197e-07	Rassf9	TBC	S15_vs_S2	Up
1.68157e-11	0.340039	0.508	0.334	3.52339e-07	Gadd45g	TBC	S15_vs_S2	Up
4.9105e-21	0.338582	0.831	0.688	1.0289e-16	Hspa5	TBC	S15_vs_S2	Up
8.50498e-27	0.336387	0.127	0	1.78205e-22	Gbp6	TBC	S15_vs_S2	Up
4.73611e-53	0.334239	0.246	0	9.92357e-49	Naxe	TBC	S15_vs_S2	Up
1.37839e-20	0.3292	0.42	0.2	2.88814e-16	H2-Q4	TBC	S15_vs_S2	Up
1.54021e-14	0.328513	0.259	0.107	3.22719e-10	F830016B08Rik	TBC	S15_vs_S2	Up
1.05121e-39	0.328366	0.187	0	2.20261e-35	Mindy2	TBC	S15_vs_S2	Up
2.83642e-09	0.32754	0.563	0.401	5.94316e-05	Osr2	TBC	S15_vs_S2	Up
3.3705e-25	0.326451	0.12	0	7.0622e-21	Ints6l	TBC	S15_vs_S2	Up
2.01277e-39	0.325674	0.186	0	4.21735e-35	Erbin	TBC	S15_vs_S2	Up
5.25131e-27	0.323909	0.885	0.811	1.10031e-22	Tmem176a	TBC	S15_vs_S2	Up
8.58899e-50	0.32217	0.232	0	1.79965e-45	Mrpl58	TBC	S15_vs_S2	Up
5.02659e-33	0.321959	0.157	0	1.05322e-28	Ppp4r3a	TBC	S15_vs_S2	Up
1.36778e-13	0.318875	0.632	0.472	2.86591e-09	Il33	TBC	S15_vs_S2	Up
1.60768e-24	0.314962	0.651	0.387	3.36858e-20	Tpm3	TBC	S15_vs_S2	Up
3.96003e-45	0.31381	0.211	0	8.29746e-41	Retreg2	TBC	S15_vs_S2	Up
5.65994e-42	0.310566	0.197	0	1.18593e-37	Washc2	TBC	S15_vs_S2	Up
2.08149e-20	0.309472	0.946	0.926	4.36135e-16	Ifitm3	TBC	S15_vs_S2	Up
1.43433e-11	0.30891	0.475	0.307	3.00535e-07	Adamts1	TBC	S15_vs_S2	Up
5.87105e-22	0.30872	0.712	0.466	1.23016e-17	Hnrnpc	TBC	S15_vs_S2	Up
2.95696e-25	0.303184	0.274	0.077	6.19573e-21	Icam1	TBC	S15_vs_S2	Up
3.335e-32	0.30219	0.153	0	6.98783e-28	Gm29683	TBC	S15_vs_S2	Up
2.22546e-12	0.300023	0.154	0.051	4.66302e-08	Ch25h	TBC	S15_vs_S2	Up
4.84659e-26	0.298462	0.55	0.281	1.01551e-21	Psmb8	TBC	S15_vs_S2	Up
1.04899e-22	0.298113	0.921	0.902	2.19794e-18	Rbp1	TBC	S15_vs_S2	Up
1.04334e-43	0.295802	0.237	0.012	2.18612e-39	Gnb5	TBC	S15_vs_S2	Up
2.20269e-10	0.294716	0.339	0.196	4.61529e-06	Pi16	TBC	S15_vs_S2	Up
6.24787e-19	0.293898	0.969	0.912	1.30912e-14	Slc1a3	TBC	S15_vs_S2	Up
6.07491e-20	0.29374	0.408	0.192	1.27287e-15	Cast	TBC	S15_vs_S2	Up
2.1103e-21	0.292741	0.322	0.121	4.4217e-17	Letm2	TBC	S15_vs_S2	Up
1.20747e-16	0.290024	0.411	0.211	2.53002e-12	Zfp612	TBC	S15_vs_S2	Up
4.03798e-41	0.289089	0.194	0	8.46077e-37	Plpbp	TBC	S15_vs_S2	Up
1.58494e-17	0.287825	0.424	0.222	3.32093e-13	Slc38a2	TBC	S15_vs_S2	Up
4.60972e-22	0.286697	0.199	0.044	9.65875e-18	Slfn5	TBC	S15_vs_S2	Up
7.03723e-13	0.286566	0.927	0.884	1.47451e-08	Clu	TBC	S15_vs_S2	Up
1.28519e-13	0.283346	0.573	0.38	2.69285e-09	Dhrs3	TBC	S15_vs_S2	Up
3.75932e-18	0.283035	0.578	0.351	7.8769e-14	Manf	TBC	S15_vs_S2	Up
1.49428e-44	0.282217	0.209	0	3.13097e-40	Hpf1	TBC	S15_vs_S2	Up
1.21641e-11	0.281832	0.144	0.045	2.54874e-07	Rsad2	TBC	S15_vs_S2	Up
7.11176e-14	0.28162	0.318	0.156	1.49013e-09	Irgm1	TBC	S15_vs_S2	Up
2.09918e-41	0.28093	0.195	0	4.39842e-37	Thap12	TBC	S15_vs_S2	Up
6.14523e-17	0.279769	0.228	0.077	1.28761e-12	Vmo1	TBC	S15_vs_S2	Up
1.63533e-09	0.279408	0.427	0.272	3.42651e-05	Ppp1r15a	TBC	S15_vs_S2	Up
2.03934e-08	0.279172	0.234	0.124	0.000427304	D10Wsu102e	TBC	S15_vs_S2	Up
5.44344e-13	0.278931	0.145	0.042	1.14056e-08	Thbs4	TBC	S15_vs_S2	Up
3.48545e-15	0.276543	0.266	0.108	7.30306e-11	Lnpep	TBC	S15_vs_S2	Up
1.40637e-38	0.276391	0.182	0	2.94677e-34	Nectin2	TBC	S15_vs_S2	Up
1.33837e-27	0.27637	0.131	0	2.80428e-23	Cop1	TBC	S15_vs_S2	Up
6.11987e-16	0.276301	0.334	0.156	1.2823e-11	Ntrk3	TBC	S15_vs_S2	Up
5.45147e-16	0.275933	0.539	0.336	1.14225e-11	Crabp2	TBC	S15_vs_S2	Up
1.65375e-35	0.275509	0.168	0	3.46509e-31	Atn1	TBC	S15_vs_S2	Up
9.3499e-23	0.275081	0.268	0.083	1.95909e-18	Rtp4	TBC	S15_vs_S2	Up
1.5063e-22	0.274575	0.359	0.144	3.15615e-18	Thap2	TBC	S15_vs_S2	Up
3.83464e-17	0.272443	0.622	0.409	8.03473e-13	Bex4	TBC	S15_vs_S2	Up
5.65994e-42	0.27116	0.197	0	1.18593e-37	Sqor	TBC	S15_vs_S2	Up
5.00662e-26	0.268456	0.255	0.065	1.04904e-21	Gbp10	TBC	S15_vs_S2	Up
5.02659e-33	0.266997	0.157	0	1.05322e-28	Gm38604	TBC	S15_vs_S2	Up
9.71987e-35	0.266898	0.948	0.926	2.0366e-30	Rps24	TBC	S15_vs_S2	Up
1.52701e-07	0.26658	0.647	0.522	0.00319955	Tnfaip6	TBC	S15_vs_S2	Up
2.30297e-06	0.266354	0.729	0.64	0.0482541	Zfp36	TBC	S15_vs_S2	Up
1.03817e-17	0.264419	0.338	0.149	2.17528e-13	Parp14	TBC	S15_vs_S2	Up
6.09669e-22	0.264171	0.934	0.908	1.27744e-17	Ubb	TBC	S15_vs_S2	Up
1.97414e-15	0.263402	0.811	0.743	4.13641e-11	Uba52	TBC	S15_vs_S2	Up
1.73755e-11	0.263272	0.318	0.171	3.6407e-07	Gadd45b	TBC	S15_vs_S2	Up
9.36411e-30	0.261823	0.141	0	1.96206e-25	AC149090.1	TBC	S15_vs_S2	Up
6.41371e-20	0.260461	0.222	0.062	1.34386e-15	Ranbp3l	TBC	S15_vs_S2	Up
1.14132e-20	0.260316	0.189	0.042	2.39142e-16	Mill2	TBC	S15_vs_S2	Up
4.59493e-27	0.260241	0.129	0	9.62776e-23	Vegfd	TBC	S15_vs_S2	Up
6.64562e-22	0.26001	0.35	0.134	1.39246e-17	Oasl2	TBC	S15_vs_S2	Up
6.94486e-15	0.259447	0.4	0.211	1.45516e-10	Marf1	TBC	S15_vs_S2	Up
1.05121e-39	0.257722	0.187	0	2.20261e-35	Smim27	TBC	S15_vs_S2	Up
8.60559e-11	0.25772	0.731	0.553	1.80313e-06	Rhou	TBC	S15_vs_S2	Up
9.97373e-10	0.255762	0.409	0.249	2.08979e-05	Fam208a	TBC	S15_vs_S2	Up
1.27038e-20	0.254454	0.312	0.116	2.66182e-16	Lgr6	TBC	S15_vs_S2	Up
3.07957e-27	0.252083	0.414	0.156	6.45262e-23	Prr13	TBC	S15_vs_S2	Up
4.31591e-16	0.250761	0.383	0.192	9.04312e-12	Ntm	TBC	S15_vs_S2	Up
1.63568e-13	0.250493	0.706	0.553	3.42723e-09	Cfl1	TBC	S15_vs_S2	Up
1.75157e-16	0.250331	0.197	0.06	3.67007e-12	Zfp445	TBC	S15_vs_S2	Up
1.59233e-12	-0.251907	0.104	0.228	3.33641e-08	Atn1.1	TBC	S15_vs_S2	Down
3.68489e-10	-0.252258	0.213	0.328	7.72096e-06	Ppp2cb	TBC	S15_vs_S2	Down
3.15068e-07	-0.253549	0.594	0.604	0.00660162	Wdr89	TBC	S15_vs_S2	Down
9.09568e-07	-0.253741	0.438	0.496	0.0190582	Sms	TBC	S15_vs_S2	Down
2.33789e-16	-0.253863	0.084	0.221	4.89858e-12	Rpl23a-ps3	TBC	S15_vs_S2	Down
1.91969e-12	-0.258942	0.07	0.182	4.02232e-08	Rfwd2	TBC	S15_vs_S2	Down
3.90041e-18	-0.267423	0.86	0.901	8.17254e-14	Timp2	TBC	S15_vs_S2	Down
7.94616e-16	-0.269273	0.055	0.182	1.66496e-11	Figf	TBC	S15_vs_S2	Down
1.70991e-11	-0.269948	0.106	0.216	3.58277e-07	2700029M09Rik	TBC	S15_vs_S2	Down
7.46747e-09	-0.270073	0.131	0.23	0.000156466	Ralyl	TBC	S15_vs_S2	Down
9.91703e-16	-0.270202	0.111	0.254	2.07791e-11	Fam134a	TBC	S15_vs_S2	Down
6.76955e-12	-0.271378	0.829	0.86	1.41842e-07	Emilin2	TBC	S15_vs_S2	Down
2.37658e-12	-0.273156	0.753	0.779	4.97966e-08	Pabpc1	TBC	S15_vs_S2	Down
2.75712e-07	-0.27383	0.575	0.613	0.005777	Scd1	TBC	S15_vs_S2	Down
6.56003e-12	-0.279459	0.126	0.25	1.37452e-07	Kcnq3	TBC	S15_vs_S2	Down
3.18498e-14	-0.280684	0.503	0.593	6.67348e-10	Erh	TBC	S15_vs_S2	Down
2.12297e-21	-0.28101	0.09	0.263	4.44827e-17	Pddc1	TBC	S15_vs_S2	Down
5.78405e-10	-0.281272	0.589	0.647	1.21193e-05	Cntfr	TBC	S15_vs_S2	Down
1.3828e-10	-0.281936	0.283	0.399	2.89737e-06	Sdc3	TBC	S15_vs_S2	Down
6.10894e-07	-0.282398	0.405	0.472	0.0128001	Unc13c	TBC	S15_vs_S2	Down
6.45128e-14	-0.282432	0.982	0.988	1.35174e-09	Dcn	TBC	S15_vs_S2	Down
6.42587e-15	-0.28245	0.957	0.967	1.34641e-10	Timp3	TBC	S15_vs_S2	Down
7.07728e-19	-0.284149	0.132	0.304	1.4829e-14	Carkd	TBC	S15_vs_S2	Down
1.29608e-09	-0.285946	0.332	0.441	2.71568e-05	Strbp	TBC	S15_vs_S2	Down
1.12897e-09	-0.286004	0.609	0.653	2.36553e-05	Stmn1	TBC	S15_vs_S2	Down
2.58396e-19	-0.28649	0.146	0.325	5.41417e-15	2210013O21Rik	TBC	S15_vs_S2	Down
3.14864e-18	-0.290459	0.818	0.855	6.59734e-14	Gstm1	TBC	S15_vs_S2	Down
1.1024e-16	-0.294102	0.099	0.246	2.30986e-12	Erbb2ip	TBC	S15_vs_S2	Down
2.99329e-08	-0.295587	0.396	0.463	0.000627185	Nmt1	TBC	S15_vs_S2	Down
1.2221e-17	-0.295776	0.158	0.328	2.56066e-13	2810428I15Rik	TBC	S15_vs_S2	Down
8.12895e-08	-0.296034	0.306	0.403	0.00170326	Tef	TBC	S15_vs_S2	Down
2.47774e-21	-0.296063	0.912	0.926	5.1916e-17	Cldn11	TBC	S15_vs_S2	Down
3.69682e-18	-0.300266	0.118	0.281	7.74594e-14	Pvrl2	TBC	S15_vs_S2	Down
3.60464e-19	-0.301299	0.094	0.256	7.55281e-15	Fam63b	TBC	S15_vs_S2	Down
4.74737e-10	-0.3015	0.432	0.514	9.94716e-06	Ctsf	TBC	S15_vs_S2	Down
3.62749e-11	-0.301888	0.2	0.329	7.60067e-07	Omd	TBC	S15_vs_S2	Down
1.03788e-11	-0.302364	0.465	0.557	2.17467e-07	Crip2	TBC	S15_vs_S2	Down
3.81746e-13	-0.304513	0.024	0.116	7.99873e-09	Otor	TBC	S15_vs_S2	Down
3.75947e-20	-0.304815	0.134	0.315	7.87721e-16	Toporsos	TBC	S15_vs_S2	Down
9.57231e-30	-0.305978	0.99	0.985	2.00569e-25	Itih5	TBC	S15_vs_S2	Down
3.7937e-31	-0.30879	0.913	0.945	7.94894e-27	Rps28	TBC	S15_vs_S2	Down
2.37103e-14	-0.309104	0.797	0.838	4.96802e-10	Pou3f4	TBC	S15_vs_S2	Down
2.34387e-15	-0.309793	0.101	0.241	4.9111e-11	Fam21	TBC	S15_vs_S2	Down
5.0004e-18	-0.310392	0.071	0.216	1.04773e-13	Gm14698	TBC	S15_vs_S2	Down
1.43412e-09	-0.311526	0.348	0.45	3.0049e-05	H1f0	TBC	S15_vs_S2	Down
6.17691e-21	-0.316182	0.19	0.395	1.29425e-16	Cxx1a	TBC	S15_vs_S2	Down
8.25555e-19	-0.316351	0.112	0.276	1.72978e-14	Prkrir	TBC	S15_vs_S2	Down
5.27892e-18	-0.318939	0.127	0.29	1.10609e-13	Pvrl3	TBC	S15_vs_S2	Down
2.8661e-14	-0.319112	0.707	0.764	6.00535e-10	Tgfbi	TBC	S15_vs_S2	Down
1.9941e-10	-0.322358	0.324	0.436	4.17823e-06	Lama2	TBC	S15_vs_S2	Down
2.82806e-08	-0.324655	0.378	0.462	0.000592564	Tsc22d3	TBC	S15_vs_S2	Down
3.32566e-19	-0.326649	0.283	0.468	6.96825e-15	Col3a1	TBC	S15_vs_S2	Down
1.2487e-22	-0.326972	0.178	0.387	2.6164e-18	Tonsl	TBC	S15_vs_S2	Down
3.88632e-22	-0.327365	0.185	0.388	8.14302e-18	Tceb1	TBC	S15_vs_S2	Down
6.13937e-18	-0.327568	0.143	0.312	1.28638e-13	Ctage5	TBC	S15_vs_S2	Down
1.35614e-12	-0.328678	0.471	0.581	2.84152e-08	Prex2	TBC	S15_vs_S2	Down
7.20493e-12	-0.330826	0.573	0.627	1.50965e-07	Cirbp	TBC	S15_vs_S2	Down
1.00477e-07	-0.333644	0.31	0.406	0.0021053	Gm10600	TBC	S15_vs_S2	Down
4.24586e-12	-0.335232	0.171	0.295	8.89635e-08	Nrep	TBC	S15_vs_S2	Down
1.38855e-23	-0.339026	0.152	0.355	2.90943e-19	Srp54b	TBC	S15_vs_S2	Down
5.14733e-11	-0.340178	0.31	0.426	1.07852e-06	Nrp1	TBC	S15_vs_S2	Down
1.07404e-14	-0.340887	0.326	0.455	2.25044e-10	Tspan4	TBC	S15_vs_S2	Down
2.4194e-19	-0.341497	0.162	0.338	5.06937e-15	Crnde	TBC	S15_vs_S2	Down
4.57056e-17	-0.342094	0.559	0.654	9.5767e-13	Rbm3	TBC	S15_vs_S2	Down
2.58756e-25	-0.344388	0.138	0.347	5.42172e-21	Apoa1bp	TBC	S15_vs_S2	Down
3.5418e-23	-0.346733	0.157	0.358	7.42114e-19	0610011F06Rik	TBC	S15_vs_S2	Down
3.82647e-14	-0.353259	0.799	0.85	8.0176e-10	Ptgds	TBC	S15_vs_S2	Down
4.07147e-27	-0.355737	0.14	0.356	8.53095e-23	Fam195b	TBC	S15_vs_S2	Down
2.4514e-23	-0.360268	0.167	0.38	5.13642e-19	Ptrf	TBC	S15_vs_S2	Down
2.7631e-23	-0.361351	0.74	0.833	5.78953e-19	Hmcn1	TBC	S15_vs_S2	Down
4.70937e-24	-0.365305	0.175	0.386	9.86754e-20	Utp11l	TBC	S15_vs_S2	Down
1.06009e-26	-0.365754	0.15	0.37	2.2212e-22	2310036O22Rik	TBC	S15_vs_S2	Down
1.06852e-26	-0.367682	0.171	0.399	2.23888e-22	Gm21092	TBC	S15_vs_S2	Down
1.1121e-16	-0.3683	0.553	0.649	2.33018e-12	Mmp2	TBC	S15_vs_S2	Down
1.59646e-30	-0.381575	0.169	0.422	3.34507e-26	2700094K13Rik	TBC	S15_vs_S2	Down
5.74204e-32	-0.39366	0.181	0.45	1.20313e-27	Mesdc2	TBC	S15_vs_S2	Down
1.10971e-24	-0.402267	0.121	0.32	2.32517e-20	Smek2	TBC	S15_vs_S2	Down
4.604e-16	-0.405052	0.359	0.498	9.64677e-12	Car14	TBC	S15_vs_S2	Down
5.47591e-24	-0.405137	0.768	0.81	1.14737e-19	Mettl7a1	TBC	S15_vs_S2	Down
3.7899e-27	-0.411719	0.181	0.414	7.94099e-23	Zfos1	TBC	S15_vs_S2	Down
5.6795e-22	-0.414088	0.149	0.335	1.19003e-17	Mme	TBC	S15_vs_S2	Down
3.05415e-12	-0.414905	0.608	0.683	6.39935e-08	Crim1	TBC	S15_vs_S2	Down
4.44763e-24	-0.416817	0.724	0.831	9.31912e-20	Cpm	TBC	S15_vs_S2	Down
5.46521e-35	-0.423284	0.222	0.514	1.14512e-30	Myeov2	TBC	S15_vs_S2	Down
3.97356e-28	-0.42646	0.083	0.294	8.3258e-24	Adrbk2	TBC	S15_vs_S2	Down
1.52897e-26	-0.434858	0.126	0.336	3.20365e-22	Suv420h1	TBC	S15_vs_S2	Down
1.00546e-22	-0.437325	0.246	0.439	2.10675e-18	Syt1	TBC	S15_vs_S2	Down
3.8479e-25	-0.437981	0.856	0.913	8.0625e-21	Gsn	TBC	S15_vs_S2	Down
9.4009e-36	-0.440387	0.187	0.472	1.96977e-31	Dfna5	TBC	S15_vs_S2	Down
2.16051e-17	-0.440447	0.279	0.461	4.52692e-13	Igf2	TBC	S15_vs_S2	Down
1.15497e-13	-0.444901	0.27	0.42	2.42002e-09	Dct	TBC	S15_vs_S2	Down
2.03937e-34	-0.445382	0.792	0.866	4.27309e-30	Sparc	TBC	S15_vs_S2	Down
2.80527e-08	-0.445901	0.195	0.3	0.000587788	Coch	TBC	S15_vs_S2	Down
7.50602e-33	-0.45088	0.634	0.789	1.57274e-28	Col1a2	TBC	S15_vs_S2	Down
1.75409e-39	-0.459028	0.194	0.492	3.67535e-35	Prkcdbp	TBC	S15_vs_S2	Down
5.54132e-32	-0.472994	0.801	0.837	1.16107e-27	Pantr1	TBC	S15_vs_S2	Down
5.33862e-37	-0.474363	0.168	0.445	1.1186e-32	Whsc1l1	TBC	S15_vs_S2	Down
3.03481e-41	-0.475772	0.231	0.559	6.35885e-37	Nhp2l1	TBC	S15_vs_S2	Down
1.70435e-32	-0.47978	0.138	0.376	3.57112e-28	Hdgfrp3	TBC	S15_vs_S2	Down
3.93364e-33	-0.483742	0.21	0.492	8.24215e-29	Vimp	TBC	S15_vs_S2	Down
3.5293e-46	-0.490528	0.204	0.538	7.39494e-42	Atp5o	TBC	S15_vs_S2	Down
7.85512e-43	-0.497401	0.189	0.495	1.64588e-38	Stra13	TBC	S15_vs_S2	Down
1.47337e-33	-0.508353	0.164	0.423	3.08715e-29	9430020K01Rik	TBC	S15_vs_S2	Down
4.54591e-49	-0.520532	0.234	0.607	9.52505e-45	Ngfrap1	TBC	S15_vs_S2	Down
4.59382e-32	-0.54365	0.482	0.671	9.62542e-28	Dbp	TBC	S15_vs_S2	Down
5.42144e-44	-0.551535	0.247	0.545	1.13595e-39	Sept2	TBC	S15_vs_S2	Down
1.79036e-50	-0.584735	0.233	0.607	3.75135e-46	Wbp5	TBC	S15_vs_S2	Down
1.53394e-39	-0.626278	0.085	0.341	3.21407e-35	Calb2	TBC	S15_vs_S2	Down
2.63528e-61	-0.63871	0.225	0.617	5.52171e-57	2700060E02Rik	TBC	S15_vs_S2	Down
2.61348e-54	-0.64344	0.228	0.581	5.47602e-50	Mllt4	TBC	S15_vs_S2	Down
2.45095e-45	-0.694804	0.329	0.611	5.13547e-41	Ccnd2	TBC	S15_vs_S2	Down
1.16571e-74	-0.703006	0.27	0.764	2.44251e-70	Shfm1	TBC	S15_vs_S2	Down
1.42132e-71	-0.721209	0.214	0.636	2.9781e-67	Gltscr2	TBC	S15_vs_S2	Down
1.45518e-80	-0.751539	0.274	0.81	3.04903e-76	Tceb2	TBC	S15_vs_S2	Down
6.3717e-82	-0.772825	0.82	0.929	1.33506e-77	Rpl13a	TBC	S15_vs_S2	Down
2.81147e-107	-1.02007	0.197	0.712	5.89087e-103	Ifi30	TBC	S15_vs_S2	Down
2.85914e-116	-1.02522	0.311	0.978	5.99076e-112	Sdpr	TBC	S15_vs_S2	Down
1.69382e-118	-1.08078	0.282	0.887	3.54905e-114	Gnb2l1	TBC	S15_vs_S2	Down
1.97943e-138	3.04884	0.671	0	4.1475e-134	Cavin2	TBC	S15_vs_S5	Up
1.09215e-110	2.62781	0.569	0	2.28838e-106	Cebpd	TBC	S15_vs_S5	Up
4.21248e-122	2.16178	0.613	0	8.8264e-118	Rack1	TBC	S15_vs_S5	Up
5.28941e-112	1.41523	0.575	0	1.10829e-107	Elob	TBC	S15_vs_S5	Up
1.67873e-105	1.21794	0.549	0	3.51745e-101	Sem1	TBC	S15_vs_S5	Up
1.56875e-88	0.894648	0.479	0	3.28701e-84	Tceal9	TBC	S15_vs_S5	Up
1.52224e-83	0.856473	0.457	0	3.18956e-79	Bex3	TBC	S15_vs_S5	Up
5.87513e-79	0.786222	0.437	0	1.23102e-74	Rtraf	TBC	S15_vs_S5	Up
1.58963e-79	0.781713	0.439	0	3.33075e-75	Nop53	TBC	S15_vs_S5	Up
5.77334e-83	0.761369	0.455	0	1.20969e-78	Snu13	TBC	S15_vs_S5	Up
4.72022e-48	0.759905	0.316	0.014	9.89029e-44	Sbno2	TBC	S15_vs_S5	Up
1.79514e-74	0.750282	0.417	0	3.76135e-70	Afdn	TBC	S15_vs_S5	Up
5.46598e-33	0.688349	0.822	0.675	1.14529e-28	Hspb1	TBC	S15_vs_S5	Up
9.47785e-75	0.682506	0.418	0	1.98589e-70	Cops9	TBC	S15_vs_S5	Up
5.3827e-57	0.671131	0.332	0	1.12784e-52	Jcad	TBC	S15_vs_S5	Up
1.21322e-73	0.660821	0.413	0	2.54207e-69	Atp5o.1	TBC	S15_vs_S5	Up
2.8794e-72	0.660608	0.406	0	6.03322e-68	Cavin3	TBC	S15_vs_S5	Up
1.09076e-63	0.650225	0.366	0	2.28547e-59	Nsd3	TBC	S15_vs_S5	Up
1.62841e-65	0.625801	0.941	0.876	3.41201e-61	Hspa8	TBC	S15_vs_S5	Up
4.99339e-33	0.618695	0.411	0.137	1.04627e-28	Cdh6	TBC	S15_vs_S5	Up
1.35531e-66	0.596684	0.38	0	2.83977e-62	Mesd	TBC	S15_vs_S5	Up
2.76383e-59	0.588346	0.344	0	5.79106e-55	2900097C17Rik	TBC	S15_vs_S5	Up
1.24501e-09	0.586215	0.609	0.462	2.60866e-05	Hspa1a	TBC	S15_vs_S5	Up
5.9623e-64	0.585007	0.367	0	1.24928e-59	Rtl8a	TBC	S15_vs_S5	Up
1.91935e-42	0.57188	0.256	0	4.02161e-38	CT025619.1	TBC	S15_vs_S5	Up
2.17535e-55	0.558306	0.882	0.832	4.55801e-51	Rpl15	TBC	S15_vs_S5	Up
9.68888e-65	0.555762	0.371	0	2.03011e-60	Cenpx	TBC	S15_vs_S5	Up
9.35462e-58	0.554356	0.336	0	1.96007e-53	Gsdme	TBC	S15_vs_S5	Up
2.51741e-49	0.541449	0.293	0	5.27472e-45	Hdgfl3	TBC	S15_vs_S5	Up
2.59839e-60	0.532977	0.349	0	5.4444e-56	Jpt1	TBC	S15_vs_S5	Up
5.92982e-37	0.525624	0.799	0.617	1.24247e-32	Myl6	TBC	S15_vs_S5	Up
1.74352e-54	0.52451	0.32	0	3.6532e-50	Cavin1	TBC	S15_vs_S5	Up
9.35463e-58	0.522122	0.336	0	1.96008e-53	Utp11	TBC	S15_vs_S5	Up
7.03546e-12	0.508058	0.506	0.346	1.47414e-07	Snhg11	TBC	S15_vs_S5	Up
5.48743e-56	0.50598	0.327	0	1.14978e-51	Vps28	TBC	S15_vs_S5	Up
1.67766e-57	0.484112	0.335	0	3.5152e-53	Eloc	TBC	S15_vs_S5	Up
2.46534e-09	0.483455	0.434	0.286	5.16563e-05	Hspa1b	TBC	S15_vs_S5	Up
2.76733e-41	0.453544	0.25	0	5.79838e-37	Kmt5b	TBC	S15_vs_S5	Up
7.66525e-49	0.444473	0.29	0	1.6061e-44	Washc3	TBC	S15_vs_S5	Up
1.53506e-50	0.440859	0.299	0	3.21641e-46	Trir	TBC	S15_vs_S5	Up
4.98683e-51	0.432692	0.302	0	1.04489e-46	Fmc1	TBC	S15_vs_S5	Up
3.00613e-38	0.428193	0.354	0.067	6.29875e-34	Aaed1	TBC	S15_vs_S5	Up
1.52706e-30	0.427873	0.795	0.575	3.19965e-26	Pdia3	TBC	S15_vs_S5	Up
2.1612e-33	0.427701	0.205	0	4.52837e-29	Grk3	TBC	S15_vs_S5	Up
6.56665e-43	0.426185	0.259	0	1.37591e-38	Mia2	TBC	S15_vs_S5	Up
2.06168e-30	0.424745	0.507	0.202	4.31984e-26	Zbtb16	TBC	S15_vs_S5	Up
3.68551e-47	0.418941	0.282	0	7.72225e-43	Naxd	TBC	S15_vs_S5	Up
1.98328e-13	0.414902	0.341	0.165	4.15556e-09	Isg15	TBC	S15_vs_S5	Up
5.45032e-38	0.407417	0.949	0.927	1.14201e-33	Hsp90ab1	TBC	S15_vs_S5	Up
1.20154e-16	0.404222	0.563	0.335	2.51758e-12	Pnp	TBC	S15_vs_S5	Up
2.58318e-44	0.402874	0.266	0	5.41253e-40	Ndufaf8	TBC	S15_vs_S5	Up
3.4078e-28	0.400532	0.175	0	7.14036e-24	Bc1	TBC	S15_vs_S5	Up
8.7329e-45	0.398073	0.269	0	1.8298e-40	Rex1bd	TBC	S15_vs_S5	Up
9.96721e-37	0.396874	0.224	0	2.08843e-32	Ppp4r3b	TBC	S15_vs_S5	Up
2.25135e-17	0.394554	0.713	0.513	4.71725e-13	Rbpms	TBC	S15_vs_S5	Up
1.30679e-43	0.393694	0.262	0	2.73813e-39	Mcrip1	TBC	S15_vs_S5	Up
4.43776e-44	0.392127	0.265	0	9.29844e-40	Mettl26	TBC	S15_vs_S5	Up
1.61346e-34	0.391899	0.535	0.211	3.38069e-30	Arl6ip5	TBC	S15_vs_S5	Up
1.73811e-13	0.387643	0.304	0.141	3.64186e-09	Eya4	TBC	S15_vs_S5	Up
9.0019e-07	0.387366	0.419	0.287	0.0188617	Dnajb1	TBC	S15_vs_S5	Up
9.96722e-37	0.386193	0.224	0	2.08843e-32	Nectin3	TBC	S15_vs_S5	Up
7.61812e-44	0.384935	0.264	0	1.59622e-39	Erg28	TBC	S15_vs_S5	Up
1.61154e-13	0.379359	0.307	0.141	3.37665e-09	Cxcl13	TBC	S15_vs_S5	Up
4.54032e-07	0.376784	0.761	0.671	0.00951333	Klf2	TBC	S15_vs_S5	Up
2.08574e-28	0.371958	0.176	0	4.37026e-24	Gm47283	TBC	S15_vs_S5	Up
8.63939e-11	0.365802	0.717	0.565	1.81021e-06	Nfkbia	TBC	S15_vs_S5	Up
7.61812e-44	0.365151	0.264	0	1.59622e-39	Nbdy	TBC	S15_vs_S5	Up
3.49341e-18	0.363107	0.73	0.53	7.31973e-14	Rhoj	TBC	S15_vs_S5	Up
4.46778e-32	0.361304	0.197	0	9.36134e-28	Tug1	TBC	S15_vs_S5	Up
6.28756e-12	0.358382	0.591	0.429	1.31743e-07	Sncg	TBC	S15_vs_S5	Up
1.3601e-40	0.3488	0.246	0	2.84983e-36	Smim26	TBC	S15_vs_S5	Up
6.26129e-21	0.347771	0.524	0.284	1.31193e-16	Ddx50	TBC	S15_vs_S5	Up
2.99745e-11	0.346937	0.68	0.517	6.28056e-07	Ly6a	TBC	S15_vs_S5	Up
6.14818e-20	0.345447	0.318	0.114	1.28823e-15	Acss3	TBC	S15_vs_S5	Up
5.23732e-20	0.337292	0.811	0.744	1.09738e-15	Uba52	TBC	S15_vs_S5	Up
8.03779e-17	0.337077	0.851	0.767	1.68416e-12	Vim	TBC	S15_vs_S5	Up
1.6766e-20	0.336387	0.127	0	3.51298e-16	Gbp6	TBC	S15_vs_S5	Up
8.66872e-19	0.336042	0.766	0.541	1.81636e-14	Arid5b	TBC	S15_vs_S5	Up
1.3601e-40	0.334239	0.246	0	2.84983e-36	Naxe	TBC	S15_vs_S5	Up
1.46612e-16	0.333581	0.659	0.454	3.07195e-12	Hnrnpu	TBC	S15_vs_S5	Up
1.37859e-11	0.333296	0.383	0.213	2.88855e-07	Igf1	TBC	S15_vs_S5	Up
2.43954e-30	0.328366	0.187	0	5.11157e-26	Mindy2	TBC	S15_vs_S5	Up
2.73469e-19	0.326451	0.12	0	5.73e-15	Ints6l	TBC	S15_vs_S5	Up
4.00991e-30	0.325674	0.186	0	8.40197e-26	Erbin	TBC	S15_vs_S5	Up
1.6596e-19	0.322677	0.831	0.714	3.47736e-15	Hspa5	TBC	S15_vs_S5	Up
4.41341e-38	0.32217	0.232	0	9.24743e-34	Mrpl58	TBC	S15_vs_S5	Up
3.07282e-25	0.321959	0.157	0	6.43847e-21	Ppp4r3a	TBC	S15_vs_S5	Up
6.59735e-15	0.317159	0.419	0.214	1.38234e-10	Trim35	TBC	S15_vs_S5	Up
4.14111e-15	0.316575	0.411	0.219	8.67688e-11	Zfp612	TBC	S15_vs_S5	Up
5.72222e-08	0.316506	0.597	0.454	0.00119898	Rassf9	TBC	S15_vs_S5	Up
7.69506e-11	0.314847	0.632	0.489	1.61235e-06	Il33	TBC	S15_vs_S5	Up
1.69927e-34	0.31381	0.211	0	3.56049e-30	Retreg2	TBC	S15_vs_S5	Up
8.30758e-36	0.31336	0.237	0.008	1.74069e-31	Gnb5	TBC	S15_vs_S5	Up
1.18395e-17	0.310919	0.417	0.198	2.48072e-13	Dctn4	TBC	S15_vs_S5	Up
4.46778e-32	0.310566	0.197	0	9.36134e-28	Washc2	TBC	S15_vs_S5	Up
2.03218e-12	0.30986	0.413	0.233	4.25803e-08	Ppm1a	TBC	S15_vs_S5	Up
1.17999e-13	0.309227	0.498	0.298	2.47243e-09	Ramp2	TBC	S15_vs_S5	Up
1.35251e-19	0.306658	0.433	0.203	2.83391e-15	Rpl10-ps3	TBC	S15_vs_S5	Up
1.91223e-11	0.305372	0.726	0.541	4.0067e-07	Bst2	TBC	S15_vs_S5	Up
4.09633e-25	0.305188	0.385	0.133	8.58304e-21	Stim1	TBC	S15_vs_S5	Up
5.03132e-21	0.302917	0.274	0.076	1.05421e-16	Icam1	TBC	S15_vs_S5	Up
2.70619e-14	0.30241	0.425	0.221	5.67028e-10	Slc43a1	TBC	S15_vs_S5	Up
1.29895e-24	0.30219	0.153	0	2.72169e-20	Gm29683	TBC	S15_vs_S5	Up
1.29364e-13	0.300747	0.503	0.31	2.71057e-09	Hist1h2bc	TBC	S15_vs_S5	Up
6.58232e-19	0.300209	0.408	0.184	1.37919e-14	Cast	TBC	S15_vs_S5	Up
3.09485e-19	0.294837	0.913	0.844	6.48464e-15	Tmem176b	TBC	S15_vs_S5	Up
7.24537e-14	0.294005	0.266	0.105	1.51812e-09	Lnpep	TBC	S15_vs_S5	Up
8.24464e-24	0.289476	0.934	0.908	1.7275e-19	Ubb	TBC	S15_vs_S5	Up
2.01263e-31	0.289089	0.194	0	4.21707e-27	Plpbp	TBC	S15_vs_S5	Up
6.1219e-17	0.286476	0.708	0.489	1.28272e-12	Sult1a1	TBC	S15_vs_S5	Up
4.70916e-34	0.282217	0.209	0	9.8671e-30	Hpf1	TBC	S15_vs_S5	Up
1.21947e-31	0.28093	0.195	0	2.55515e-27	Thap12	TBC	S15_vs_S5	Up
5.63069e-15	0.278848	0.197	0.054	1.1798e-10	Zfp445	TBC	S15_vs_S5	Up
1.91059e-13	0.278024	0.815	0.667	4.00326e-09	Calr	TBC	S15_vs_S5	Up
1.77362e-29	0.276391	0.182	0	3.71627e-25	Nectin2	TBC	S15_vs_S5	Up
4.11768e-21	0.27637	0.131	0	8.62778e-17	Cop1	TBC	S15_vs_S5	Up
4.43149e-14	0.276086	0.364	0.179	9.2853e-10	Klhl24	TBC	S15_vs_S5	Up
1.41545e-14	0.275811	0.703	0.517	2.9658e-10	Tmem37	TBC	S15_vs_S5	Up
3.92861e-27	0.275509	0.168	0	8.23161e-23	Atn1	TBC	S15_vs_S5	Up
1.42744e-13	0.271208	0.724	0.533	2.99092e-09	Serpinh1	TBC	S15_vs_S5	Up
4.46778e-32	0.27116	0.197	0	9.36134e-28	Sqor	TBC	S15_vs_S5	Up
3.07282e-25	0.266997	0.157	0	6.43848e-21	Gm38604	TBC	S15_vs_S5	Up
1.00416e-15	0.265461	0.885	0.803	2.10401e-11	Tmem176a	TBC	S15_vs_S5	Up
9.07026e-14	0.263674	0.424	0.235	1.90049e-09	Slc38a2	TBC	S15_vs_S5	Up
9.48113e-23	0.261823	0.141	0	1.98658e-18	AC149090.1	TBC	S15_vs_S5	Up
3.79737e-14	0.260913	0.712	0.521	7.95662e-10	Hnrnpc	TBC	S15_vs_S5	Up
1.05059e-20	0.260241	0.129	0	2.20131e-16	Vegfd	TBC	S15_vs_S5	Up
9.23784e-13	0.259844	0.42	0.238	1.9356e-08	Trp53inp1	TBC	S15_vs_S5	Up
2.43954e-30	0.257722	0.187	0	5.11157e-26	Smim27	TBC	S15_vs_S5	Up
8.53536e-13	0.257047	0.915	0.824	1.78841e-08	Hsp90b1	TBC	S15_vs_S5	Up
3.90802e-13	0.25421	0.436	0.248	8.18848e-09	Wwc2	TBC	S15_vs_S5	Up
1.38627e-07	0.254033	0.485	0.335	0.00290465	Btbd7	TBC	S15_vs_S5	Up
3.22778e-11	0.252664	0.322	0.163	6.76317e-07	Letm2	TBC	S15_vs_S5	Up
3.00137e-12	-0.251026	0.074	0.194	6.28877e-08	Fam178a	TBC	S15_vs_S5	Down
1.01012e-12	-0.252555	0.185	0.344	2.1165e-08	Hn1	TBC	S15_vs_S5	Down
1.18381e-07	-0.253269	0.062	0.146	0.00248043	Ddx26b	TBC	S15_vs_S5	Down
7.07157e-11	-0.255872	0.124	0.243	1.48171e-06	Gm26778	TBC	S15_vs_S5	Down
1.04948e-09	-0.256074	0.171	0.292	2.19897e-05	Ddx21	TBC	S15_vs_S5	Down
4.50453e-11	-0.258343	0.526	0.629	9.43833e-07	Pdap1	TBC	S15_vs_S5	Down
1.25158e-12	-0.258365	0.071	0.19	2.62244e-08	Gm14698	TBC	S15_vs_S5	Down
3.78225e-13	-0.259064	0.09	0.222	7.92495e-09	Pddc1	TBC	S15_vs_S5	Down
5.49061e-18	-0.259184	0.138	0.319	1.15045e-13	Apoa1bp	TBC	S15_vs_S5	Down
3.77379e-07	-0.259415	0.559	0.602	0.00790722	Rbm3	TBC	S15_vs_S5	Down
1.41372e-11	-0.259682	0.144	0.283	2.96218e-07	0610007P14Rik	TBC	S15_vs_S5	Down
1.63997e-08	-0.259943	0.303	0.403	0.000343624	Cnot3	TBC	S15_vs_S5	Down
1.40631e-09	-0.264339	0.738	0.773	2.94664e-05	Ktn1	TBC	S15_vs_S5	Down
1.73603e-07	-0.265413	0.575	0.627	0.00363751	Scd1	TBC	S15_vs_S5	Down
1.91736e-16	-0.269145	0.146	0.321	4.01745e-12	2210013O21Rik	TBC	S15_vs_S5	Down
1.39815e-08	-0.26975	0.801	0.816	0.000292955	Pantr1	TBC	S15_vs_S5	Down
6.54143e-09	-0.271645	0.32	0.425	0.000137063	Snrpb2	TBC	S15_vs_S5	Down
6.11132e-15	-0.272886	0.099	0.246	1.28051e-10	Erbb2ip	TBC	S15_vs_S5	Down
2.02656e-21	-0.275304	0.084	0.263	4.24624e-17	Rpl23a-ps3	TBC	S15_vs_S5	Down
3.9318e-30	-0.275911	0.921	0.91	8.2383e-26	Rpl6	TBC	S15_vs_S5	Down
5.464e-40	-0.282504	0.964	0.943	1.14487e-35	Rps29	TBC	S15_vs_S5	Down
1.18803e-10	-0.284584	0.715	0.759	2.48928e-06	Chd4	TBC	S15_vs_S5	Down
2.53656e-14	-0.28511	0.101	0.246	5.31485e-10	Fam21	TBC	S15_vs_S5	Down
7.00692e-15	-0.285454	0.088	0.23	1.46816e-10	Ppp2r4	TBC	S15_vs_S5	Down
6.96902e-12	-0.287241	0.503	0.589	1.46022e-07	Erh	TBC	S15_vs_S5	Down
2.65924e-16	-0.288008	0.132	0.298	5.5719e-12	Carkd	TBC	S15_vs_S5	Down
2.85059e-08	-0.288394	0.066	0.154	0.000597285	Gbp6.1	TBC	S15_vs_S5	Down
2.40055e-17	-0.290006	0.929	0.946	5.02986e-13	mt-Nd3	TBC	S15_vs_S5	Down
9.68902e-15	-0.290883	0.154	0.316	2.03014e-10	Ccdc53	TBC	S15_vs_S5	Down
1.91136e-17	-0.29322	0.118	0.287	4.00487e-13	Pvrl2	TBC	S15_vs_S5	Down
1.45129e-13	-0.2933	0.125	0.267	3.04088e-09	Ict1	TBC	S15_vs_S5	Down
7.97538e-20	-0.294351	0.169	0.379	1.67108e-15	2700094K13Rik	TBC	S15_vs_S5	Down
2.15947e-09	-0.295157	0.132	0.246	4.52473e-05	PISD	TBC	S15_vs_S5	Down
1.92704e-12	-0.297016	0.674	0.735	4.03772e-08	Dync1i2	TBC	S15_vs_S5	Down
3.78917e-23	-0.29752	0.185	0.416	7.93946e-19	Tceb1	TBC	S15_vs_S5	Down
1.56207e-15	-0.297595	0.215	0.384	3.27301e-11	Gm10073	TBC	S15_vs_S5	Down
2.69497e-12	-0.300435	0.692	0.746	5.64678e-08	Dstn	TBC	S15_vs_S5	Down
1.30402e-16	-0.301045	0.112	0.275	2.73231e-12	Prkrir	TBC	S15_vs_S5	Down
1.3885e-08	-0.301992	0.617	0.675	0.000290931	Eif5b	TBC	S15_vs_S5	Down
2.59797e-13	-0.307252	0.753	0.776	5.44353e-09	Pabpc1	TBC	S15_vs_S5	Down
4.4517e-16	-0.308613	0.094	0.246	9.32765e-12	Fam63b	TBC	S15_vs_S5	Down
1.57436e-19	-0.312737	0.155	0.351	3.29876e-15	1110001J03Rik	TBC	S15_vs_S5	Down
4.20875e-15	-0.314875	0.741	0.767	8.8186e-11	Cbx3	TBC	S15_vs_S5	Down
7.08277e-22	-0.315218	0.178	0.402	1.48405e-17	Tonsl	TBC	S15_vs_S5	Down
1.47819e-18	-0.317475	0.161	0.351	3.09726e-14	1810043H04Rik	TBC	S15_vs_S5	Down
1.0238e-13	-0.323551	0.088	0.222	2.14518e-09	Lnp	TBC	S15_vs_S5	Down
1.39538e-23	-0.323722	0.157	0.381	2.92374e-19	0610011F06Rik	TBC	S15_vs_S5	Down
5.05536e-12	-0.326206	0.72	0.765	1.05925e-07	Zeb2	TBC	S15_vs_S5	Down
9.82463e-13	-0.328396	0.671	0.73	2.05856e-08	Eif2s2	TBC	S15_vs_S5	Down
1.7616e-21	-0.331566	0.15	0.357	3.69108e-17	2310036O22Rik	TBC	S15_vs_S5	Down
7.41069e-13	-0.33216	0.568	0.656	1.55276e-08	Hnrnpm	TBC	S15_vs_S5	Down
1.00344e-18	-0.337474	0.08	0.246	2.10251e-14	Zswim6	TBC	S15_vs_S5	Down
6.41566e-23	-0.341256	0.14	0.348	1.34427e-18	Fam195b	TBC	S15_vs_S5	Down
5.11049e-19	-0.34383	0.74	0.832	1.0708e-14	Hmcn1	TBC	S15_vs_S5	Down
7.33093e-11	-0.344411	0.427	0.548	1.53605e-06	Nrxn3	TBC	S15_vs_S5	Down
3.16723e-22	-0.349369	0.127	0.327	6.63629e-18	Pvrl3	TBC	S15_vs_S5	Down
1.16449e-17	-0.349635	0.126	0.298	2.43996e-13	Suv420h1	TBC	S15_vs_S5	Down
2.66226e-20	-0.361273	0.171	0.381	5.57824e-16	Gm21092	TBC	S15_vs_S5	Down
1.64474e-25	-0.369847	0.152	0.381	3.44622e-21	Srp54b	TBC	S15_vs_S5	Down
6.55293e-24	-0.371929	0.121	0.33	1.37304e-19	Smek2	TBC	S15_vs_S5	Down
1.079e-27	-0.37574	0.158	0.403	2.26083e-23	2810428I15Rik	TBC	S15_vs_S5	Down
5.28821e-22	-0.376004	0.143	0.352	1.10804e-17	Ctage5	TBC	S15_vs_S5	Down
5.09066e-18	-0.377696	0.241	0.414	1.06665e-13	Amd1	TBC	S15_vs_S5	Down
2.63997e-25	-0.380916	0.134	0.357	5.53154e-21	Toporsos	TBC	S15_vs_S5	Down
1.64936e-24	-0.41552	0.162	0.383	3.45591e-20	Crnde	TBC	S15_vs_S5	Down
8.1178e-26	-0.416379	0.164	0.403	1.70092e-21	9430020K01Rik	TBC	S15_vs_S5	Down
2.0104e-22	-0.42055	0.573	0.7	4.21238e-18	Cirbp	TBC	S15_vs_S5	Down
1.29681e-33	-0.422677	0.175	0.452	2.71721e-29	Utp11l	TBC	S15_vs_S5	Down
9.38524e-35	-0.422695	0.181	0.483	1.96649e-30	Mesdc2	TBC	S15_vs_S5	Down
2.36603e-29	-0.424847	0.167	0.432	4.95755e-25	Ptrf	TBC	S15_vs_S5	Down
4.25829e-31	-0.429182	0.19	0.465	8.9224e-27	Cxx1a	TBC	S15_vs_S5	Down
1.27052e-33	-0.434679	0.194	0.483	2.66212e-29	Prkcdbp	TBC	S15_vs_S5	Down
4.78931e-35	-0.439018	0.189	0.484	1.0035e-30	Stra13	TBC	S15_vs_S5	Down
4.31611e-24	-0.447842	0.396	0.571	9.04355e-20	Nmt1	TBC	S15_vs_S5	Down
8.87095e-40	-0.449034	0.204	0.535	1.85873e-35	Atp5o	TBC	S15_vs_S5	Down
1.18034e-22	-0.450979	0.656	0.77	2.47316e-18	Cped1	TBC	S15_vs_S5	Down
2.93007e-33	-0.451083	0.168	0.448	6.13938e-29	Whsc1l1	TBC	S15_vs_S5	Down
2.28362e-36	-0.463924	0.222	0.544	4.78486e-32	Myeov2	TBC	S15_vs_S5	Down
8.40946e-12	-0.469173	0.362	0.517	1.76203e-07	Neat1	TBC	S15_vs_S5	Down
1.33768e-37	-0.469671	0.187	0.503	2.80285e-33	Dfna5	TBC	S15_vs_S5	Down
9.46052e-27	-0.47141	0.083	0.3	1.98226e-22	Adrbk2	TBC	S15_vs_S5	Down
1.95671e-35	-0.477435	0.181	0.471	4.09988e-31	Zfos1	TBC	S15_vs_S5	Down
1.89363e-33	-0.479522	0.21	0.516	3.96771e-29	Vimp	TBC	S15_vs_S5	Down
2.08552e-76	-0.493317	1	1	4.36979e-72	Gm42418	TBC	S15_vs_S5	Down
1.65605e-33	-0.498091	0.138	0.4	3.46993e-29	Hdgfrp3	TBC	S15_vs_S5	Down
2.09557e-28	-0.500525	0.724	0.811	4.39084e-24	Btg1	TBC	S15_vs_S5	Down
3.65052e-31	-0.511943	0.279	0.567	7.64894e-27	Igf2	TBC	S15_vs_S5	Down
1.07846e-16	-0.520899	0.239	0.414	2.2597e-12	S100a8	TBC	S15_vs_S5	Down
4.37591e-71	-0.528228	0.913	0.927	9.16884e-67	Rps28	TBC	S15_vs_S5	Down
6.0365e-46	-0.529928	0.231	0.608	1.26483e-41	Nhp2l1	TBC	S15_vs_S5	Down
4.82703e-42	-0.533055	0.247	0.571	1.01141e-37	Sept2	TBC	S15_vs_S5	Down
1.40218e-21	-0.552964	0.329	0.525	2.93799e-17	Ccnd2	TBC	S15_vs_S5	Down
3.41539e-48	-0.564797	0.214	0.584	7.15627e-44	Gltscr2	TBC	S15_vs_S5	Down
2.17685e-49	-0.57413	0.225	0.61	4.56115e-45	2700060E02Rik	TBC	S15_vs_S5	Down
5.30707e-47	-0.592983	0.197	0.559	1.11199e-42	Ifi30	TBC	S15_vs_S5	Down
3.63321e-23	-0.604057	0.27	0.487	7.61266e-19	S100a9	TBC	S15_vs_S5	Down
8.41106e-55	-0.615152	0.234	0.654	1.76237e-50	Ngfrap1	TBC	S15_vs_S5	Down
8.34909e-48	-0.631828	0.228	0.589	1.74938e-43	Mllt4	TBC	S15_vs_S5	Down
2.90931e-60	-0.637619	0.27	0.763	6.09588e-56	Shfm1	TBC	S15_vs_S5	Down
1.63141e-17	-0.637741	0.799	0.875	3.4183e-13	Ptgds	TBC	S15_vs_S5	Down
3.25722e-60	-0.658622	0.233	0.67	6.82485e-56	Wbp5	TBC	S15_vs_S5	Down
4.84454e-65	-0.696545	0.274	0.798	1.01508e-60	Tceb2	TBC	S15_vs_S5	Down
2.14261e-72	-0.808139	0.82	0.913	4.48941e-68	Rpl13a	TBC	S15_vs_S5	Down
7.70113e-68	-0.820847	0.516	0.813	1.61362e-63	mt-Atp8	TBC	S15_vs_S5	Down
8.5447e-90	-0.967658	0.282	0.87	1.79037e-85	Gnb2l1	TBC	S15_vs_S5	Down
1.09993e-126	-1.23292	0.311	0.99	2.30468e-122	Sdpr	TBC	S15_vs_S5	Down
3.40681e-83	3.04884	0.671	0	7.13829e-79	Cavin2	TBC	S15_vs_S12	Up
1.67123e-65	2.62781	0.569	0	3.50172e-61	Cebpd	TBC	S15_vs_S12	Up
1.00659e-72	2.16178	0.613	0	2.10911e-68	Rack1	TBC	S15_vs_S12	Up
2.48646e-66	1.41523	0.575	0	5.20987e-62	Elob	TBC	S15_vs_S12	Up
2.99094e-62	1.21794	0.549	0	6.26693e-58	Sem1	TBC	S15_vs_S12	Up
9.75316e-52	0.894648	0.479	0	2.04358e-47	Tceal9	TBC	S15_vs_S12	Up
1.09491e-48	0.856473	0.457	0	2.29417e-44	Bex3	TBC	S15_vs_S12	Up
6.73622e-46	0.786222	0.437	0	1.41144e-41	Rtraf	TBC	S15_vs_S12	Up
3.04822e-46	0.781713	0.439	0	6.38694e-42	Nop53	TBC	S15_vs_S12	Up
2.46773e-48	0.761369	0.455	0	5.17063e-44	Snu13	TBC	S15_vs_S12	Up
3.47037e-43	0.750282	0.417	0	7.27146e-39	Afdn	TBC	S15_vs_S12	Up
3.18925e-20	0.710582	0.316	0.068	6.68243e-16	Sbno2	TBC	S15_vs_S12	Up
2.07123e-23	0.698381	0.411	0.134	4.33985e-19	Cdh6	TBC	S15_vs_S12	Up
2.361e-43	0.682506	0.418	0	4.947e-39	Cops9	TBC	S15_vs_S12	Up
9.07329e-33	0.671131	0.332	0	1.90113e-28	Jcad	TBC	S15_vs_S12	Up
1.09764e-42	0.660821	0.413	0	2.29989e-38	Atp5o.1	TBC	S15_vs_S12	Up
7.38103e-42	0.660608	0.406	0	1.54655e-37	Cavin3	TBC	S15_vs_S12	Up
9.9295e-37	0.650225	0.366	0	2.08053e-32	Nsd3	TBC	S15_vs_S12	Up
1.8459e-38	0.596684	0.38	0	3.86772e-34	Mesd	TBC	S15_vs_S12	Up
4.04598e-34	0.588346	0.344	0	8.47755e-30	2900097C17Rik	TBC	S15_vs_S12	Up
6.93364e-37	0.585007	0.367	0	1.45281e-32	Rtl8a	TBC	S15_vs_S12	Up
2.76245e-24	0.57188	0.256	0	5.78815e-20	CT025619.1	TBC	S15_vs_S12	Up
2.35194e-37	0.555762	0.371	0	4.92803e-33	Cenpx	TBC	S15_vs_S12	Up
3.235e-33	0.554356	0.336	0	6.7783e-29	Gsdme	TBC	S15_vs_S12	Up
1.90769e-20	0.545251	0.713	0.488	3.99718e-16	Rbpms	TBC	S15_vs_S12	Up
2.82688e-28	0.541449	0.293	0	5.92317e-24	Hdgfl3	TBC	S15_vs_S12	Up
9.99642e-35	0.532977	0.349	0	2.09455e-30	Jpt1	TBC	S15_vs_S12	Up
2.71585e-31	0.52451	0.32	0	5.69052e-27	Cavin1	TBC	S15_vs_S12	Up
3.235e-33	0.522122	0.336	0	6.7783e-29	Utp11	TBC	S15_vs_S12	Up
1.54022e-21	0.515774	0.482	0.188	3.22722e-17	Dbp	TBC	S15_vs_S12	Up
3.55889e-32	0.50598	0.327	0	7.45694e-28	Vps28	TBC	S15_vs_S12	Up
4.56491e-33	0.484112	0.335	0	9.56486e-29	Eloc	TBC	S15_vs_S12	Up
1.28591e-23	0.453544	0.25	0	2.69438e-19	Kmt5b	TBC	S15_vs_S12	Up
6.91073e-07	0.451182	0.597	0.509	0.01448	Rassf9	TBC	S15_vs_S12	Up
5.40716e-28	0.444473	0.29	0	1.13296e-23	Washc3	TBC	S15_vs_S12	Up
5.53161e-29	0.440859	0.299	0	1.15904e-24	Trir	TBC	S15_vs_S12	Up
5.40611e-11	0.434565	0.419	0.244	1.13274e-06	Trim35	TBC	S15_vs_S12	Up
2.86906e-29	0.432692	0.302	0	6.01153e-25	Fmc1	TBC	S15_vs_S12	Up
4.24015e-19	0.427701	0.205	0	8.88438e-15	Grk3	TBC	S15_vs_S12	Up
1.48768e-24	0.426185	0.259	0	3.11713e-20	Mia2	TBC	S15_vs_S12	Up
5.14182e-27	0.418941	0.282	0	1.07737e-22	Naxd	TBC	S15_vs_S12	Up
6.75942e-16	0.406319	0.799	0.75	1.4163e-11	Myl6	TBC	S15_vs_S12	Up
2.29379e-25	0.402874	0.266	0	4.80617e-21	Ndufaf8	TBC	S15_vs_S12	Up
3.74725e-16	0.400532	0.175	0	7.85162e-12	Bc1	TBC	S15_vs_S12	Up
1.22468e-25	0.398073	0.269	0	2.56607e-21	Rex1bd	TBC	S15_vs_S12	Up
5.29824e-21	0.396874	0.224	0	1.11014e-16	Ppp4r3b	TBC	S15_vs_S12	Up
5.85576e-25	0.393694	0.262	0	1.22696e-20	Mcrip1	TBC	S15_vs_S12	Up
3.13664e-25	0.392127	0.265	0	6.57221e-21	Mettl26	TBC	S15_vs_S12	Up
5.29825e-21	0.386193	0.224	0	1.11014e-16	Nectin3	TBC	S15_vs_S12	Up
4.28688e-25	0.384935	0.264	0	8.9823e-21	Erg28	TBC	S15_vs_S12	Up
2.83992e-16	0.371958	0.176	0	5.95048e-12	Gm47283	TBC	S15_vs_S12	Up
4.00153e-09	0.365473	0.266	0.113	8.38441e-05	Lnpep	TBC	S15_vs_S12	Up
4.28688e-25	0.365151	0.264	0	8.9823e-21	Nbdy	TBC	S15_vs_S12	Up
1.90065e-10	0.363854	0.799	0.616	3.98242e-06	Ptgds	TBC	S15_vs_S12	Up
2.37239e-18	0.361304	0.197	0	4.97086e-14	Tug1	TBC	S15_vs_S12	Up
3.62329e-08	0.360336	0.555	0.393	0.000759188	Per3	TBC	S15_vs_S12	Up
3.04992e-15	0.358456	0.354	0.134	6.39049e-11	Aaed1	TBC	S15_vs_S12	Up
5.86786e-09	0.355888	0.318	0.161	0.000122949	Acss3	TBC	S15_vs_S12	Up
5.04767e-09	0.355755	0.304	0.143	0.000105764	Eya4	TBC	S15_vs_S12	Up
1.07321e-13	0.354569	0.524	0.321	2.24869e-09	Ddx50	TBC	S15_vs_S12	Up
6.39876e-15	0.351901	0.439	0.196	1.34073e-10	Nr1d1	TBC	S15_vs_S12	Up
3.79486e-12	0.351852	0.417	0.211	7.95138e-08	Dctn4	TBC	S15_vs_S12	Up
8.78736e-10	0.351444	0.344	0.17	1.84122e-05	Nr1d2	TBC	S15_vs_S12	Up
3.21519e-23	0.3488	0.246	0	6.73679e-19	Smim26	TBC	S15_vs_S12	Up
7.80648e-12	0.336387	0.127	0	1.63569e-07	Gbp6	TBC	S15_vs_S12	Up
3.21519e-23	0.334239	0.246	0	6.73679e-19	Naxe	TBC	S15_vs_S12	Up
4.36357e-08	0.332295	0.411	0.256	0.000914298	Zfp612	TBC	S15_vs_S12	Up
2.29365e-17	0.328366	0.187	0	4.80589e-13	Mindy2	TBC	S15_vs_S12	Up
3.70628e-11	0.326451	0.12	0	7.76577e-07	Ints6l	TBC	S15_vs_S12	Up
3.03923e-17	0.325674	0.186	0	6.3681e-13	Erbin	TBC	S15_vs_S12	Up
3.8983e-10	0.325662	0.659	0.524	8.16811e-06	Hnrnpu	TBC	S15_vs_S12	Up
1.70615e-08	0.324553	0.72	0.595	0.00035749	Snrnp70	TBC	S15_vs_S12	Up
8.89336e-22	0.32217	0.232	0	1.86343e-17	Mrpl58	TBC	S15_vs_S12	Up
1.73216e-14	0.321959	0.157	0	3.62939e-10	Ppp4r3a	TBC	S15_vs_S12	Up
1.02733e-20	0.316129	0.237	0.009	2.15257e-16	Gnb5	TBC	S15_vs_S12	Up
9.96238e-20	0.31381	0.211	0	2.08742e-15	Retreg2	TBC	S15_vs_S12	Up
8.69077e-17	0.313389	0.882	0.866	1.82098e-12	Rpl15	TBC	S15_vs_S12	Up
3.22434e-12	0.310758	0.283	0.095	6.75596e-08	Zufsp	TBC	S15_vs_S12	Up
2.37239e-18	0.310566	0.197	0	4.97086e-14	Washc2	TBC	S15_vs_S12	Up
7.6197e-10	0.30548	0.766	0.637	1.59656e-05	Arid5b	TBC	S15_vs_S12	Up
3.89381e-14	0.30219	0.153	0	8.1587e-10	Gm29683	TBC	S15_vs_S12	Up
5.81795e-11	0.292861	0.385	0.193	1.21903e-06	Stim1	TBC	S15_vs_S12	Up
5.57505e-18	0.289089	0.194	0	1.16814e-13	Plpbp	TBC	S15_vs_S12	Up
3.71384e-11	0.287756	0.795	0.685	7.78161e-07	Pdia3	TBC	S15_vs_S12	Up
4.10482e-09	0.285476	0.364	0.19	8.60083e-05	Klhl24	TBC	S15_vs_S12	Up
1.78079e-19	0.282217	0.209	0	3.73129e-15	Hpf1	TBC	S15_vs_S12	Up
5.78187e-07	0.281945	0.322	0.188	0.0121147	Letm2	TBC	S15_vs_S12	Up
4.19537e-18	0.28093	0.195	0	8.79055e-14	Thap12	TBC	S15_vs_S12	Up
7.05087e-17	0.276391	0.182	0	1.47737e-12	Nectin2	TBC	S15_vs_S12	Up
3.56303e-12	0.27637	0.131	0	7.46562e-08	Cop1	TBC	S15_vs_S12	Up
1.4885e-15	0.275509	0.168	0	3.11885e-11	Atn1	TBC	S15_vs_S12	Up
2.37239e-18	0.27116	0.197	0	4.97086e-14	Sqor	TBC	S15_vs_S12	Up
1.73216e-14	0.266997	0.157	0	3.6294e-10	Gm38604	TBC	S15_vs_S12	Up
4.31993e-13	0.261823	0.141	0	9.05154e-09	AC149090.1	TBC	S15_vs_S12	Up
6.01297e-12	0.260241	0.129	0	1.2599e-07	Vegfd	TBC	S15_vs_S12	Up
2.29365e-17	0.257722	0.187	0	4.80589e-13	Smim27	TBC	S15_vs_S12	Up
6.65116e-08	0.254167	0.433	0.295	0.00139362	Rpl10-ps3	TBC	S15_vs_S12	Up
3.45293e-15	-0.251422	0.078	0.244	7.23493e-11	Rtfdc1	TBC	S15_vs_S12	Down
3.21771e-16	-0.252009	0.104	0.298	6.74207e-12	Atn1.1	TBC	S15_vs_S12	Down
1.18769e-07	-0.252922	0.787	0.842	0.00248857	Dnaja1	TBC	S15_vs_S12	Down
2.34927e-10	-0.253064	0.071	0.196	4.92242e-06	Gm14698	TBC	S15_vs_S12	Down
1.15389e-13	-0.253633	0.088	0.25	2.41776e-09	Lnp	TBC	S15_vs_S12	Down
3.70174e-14	-0.253904	0.154	0.354	7.75626e-10	Ccdc53	TBC	S15_vs_S12	Down
6.9485e-09	-0.259606	0.744	0.81	0.000145592	Rps27rt	TBC	S15_vs_S12	Down
8.66398e-20	-0.261279	0.187	0.47	1.81536e-15	Dfna5	TBC	S15_vs_S12	Down
1.03071e-13	-0.26526	0.178	0.372	2.15964e-09	Mkks	TBC	S15_vs_S12	Down
1.59058e-06	-0.265593	0.11	0.217	0.0333274	Erdr1	TBC	S15_vs_S12	Down
3.22255e-17	-0.267144	0.125	0.333	6.7522e-13	Ict1	TBC	S15_vs_S12	Down
4.31917e-13	-0.270763	0.126	0.304	9.04996e-09	Suv420h1	TBC	S15_vs_S12	Down
9.94895e-21	-0.27457	0.157	0.417	2.0846e-16	0610011F06Rik	TBC	S15_vs_S12	Down
6.22277e-11	-0.275777	0.594	0.705	1.30386e-06	Wdr89	TBC	S15_vs_S12	Down
1.86365e-17	-0.277954	0.074	0.256	3.9049e-13	Fam178a	TBC	S15_vs_S12	Down
1.89228e-21	-0.278406	0.111	0.345	3.9649e-17	Fam134a	TBC	S15_vs_S12	Down
6.49615e-17	-0.278519	0.094	0.286	1.36114e-12	Fam63b	TBC	S15_vs_S12	Down
1.14228e-15	-0.279177	0.085	0.259	2.39343e-11	l7Rn6	TBC	S15_vs_S12	Down
3.50476e-14	-0.27952	0.101	0.277	7.34352e-10	Fam21	TBC	S15_vs_S12	Down
1.17825e-19	-0.280026	0.09	0.301	2.46878e-15	Pddc1	TBC	S15_vs_S12	Down
2.23913e-16	-0.281101	0.134	0.345	4.69165e-12	Toporsos	TBC	S15_vs_S12	Down
1.29163e-21	-0.282164	0.084	0.301	2.70635e-17	Rpl23a-ps3	TBC	S15_vs_S12	Down
3.57281e-18	-0.282291	0.144	0.381	7.4861e-14	0610007P14Rik	TBC	S15_vs_S12	Down
1.48407e-25	-0.28301	0.066	0.298	3.10958e-21	Hiat1	TBC	S15_vs_S12	Down
1.23328e-20	-0.286409	0.088	0.304	2.58409e-16	Ppp2r4	TBC	S15_vs_S12	Down
6.40147e-14	-0.289604	0.112	0.289	1.3413e-09	Prkrir	TBC	S15_vs_S12	Down
3.08472e-12	-0.297758	0.213	0.399	6.46341e-08	Ppp2cb	TBC	S15_vs_S12	Down
3.24642e-18	-0.299488	0.155	0.387	6.80222e-14	1110001J03Rik	TBC	S15_vs_S12	Down
2.38075e-15	-0.30148	0.162	0.369	4.98839e-11	Crnde	TBC	S15_vs_S12	Down
1.07641e-16	-0.310925	0.118	0.321	2.25539e-12	Pvrl2	TBC	S15_vs_S12	Down
3.12996e-24	-0.313326	0.185	0.485	6.55821e-20	Tceb1	TBC	S15_vs_S12	Down
1.3937e-21	-0.318418	0.132	0.381	2.92022e-17	Carkd	TBC	S15_vs_S12	Down
5.95095e-24	-0.321484	0.14	0.405	1.2469e-19	Fam195b	TBC	S15_vs_S12	Down
3.09465e-27	-0.324497	0.129	0.411	6.48422e-23	Gm561	TBC	S15_vs_S12	Down
5.77408e-26	-0.332468	0.138	0.42	1.20984e-21	Apoa1bp	TBC	S15_vs_S12	Down
1.10864e-15	-0.333695	0.143	0.351	2.32292e-11	Ctage5	TBC	S15_vs_S12	Down
6.99702e-26	-0.361164	0.146	0.432	1.46609e-21	2210013O21Rik	TBC	S15_vs_S12	Down
2.90537e-17	-0.367398	0.503	0.696	6.08762e-13	Erh	TBC	S15_vs_S12	Down
3.3106e-07	-0.377816	0.683	0.786	0.00693669	Phlda1	TBC	S15_vs_S12	Down
4.73791e-30	-0.380093	0.158	0.485	9.92735e-26	2810428I15Rik	TBC	S15_vs_S12	Down
4.95568e-21	-0.392672	0.127	0.366	1.03836e-16	Pvrl3	TBC	S15_vs_S12	Down
1.79429e-29	-0.39469	0.19	0.524	3.75957e-25	Cxx1a	TBC	S15_vs_S12	Down
6.97629e-32	-0.402865	0.169	0.515	1.46174e-27	2700094K13Rik	TBC	S15_vs_S12	Down
5.97586e-28	-0.403156	0.171	0.482	1.25212e-23	Gm21092	TBC	S15_vs_S12	Down
6.34454e-25	-0.405376	0.121	0.381	1.32937e-20	Smek2	TBC	S15_vs_S12	Down
1.39898e-28	-0.40691	0.167	0.494	2.93127e-24	Ptrf	TBC	S15_vs_S12	Down
5.51705e-23	-0.406999	0.083	0.315	1.15599e-18	Adrbk2	TBC	S15_vs_S12	Down
4.55682e-35	-0.419222	0.178	0.545	9.5479e-31	Tonsl	TBC	S15_vs_S12	Down
9.55401e-36	-0.422115	0.15	0.506	2.00185e-31	2310036O22Rik	TBC	S15_vs_S12	Down
1.01636e-37	-0.423731	0.181	0.577	2.12959e-33	Mesdc2	TBC	S15_vs_S12	Down
1.98997e-18	-0.428777	0.876	0.949	4.16958e-14	Lars2	TBC	S15_vs_S12	Down
4.9937e-37	-0.433631	0.152	0.509	1.04633e-32	Srp54b	TBC	S15_vs_S12	Down
1.43037e-14	-0.444031	0.066	0.223	2.99706e-10	Gbp6.1	TBC	S15_vs_S12	Down
7.07524e-37	-0.448753	0.168	0.533	1.48248e-32	Whsc1l1	TBC	S15_vs_S12	Down
4.32472e-31	-0.450887	0.21	0.583	9.06158e-27	Vimp	TBC	S15_vs_S12	Down
1.44509e-32	-0.455624	0.161	0.497	3.0279e-28	1810043H04Rik	TBC	S15_vs_S12	Down
7.21554e-35	-0.462535	0.175	0.53	1.51187e-30	Utp11l	TBC	S15_vs_S12	Down
3.22951e-37	-0.469832	0.185	0.557	6.7668e-33	Hn1	TBC	S15_vs_S12	Down
5.81692e-35	-0.472539	0.138	0.473	1.21882e-30	Hdgfrp3	TBC	S15_vs_S12	Down
7.69484e-37	-0.485283	0.222	0.628	1.6123e-32	Myeov2	TBC	S15_vs_S12	Down
1.69107e-37	-0.503186	0.181	0.554	3.54331e-33	Zfos1	TBC	S15_vs_S12	Down
1.01111e-32	-0.511334	0.247	0.604	2.11858e-28	Sept2	TBC	S15_vs_S12	Down
6.52267e-44	-0.51188	0.204	0.631	1.3667e-39	Atp5o	TBC	S15_vs_S12	Down
5.16108e-39	-0.513181	1	1	1.0814e-34	Gm42418	TBC	S15_vs_S12	Down
2.10565e-39	-0.514852	0.164	0.548	4.41197e-35	9430020K01Rik	TBC	S15_vs_S12	Down
1.08563e-22	-0.550986	0.279	0.58	2.27471e-18	Igf2	TBC	S15_vs_S12	Down
1.13506e-43	-0.556619	0.194	0.604	2.37828e-39	Prkcdbp	TBC	S15_vs_S12	Down
1.39906e-37	-0.559107	0.197	0.583	2.93144e-33	Ifi30	TBC	S15_vs_S12	Down
4.02325e-43	-0.563966	0.189	0.592	8.42991e-39	Stra13	TBC	S15_vs_S12	Down
2.21361e-49	-0.610594	0.234	0.711	4.63817e-45	Ngfrap1	TBC	S15_vs_S12	Down
3.94812e-48	-0.626751	0.231	0.688	8.2725e-44	Nhp2l1	TBC	S15_vs_S12	Down
3.86629e-56	-0.649287	0.214	0.702	8.10105e-52	Gltscr2	TBC	S15_vs_S12	Down
6.82337e-52	-0.653857	0.233	0.732	1.4297e-47	Wbp5	TBC	S15_vs_S12	Down
1.83367e-43	-0.654467	0.228	0.646	3.84209e-39	Mllt4	TBC	S15_vs_S12	Down
4.90512e-61	-0.716675	0.225	0.738	1.02777e-56	2700060E02Rik	TBC	S15_vs_S12	Down
1.07663e-52	-0.731435	0.274	0.821	2.25586e-48	Tceb2	TBC	S15_vs_S12	Down
1.63182e-64	-0.822272	0.27	0.833	3.41914e-60	Shfm1	TBC	S15_vs_S12	Down
8.21446e-64	-0.888269	0.82	0.952	1.72118e-59	Rpl13a	TBC	S15_vs_S12	Down
2.15256e-71	-1.0061	0.282	0.899	4.51026e-67	Gnb2l1	TBC	S15_vs_S12	Down
9.0449e-75	-1.03688	0.311	0.988	1.89518e-70	Sdpr	TBC	S15_vs_S12	Down

## Sheet: Nudt4+ PC
Pairwise Differential Expression Genes (PDEGs) for Each Cell Type in scRNA-seq data
The column name annotation: avg_logFC (average log fold change); p_val (p_value); p_val_adj (Bonferroni corrected p_value).
p_val	avg_logFC	pct.1	pct.2	p_val_adj	gene	celltype	class	regulation
6.02487e-08	1.39733	0.677	0.426	0.00126239	Car3	Nudt4+ PC	S2_vs_S1	Up
2.30345e-17	0.752942	0.839	0.269	4.82643e-13	Prkcdbp	Nudt4+ PC	S2_vs_S1	Up
1.29649e-16	0.667398	0.858	0.296	2.71653e-12	Fam134b	Nudt4+ PC	S2_vs_S1	Up
2.92283e-14	0.635105	0.987	0.917	6.12421e-10	Rpl13a	Nudt4+ PC	S2_vs_S1	Up
4.56611e-14	0.635103	0.91	0.361	9.56737e-10	Tceb2	Nudt4+ PC	S2_vs_S1	Up
1.70604e-15	0.627884	0.852	0.315	3.57467e-11	Vimp	Nudt4+ PC	S2_vs_S1	Up
6.50034e-17	0.62647	0.813	0.287	1.36202e-12	Wbp5	Nudt4+ PC	S2_vs_S1	Up
4.1731e-14	0.60673	0.806	0.296	8.7439e-10	Fam101b	Nudt4+ PC	S2_vs_S1	Up
1.03346e-13	0.583992	0.871	0.343	2.16541e-09	Shfm1	Nudt4+ PC	S2_vs_S1	Up
2.34248e-12	0.581763	0.942	0.352	4.9082e-08	Gnb2l1	Nudt4+ PC	S2_vs_S1	Up
1.15547e-12	0.545151	0.794	0.315	2.42106e-08	Ptrf	Nudt4+ PC	S2_vs_S1	Up
8.91441e-18	0.539836	0.839	0.296	1.86784e-13	Myeov2	Nudt4+ PC	S2_vs_S1	Up
8.88541e-16	0.535773	0.897	0.324	1.86176e-11	Mllt4	Nudt4+ PC	S2_vs_S1	Up
5.12743e-12	0.499332	0.813	0.306	1.07435e-07	Atp5o	Nudt4+ PC	S2_vs_S1	Up
5.02098e-14	0.490214	0.858	0.324	1.05205e-09	2310036O22Rik	Nudt4+ PC	S2_vs_S1	Up
5.38282e-12	0.461821	0.652	0.194	1.12786e-07	Ngfrap1	Nudt4+ PC	S2_vs_S1	Up
2.01234e-11	0.453407	0.574	0.139	4.21646e-07	PISD	Nudt4+ PC	S2_vs_S1	Up
2.51353e-12	0.451263	0.8	0.296	5.2666e-08	2810428I15Rik	Nudt4+ PC	S2_vs_S1	Up
7.22128e-12	0.450146	0.684	0.315	1.51308e-07	Sept2	Nudt4+ PC	S2_vs_S1	Up
1.93204e-13	0.447637	1	1	4.0482e-09	S100b	Nudt4+ PC	S2_vs_S1	Up
9.18601e-10	0.440295	0.71	0.315	1.92474e-05	Setd8	Nudt4+ PC	S2_vs_S1	Up
3.69095e-10	0.438572	0.587	0.231	7.73366e-06	Stra13	Nudt4+ PC	S2_vs_S1	Up
3.83198e-11	0.426786	0.69	0.25	8.02914e-07	Tceb1	Nudt4+ PC	S2_vs_S1	Up
3.61298e-11	0.414165	0.503	0.111	7.57027e-07	Toporsos	Nudt4+ PC	S2_vs_S1	Up
3.19111e-11	0.412457	0.529	0.139	6.68634e-07	Ict1	Nudt4+ PC	S2_vs_S1	Up
1.02628e-11	0.40635	0.742	0.278	2.15036e-07	Tonsl	Nudt4+ PC	S2_vs_S1	Up
1.20975e-09	0.402221	0.71	0.306	2.53478e-05	Gltscr2	Nudt4+ PC	S2_vs_S1	Up
3.47228e-09	0.39317	0.697	0.287	7.27546e-05	Fam63b	Nudt4+ PC	S2_vs_S1	Up
1.49378e-09	0.390254	0.606	0.213	3.12991e-05	9430020K01Rik	Nudt4+ PC	S2_vs_S1	Up
2.64095e-08	0.387464	0.897	0.769	0.000553358	Nmt1	Nudt4+ PC	S2_vs_S1	Up
3.33487e-11	0.377779	0.645	0.185	6.98755e-07	1810043H04Rik	Nudt4+ PC	S2_vs_S1	Up
5.2838e-08	0.372136	0.452	0.139	0.00110711	Rfwd2	Nudt4+ PC	S2_vs_S1	Up
3.57677e-09	0.371974	0.568	0.185	7.49441e-05	Deb1	Nudt4+ PC	S2_vs_S1	Up
6.7085e-11	0.371153	1	1	1.40563e-06	Gjb2	Nudt4+ PC	S2_vs_S1	Up
1.47244e-08	0.366377	0.671	0.287	0.000308521	0610011F06Rik	Nudt4+ PC	S2_vs_S1	Up
1.39498e-06	0.355412	0.987	0.944	0.029229	Skp1a	Nudt4+ PC	S2_vs_S1	Up
1.43343e-06	0.354399	0.465	0.185	0.0300346	Hrsp12	Nudt4+ PC	S2_vs_S1	Up
5.54265e-11	0.350307	0.71	0.231	1.16135e-06	Nhp2l1	Nudt4+ PC	S2_vs_S1	Up
9.36609e-08	0.346215	0.594	0.25	0.00196248	Hdgfrp3	Nudt4+ PC	S2_vs_S1	Up
2.72668e-07	0.337114	0.497	0.185	0.00571322	Ppp2r4	Nudt4+ PC	S2_vs_S1	Up
5.11915e-09	0.334854	0.471	0.13	0.000107261	Cml1	Nudt4+ PC	S2_vs_S1	Up
2.37509e-07	0.33447	0.535	0.222	0.00497652	Smek2	Nudt4+ PC	S2_vs_S1	Up
3.49915e-09	0.330268	0.4	0.074	7.33178e-05	Prkrir	Nudt4+ PC	S2_vs_S1	Up
2.79884e-10	0.323845	0.981	0.991	5.86441e-06	Rps29	Nudt4+ PC	S2_vs_S1	Up
1.73397e-06	0.317434	0.51	0.278	0.0363318	Gm10076	Nudt4+ PC	S2_vs_S1	Up
1.2575e-06	0.316873	0.439	0.157	0.0263484	Atn1.1	Nudt4+ PC	S2_vs_S1	Up
1.21019e-06	0.314759	0.432	0.157	0.0253572	Fam101a	Nudt4+ PC	S2_vs_S1	Up
6.91372e-09	0.312991	0.961	0.981	0.000144863	Rps28	Nudt4+ PC	S2_vs_S1	Up
1.24677e-09	0.312202	0.51	0.139	2.61235e-05	Apoa1bp	Nudt4+ PC	S2_vs_S1	Up
3.34673e-09	0.309054	0.548	0.167	7.0124e-05	BC030336	Nudt4+ PC	S2_vs_S1	Up
1.28305e-07	0.306767	0.51	0.185	0.00268837	Erbb2ip	Nudt4+ PC	S2_vs_S1	Up
1.89155e-06	0.301395	0.542	0.231	0.0396337	Ctage5	Nudt4+ PC	S2_vs_S1	Up
1.64483e-08	0.299285	0.568	0.194	0.00034464	2700029M09Rik	Nudt4+ PC	S2_vs_S1	Up
1.32442e-08	0.298345	0.71	0.269	0.000277505	2700060E02Rik	Nudt4+ PC	S2_vs_S1	Up
2.35217e-08	0.297532	0.503	0.148	0.000492851	Cxx1a	Nudt4+ PC	S2_vs_S1	Up
9.75624e-08	0.297086	0.632	0.25	0.00204422	Mesdc2	Nudt4+ PC	S2_vs_S1	Up
9.56165e-08	0.292874	0.51	0.157	0.00200345	2210013O21Rik	Nudt4+ PC	S2_vs_S1	Up
2.34115e-08	0.278268	0.426	0.111	0.000490541	2700094K13Rik	Nudt4+ PC	S2_vs_S1	Up
9.3431e-08	0.27221	0.374	0.083	0.00195766	Cxx1b	Nudt4+ PC	S2_vs_S1	Up
2.45119e-08	0.266146	0.342	0.056	0.000513597	C330006A16Rik	Nudt4+ PC	S2_vs_S1	Up
1.15659e-07	0.264047	0.994	1	0.0024234	Aif1l	Nudt4+ PC	S2_vs_S1	Up
4.83575e-08	0.263513	0.477	0.13	0.00101323	Suv420h1	Nudt4+ PC	S2_vs_S1	Up
7.77749e-07	0.258194	0.361	0.093	0.0162962	Gbas	Nudt4+ PC	S2_vs_S1	Up
8.45659e-07	0.255664	1	0.981	0.0177191	Gjb6	Nudt4+ PC	S2_vs_S1	Up
7.67936e-07	0.253785	0.497	0.185	0.0160906	1110001J03Rik	Nudt4+ PC	S2_vs_S1	Up
6.21594e-13	-0.250123	0	0.296	1.30243e-08	Cop1	Nudt4+ PC	S2_vs_S1	Down
9.79587e-12	-0.25092	0	0.269	2.05253e-07	Tlnrd1	Nudt4+ PC	S2_vs_S1	Down
2.44763e-13	-0.257774	0	0.306	5.12851e-09	Naxe	Nudt4+ PC	S2_vs_S1	Down
2.42527e-11	-0.259642	0	0.259	5.08166e-07	Ppp4r3a	Nudt4+ PC	S2_vs_S1	Down
1.45959e-10	-0.271533	0	0.241	3.05827e-06	Fam91a1	Nudt4+ PC	S2_vs_S1	Down
9.79587e-12	-0.273201	0	0.269	2.05253e-07	Washc2	Nudt4+ PC	S2_vs_S1	Down
3.93206e-12	-0.273799	0	0.278	8.23884e-08	Gm17018	Nudt4+ PC	S2_vs_S1	Down
2.44763e-13	-0.274496	0	0.306	5.12851e-09	Eloa	Nudt4+ PC	S2_vs_S1	Down
1.56839e-12	-0.275783	0	0.287	3.28624e-08	Mrpl58	Nudt4+ PC	S2_vs_S1	Down
1.45959e-10	-0.278946	0	0.241	3.05827e-06	CT025619.1	Nudt4+ PC	S2_vs_S1	Down
8.17618e-07	-0.279982	0.994	1	0.0171315	Gsn	Nudt4+ PC	S2_vs_S1	Down
3.93206e-12	-0.283042	0	0.278	8.23884e-08	Fmc1	Nudt4+ PC	S2_vs_S1	Down
2.44763e-13	-0.28363	0	0.306	5.12851e-09	Kmt5b	Nudt4+ PC	S2_vs_S1	Down
1.56839e-12	-0.286519	0	0.287	3.28624e-08	Nat8f1	Nudt4+ PC	S2_vs_S1	Down
9.57491e-14	-0.291623	0	0.315	2.00623e-09	Nsmce3	Nudt4+ PC	S2_vs_S1	Down
1.43626e-14	-0.297839	0	0.333	3.0094e-10	Retreg2	Nudt4+ PC	S2_vs_S1	Down
9.57491e-14	-0.312981	0	0.315	2.00623e-09	Ptpa	Nudt4+ PC	S2_vs_S1	Down
6.21594e-13	-0.313719	0	0.296	1.30243e-08	Rida	Nudt4+ PC	S2_vs_S1	Down
5.50654e-15	-0.322338	0	0.343	1.15378e-10	Smim26	Nudt4+ PC	S2_vs_S1	Down
2.09674e-15	-0.333887	0	0.352	4.3933e-11	Erbin	Nudt4+ PC	S2_vs_S1	Down
6.21685e-08	-0.33529	0.555	0.824	0.00130262	Fbxo9	Nudt4+ PC	S2_vs_S1	Down
2.44763e-13	-0.336353	0	0.306	5.12851e-09	Ndufaf8	Nudt4+ PC	S2_vs_S1	Down
1.43626e-14	-0.336518	0	0.333	3.0094e-10	Spaar	Nudt4+ PC	S2_vs_S1	Down
4.92637e-09	-0.338598	0	0.204	0.000103222	Cavin2	Nudt4+ PC	S2_vs_S1	Down
4.10965e-17	-0.345108	0	0.389	8.61095e-13	Mosmo	Nudt4+ PC	S2_vs_S1	Down
1.53512e-06	-0.348646	0.774	0.935	0.0321653	Wnk4	Nudt4+ PC	S2_vs_S1	Down
1.63663e-06	-0.353457	0.245	0.491	0.0342922	Pgk1	Nudt4+ PC	S2_vs_S1	Down
7.92868e-16	-0.356852	0	0.361	1.6613e-11	Hpf1	Nudt4+ PC	S2_vs_S1	Down
4.40703e-11	-0.360056	0.084	0.417	9.23405e-07	Bmp6	Nudt4+ PC	S2_vs_S1	Down
2.97726e-16	-0.375385	0	0.37	6.23825e-12	Nsd3	Nudt4+ PC	S2_vs_S1	Down
2.18809e-08	-0.380104	0.929	0.972	0.000458469	Slc12a2	Nudt4+ PC	S2_vs_S1	Down
7.92868e-16	-0.382153	0	0.361	1.6613e-11	Eppk1	Nudt4+ PC	S2_vs_S1	Down
2.97726e-16	-0.38777	0	0.37	6.23825e-12	AC149090.1	Nudt4+ PC	S2_vs_S1	Down
2.37882e-06	-0.39709	0.929	0.954	0.0498433	Becn1	Nudt4+ PC	S2_vs_S1	Down
1.51049e-17	-0.408266	0	0.398	3.16493e-13	Cenpx	Nudt4+ PC	S2_vs_S1	Down
4.10965e-17	-0.413345	0	0.389	8.61095e-13	Mcrip1	Nudt4+ PC	S2_vs_S1	Down
3.35628e-11	-0.414136	0.981	1	7.03241e-07	Sparc	Nudt4+ PC	S2_vs_S1	Down
5.51149e-18	-0.414796	0	0.407	1.15482e-13	Naxd	Nudt4+ PC	S2_vs_S1	Down
1.51049e-17	-0.415295	0	0.398	3.16493e-13	Vps28	Nudt4+ PC	S2_vs_S1	Down
5.51149e-18	-0.418611	0	0.407	1.15482e-13	Ss18l2	Nudt4+ PC	S2_vs_S1	Down
1.11214e-20	-0.426377	0	0.463	2.33028e-16	Paxx	Nudt4+ PC	S2_vs_S1	Down
1.1101e-16	-0.427539	0	0.38	2.32599e-12	Mettl26	Nudt4+ PC	S2_vs_S1	Down
5.50654e-15	-0.429779	0	0.343	1.15378e-10	Gm47283	Nudt4+ PC	S2_vs_S1	Down
4.11022e-10	-0.436023	0.335	0.685	8.61214e-06	Sorbs1	Nudt4+ PC	S2_vs_S1	Down
4.10965e-17	-0.43895	0	0.389	8.61095e-13	Ppp4r3b	Nudt4+ PC	S2_vs_S1	Down
7.1775e-19	-0.452543	0	0.426	1.5039e-14	Bex3	Nudt4+ PC	S2_vs_S1	Down
4.85574e-13	-0.458682	0.884	0.944	1.01742e-08	Rpl15	Nudt4+ PC	S2_vs_S1	Down
1.51049e-17	-0.461057	0	0.398	3.16493e-13	Mia2	Nudt4+ PC	S2_vs_S1	Down
9.07155e-20	-0.462262	0	0.444	1.90076e-15	Mesd	Nudt4+ PC	S2_vs_S1	Down
5.51149e-18	-0.466249	0	0.407	1.15482e-13	Hdgfl3	Nudt4+ PC	S2_vs_S1	Down
2.90555e-08	-0.468865	0.884	0.944	0.000608801	Slc38a2	Nudt4+ PC	S2_vs_S1	Down
3.22377e-11	-0.486422	0.955	0.972	6.75476e-07	Myl6	Nudt4+ PC	S2_vs_S1	Down
6.03977e-12	-0.516764	0.813	0.944	1.26551e-07	Klf5	Nudt4+ PC	S2_vs_S1	Down
5.1046e-23	-0.524882	0	0.509	1.06957e-18	Eloc	Nudt4+ PC	S2_vs_S1	Down
7.92868e-16	-0.529666	0	0.361	1.6613e-11	Washc3	Nudt4+ PC	S2_vs_S1	Down
4.5037e-22	-0.576524	0	0.491	9.4366e-18	Snu13	Nudt4+ PC	S2_vs_S1	Down
9.07155e-20	-0.592667	0	0.444	1.90076e-15	Mindy2	Nudt4+ PC	S2_vs_S1	Down
5.1046e-23	-0.601364	0	0.509	1.06957e-18	Rex1bd	Nudt4+ PC	S2_vs_S1	Down
1.69788e-23	-0.607947	0	0.519	3.55757e-19	Rtraf	Nudt4+ PC	S2_vs_S1	Down
4.5037e-22	-0.619513	0	0.491	9.4366e-18	Nop53	Nudt4+ PC	S2_vs_S1	Down
1.99632e-18	-0.622005	0	0.417	4.1829e-14	Jcad	Nudt4+ PC	S2_vs_S1	Down
4.5037e-22	-0.646676	0	0.491	9.4366e-18	Tceal9	Nudt4+ PC	S2_vs_S1	Down
4.5037e-22	-0.651637	0	0.491	9.4366e-18	Cops9	Nudt4+ PC	S2_vs_S1	Down
3.84918e-21	-0.671358	0	0.472	8.06518e-17	Kmt5a	Nudt4+ PC	S2_vs_S1	Down
5.94825e-25	-0.734402	0	0.546	1.24634e-20	Trir	Nudt4+ PC	S2_vs_S1	Down
1.32184e-21	-0.768531	0	0.481	2.76966e-17	Cavin1	Nudt4+ PC	S2_vs_S1	Down
5.60161e-24	-0.799581	0	0.528	1.17371e-19	Atp5o.1	Nudt4+ PC	S2_vs_S1	Down
5.60161e-24	-0.806103	0	0.528	1.17371e-19	AC154683.1	Nudt4+ PC	S2_vs_S1	Down
5.94825e-25	-0.813263	0	0.546	1.24634e-20	Afdn	Nudt4+ PC	S2_vs_S1	Down
5.94825e-25	-0.819092	0	0.546	1.24634e-20	2900097C17Rik	Nudt4+ PC	S2_vs_S1	Down
5.81591e-28	-0.874374	0	0.602	1.21861e-23	Retreg1	Nudt4+ PC	S2_vs_S1	Down
1.32184e-21	-0.890402	0	0.481	2.76966e-17	Rflnb	Nudt4+ PC	S2_vs_S1	Down
1.93297e-26	-0.9645	0	0.574	4.05015e-22	Sem1	Nudt4+ PC	S2_vs_S1	Down
5.60161e-24	-1.04419	0	0.528	1.17371e-19	Cavin3	Nudt4+ PC	S2_vs_S1	Down
1.6172e-29	-1.22628	0	0.63	3.38852e-25	Elob	Nudt4+ PC	S2_vs_S1	Down
1.77764e-28	-1.41373	0	0.611	3.7247e-24	Rack1	Nudt4+ PC	S2_vs_S1	Down
2.1488e-15	1.90164	0.741	0.426	4.50237e-11	Car3	Nudt4+ PC	S5_vs_S1	Up
3.2203e-15	1.30628	0.787	0.528	6.74749e-11	Igfbp5	Nudt4+ PC	S5_vs_S1	Up
2.02621e-07	1.19147	0.667	0.491	0.00424551	Egr1	Nudt4+ PC	S5_vs_S1	Up
1.85751e-08	1.04085	0.755	0.537	0.000389204	Junb	Nudt4+ PC	S5_vs_S1	Up
4.35775e-08	0.859566	0.667	0.463	0.000913079	Zfp36	Nudt4+ PC	S5_vs_S1	Up
6.26729e-09	0.822172	0.676	0.472	0.000131318	Ier3	Nudt4+ PC	S5_vs_S1	Up
3.7862e-20	0.770306	0.708	0.139	7.93322e-16	PISD	Nudt4+ PC	S5_vs_S1	Up
6.66582e-09	0.751423	0.481	0.213	0.000139669	S100a9	Nudt4+ PC	S5_vs_S1	Up
9.32966e-19	0.731033	0.977	0.861	1.95484e-14	mt-Atp8	Nudt4+ PC	S5_vs_S1	Up
6.47855e-18	0.699187	0.764	0.287	1.35745e-13	Wbp5	Nudt4+ PC	S5_vs_S1	Up
1.73914e-09	0.698999	0.5	0.222	3.64402e-05	S100a8	Nudt4+ PC	S5_vs_S1	Up
3.73655e-17	0.687575	0.792	0.315	7.8292e-13	Ptrf	Nudt4+ PC	S5_vs_S1	Up
1.29156e-16	0.681353	0.796	0.269	2.7062e-12	Prkcdbp	Nudt4+ PC	S5_vs_S1	Up
1.46458e-15	0.642822	0.792	0.296	3.06874e-11	Fam134b	Nudt4+ PC	S5_vs_S1	Up
8.0651e-16	0.63592	0.986	0.917	1.68988e-11	Rpl13a	Nudt4+ PC	S5_vs_S1	Up
4.03607e-24	0.631487	1	1	8.45678e-20	Gjb2	Nudt4+ PC	S5_vs_S1	Up
1.14682e-13	0.611199	0.907	0.352	2.40293e-09	Gnb2l1	Nudt4+ PC	S5_vs_S1	Up
3.42861e-13	0.593516	0.81	0.343	7.18396e-09	Shfm1	Nudt4+ PC	S5_vs_S1	Up
1.08211e-16	0.592181	0.944	0.898	2.26735e-12	Tuba1b	Nudt4+ PC	S5_vs_S1	Up
1.00107e-12	0.577984	0.764	0.315	2.09755e-08	Vimp	Nudt4+ PC	S5_vs_S1	Up
1.51657e-13	0.57283	0.894	0.361	3.17767e-09	Tceb2	Nudt4+ PC	S5_vs_S1	Up
1.52731e-10	0.569699	0.69	0.296	3.20017e-06	Fam101b	Nudt4+ PC	S5_vs_S1	Up
1.54397e-12	0.564561	0.917	0.815	3.23508e-08	Amd1	Nudt4+ PC	S5_vs_S1	Up
6.97624e-10	0.561341	0.963	0.972	1.46173e-05	Cdkn1c	Nudt4+ PC	S5_vs_S1	Up
1.15468e-06	0.542288	0.931	0.935	0.0241939	Cald1	Nudt4+ PC	S5_vs_S1	Up
2.8172e-08	0.515254	0.384	0.102	0.000590287	Sorcs3	Nudt4+ PC	S5_vs_S1	Up
3.10965e-09	0.501402	0.722	0.565	6.51564e-05	Qpct	Nudt4+ PC	S5_vs_S1	Up
7.50339e-13	0.498985	0.968	0.972	1.57218e-08	Maf	Nudt4+ PC	S5_vs_S1	Up
4.12509e-13	0.491263	0.69	0.296	8.64331e-09	Myeov2	Nudt4+ PC	S5_vs_S1	Up
6.09714e-07	0.490949	0.412	0.176	0.0127753	Padi2	Nudt4+ PC	S5_vs_S1	Up
1.1137e-10	0.486596	0.736	0.324	2.33354e-06	Mllt4	Nudt4+ PC	S5_vs_S1	Up
2.65754e-10	0.481437	0.602	0.315	5.56834e-06	Sept2	Nudt4+ PC	S5_vs_S1	Up
4.29558e-09	0.466663	0.634	0.306	9.00054e-05	Gltscr2	Nudt4+ PC	S5_vs_S1	Up
1.39503e-09	0.446338	0.708	0.306	2.92302e-05	Atp5o	Nudt4+ PC	S5_vs_S1	Up
3.95269e-09	0.445041	0.519	0.185	8.28208e-05	1810043H04Rik	Nudt4+ PC	S5_vs_S1	Up
4.43973e-10	0.443915	0.634	0.25	9.30258e-06	Tceb1	Nudt4+ PC	S5_vs_S1	Up
1.61563e-08	0.442702	0.986	0.991	0.000338523	Col11a2	Nudt4+ PC	S5_vs_S1	Up
2.65116e-18	0.435124	1	0.981	5.55498e-14	Gjb6	Nudt4+ PC	S5_vs_S1	Up
5.39631e-09	0.433098	0.824	0.769	0.000113069	Nmt1	Nudt4+ PC	S5_vs_S1	Up
2.23775e-09	0.428813	0.602	0.25	4.68877e-05	Mesdc2	Nudt4+ PC	S5_vs_S1	Up
1.53726e-08	0.416254	0.639	0.287	0.000322101	Fam63b	Nudt4+ PC	S5_vs_S1	Up
1.1121e-08	0.415166	0.954	0.944	0.000233019	Hsp90aa1	Nudt4+ PC	S5_vs_S1	Up
9.84194e-07	0.412024	0.819	0.787	0.0206218	Zmiz1	Nudt4+ PC	S5_vs_S1	Up
4.55815e-07	0.408365	0.486	0.231	0.00955069	Stra13	Nudt4+ PC	S5_vs_S1	Up
5.21169e-09	0.406529	0.421	0.111	0.0001092	Toporsos	Nudt4+ PC	S5_vs_S1	Up
4.81836e-07	0.399835	0.472	0.185	0.0100959	Deb1	Nudt4+ PC	S5_vs_S1	Up
5.43029e-10	0.3998	0.995	0.991	1.13781e-05	Rps29	Nudt4+ PC	S5_vs_S1	Up
1.38515e-07	0.396524	0.412	0.139	0.0029023	Rfwd2	Nudt4+ PC	S5_vs_S1	Up
3.59826e-07	0.395176	0.542	0.25	0.00753944	Hdgfrp3	Nudt4+ PC	S5_vs_S1	Up
1.88574e-13	0.394144	0.995	1	3.9512e-09	Aif1l	Nudt4+ PC	S5_vs_S1	Up
7.50122e-07	0.387259	0.903	0.898	0.0157173	Tle4	Nudt4+ PC	S5_vs_S1	Up
5.38666e-08	0.386123	0.676	0.324	0.00112867	2310036O22Rik	Nudt4+ PC	S5_vs_S1	Up
6.06556e-08	0.384865	0.5	0.194	0.00127092	Ngfrap1	Nudt4+ PC	S5_vs_S1	Up
4.47776e-08	0.372924	0.958	0.981	0.000938226	Rps28	Nudt4+ PC	S5_vs_S1	Up
3.64031e-07	0.372216	0.477	0.194	0.00762755	2700029M09Rik	Nudt4+ PC	S5_vs_S1	Up
3.88912e-09	0.370148	0.657	0.269	8.14887e-05	2700060E02Rik	Nudt4+ PC	S5_vs_S1	Up
2.26787e-10	0.368424	1	1	4.75186e-06	S100b	Nudt4+ PC	S5_vs_S1	Up
3.02766e-07	0.363648	0.426	0.176	0.00634386	Snhg9	Nudt4+ PC	S5_vs_S1	Up
1.06276e-06	0.359584	0.903	0.843	0.0222681	Ywhaz	Nudt4+ PC	S5_vs_S1	Up
3.5907e-07	0.358617	0.528	0.231	0.0075236	Nhp2l1	Nudt4+ PC	S5_vs_S1	Up
1.89631e-07	0.355959	0.435	0.148	0.00397334	Cxx1a	Nudt4+ PC	S5_vs_S1	Up
4.28887e-07	0.354662	0.579	0.278	0.00898646	Tonsl	Nudt4+ PC	S5_vs_S1	Up
4.87337e-07	0.335392	0.426	0.157	0.0102112	Fam101a	Nudt4+ PC	S5_vs_S1	Up
5.65101e-07	0.319884	0.991	1	0.0118406	Ppp1r1b	Nudt4+ PC	S5_vs_S1	Up
8.05492e-07	0.313046	0.338	0.093	0.0168775	Gbas	Nudt4+ PC	S5_vs_S1	Up
1.97223e-07	0.307104	0.412	0.139	0.00413241	Apoa1bp	Nudt4+ PC	S5_vs_S1	Up
7.41569e-07	0.302171	0.62	0.296	0.0155381	2810428I15Rik	Nudt4+ PC	S5_vs_S1	Up
1.40155e-06	0.281409	0.889	0.944	0.0293666	Calm2	Nudt4+ PC	S5_vs_S1	Up
1.13826e-06	0.268464	0.278	0.056	0.02385	C330006A16Rik	Nudt4+ PC	S5_vs_S1	Up
4.55656e-17	-0.250123	0	0.296	9.54737e-13	Cop1	Nudt4+ PC	S5_vs_S1	Down
1.77561e-15	-0.25092	0	0.269	3.72043e-11	Tlnrd1	Nudt4+ PC	S5_vs_S1	Down
2.0702e-06	-0.25146	0.579	0.87	0.0433768	Cct5	Nudt4+ PC	S5_vs_S1	Down
5.01535e-07	-0.256938	0.847	0.972	0.0105087	Rpl29	Nudt4+ PC	S5_vs_S1	Down
1.32536e-17	-0.257774	0	0.306	2.77702e-13	Naxe	Nudt4+ PC	S5_vs_S1	Down
6.46386e-08	-0.259098	0.958	0.981	0.00135437	Slc25a4	Nudt4+ PC	S5_vs_S1	Down
5.93784e-15	-0.259642	0	0.259	1.24416e-10	Ppp4r3a	Nudt4+ PC	S5_vs_S1	Down
6.50846e-14	-0.271533	0	0.241	1.36372e-09	Fam91a1	Nudt4+ PC	S5_vs_S1	Down
1.03814e-07	-0.272014	0.958	0.981	0.00217521	Naca	Nudt4+ PC	S5_vs_S1	Down
1.77561e-15	-0.273201	0	0.269	3.72043e-11	Washc2	Nudt4+ PC	S5_vs_S1	Down
5.27364e-16	-0.273799	0	0.278	1.10499e-11	Gm17018	Nudt4+ PC	S5_vs_S1	Down
1.32536e-17	-0.274496	0	0.306	2.77702e-13	Eloa	Nudt4+ PC	S5_vs_S1	Down
1.55556e-16	-0.275783	0	0.287	3.25936e-12	Mrpl58	Nudt4+ PC	S5_vs_S1	Down
6.50846e-14	-0.278946	0	0.241	1.36372e-09	CT025619.1	Nudt4+ PC	S5_vs_S1	Down
1.50672e-07	-0.279809	0.472	0.787	0.00315703	Gclm	Nudt4+ PC	S5_vs_S1	Down
4.47282e-11	-0.281291	0.19	0.565	9.3719e-07	Rpl10-ps3	Nudt4+ PC	S5_vs_S1	Down
1.73521e-07	-0.282476	0.44	0.806	0.00363578	Ptpra	Nudt4+ PC	S5_vs_S1	Down
7.54736e-07	-0.282935	0.31	0.602	0.015814	Cast	Nudt4+ PC	S5_vs_S1	Down
5.27364e-16	-0.283042	0	0.278	1.10499e-11	Fmc1	Nudt4+ PC	S5_vs_S1	Down
1.32536e-17	-0.28363	0	0.306	2.77702e-13	Kmt5b	Nudt4+ PC	S5_vs_S1	Down
4.40322e-07	-0.286308	0.653	0.889	0.00922607	Lbp	Nudt4+ PC	S5_vs_S1	Down
1.55556e-16	-0.286519	0	0.287	3.25936e-12	Nat8f1	Nudt4+ PC	S5_vs_S1	Down
1.08525e-06	-0.289187	0.611	0.88	0.0227393	Ppfibp2	Nudt4+ PC	S5_vs_S1	Down
3.82773e-18	-0.291623	0	0.315	8.02025e-14	Nsmce3	Nudt4+ PC	S5_vs_S1	Down
1.58529e-06	-0.291762	0.38	0.648	0.0332166	Prodh	Nudt4+ PC	S5_vs_S1	Down
9.85575e-08	-0.293696	0.079	0.306	0.00206507	Ucma	Nudt4+ PC	S5_vs_S1	Down
2.3248e-06	-0.295596	0.958	0.991	0.0487115	Fbxo2	Nudt4+ PC	S5_vs_S1	Down
3.12445e-19	-0.297839	0	0.333	6.54665e-15	Retreg2	Nudt4+ PC	S5_vs_S1	Down
3.61507e-07	-0.300729	0.537	0.852	0.00757465	Phf3	Nudt4+ PC	S5_vs_S1	Down
1.97965e-07	-0.301924	0.19	0.463	0.00414796	Pou2f3	Nudt4+ PC	S5_vs_S1	Down
3.82773e-18	-0.312981	0	0.315	8.02025e-14	Ptpa	Nudt4+ PC	S5_vs_S1	Down
4.55656e-17	-0.313719	0	0.296	9.54737e-13	Rida	Nudt4+ PC	S5_vs_S1	Down
5.00111e-09	-0.318521	0.537	0.88	0.000104788	Ppm1a	Nudt4+ PC	S5_vs_S1	Down
8.8295e-20	-0.322338	0	0.343	1.85005e-15	Smim26	Nudt4+ PC	S5_vs_S1	Down
1.88756e-08	-0.322578	0.384	0.75	0.0003955	Lpar1	Nudt4+ PC	S5_vs_S1	Down
8.40354e-08	-0.326839	0.444	0.741	0.00176079	Cct2	Nudt4+ PC	S5_vs_S1	Down
1.99937e-06	-0.327598	0.593	0.843	0.0418927	Tfdp2	Nudt4+ PC	S5_vs_S1	Down
1.15788e-07	-0.331232	0.486	0.769	0.00242611	Csad	Nudt4+ PC	S5_vs_S1	Down
4.05403e-09	-0.331703	0.477	0.824	8.4944e-05	Fbxo9	Nudt4+ PC	S5_vs_S1	Down
2.28012e-09	-0.332257	0.398	0.759	4.77754e-05	Rilpl1	Nudt4+ PC	S5_vs_S1	Down
2.47681e-20	-0.333887	0	0.352	5.18966e-16	Erbin	Nudt4+ PC	S5_vs_S1	Down
2.39494e-07	-0.336023	0.708	0.898	0.00501813	Spop	Nudt4+ PC	S5_vs_S1	Down
1.32536e-17	-0.336353	0	0.306	2.77702e-13	Ndufaf8	Nudt4+ PC	S5_vs_S1	Down
3.12445e-19	-0.336518	0	0.333	6.54665e-15	Spaar	Nudt4+ PC	S5_vs_S1	Down
7.23571e-12	-0.338598	0	0.204	1.5161e-07	Cavin2	Nudt4+ PC	S5_vs_S1	Down
3.80236e-08	-0.339879	0.718	0.907	0.000796709	Ptpn11	Nudt4+ PC	S5_vs_S1	Down
1.00326e-08	-0.341836	0.736	0.907	0.000210214	Nfkbia	Nudt4+ PC	S5_vs_S1	Down
1.42263e-22	-0.345108	0	0.389	2.98083e-18	Mosmo	Nudt4+ PC	S5_vs_S1	Down
2.30968e-06	-0.34689	0.384	0.63	0.0483948	Ddit4	Nudt4+ PC	S5_vs_S1	Down
4.48819e-11	-0.348438	0.236	0.648	9.40411e-07	Map2k6	Nudt4+ PC	S5_vs_S1	Down
1.46339e-08	-0.349511	0.426	0.75	0.000306624	Arid5b	Nudt4+ PC	S5_vs_S1	Down
6.89627e-21	-0.356852	0	0.361	1.44498e-16	Hpf1	Nudt4+ PC	S5_vs_S1	Down
7.164e-16	-0.366795	0.056	0.417	1.50107e-11	Bmp6	Nudt4+ PC	S5_vs_S1	Down
1.90578e-21	-0.375385	0	0.37	3.99318e-17	Nsd3	Nudt4+ PC	S5_vs_S1	Down
6.89627e-21	-0.382153	0	0.361	1.44498e-16	Eppk1	Nudt4+ PC	S5_vs_S1	Down
2.74977e-07	-0.384431	0.398	0.694	0.0057616	Tinagl1	Nudt4+ PC	S5_vs_S1	Down
1.90578e-21	-0.38777	0	0.37	3.99318e-17	AC149090.1	Nudt4+ PC	S5_vs_S1	Down
1.46254e-09	-0.398472	0.94	1	3.06447e-05	Isyna1	Nudt4+ PC	S5_vs_S1	Down
2.30926e-11	-0.405398	0.333	0.731	4.8386e-07	Fkbp5	Nudt4+ PC	S5_vs_S1	Down
3.84234e-23	-0.408266	0	0.398	8.05086e-19	Cenpx	Nudt4+ PC	S5_vs_S1	Down
1.42263e-22	-0.413345	0	0.389	2.98083e-18	Mcrip1	Nudt4+ PC	S5_vs_S1	Down
1.02975e-23	-0.414796	0	0.407	2.15763e-19	Naxd	Nudt4+ PC	S5_vs_S1	Down
3.84234e-23	-0.415295	0	0.398	8.05086e-19	Vps28	Nudt4+ PC	S5_vs_S1	Down
1.02975e-23	-0.418611	0	0.407	2.15763e-19	Ss18l2	Nudt4+ PC	S5_vs_S1	Down
3.23057e-27	-0.426377	0	0.463	6.76901e-23	Paxx	Nudt4+ PC	S5_vs_S1	Down
5.22685e-22	-0.427539	0	0.38	1.09518e-17	Mettl26	Nudt4+ PC	S5_vs_S1	Down
8.8295e-20	-0.429779	0	0.343	1.85005e-15	Gm47283	Nudt4+ PC	S5_vs_S1	Down
2.08679e-11	-0.43111	0.88	0.972	4.37245e-07	Slc12a2	Nudt4+ PC	S5_vs_S1	Down
3.02188e-15	-0.43596	0.102	0.491	6.33174e-11	Pgk1	Nudt4+ PC	S5_vs_S1	Down
1.42263e-22	-0.43895	0	0.389	2.98083e-18	Ppp4r3b	Nudt4+ PC	S5_vs_S1	Down
5.89955e-08	-0.443878	0.662	0.889	0.00123613	Tsc22d3	Nudt4+ PC	S5_vs_S1	Down
6.14385e-13	-0.44786	0.838	0.944	1.28732e-08	Rpl15	Nudt4+ PC	S5_vs_S1	Down
7.22405e-25	-0.452543	0	0.426	1.51365e-20	Bex3	Nudt4+ PC	S5_vs_S1	Down
3.84234e-23	-0.461057	0	0.398	8.05086e-19	Mia2	Nudt4+ PC	S5_vs_S1	Down
4.90944e-26	-0.462262	0	0.444	1.02868e-21	Mesd	Nudt4+ PC	S5_vs_S1	Down
4.08307e-12	-0.463819	0.505	0.889	8.55525e-08	Plin4	Nudt4+ PC	S5_vs_S1	Down
1.02975e-23	-0.466249	0	0.407	2.15763e-19	Hdgfl3	Nudt4+ PC	S5_vs_S1	Down
2.78929e-09	-0.469484	0.875	0.954	5.8444e-05	Becn1	Nudt4+ PC	S5_vs_S1	Down
2.42738e-08	-0.474098	0.847	0.972	0.000508609	Gsta4	Nudt4+ PC	S5_vs_S1	Down
2.20654e-12	-0.486853	0.176	0.528	4.62337e-08	Stmn3	Nudt4+ PC	S5_vs_S1	Down
4.60478e-09	-0.516816	0.384	0.713	9.6484e-05	Aspscr1	Nudt4+ PC	S5_vs_S1	Down
3.10659e-30	-0.524882	0	0.509	6.50924e-26	Eloc	Nudt4+ PC	S5_vs_S1	Down
6.89627e-21	-0.529666	0	0.361	1.44498e-16	Washc3	Nudt4+ PC	S5_vs_S1	Down
2.26923e-14	-0.541387	0.681	0.944	4.75472e-10	Klf5	Nudt4+ PC	S5_vs_S1	Down
2.30434e-14	-0.547719	0.88	0.972	4.82829e-10	Myl6	Nudt4+ PC	S5_vs_S1	Down
5.12794e-29	-0.576524	0	0.491	1.07446e-24	Snu13	Nudt4+ PC	S5_vs_S1	Down
1.44779e-15	-0.58071	0.37	0.815	3.03356e-11	Itih5	Nudt4+ PC	S5_vs_S1	Down
5.36424e-22	-0.592305	0.157	0.685	1.12397e-17	Sorbs1	Nudt4+ PC	S5_vs_S1	Down
4.90944e-26	-0.592667	0	0.444	1.02868e-21	Mindy2	Nudt4+ PC	S5_vs_S1	Down
3.10659e-30	-0.601364	0	0.509	6.50924e-26	Rex1bd	Nudt4+ PC	S5_vs_S1	Down
7.55002e-31	-0.607947	0	0.519	1.58196e-26	Rtraf	Nudt4+ PC	S5_vs_S1	Down
5.12794e-29	-0.619513	0	0.491	1.07446e-24	Nop53	Nudt4+ PC	S5_vs_S1	Down
2.73821e-24	-0.622005	0	0.417	5.73738e-20	Jcad	Nudt4+ PC	S5_vs_S1	Down
5.42383e-24	-0.629783	0.995	1	1.13646e-19	Gsn	Nudt4+ PC	S5_vs_S1	Down
5.12794e-29	-0.646676	0	0.491	1.07446e-24	Tceal9	Nudt4+ PC	S5_vs_S1	Down
5.12794e-29	-0.651637	0	0.491	1.07446e-24	Cops9	Nudt4+ PC	S5_vs_S1	Down
8.18628e-28	-0.671358	0	0.472	1.71527e-23	Kmt5a	Nudt4+ PC	S5_vs_S1	Down
1.02946e-32	-0.734402	0	0.546	2.15704e-28	Trir	Nudt4+ PC	S5_vs_S1	Down
2.05739e-28	-0.768531	0	0.481	4.31084e-24	Cavin1	Nudt4+ PC	S5_vs_S1	Down
2.40813e-27	-0.775021	0.986	1	5.04576e-23	Sparc	Nudt4+ PC	S5_vs_S1	Down
1.81931e-31	-0.799581	0	0.528	3.81201e-27	Atp5o.1	Nudt4+ PC	S5_vs_S1	Down
1.81931e-31	-0.806103	0	0.528	3.81201e-27	AC154683.1	Nudt4+ PC	S5_vs_S1	Down
1.02946e-32	-0.813263	0	0.546	2.15704e-28	Afdn	Nudt4+ PC	S5_vs_S1	Down
1.02946e-32	-0.819092	0	0.546	2.15704e-28	2900097C17Rik	Nudt4+ PC	S5_vs_S1	Down
1.51067e-36	-0.874374	0	0.602	3.1653e-32	Retreg1	Nudt4+ PC	S5_vs_S1	Down
2.05739e-28	-0.890402	0	0.481	4.31084e-24	Rflnb	Nudt4+ PC	S5_vs_S1	Down
1.29792e-34	-0.9645	0	0.574	2.71953e-30	Sem1	Nudt4+ PC	S5_vs_S1	Down
1.81931e-31	-1.04419	0	0.528	3.81201e-27	Cavin3	Nudt4+ PC	S5_vs_S1	Down
1.62064e-38	-1.22628	0	0.63	3.39573e-34	Elob	Nudt4+ PC	S5_vs_S1	Down
3.36235e-37	-1.41373	0	0.611	7.04513e-33	Rack1	Nudt4+ PC	S5_vs_S1	Down
9.01174e-12	0.986759	0.787	0.626	1.88823e-07	Igfbp5	Nudt4+ PC	S5_vs_S2	Up
3.92545e-18	0.86269	0.481	0.077	8.22501e-14	S100a9	Nudt4+ PC	S5_vs_S2	Up
1.10661e-15	0.725275	0.5	0.123	2.31867e-11	S100a8	Nudt4+ PC	S5_vs_S2	Up
1.00806e-09	0.406163	0.977	0.884	2.11219e-05	mt-Atp8	Nudt4+ PC	S5_vs_S2	Up
1.52839e-06	0.332913	0.343	0.135	0.0320244	Ddx3y	Nudt4+ PC	S5_vs_S2	Up
9.70117e-09	0.260334	1	1	0.000203269	Gjb2	Nudt4+ PC	S5_vs_S2	Up
4.0657e-07	-0.268876	0.741	0.923	0.00851887	Minos1	Nudt4+ PC	S5_vs_S2	Down
5.87293e-07	-0.294948	0.176	0.406	0.0123055	Stmn3	Nudt4+ PC	S5_vs_S2	Down
3.44655e-09	-0.308111	0.236	0.555	7.22155e-05	Map2k6	Nudt4+ PC	S5_vs_S2	Down
2.40068e-07	-0.340582	0.94	0.981	0.00503014	Isyna1	Nudt4+ PC	S5_vs_S2	Down
1.13069e-08	-0.349801	0.995	0.994	0.000236913	Gsn	Nudt4+ PC	S5_vs_S2	Down
2.44013e-10	-0.360885	0.986	0.981	5.11281e-06	Sparc	Nudt4+ PC	S5_vs_S2	Down
1.79025e-06	-0.383325	0.454	0.71	0.0375112	Gpm6b	Nudt4+ PC	S5_vs_S2	Down
1.3528e-06	-0.393059	1	1	0.0283452	Ptgds	Nudt4+ PC	S5_vs_S2	Down
8.14724e-13	2.03299	0.765	0.426	1.70709e-08	Car3	Nudt4+ PC	S12_vs_S1	Up
7.9917e-11	1.58079	0.843	0.676	1.6745e-06	Fos	Nudt4+ PC	S12_vs_S1	Up
1.30729e-07	1.27895	0.706	0.491	0.00273918	Egr1	Nudt4+ PC	S12_vs_S1	Up
1.14989e-10	1.27156	0.843	0.537	2.40937e-06	Junb	Nudt4+ PC	S12_vs_S1	Up
4.12072e-07	1.19899	0.627	0.38	0.00863415	Hspa1b	Nudt4+ PC	S12_vs_S1	Up
3.4388e-11	1.15577	0.559	0.157	7.20532e-07	Socs3	Nudt4+ PC	S12_vs_S1	Up
5.24903e-07	1.13689	0.775	0.694	0.0109983	Hspa1a	Nudt4+ PC	S12_vs_S1	Up
5.45444e-12	1.12629	0.824	0.528	1.14287e-07	Igfbp5	Nudt4+ PC	S12_vs_S1	Up
1.96401e-13	1.04033	0.961	0.833	4.1152e-09	Hspa5	Nudt4+ PC	S12_vs_S1	Up
8.29409e-24	1.03417	1	0.944	1.73786e-19	Hsp90aa1	Nudt4+ PC	S12_vs_S1	Up
4.05578e-08	1.01057	0.686	0.463	0.000849809	Zfp36	Nudt4+ PC	S12_vs_S1	Up
1.58828e-08	0.942615	0.725	0.426	0.000332793	Ifitm1	Nudt4+ PC	S12_vs_S1	Up
1.82813e-12	0.901312	0.804	0.537	3.83048e-08	Manf	Nudt4+ PC	S12_vs_S1	Up
1.27073e-17	0.842314	0.961	0.361	2.66256e-13	Tceb2	Nudt4+ PC	S12_vs_S1	Up
3.7335e-16	0.840365	0.951	0.861	7.8228e-12	Calr	Nudt4+ PC	S12_vs_S1	Up
1.75879e-17	0.833495	0.892	0.315	3.68519e-13	Vimp	Nudt4+ PC	S12_vs_S1	Up
8.71754e-17	0.813443	0.99	0.917	1.82659e-12	Rpl13a	Nudt4+ PC	S12_vs_S1	Up
6.91416e-08	0.810988	0.343	0.056	0.00144872	Sncg	Nudt4+ PC	S12_vs_S1	Up
4.63442e-16	0.791893	0.853	0.269	9.7105e-12	Prkcdbp	Nudt4+ PC	S12_vs_S1	Up
2.0633e-17	0.767383	0.951	0.343	4.32323e-13	Shfm1	Nudt4+ PC	S12_vs_S1	Up
3.10116e-17	0.756442	0.725	0.139	6.49787e-13	PISD	Nudt4+ PC	S12_vs_S1	Up
1.51528e-07	0.756408	0.461	0.157	0.00317498	Nr4a1	Nudt4+ PC	S12_vs_S1	Up
1.94003e-13	0.737523	0.961	0.352	4.06495e-09	Gnb2l1	Nudt4+ PC	S12_vs_S1	Up
3.00256e-11	0.730313	0.902	0.787	6.29127e-07	Hist1h2bc	Nudt4+ PC	S12_vs_S1	Up
1.20858e-15	0.675704	0.814	0.287	2.53233e-11	Wbp5	Nudt4+ PC	S12_vs_S1	Up
1.39269e-14	0.649195	0.863	0.296	2.9181e-10	Fam134b	Nudt4+ PC	S12_vs_S1	Up
4.2635e-15	0.635666	1	0.954	8.9333e-11	Ifitm3	Nudt4+ PC	S12_vs_S1	Up
2.30314e-13	0.628298	0.686	0.185	4.82576e-09	1810043H04Rik	Nudt4+ PC	S12_vs_S1	Up
2.31622e-15	0.624984	0.735	0.194	4.85318e-11	Ngfrap1	Nudt4+ PC	S12_vs_S1	Up
6.74536e-15	0.618924	0.892	0.315	1.41336e-10	Ptrf	Nudt4+ PC	S12_vs_S1	Up
3.79398e-09	0.61292	1	0.935	7.94954e-05	Cald1	Nudt4+ PC	S12_vs_S1	Up
1.9203e-11	0.611958	0.627	0.231	4.02361e-07	Stra13	Nudt4+ PC	S12_vs_S1	Up
4.4904e-07	0.595851	0.941	0.889	0.00940873	Ahcyl2	Nudt4+ PC	S12_vs_S1	Up
3.15495e-16	0.589406	1	1	6.61057e-12	Hspa8	Nudt4+ PC	S12_vs_S1	Up
1.71012e-11	0.588283	0.951	0.833	3.58321e-07	Jam3	Nudt4+ PC	S12_vs_S1	Up
7.61174e-11	0.571138	0.824	0.565	1.59489e-06	Qpct	Nudt4+ PC	S12_vs_S1	Up
1.75727e-07	0.566656	0.922	0.796	0.00368201	Tubb4b	Nudt4+ PC	S12_vs_S1	Up
1.07099e-13	0.561604	0.794	0.296	2.24405e-09	Myeov2	Nudt4+ PC	S12_vs_S1	Up
4.95516e-12	0.560292	0.824	0.324	1.03825e-07	Mllt4	Nudt4+ PC	S12_vs_S1	Up
2.48984e-13	0.557054	0.784	0.278	5.21696e-09	Tonsl	Nudt4+ PC	S12_vs_S1	Up
5.0905e-11	0.543408	0.961	0.926	1.06661e-06	Hsp90b1	Nudt4+ PC	S12_vs_S1	Up
6.49066e-07	0.540702	0.99	0.991	0.0135999	Jund	Nudt4+ PC	S12_vs_S1	Up
2.46556e-09	0.537918	0.824	0.565	5.1661e-05	H2-K1	Nudt4+ PC	S12_vs_S1	Up
3.69376e-10	0.532983	0.922	0.787	7.73954e-06	Pdia6	Nudt4+ PC	S12_vs_S1	Up
3.35862e-07	0.528535	1	0.972	0.00703731	Cdkn1c	Nudt4+ PC	S12_vs_S1	Up
1.98753e-07	0.527716	0.794	0.583	0.00416448	Aebp1	Nudt4+ PC	S12_vs_S1	Up
5.06446e-12	0.52727	0.843	0.324	1.06116e-07	2310036O22Rik	Nudt4+ PC	S12_vs_S1	Up
3.76117e-08	0.522795	0.422	0.102	0.000788079	Sorcs3	Nudt4+ PC	S12_vs_S1	Up
4.30632e-10	0.501446	0.775	0.296	9.02303e-06	Fam101b	Nudt4+ PC	S12_vs_S1	Up
8.8364e-10	0.491465	0.931	0.889	1.85149e-05	Dynll1	Nudt4+ PC	S12_vs_S1	Up
2.6361e-13	0.489273	0.99	0.991	5.52342e-09	Ptma	Nudt4+ PC	S12_vs_S1	Up
3.74985e-07	0.487687	0.725	0.546	0.00785707	Pdpn	Nudt4+ PC	S12_vs_S1	Up
1.21423e-11	0.487381	0.735	0.25	2.54418e-07	Tceb1	Nudt4+ PC	S12_vs_S1	Up
6.88322e-10	0.484016	0.686	0.25	1.44224e-05	Mesdc2	Nudt4+ PC	S12_vs_S1	Up
2.97957e-10	0.482072	0.824	0.306	6.24309e-06	Atp5o	Nudt4+ PC	S12_vs_S1	Up
2.34435e-11	0.481047	0.794	0.296	4.91211e-07	2810428I15Rik	Nudt4+ PC	S12_vs_S1	Up
2.81716e-07	0.47961	0.931	0.907	0.00590279	Tmem176b	Nudt4+ PC	S12_vs_S1	Up
1.19475e-06	0.479102	0.392	0.111	0.0250336	Col2a1	Nudt4+ PC	S12_vs_S1	Up
4.73569e-11	0.476865	1	0.991	9.92269e-07	Cryab	Nudt4+ PC	S12_vs_S1	Up
8.00154e-08	0.469712	0.49	0.176	0.00167656	Padi2	Nudt4+ PC	S12_vs_S1	Up
2.0189e-09	0.46399	0.716	0.269	4.23021e-05	2700060E02Rik	Nudt4+ PC	S12_vs_S1	Up
2.97402e-13	0.45914	0.784	0.231	6.23147e-09	Nhp2l1	Nudt4+ PC	S12_vs_S1	Up
1.28927e-06	0.453756	0.627	0.315	0.027014	Setd8	Nudt4+ PC	S12_vs_S1	Up
2.61004e-11	0.444798	0.608	0.194	5.46882e-07	Ndnl2	Nudt4+ PC	S12_vs_S1	Up
1.54616e-08	0.433164	0.931	0.861	0.000323967	Ifi27	Nudt4+ PC	S12_vs_S1	Up
5.29351e-07	0.431068	0.824	0.685	0.0110915	Hsph1	Nudt4+ PC	S12_vs_S1	Up
8.05177e-10	0.42931	0.99	0.991	1.68709e-05	Rbp1	Nudt4+ PC	S12_vs_S1	Up
8.1004e-12	0.428506	0.578	0.139	1.69728e-07	Apoa1bp	Nudt4+ PC	S12_vs_S1	Up
1.39253e-08	0.428361	0.598	0.287	0.000291776	Fam177a	Nudt4+ PC	S12_vs_S1	Up
1.26616e-07	0.424279	0.5	0.194	0.00265299	Bhlhe40	Nudt4+ PC	S12_vs_S1	Up
3.56074e-07	0.421524	0.863	0.787	0.00746083	Tspan8	Nudt4+ PC	S12_vs_S1	Up
1.75626e-06	0.418829	0.902	0.815	0.036799	Nop10	Nudt4+ PC	S12_vs_S1	Up
2.9205e-09	0.417098	1	0.972	6.11932e-05	H3f3b	Nudt4+ PC	S12_vs_S1	Up
1.59778e-08	0.415965	0.912	0.824	0.000334783	Spcs2	Nudt4+ PC	S12_vs_S1	Up
9.31962e-08	0.41419	0.667	0.306	0.00195274	Gltscr2	Nudt4+ PC	S12_vs_S1	Up
5.62207e-09	0.411027	0.931	0.898	0.000117799	Tuba1b	Nudt4+ PC	S12_vs_S1	Up
1.16712e-08	0.411003	0.99	0.926	0.000244548	Dnajc3	Nudt4+ PC	S12_vs_S1	Up
9.208e-07	0.408203	0.99	0.991	0.0192935	Actg1	Nudt4+ PC	S12_vs_S1	Up
9.55519e-12	0.405775	1	0.991	2.0021e-07	Actb	Nudt4+ PC	S12_vs_S1	Up
1.4049e-07	0.405467	0.441	0.13	0.00294369	A630077J23Rik	Nudt4+ PC	S12_vs_S1	Up
2.25754e-10	0.403378	1	0.991	4.73022e-06	Hsp90ab1	Nudt4+ PC	S12_vs_S1	Up
2.56745e-09	0.39855	0.578	0.185	5.37958e-05	1110001J03Rik	Nudt4+ PC	S12_vs_S1	Up
2.67699e-07	0.39476	0.529	0.185	0.00560909	Deb1	Nudt4+ PC	S12_vs_S1	Up
8.44604e-07	0.389947	0.569	0.259	0.017697	Fam195b	Nudt4+ PC	S12_vs_S1	Up
1.41558e-07	0.388755	0.627	0.333	0.00296607	Sfxn1	Nudt4+ PC	S12_vs_S1	Up
1.62861e-06	0.387842	0.882	0.815	0.0341243	Srsf3	Nudt4+ PC	S12_vs_S1	Up
2.59277e-08	0.381759	0.529	0.167	0.000543263	BC030336	Nudt4+ PC	S12_vs_S1	Up
9.14961e-07	0.380564	0.843	0.769	0.0191712	Ptges3	Nudt4+ PC	S12_vs_S1	Up
1.06585e-08	0.37939	0.471	0.139	0.000223327	Ict1	Nudt4+ PC	S12_vs_S1	Up
1.06522e-06	0.376288	0.529	0.204	0.0223195	Whsc1l1	Nudt4+ PC	S12_vs_S1	Up
2.68136e-11	0.374146	1	0.991	5.61825e-07	Eif1	Nudt4+ PC	S12_vs_S1	Up
3.26378e-07	0.37193	0.892	0.852	0.0068386	Ost4	Nudt4+ PC	S12_vs_S1	Up
3.34027e-07	0.368954	0.49	0.176	0.00699887	Hn1	Nudt4+ PC	S12_vs_S1	Up
2.44013e-08	0.36758	0.578	0.204	0.00051128	Fam134a	Nudt4+ PC	S12_vs_S1	Up
5.79569e-07	0.356217	0.51	0.194	0.0121437	2700029M09Rik	Nudt4+ PC	S12_vs_S1	Up
9.25786e-12	0.355342	1	1	1.9398e-07	Ftl1	Nudt4+ PC	S12_vs_S1	Up
9.19328e-08	0.348753	0.588	0.231	0.00192627	Ctage5	Nudt4+ PC	S12_vs_S1	Up
1.27434e-07	0.348622	0.696	0.287	0.00267013	Fam63b	Nudt4+ PC	S12_vs_S1	Up
6.54926e-08	0.343594	0.529	0.185	0.00137227	Ppp2r4	Nudt4+ PC	S12_vs_S1	Up
1.81044e-06	0.34327	0.382	0.111	0.0379342	Toporsos	Nudt4+ PC	S12_vs_S1	Up
4.71338e-08	0.340937	0.529	0.157	0.000987595	2210013O21Rik	Nudt4+ PC	S12_vs_S1	Up
1.33211e-06	0.334262	0.931	0.852	0.0279116	Rbx1	Nudt4+ PC	S12_vs_S1	Up
5.11698e-10	0.333838	1	0.981	1.07216e-05	Ubb	Nudt4+ PC	S12_vs_S1	Up
4.11624e-10	0.330556	1	0.991	8.62476e-06	Rplp1	Nudt4+ PC	S12_vs_S1	Up
1.36775e-06	0.323454	0.971	0.944	0.0286585	Anxa5	Nudt4+ PC	S12_vs_S1	Up
3.1047e-07	0.317523	0.48	0.148	0.00650527	Cxx1a	Nudt4+ PC	S12_vs_S1	Up
7.02474e-08	0.317516	0.608	0.25	0.00147189	Srp54b	Nudt4+ PC	S12_vs_S1	Up
4.77998e-07	0.317274	0.412	0.13	0.0100155	Hiatl1	Nudt4+ PC	S12_vs_S1	Up
1.8185e-06	0.315906	0.549	0.222	0.0381031	Gm561	Nudt4+ PC	S12_vs_S1	Up
1.78347e-06	0.314561	0.382	0.111	0.0373691	2700094K13Rik	Nudt4+ PC	S12_vs_S1	Up
6.60591e-07	0.312117	1	1	0.0138414	Gjb2	Nudt4+ PC	S12_vs_S1	Up
1.63082e-06	0.307009	0.873	0.694	0.0341706	Cope	Nudt4+ PC	S12_vs_S1	Up
7.14295e-07	0.302761	0.451	0.157	0.0149666	Sh3gl2	Nudt4+ PC	S12_vs_S1	Up
1.08861e-06	0.301347	1	0.981	0.0228097	Gjb6	Nudt4+ PC	S12_vs_S1	Up
3.60935e-07	0.279877	1	1	0.00756268	Nudt4	Nudt4+ PC	S12_vs_S1	Up
1.437e-07	0.27559	0.255	0.009	0.00301095	Aass	Nudt4+ PC	S12_vs_S1	Up
1.05157e-06	0.268025	1	0.963	0.0220334	Laptm4a	Nudt4+ PC	S12_vs_S1	Up
1.24908e-07	0.267073	1	0.981	0.0026172	Rplp0	Nudt4+ PC	S12_vs_S1	Up
1.18143e-06	0.258711	0.353	0.083	0.0247546	N6amt2	Nudt4+ PC	S12_vs_S1	Up
3.06312e-09	-0.250123	0	0.296	6.41816e-05	Cop1	Nudt4+ PC	S12_vs_S1	Down
2.12883e-08	-0.25092	0	0.269	0.000446053	Tlnrd1	Nudt4+ PC	S12_vs_S1	Down
6.38195e-08	-0.256164	0.01	0.278	0.00133721	Klf12	Nudt4+ PC	S12_vs_S1	Down
1.58731e-09	-0.257774	0	0.306	3.32589e-05	Naxe	Nudt4+ PC	S12_vs_S1	Down
4.01865e-08	-0.259642	0	0.259	0.000842027	Ppp4r3a	Nudt4+ PC	S12_vs_S1	Down
1.40967e-07	-0.271533	0	0.241	0.00295368	Fam91a1	Nudt4+ PC	S12_vs_S1	Down
2.12883e-08	-0.273201	0	0.269	0.000446053	Washc2	Nudt4+ PC	S12_vs_S1	Down
1.12167e-08	-0.273799	0	0.278	0.000235024	Gm17018	Nudt4+ PC	S12_vs_S1	Down
1.58731e-09	-0.274496	0	0.306	3.32589e-05	Eloa	Nudt4+ PC	S12_vs_S1	Down
5.87788e-09	-0.275783	0	0.287	0.000123159	Mrpl58	Nudt4+ PC	S12_vs_S1	Down
1.40967e-07	-0.278946	0	0.241	0.00295368	CT025619.1	Nudt4+ PC	S12_vs_S1	Down
9.79427e-07	-0.280656	0.049	0.315	0.0205219	Col6a1	Nudt4+ PC	S12_vs_S1	Down
1.12167e-08	-0.283042	0	0.278	0.000235024	Fmc1	Nudt4+ PC	S12_vs_S1	Down
1.58731e-09	-0.28363	0	0.306	3.32589e-05	Kmt5b	Nudt4+ PC	S12_vs_S1	Down
5.87788e-09	-0.286519	0	0.287	0.000123159	Nat8f1	Nudt4+ PC	S12_vs_S1	Down
8.17857e-10	-0.291623	0	0.315	1.71366e-05	Nsmce3	Nudt4+ PC	S12_vs_S1	Down
5.02568e-10	-0.295604	0.01	0.343	1.05303e-05	Plppr4	Nudt4+ PC	S12_vs_S1	Down
2.13364e-10	-0.297839	0	0.333	4.47063e-06	Retreg2	Nudt4+ PC	S12_vs_S1	Down
8.3459e-07	-0.308994	0.098	0.398	0.0174872	Lnpep	Nudt4+ PC	S12_vs_S1	Down
8.17857e-10	-0.312981	0	0.315	1.71366e-05	Ptpa	Nudt4+ PC	S12_vs_S1	Down
3.06312e-09	-0.313719	0	0.296	6.41816e-05	Rida	Nudt4+ PC	S12_vs_S1	Down
5.79857e-08	-0.322196	0.069	0.38	0.00121497	Trpm1	Nudt4+ PC	S12_vs_S1	Down
1.08015e-10	-0.322338	0	0.343	2.26323e-06	Smim26	Nudt4+ PC	S12_vs_S1	Down
1.17263e-08	-0.324874	0.069	0.417	0.000245701	Bmp6	Nudt4+ PC	S12_vs_S1	Down
1.93439e-06	-0.32866	0.99	0.991	0.0405313	mt-Nd1	Nudt4+ PC	S12_vs_S1	Down
5.43532e-11	-0.333887	0	0.352	1.13886e-06	Erbin	Nudt4+ PC	S12_vs_S1	Down
1.58731e-09	-0.336353	0	0.306	3.32589e-05	Ndufaf8	Nudt4+ PC	S12_vs_S1	Down
2.13364e-10	-0.336518	0	0.333	4.47063e-06	Spaar	Nudt4+ PC	S12_vs_S1	Down
1.63322e-06	-0.338598	0	0.204	0.034221	Cavin2	Nudt4+ PC	S12_vs_S1	Down
1.05108e-07	-0.342475	0.833	0.981	0.00220232	Atrx	Nudt4+ PC	S12_vs_S1	Down
3.27598e-12	-0.345108	0	0.389	6.86415e-08	Mosmo	Nudt4+ PC	S12_vs_S1	Down
2.17274e-07	-0.348514	0.98	1	0.00455253	Ahnak	Nudt4+ PC	S12_vs_S1	Down
2.71841e-11	-0.356852	0	0.361	5.69587e-07	Hpf1	Nudt4+ PC	S12_vs_S1	Down
1.43968e-09	-0.370586	0.078	0.444	3.01656e-05	Cacna1e	Nudt4+ PC	S12_vs_S1	Down
1.3512e-11	-0.375385	0	0.37	2.83116e-07	Nsd3	Nudt4+ PC	S12_vs_S1	Down
2.71841e-11	-0.382153	0	0.361	5.69587e-07	Eppk1	Nudt4+ PC	S12_vs_S1	Down
1.3512e-11	-0.38777	0	0.37	2.83116e-07	AC149090.1	Nudt4+ PC	S12_vs_S1	Down
2.36599e-07	-0.391883	1	1	0.00495746	mt-Atp6	Nudt4+ PC	S12_vs_S1	Down
1.15796e-07	-0.399411	0.48	0.806	0.00242627	Rbm3	Nudt4+ PC	S12_vs_S1	Down
8.63915e-07	-0.4031	1	0.991	0.0181016	mt-Co3	Nudt4+ PC	S12_vs_S1	Down
1.371e-08	-0.406159	1	0.991	0.000287265	mt-Nd2	Nudt4+ PC	S12_vs_S1	Down
1.5977e-12	-0.408266	0	0.398	3.34765e-08	Cenpx	Nudt4+ PC	S12_vs_S1	Down
1.82615e-08	-0.409952	0.245	0.63	0.000382634	Emp3	Nudt4+ PC	S12_vs_S1	Down
1.5886e-07	-0.411043	0.539	0.88	0.00332859	Ppfibp2	Nudt4+ PC	S12_vs_S1	Down
2.29226e-08	-0.412157	1	1	0.000480297	mt-Cytb	Nudt4+ PC	S12_vs_S1	Down
3.27598e-12	-0.413345	0	0.389	6.86415e-08	Mcrip1	Nudt4+ PC	S12_vs_S1	Down
7.74164e-13	-0.414796	0	0.407	1.62211e-08	Naxd	Nudt4+ PC	S12_vs_S1	Down
1.5977e-12	-0.415295	0	0.398	3.34765e-08	Vps28	Nudt4+ PC	S12_vs_S1	Down
3.01769e-07	-0.417572	0.814	0.944	0.00632296	Klf5	Nudt4+ PC	S12_vs_S1	Down
9.54896e-08	-0.418521	0.843	0.935	0.00200079	Chpt1	Nudt4+ PC	S12_vs_S1	Down
7.74164e-13	-0.418611	0	0.407	1.62211e-08	Ss18l2	Nudt4+ PC	S12_vs_S1	Down
8.70892e-15	-0.426377	0	0.463	1.82478e-10	Paxx	Nudt4+ PC	S12_vs_S1	Down
6.67428e-12	-0.427539	0	0.38	1.39846e-07	Mettl26	Nudt4+ PC	S12_vs_S1	Down
2.76857e-08	-0.427872	0.951	0.991	0.000580099	S100a1	Nudt4+ PC	S12_vs_S1	Down
1.08015e-10	-0.429779	0	0.343	2.26323e-06	Gm47283	Nudt4+ PC	S12_vs_S1	Down
2.47249e-09	-0.430329	1	1	5.18061e-05	mt-Nd4	Nudt4+ PC	S12_vs_S1	Down
1.50782e-06	-0.432611	0.422	0.713	0.0315934	Aspscr1	Nudt4+ PC	S12_vs_S1	Down
3.27598e-12	-0.43895	0	0.389	6.86415e-08	Ppp4r3b	Nudt4+ PC	S12_vs_S1	Down
2.88281e-09	-0.443705	0.118	0.491	6.04036e-05	Pgk1	Nudt4+ PC	S12_vs_S1	Down
1.43732e-09	-0.443878	0.343	0.75	3.01162e-05	Lpar1	Nudt4+ PC	S12_vs_S1	Down
1.21553e-09	-0.448513	0.108	0.509	2.54691e-05	Coch	Nudt4+ PC	S12_vs_S1	Down
1.78212e-13	-0.452543	0	0.426	3.73409e-09	Bex3	Nudt4+ PC	S12_vs_S1	Down
3.52525e-08	-0.453892	0.608	0.861	0.000738647	Strbp	Nudt4+ PC	S12_vs_S1	Down
1.5977e-12	-0.461057	0	0.398	3.34765e-08	Mia2	Nudt4+ PC	S12_vs_S1	Down
1.84655e-06	-0.461645	0.245	0.537	0.0386907	Hpse	Nudt4+ PC	S12_vs_S1	Down
3.99393e-14	-0.462262	0	0.444	8.36848e-10	Mesd	Nudt4+ PC	S12_vs_S1	Down
7.74164e-13	-0.466249	0	0.407	1.62211e-08	Hdgfl3	Nudt4+ PC	S12_vs_S1	Down
2.79035e-09	-0.478913	0.049	0.38	5.84662e-05	Dbp	Nudt4+ PC	S12_vs_S1	Down
1.645e-09	-0.483315	0.333	0.731	3.44677e-05	Sparcl1	Nudt4+ PC	S12_vs_S1	Down
1.34901e-08	-0.50464	0.343	0.75	0.000282658	Ccdc80	Nudt4+ PC	S12_vs_S1	Down
3.15528e-07	-0.509403	0.039	0.306	0.00661126	Ucma	Nudt4+ PC	S12_vs_S1	Down
3.59399e-11	-0.520958	0.98	1	7.53048e-07	mt-Nd3	Nudt4+ PC	S12_vs_S1	Down
1.70859e-16	-0.524882	0	0.509	3.58001e-12	Eloc	Nudt4+ PC	S12_vs_S1	Down
2.26967e-07	-0.525816	0.245	0.593	0.00475565	Gpnmb	Nudt4+ PC	S12_vs_S1	Down
2.71841e-11	-0.529666	0	0.361	5.69587e-07	Washc3	Nudt4+ PC	S12_vs_S1	Down
9.18241e-09	-0.542283	0.324	0.676	0.000192399	Cox8b	Nudt4+ PC	S12_vs_S1	Down
9.14465e-12	-0.551687	0.912	0.972	1.91608e-07	Slc12a2	Nudt4+ PC	S12_vs_S1	Down
8.41281e-16	-0.576524	0	0.491	1.76274e-11	Snu13	Nudt4+ PC	S12_vs_S1	Down
3.07357e-10	-0.578409	0.137	0.528	6.44006e-06	Stmn3	Nudt4+ PC	S12_vs_S1	Down
3.99393e-14	-0.592667	0	0.444	8.36848e-10	Mindy2	Nudt4+ PC	S12_vs_S1	Down
2.73028e-13	-0.598974	0.216	0.685	5.72076e-09	Sorbs1	Nudt4+ PC	S12_vs_S1	Down
1.70859e-16	-0.601364	0	0.509	3.58001e-12	Rex1bd	Nudt4+ PC	S12_vs_S1	Down
7.6156e-17	-0.607947	0	0.519	1.5957e-12	Rtraf	Nudt4+ PC	S12_vs_S1	Down
8.41281e-16	-0.619513	0	0.491	1.76274e-11	Nop53	Nudt4+ PC	S12_vs_S1	Down
3.7267e-13	-0.622005	0	0.417	7.80856e-09	Jcad	Nudt4+ PC	S12_vs_S1	Down
8.41281e-16	-0.646676	0	0.491	1.76274e-11	Tceal9	Nudt4+ PC	S12_vs_S1	Down
2.92783e-07	-0.647371	0.431	0.759	0.00613468	Atp1b1	Nudt4+ PC	S12_vs_S1	Down
8.41281e-16	-0.651637	0	0.491	1.76274e-11	Cops9	Nudt4+ PC	S12_vs_S1	Down
4.02443e-15	-0.671358	0	0.472	8.43239e-11	Kmt5a	Nudt4+ PC	S12_vs_S1	Down
6.44733e-18	-0.734402	0	0.546	1.35091e-13	Trir	Nudt4+ PC	S12_vs_S1	Down
7.57717e-22	-0.754426	1	1	1.58765e-17	Gsn	Nudt4+ PC	S12_vs_S1	Down
3.66257e-11	-0.759473	0.863	0.972	7.67418e-07	Gsta4	Nudt4+ PC	S12_vs_S1	Down
1.84661e-15	-0.768531	0	0.481	3.86919e-11	Cavin1	Nudt4+ PC	S12_vs_S1	Down
3.36929e-17	-0.799581	0	0.528	7.05967e-13	Atp5o.1	Nudt4+ PC	S12_vs_S1	Down
3.36929e-17	-0.806103	0	0.528	7.05967e-13	AC154683.1	Nudt4+ PC	S12_vs_S1	Down
6.44733e-18	-0.813263	0	0.546	1.35091e-13	Afdn	Nudt4+ PC	S12_vs_S1	Down
6.44733e-18	-0.819092	0	0.546	1.35091e-13	2900097C17Rik	Nudt4+ PC	S12_vs_S1	Down
1.23962e-15	-0.82208	0.275	0.815	2.59738e-11	Itih5	Nudt4+ PC	S12_vs_S1	Down
3.85339e-23	-0.846596	1	1	8.07402e-19	Sparc	Nudt4+ PC	S12_vs_S1	Down
3.74907e-20	-0.874374	0	0.602	7.85544e-16	Retreg1	Nudt4+ PC	S12_vs_S1	Down
1.84661e-15	-0.890402	0	0.481	3.86919e-11	Rflnb	Nudt4+ PC	S12_vs_S1	Down
5.0943e-19	-0.9645	0	0.574	1.06741e-14	Sem1	Nudt4+ PC	S12_vs_S1	Down
3.36929e-17	-1.04419	0	0.528	7.05967e-13	Cavin3	Nudt4+ PC	S12_vs_S1	Down
1.5675e-12	-1.17674	0.647	0.935	3.28438e-08	Dct	Nudt4+ PC	S12_vs_S1	Down
2.56444e-21	-1.22628	0	0.63	5.37327e-17	Elob	Nudt4+ PC	S12_vs_S1	Down
1.54593e-20	-1.41373	0	0.611	3.23918e-16	Rack1	Nudt4+ PC	S12_vs_S1	Down
6.18499e-07	0.929703	0.843	0.742	0.0129594	Fos	Nudt4+ PC	S12_vs_S2	Up
7.68659e-07	0.913357	0.775	0.574	0.0161057	Hspa1a	Nudt4+ PC	S12_vs_S2	Up
1.48985e-12	0.911204	0.961	0.858	3.12169e-08	Hspa5	Nudt4+ PC	S12_vs_S2	Up
3.67846e-08	0.858688	0.725	0.471	0.000770748	Ifitm1	Nudt4+ PC	S12_vs_S2	Up
3.03862e-13	0.844548	0.804	0.548	6.36683e-09	Manf	Nudt4+ PC	S12_vs_S2	Up
1.76972e-08	0.806769	0.824	0.626	0.00037081	Igfbp5	Nudt4+ PC	S12_vs_S2	Up
3.20955e-18	0.730917	1	0.974	6.72497e-14	Hsp90aa1	Nudt4+ PC	S12_vs_S2	Up
2.35778e-06	0.690483	0.843	0.677	0.0494026	Junb	Nudt4+ PC	S12_vs_S2	Up
1.63004e-12	0.646079	0.98	0.8	3.41543e-08	Cdkn1a	Nudt4+ PC	S12_vs_S2	Up
1.82562e-12	0.634314	0.951	0.877	3.82522e-08	Calr	Nudt4+ PC	S12_vs_S2	Up
8.6531e-18	0.580328	1	0.994	1.81308e-13	Hspa8	Nudt4+ PC	S12_vs_S2	Up
4.58161e-09	0.500974	1	1	9.59984e-05	Hspb1	Nudt4+ PC	S12_vs_S2	Up
2.87917e-09	0.497269	0.824	0.587	6.03272e-05	H2-K1	Nudt4+ PC	S12_vs_S2	Up
5.60226e-08	0.484442	0.794	0.535	0.00117384	Aebp1	Nudt4+ PC	S12_vs_S2	Up
5.50538e-07	0.480896	0.392	0.129	0.0115354	Plet1	Nudt4+ PC	S12_vs_S2	Up
2.96152e-07	0.480544	0.99	0.987	0.00620527	Ubc	Nudt4+ PC	S12_vs_S2	Up
3.95024e-08	0.480006	0.814	0.619	0.000827693	Cebpb	Nudt4+ PC	S12_vs_S2	Up
6.96569e-07	0.4707	0.676	0.471	0.0145952	Ang	Nudt4+ PC	S12_vs_S2	Up
2.08201e-10	0.469247	0.951	0.871	4.36244e-06	Jam3	Nudt4+ PC	S12_vs_S2	Up
7.386e-07	0.460088	0.99	0.987	0.0154759	Jund	Nudt4+ PC	S12_vs_S2	Up
2.17401e-06	0.44862	0.922	0.742	0.045552	Tubb4b	Nudt4+ PC	S12_vs_S2	Up
8.66232e-10	0.437277	0.853	0.658	1.81502e-05	Pdia3	Nudt4+ PC	S12_vs_S2	Up
3.2142e-12	0.429638	0.99	0.974	6.7347e-08	Ptma	Nudt4+ PC	S12_vs_S2	Up
1.09119e-07	0.405004	0.922	0.794	0.00228637	Pdia6	Nudt4+ PC	S12_vs_S2	Up
1.27948e-08	0.388796	0.931	0.897	0.00026809	Dynll1	Nudt4+ PC	S12_vs_S2	Up
2.55027e-08	0.376853	0.912	0.761	0.000534358	Spcs2	Nudt4+ PC	S12_vs_S2	Up
4.66718e-14	0.375981	1	0.968	9.77913e-10	Rplp0	Nudt4+ PC	S12_vs_S2	Up
1.4838e-08	0.369473	0.853	0.69	0.0003109	Srsf9	Nudt4+ PC	S12_vs_S2	Up
1.53001e-11	0.35951	1	0.994	3.20582e-07	Eif1	Nudt4+ PC	S12_vs_S2	Up
2.36607e-08	0.359247	0.657	0.387	0.000495763	Eif1a	Nudt4+ PC	S12_vs_S2	Up
3.71604e-10	0.354649	0.382	0.077	7.78623e-06	S100a9	Nudt4+ PC	S12_vs_S2	Up
5.97399e-11	0.352465	1	0.961	1.25173e-06	Ifitm3	Nudt4+ PC	S12_vs_S2	Up
5.81723e-13	0.35166	1	1	1.21888e-08	Ftl1	Nudt4+ PC	S12_vs_S2	Up
5.97197e-07	0.351052	1	0.961	0.0125131	Cryab	Nudt4+ PC	S12_vs_S2	Up
4.10992e-09	0.344473	1	0.994	8.61151e-05	Hsp90ab1	Nudt4+ PC	S12_vs_S2	Up
9.95679e-09	0.343796	0.99	0.948	0.000208625	Rps13	Nudt4+ PC	S12_vs_S2	Up
4.86285e-07	0.335066	0.99	0.948	0.0101891	Dnajc3	Nudt4+ PC	S12_vs_S2	Up
1.93421e-09	0.325192	0.99	0.968	4.05274e-05	Rpsa	Nudt4+ PC	S12_vs_S2	Up
1.96246e-10	0.3028	1	0.994	4.11193e-06	Ubb	Nudt4+ PC	S12_vs_S2	Up
2.84211e-07	0.299748	0.99	0.968	0.00595507	Lamp1	Nudt4+ PC	S12_vs_S2	Up
1.48791e-06	0.29486	0.99	0.994	0.0311762	Rbp1	Nudt4+ PC	S12_vs_S2	Up
3.21411e-07	0.259446	1	1	0.00673452	Actb	Nudt4+ PC	S12_vs_S2	Up
5.14382e-07	-0.250665	0.059	0.329	0.0107779	Per3	Nudt4+ PC	S12_vs_S2	Down
1.07034e-06	-0.280394	0.078	0.335	0.0224269	Cacna1e	Nudt4+ PC	S12_vs_S2	Down
5.9201e-07	-0.284905	1	1	0.0124044	mt-Nd2	Nudt4+ PC	S12_vs_S2	Down
1.46887e-06	-0.289042	0.99	1	0.0307773	mt-Nd1	Nudt4+ PC	S12_vs_S2	Down
3.61589e-07	-0.303155	1	1	0.00757638	mt-Cytb	Nudt4+ PC	S12_vs_S2	Down
1.06686e-06	-0.310754	1	1	0.0223539	S100b	Nudt4+ PC	S12_vs_S2	Down
4.86547e-07	-0.312302	0.99	0.987	0.0101946	Ptn	Nudt4+ PC	S12_vs_S2	Down
2.40417e-09	-0.353777	0.01	0.31	5.03746e-05	Plppr4	Nudt4+ PC	S12_vs_S2	Down
5.1679e-07	-0.3723	0.333	0.639	0.0108283	Sparcl1	Nudt4+ PC	S12_vs_S2	Down
7.78782e-08	-0.378094	0.892	0.929	0.00163178	Megf9	Nudt4+ PC	S12_vs_S2	Down
9.12796e-08	-0.385643	0.059	0.348	0.00191258	Rspo3	Nudt4+ PC	S12_vs_S2	Down
2.33589e-06	-0.386504	0.137	0.406	0.0489438	Stmn3	Nudt4+ PC	S12_vs_S2	Down
7.56022e-08	-0.386903	0.706	0.89	0.00158409	Dync1i2	Nudt4+ PC	S12_vs_S2	Down
1.51559e-06	-0.390195	0.216	0.51	0.0317561	Dclk1	Nudt4+ PC	S12_vs_S2	Down
6.01689e-08	-0.397658	0.873	0.942	0.00126072	Nfe2l1	Nudt4+ PC	S12_vs_S2	Down
7.24477e-09	-0.398511	0.843	0.948	0.0001518	Chpt1	Nudt4+ PC	S12_vs_S2	Down
5.77373e-07	-0.413845	0.814	0.929	0.0120977	Scd1	Nudt4+ PC	S12_vs_S2	Down
4.59202e-08	-0.418076	0.961	0.974	0.000962165	mt-Nd4l	Nudt4+ PC	S12_vs_S2	Down
1.89117e-06	-0.422778	0.608	0.8	0.0396258	Strbp	Nudt4+ PC	S12_vs_S2	Down
1.03121e-09	-0.424224	0.716	0.897	2.1607e-05	Nmt1	Nudt4+ PC	S12_vs_S2	Down
5.069e-08	-0.425564	0.902	0.968	0.00106211	Scd2	Nudt4+ PC	S12_vs_S2	Down
4.13119e-09	-0.43246	1	0.981	8.65608e-05	Sparc	Nudt4+ PC	S12_vs_S2	Down
1.05044e-06	-0.436059	0.49	0.755	0.02201	Srebf1	Nudt4+ PC	S12_vs_S2	Down
2.00292e-09	-0.445644	0.275	0.677	4.19673e-05	Itih5	Nudt4+ PC	S12_vs_S2	Down
1.14205e-10	-0.455033	0.245	0.658	2.39293e-06	Emp3	Nudt4+ PC	S12_vs_S2	Down
8.1862e-10	-0.474443	1	0.994	1.71525e-05	Gsn	Nudt4+ PC	S12_vs_S2	Down
4.9226e-13	-0.534482	0.049	0.465	1.03143e-08	Dbp	Nudt4+ PC	S12_vs_S2	Down
1.1385e-09	-0.549864	0.324	0.665	2.38549e-05	Cox8b	Nudt4+ PC	S12_vs_S2	Down
1.30045e-15	-0.554689	0.98	1	2.72484e-11	mt-Nd3	Nudt4+ PC	S12_vs_S2	Down
4.18161e-12	-0.66483	0.716	0.884	8.76173e-08	mt-Atp8	Nudt4+ PC	S12_vs_S2	Down
4.59798e-09	-0.686771	0.441	0.697	9.63415e-05	Trak2	Nudt4+ PC	S12_vs_S2	Down
2.28111e-11	-0.976247	0.108	0.529	4.77962e-07	Coch	Nudt4+ PC	S12_vs_S2	Down
1.26633e-09	-0.980146	0.647	0.877	2.65333e-05	Dct	Nudt4+ PC	S12_vs_S2	Down
2.14477e-14	0.924313	0.961	0.764	4.49394e-10	Hspa5	Nudt4+ PC	S12_vs_S5	Up
3.94343e-15	0.822072	0.804	0.444	8.26267e-11	Manf	Nudt4+ PC	S12_vs_S5	Up
2.1034e-23	0.673566	1	0.968	4.40726e-19	Hspa8	Nudt4+ PC	S12_vs_S5	Up
1.72552e-15	0.662754	1	0.981	3.61548e-11	Hspb1	Nudt4+ PC	S12_vs_S5	Up
3.6431e-16	0.619007	1	0.954	7.63338e-12	Hsp90aa1	Nudt4+ PC	S12_vs_S5	Up
2.95449e-17	0.593932	1	0.972	6.19054e-13	Cryab	Nudt4+ PC	S12_vs_S5	Up
2.91249e-11	0.556357	0.951	0.833	6.10253e-07	Calr	Nudt4+ PC	S12_vs_S5	Up
1.04722e-10	0.533799	0.98	0.769	2.19424e-06	Cdkn1a	Nudt4+ PC	S12_vs_S5	Up
2.7265e-11	0.482863	0.922	0.657	5.71283e-07	Pdia6	Nudt4+ PC	S12_vs_S5	Up
1.3904e-08	0.46296	0.931	0.778	0.000291331	Dnaja1	Nudt4+ PC	S12_vs_S5	Up
3.02743e-09	0.419416	0.931	0.81	6.34338e-05	Dynll1	Nudt4+ PC	S12_vs_S5	Up
3.46608e-13	0.412989	1	0.991	7.26249e-09	Hsp90ab1	Nudt4+ PC	S12_vs_S5	Up
2.99298e-08	0.400062	0.824	0.565	0.00062712	Hsph1	Nudt4+ PC	S12_vs_S5	Up
1.4737e-14	0.394478	1	0.995	3.08784e-10	Eif1	Nudt4+ PC	S12_vs_S5	Up
5.17071e-10	0.389525	0.853	0.56	1.08342e-05	Pdia3	Nudt4+ PC	S12_vs_S5	Up
1.566e-08	0.379207	0.961	0.829	0.000328124	Atp6v0b	Nudt4+ PC	S12_vs_S5	Up
3.92798e-09	0.376784	0.912	0.699	8.23029e-05	Spcs2	Nudt4+ PC	S12_vs_S5	Up
1.08026e-08	0.374847	0.971	0.894	0.000226346	Rpl36al	Nudt4+ PC	S12_vs_S5	Up
6.43296e-09	0.373863	0.99	0.907	0.00013479	S100a10	Nudt4+ PC	S12_vs_S5	Up
3.39698e-07	0.373201	0.775	0.56	0.0071177	Sec61b	Nudt4+ PC	S12_vs_S5	Up
4.13054e-10	0.362455	0.451	0.139	8.65471e-06	Creld2	Nudt4+ PC	S12_vs_S5	Up
1.35502e-07	0.355705	0.618	0.347	0.00283918	Stip1	Nudt4+ PC	S12_vs_S5	Up
4.4393e-09	0.35195	0.99	0.894	9.30166e-05	Dnajc3	Nudt4+ PC	S12_vs_S5	Up
3.52489e-10	0.351079	0.941	0.699	7.3857e-06	Psmb6	Nudt4+ PC	S12_vs_S5	Up
4.50916e-07	0.349162	0.676	0.407	0.00944804	Ang	Nudt4+ PC	S12_vs_S5	Up
4.4448e-12	0.343273	1	0.949	9.31319e-08	Rplp0	Nudt4+ PC	S12_vs_S5	Up
1.09905e-07	0.342986	0.588	0.301	0.00230285	Ahsa1	Nudt4+ PC	S12_vs_S5	Up
1.28597e-06	0.335066	0.706	0.468	0.026945	Gm11808	Nudt4+ PC	S12_vs_S5	Up
3.85396e-07	0.326867	0.961	0.894	0.00807521	Hsp90b1	Nudt4+ PC	S12_vs_S5	Up
1.74542e-12	0.325192	1	0.995	3.65719e-08	Ftl1	Nudt4+ PC	S12_vs_S5	Up
6.74964e-08	0.315308	0.941	0.731	0.00141425	Eif5a	Nudt4+ PC	S12_vs_S5	Up
3.04982e-10	0.308831	1	0.991	6.39029e-06	Ubb	Nudt4+ PC	S12_vs_S5	Up
1.9065e-08	0.305806	0.951	0.819	0.000399469	Clta	Nudt4+ PC	S12_vs_S5	Up
2.15694e-06	0.304059	0.941	0.755	0.0451943	Ubxn1	Nudt4+ PC	S12_vs_S5	Up
8.20231e-08	0.298306	0.99	0.977	0.00171863	Ptma	Nudt4+ PC	S12_vs_S5	Up
9.18744e-08	0.298031	0.902	0.718	0.00192504	Hnrnpf	Nudt4+ PC	S12_vs_S5	Up
1.3267e-06	0.297323	0.549	0.292	0.0277983	Chordc1	Nudt4+ PC	S12_vs_S5	Up
6.44455e-07	0.295124	0.853	0.579	0.0135033	Srsf9	Nudt4+ PC	S12_vs_S5	Up
4.77728e-08	0.293117	0.99	0.87	0.00100098	Mrfap1	Nudt4+ PC	S12_vs_S5	Up
9.2238e-07	0.292161	0.794	0.574	0.0193266	Ssr4	Nudt4+ PC	S12_vs_S5	Up
1.94972e-06	0.289539	1	0.926	0.0408525	Rps18	Nudt4+ PC	S12_vs_S5	Up
2.20501e-06	0.285303	0.941	0.833	0.0462016	Srp9	Nudt4+ PC	S12_vs_S5	Up
7.12804e-07	0.284647	0.971	0.838	0.0149354	Btf3	Nudt4+ PC	S12_vs_S5	Up
1.11567e-07	0.282895	0.686	0.412	0.00233765	Arl6ip4	Nudt4+ PC	S12_vs_S5	Up
8.63904e-07	0.279967	1	0.958	0.0181014	Fbxo2	Nudt4+ PC	S12_vs_S5	Up
6.18881e-08	0.276565	1	0.875	0.00129674	Rhoa	Nudt4+ PC	S12_vs_S5	Up
3.78806e-08	0.276485	1	1	0.000793713	Actb	Nudt4+ PC	S12_vs_S5	Up
3.76545e-07	0.27327	0.657	0.384	0.00788976	Eif1a	Nudt4+ PC	S12_vs_S5	Up
2.31467e-06	0.271318	0.588	0.315	0.0484993	Sra1	Nudt4+ PC	S12_vs_S5	Up
1.52883e-06	0.269982	0.667	0.394	0.0320336	Fkbp4	Nudt4+ PC	S12_vs_S5	Up
1.8142e-06	0.269744	0.843	0.588	0.0380129	Polr1d	Nudt4+ PC	S12_vs_S5	Up
1.16014e-06	0.269484	0.961	0.894	0.0243084	Tceb2	Nudt4+ PC	S12_vs_S5	Up
2.58162e-07	0.269151	0.99	0.954	0.00540928	Rps2	Nudt4+ PC	S12_vs_S5	Up
1.32434e-06	0.259322	0.735	0.444	0.0277489	Cct2	Nudt4+ PC	S12_vs_S5	Up
2.21246e-06	0.253862	0.657	0.375	0.0463576	Cbr1	Nudt4+ PC	S12_vs_S5	Up
9.15514e-07	0.2534	0.882	0.676	0.0191828	BC031181	Nudt4+ PC	S12_vs_S5	Up
6.26016e-07	-0.310095	1	1	0.0131169	mt-Nd4	Nudt4+ PC	S12_vs_S5	Down
1.27776e-09	-0.31937	1	1	2.67728e-05	Gjb2	Nudt4+ PC	S12_vs_S5	Down
1.65002e-06	-0.332945	0.167	0.426	0.0345729	Snhg9	Nudt4+ PC	S12_vs_S5	Down
6.60745e-07	-0.339313	1	1	0.0138446	mt-Cytb	Nudt4+ PC	S12_vs_S5	Down
4.41306e-07	-0.377517	0.706	0.792	0.00924669	Dync1i2	Nudt4+ PC	S12_vs_S5	Down
1.73745e-06	-0.40207	1	0.991	0.0364048	mt-Nd5	Nudt4+ PC	S12_vs_S5	Down
7.56495e-10	-0.413167	1	1	1.58508e-05	mt-Co1	Nudt4+ PC	S12_vs_S5	Down
1.45947e-08	-0.420922	0.843	0.912	0.000305803	Chpt1	Nudt4+ PC	S12_vs_S5	Down
9.90272e-07	-0.432831	0.961	0.977	0.0207492	mt-Nd4l	Nudt4+ PC	S12_vs_S5	Down
5.38786e-10	-0.439663	1	1	1.12892e-05	mt-Nd2	Nudt4+ PC	S12_vs_S5	Down
1.12711e-08	-0.44099	0.843	0.917	0.000236162	Amd1	Nudt4+ PC	S12_vs_S5	Down
3.23498e-10	-0.444458	0.99	1	6.77825e-06	mt-Nd1	Nudt4+ PC	S12_vs_S5	Down
2.25425e-10	-0.469858	0.716	0.824	4.72334e-06	Nmt1	Nudt4+ PC	S12_vs_S5	Down
3.38531e-09	-0.471707	0.902	0.944	7.09323e-05	Scd2	Nudt4+ PC	S12_vs_S5	Down
1.78741e-09	-0.544976	0.931	0.986	3.74517e-05	Col11a2	Nudt4+ PC	S12_vs_S5	Down
9.54868e-07	-0.551242	0.951	0.991	0.0200073	Kcnq1ot1	Nudt4+ PC	S12_vs_S5	Down
8.40954e-14	-0.564949	0.98	0.991	1.76205e-09	mt-Nd3	Nudt4+ PC	S12_vs_S5	Down
4.05633e-07	-0.606221	0.255	0.5	0.00849923	S100a8	Nudt4+ PC	S12_vs_S5	Down
1.39994e-07	-0.626934	1	1	0.0029333	Gm42418	Nudt4+ PC	S12_vs_S5	Down
2.48905e-29	-1.07099	0.716	0.977	5.21532e-25	mt-Atp8	Nudt4+ PC	S12_vs_S5	Down
1.68624e-19	1.91578	0.899	0.676	3.53318e-15	Fos	Nudt4+ PC	S15_vs_S1	Up
2.20798e-19	1.86155	0.832	0.426	4.62638e-15	Car3	Nudt4+ PC	S15_vs_S1	Up
3.45503e-11	1.6559	0.47	0.102	7.23933e-07	Atf3	Nudt4+ PC	S15_vs_S1	Up
5.24054e-18	1.59322	0.826	0.491	1.09805e-13	Egr1	Nudt4+ PC	S15_vs_S1	Up
1.53624e-16	1.58828	0.866	0.537	3.21888e-12	Junb	Nudt4+ PC	S15_vs_S1	Up
2.10651e-19	1.57223	0.691	0.157	4.41377e-15	Socs3	Nudt4+ PC	S15_vs_S1	Up
6.93481e-17	1.51519	0.839	0.426	1.45305e-12	Ifitm1	Nudt4+ PC	S15_vs_S1	Up
3.20665e-12	1.34415	0.758	0.528	6.7189e-08	Fosb	Nudt4+ PC	S15_vs_S1	Up
5.52977e-13	1.21522	0.906	0.806	1.15865e-08	Jun	Nudt4+ PC	S15_vs_S1	Up
9.01635e-15	1.20558	0.799	0.463	1.8892e-10	Zfp36	Nudt4+ PC	S15_vs_S1	Up
1.05351e-07	1.13167	0.765	0.694	0.00220741	Hspa1a	Nudt4+ PC	S15_vs_S1	Up
3.97541e-10	1.10542	0.678	0.38	8.32967e-06	Hspa1b	Nudt4+ PC	S15_vs_S1	Up
7.8744e-13	1.10511	0.779	0.472	1.64992e-08	Ier3	Nudt4+ PC	S15_vs_S1	Up
4.94642e-11	1.06512	0.832	0.639	1.03642e-06	Ier2	Nudt4+ PC	S15_vs_S1	Up
4.50739e-25	1.05006	0.946	0.861	9.44433e-21	Calr	Nudt4+ PC	S15_vs_S1	Up
5.29824e-25	1.03511	0.993	0.944	1.11014e-20	Hsp90aa1	Nudt4+ PC	S15_vs_S1	Up
1.03451e-15	0.979705	0.946	0.833	2.16761e-11	Hspa5	Nudt4+ PC	S15_vs_S1	Up
4.68843e-11	0.975655	0.872	0.704	9.82367e-07	Btg2	Nudt4+ PC	S15_vs_S1	Up
1.8672e-10	0.973513	0.644	0.287	3.91233e-06	Cyr61	Nudt4+ PC	S15_vs_S1	Up
1.98416e-08	0.972381	0.745	0.528	0.000415741	Igfbp5	Nudt4+ PC	S15_vs_S1	Up
1.50473e-16	0.955998	0.98	0.917	3.15286e-12	Cp	Nudt4+ PC	S15_vs_S1	Up
4.20422e-23	0.910758	1	0.926	8.8091e-19	Hsp90b1	Nudt4+ PC	S15_vs_S1	Up
3.49357e-11	0.8842	0.423	0.056	7.32007e-07	Sncg	Nudt4+ PC	S15_vs_S1	Up
7.5615e-18	0.879987	0.993	0.935	1.58436e-13	Cald1	Nudt4+ PC	S15_vs_S1	Up
1.7917e-17	0.848451	0.987	0.954	3.75415e-13	Ifitm3	Nudt4+ PC	S15_vs_S1	Up
5.58404e-08	0.841768	0.832	0.685	0.00117002	Dusp1	Nudt4+ PC	S15_vs_S1	Up
1.64372e-13	0.782867	0.805	0.537	3.44408e-09	Manf	Nudt4+ PC	S15_vs_S1	Up
5.99512e-16	0.765774	0.966	0.889	1.25616e-11	Ahcyl2	Nudt4+ PC	S15_vs_S1	Up
2.40436e-15	0.756366	0.893	0.787	5.03786e-11	Pdia6	Nudt4+ PC	S15_vs_S1	Up
1.28169e-11	0.737191	0.805	0.528	2.68553e-07	Slc7a2	Nudt4+ PC	S15_vs_S1	Up
6.3065e-10	0.717616	0.503	0.157	1.3214e-05	Nr4a1	Nudt4+ PC	S15_vs_S1	Up
1.28005e-13	0.693807	0.987	0.981	2.68209e-09	Ubc	Nudt4+ PC	S15_vs_S1	Up
2.64185e-11	0.672872	0.987	0.991	5.53548e-07	Jund	Nudt4+ PC	S15_vs_S1	Up
9.70313e-12	0.666495	0.785	0.509	2.0331e-07	Ang	Nudt4+ PC	S15_vs_S1	Up
8.06616e-15	0.659515	0.919	0.787	1.6901e-10	Hist1h2bc	Nudt4+ PC	S15_vs_S1	Up
2.6035e-14	0.657108	0.966	0.833	5.45512e-10	Jam3	Nudt4+ PC	S15_vs_S1	Up
1.0986e-08	0.64596	0.926	0.907	0.000230189	Tmem176b	Nudt4+ PC	S15_vs_S1	Up
5.54034e-15	0.62069	0.866	0.546	1.16087e-10	Pdpn	Nudt4+ PC	S15_vs_S1	Up
2.66109e-09	0.600034	0.45	0.111	5.57578e-05	Col2a1	Nudt4+ PC	S15_vs_S1	Up
1.74796e-12	0.592936	0.973	0.926	3.6625e-08	Rnase4	Nudt4+ PC	S15_vs_S1	Up
3.46258e-18	0.591881	1	1	7.25515e-14	Hspa8	Nudt4+ PC	S15_vs_S1	Up
1.9209e-16	0.589672	0.617	0.102	4.02486e-12	Sorcs3	Nudt4+ PC	S15_vs_S1	Up
3.37517e-09	0.585689	0.785	0.528	7.07199e-05	Tsc22d1	Nudt4+ PC	S15_vs_S1	Up
1.11801e-06	0.581929	0.852	0.824	0.0234258	Ckb	Nudt4+ PC	S15_vs_S1	Up
1.22048e-06	0.574465	0.262	0.037	0.0255727	Kcnk2	Nudt4+ PC	S15_vs_S1	Up
5.09599e-12	0.574085	0.812	0.565	1.06776e-07	Qpct	Nudt4+ PC	S15_vs_S1	Up
1.03271e-06	0.572644	0.926	0.889	0.0216384	Mt1	Nudt4+ PC	S15_vs_S1	Up
1.13985e-14	0.563497	0.966	0.843	2.38833e-10	Rsrp1	Nudt4+ PC	S15_vs_S1	Up
6.41599e-08	0.55551	0.544	0.231	0.00134434	Cpxm2	Nudt4+ PC	S15_vs_S1	Up
4.14291e-08	0.55313	0.497	0.194	0.000868064	Bhlhe40	Nudt4+ PC	S15_vs_S1	Up
8.10849e-21	0.551354	1	0.991	1.69897e-16	Ptma	Nudt4+ PC	S15_vs_S1	Up
2.2063e-09	0.54986	0.987	0.972	4.62286e-05	Cdkn1c	Nudt4+ PC	S15_vs_S1	Up
1.80001e-06	0.544344	0.617	0.398	0.0377156	Klf6	Nudt4+ PC	S15_vs_S1	Up
3.08897e-14	0.537328	0.946	0.861	6.47231e-10	Sec61g	Nudt4+ PC	S15_vs_S1	Up
6.14733e-12	0.533046	0.913	0.759	1.28805e-07	Pdia3	Nudt4+ PC	S15_vs_S1	Up
1.39995e-07	0.508751	0.732	0.528	0.00293331	Tnfrsf11b	Nudt4+ PC	S15_vs_S1	Up
3.84262e-07	0.506428	0.745	0.537	0.00805145	Ddr2	Nudt4+ PC	S15_vs_S1	Up
5.26032e-10	0.49804	0.832	0.565	1.1022e-05	H2-K1	Nudt4+ PC	S15_vs_S1	Up
2.41532e-18	0.493934	1	0.991	5.06081e-14	Actb	Nudt4+ PC	S15_vs_S1	Up
3.04738e-10	0.476315	0.926	0.88	6.38518e-06	Atox1	Nudt4+ PC	S15_vs_S1	Up
1.01151e-10	0.474501	0.919	0.824	2.11942e-06	Spcs2	Nudt4+ PC	S15_vs_S1	Up
7.83897e-10	0.473261	0.839	0.685	1.6425e-05	Hsph1	Nudt4+ PC	S15_vs_S1	Up
1.28473e-08	0.45586	0.745	0.491	0.00026919	Tmem47	Nudt4+ PC	S15_vs_S1	Up
2.15459e-08	0.455214	0.919	0.824	0.000451451	H2-D1	Nudt4+ PC	S15_vs_S1	Up
1.86204e-08	0.443958	0.886	0.787	0.000390154	Tspan8	Nudt4+ PC	S15_vs_S1	Up
4.42064e-08	0.437079	0.859	0.685	0.000926258	Hsd17b11	Nudt4+ PC	S15_vs_S1	Up
3.00998e-10	0.436141	0.899	0.713	6.30682e-06	Serinc3	Nudt4+ PC	S15_vs_S1	Up
1.51456e-08	0.431558	0.913	0.861	0.000317346	Ifi27	Nudt4+ PC	S15_vs_S1	Up
4.04517e-09	0.431188	0.919	0.843	8.47584e-05	B2m	Nudt4+ PC	S15_vs_S1	Up
2.17014e-07	0.429789	0.685	0.463	0.00454708	Tmsb10	Nudt4+ PC	S15_vs_S1	Up
1.3962e-16	0.429518	1	0.981	2.92546e-12	Ubb	Nudt4+ PC	S15_vs_S1	Up
2.06216e-06	0.425657	0.819	0.694	0.0432085	Sorbs2	Nudt4+ PC	S15_vs_S1	Up
2.85926e-19	0.423414	1	0.991	5.991e-15	Eif1	Nudt4+ PC	S15_vs_S1	Up
8.25943e-09	0.422136	0.953	0.926	0.00017306	Dnajc3	Nudt4+ PC	S15_vs_S1	Up
1.12869e-07	0.420044	0.53	0.278	0.00236494	Sdf2l1	Nudt4+ PC	S15_vs_S1	Up
1.6832e-06	0.412966	0.805	0.704	0.035268	Irf2bpl	Nudt4+ PC	S15_vs_S1	Up
1.19423e-07	0.409078	0.886	0.815	0.00250226	Nop10	Nudt4+ PC	S15_vs_S1	Up
1.21637e-06	0.396263	0.993	0.991	0.0254867	Actg1	Nudt4+ PC	S15_vs_S1	Up
5.29458e-11	0.394578	0.993	0.991	1.10937e-06	Rbp1	Nudt4+ PC	S15_vs_S1	Up
5.33939e-17	0.388437	1	1	1.11876e-12	Ftl1	Nudt4+ PC	S15_vs_S1	Up
8.10862e-08	0.386091	0.913	0.843	0.001699	Uba52	Nudt4+ PC	S15_vs_S1	Up
6.18479e-10	0.384553	0.933	0.815	1.2959e-05	Nedd8	Nudt4+ PC	S15_vs_S1	Up
1.67852e-09	0.379725	0.899	0.852	3.51701e-05	Ost4	Nudt4+ PC	S15_vs_S1	Up
1.24055e-07	0.379596	0.732	0.491	0.00259933	Tcn2	Nudt4+ PC	S15_vs_S1	Up
2.30307e-06	0.373544	0.966	0.935	0.0482562	Serpine2	Nudt4+ PC	S15_vs_S1	Up
1.58959e-06	0.372252	0.826	0.722	0.0333067	Sec61b	Nudt4+ PC	S15_vs_S1	Up
1.11683e-06	0.363096	0.839	0.769	0.023401	Ptges3	Nudt4+ PC	S15_vs_S1	Up
4.36713e-07	0.362036	0.919	0.889	0.00915045	Fkbp2	Nudt4+ PC	S15_vs_S1	Up
2.42529e-08	0.361524	0.919	0.796	0.000508171	Tma7	Nudt4+ PC	S15_vs_S1	Up
6.37128e-09	0.357135	1	0.991	0.000133497	Hsp90ab1	Nudt4+ PC	S15_vs_S1	Up
1.54279e-07	0.356434	0.987	0.991	0.00323261	Cryab	Nudt4+ PC	S15_vs_S1	Up
5.07983e-07	0.355085	0.765	0.556	0.0106438	Emc10	Nudt4+ PC	S15_vs_S1	Up
1.90851e-12	0.352244	0.993	0.963	3.99891e-08	Chchd2	Nudt4+ PC	S15_vs_S1	Up
5.55115e-09	0.350671	0.966	0.972	0.000116313	H3f3b	Nudt4+ PC	S15_vs_S1	Up
4.2576e-09	0.349485	0.98	0.87	8.92095e-05	Tspan3	Nudt4+ PC	S15_vs_S1	Up
1.02776e-07	0.348116	0.926	0.815	0.00215346	Oat	Nudt4+ PC	S15_vs_S1	Up
6.35556e-15	0.346302	0.993	0.991	1.33168e-10	Rplp1	Nudt4+ PC	S15_vs_S1	Up
1.99524e-07	0.345646	0.987	0.981	0.00418063	Ebf1	Nudt4+ PC	S15_vs_S1	Up
2.64151e-11	0.341915	0.987	0.972	5.53477e-07	Rpl10	Nudt4+ PC	S15_vs_S1	Up
8.99077e-09	0.336727	0.966	0.898	0.000188384	Gng5	Nudt4+ PC	S15_vs_S1	Up
2.46452e-11	0.33635	1	1	5.1639e-07	Nudt4	Nudt4+ PC	S15_vs_S1	Up
1.39924e-06	0.335465	0.859	0.787	0.0293182	Srpr	Nudt4+ PC	S15_vs_S1	Up
8.51036e-07	0.333079	0.926	0.843	0.0178318	Arl6ip1	Nudt4+ PC	S15_vs_S1	Up
7.69756e-07	0.33113	0.839	0.694	0.0161287	Smim11	Nudt4+ PC	S15_vs_S1	Up
1.48117e-08	0.329971	0.953	0.917	0.000310349	Cst3	Nudt4+ PC	S15_vs_S1	Up
4.6231e-07	0.328962	0.738	0.472	0.00968679	Enpp5	Nudt4+ PC	S15_vs_S1	Up
1.91552e-07	0.321627	0.926	0.898	0.00401359	Swi5	Nudt4+ PC	S15_vs_S1	Up
9.07306e-09	0.318675	1	0.991	0.000190108	Clu	Nudt4+ PC	S15_vs_S1	Up
2.19437e-11	0.316582	1	0.972	4.59787e-07	Rps24	Nudt4+ PC	S15_vs_S1	Up
2.5051e-07	0.30705	0.98	0.963	0.00524893	Timp2	Nudt4+ PC	S15_vs_S1	Up
1.89349e-07	0.306747	0.45	0.157	0.00396744	Sh3gl2	Nudt4+ PC	S15_vs_S1	Up
1.03288e-06	0.304737	0.987	0.972	0.0216419	Myl6	Nudt4+ PC	S15_vs_S1	Up
6.79348e-07	0.303703	0.96	0.935	0.0142344	Cystm1	Nudt4+ PC	S15_vs_S1	Up
6.6083e-12	0.301923	0.987	0.991	1.38464e-07	Rps29	Nudt4+ PC	S15_vs_S1	Up
1.32912e-06	0.301122	0.953	0.815	0.0278491	Srsf3	Nudt4+ PC	S15_vs_S1	Up
7.08743e-07	0.300147	0.96	0.907	0.0148503	Cfl1	Nudt4+ PC	S15_vs_S1	Up
6.27655e-09	0.297645	0.289	0.009	0.000131513	Aass	Nudt4+ PC	S15_vs_S1	Up
1.98416e-06	0.283295	0.94	0.926	0.041574	Canx	Nudt4+ PC	S15_vs_S1	Up
1.10869e-08	0.279178	1	0.981	0.000232303	Rps27	Nudt4+ PC	S15_vs_S1	Up
1.38041e-08	0.256961	1	0.981	0.000289236	Rps21	Nudt4+ PC	S15_vs_S1	Up
1.47768e-06	-0.263132	0.416	0.704	0.0309619	Atp6v1b2	Nudt4+ PC	S15_vs_S1	Down
2.04342e-08	-0.2641	0.067	0.333	0.000428159	Rspo3	Nudt4+ PC	S15_vs_S1	Down
1.76166e-10	-0.264118	0.04	0.343	3.69122e-06	Plppr4	Nudt4+ PC	S15_vs_S1	Down
1.48575e-06	-0.265932	0.154	0.407	0.031131	Chst5	Nudt4+ PC	S15_vs_S1	Down
4.95465e-07	-0.280012	1	0.991	0.0103815	mt-Nd1	Nudt4+ PC	S15_vs_S1	Down
1.43203e-09	-0.285744	0.094	0.407	3.00052e-05	Myo5a	Nudt4+ PC	S15_vs_S1	Down
7.56162e-08	-0.287061	0.154	0.454	0.00158439	Prrx2	Nudt4+ PC	S15_vs_S1	Down
9.16162e-09	-0.290102	0.966	0.981	0.000191964	Slc25a4	Nudt4+ PC	S15_vs_S1	Down
2.29274e-06	-0.294815	0.221	0.509	0.0480399	Coch	Nudt4+ PC	S15_vs_S1	Down
1.08644e-06	-0.297366	0.946	0.963	0.0227643	Etl4	Nudt4+ PC	S15_vs_S1	Down
4.25987e-07	-0.305133	1	1	0.00892571	mt-Atp6	Nudt4+ PC	S15_vs_S1	Down
1.32325e-06	-0.30547	0.732	0.944	0.0277261	Oxct1	Nudt4+ PC	S15_vs_S1	Down
8.27805e-08	-0.30983	0.054	0.306	0.0017345	Ucma	Nudt4+ PC	S15_vs_S1	Down
2.55162e-07	-0.310474	0.98	1	0.00534641	Ahnak	Nudt4+ PC	S15_vs_S1	Down
1.11334e-06	-0.311957	0.268	0.546	0.0233278	Sestd1	Nudt4+ PC	S15_vs_S1	Down
1.3923e-06	-0.312805	0.215	0.481	0.0291728	Cmbl	Nudt4+ PC	S15_vs_S1	Down
4.67396e-08	-0.32135	1	1	0.000979336	mt-Nd4	Nudt4+ PC	S15_vs_S1	Down
3.93177e-08	-0.326374	0.993	1	0.000823823	mt-Cytb	Nudt4+ PC	S15_vs_S1	Down
7.15995e-07	-0.329077	0.342	0.648	0.0150022	Map2k6	Nudt4+ PC	S15_vs_S1	Down
1.50995e-07	-0.329094	0.517	0.824	0.0031638	Fbxo9	Nudt4+ PC	S15_vs_S1	Down
1.89281e-06	-0.329301	1	0.991	0.03966	mt-Co3	Nudt4+ PC	S15_vs_S1	Down
2.30278e-06	-0.329475	0.503	0.75	0.0482501	Srebf1	Nudt4+ PC	S15_vs_S1	Down
7.29815e-07	-0.331572	0.987	1	0.0152918	mt-Nd3	Nudt4+ PC	S15_vs_S1	Down
6.1968e-11	-0.340217	0.141	0.509	1.29842e-06	Ccnd2	Nudt4+ PC	S15_vs_S1	Down
1.66052e-08	-0.354285	0.866	0.963	0.000347929	Nfic	Nudt4+ PC	S15_vs_S1	Down
1.62492e-07	-0.359831	0.537	0.806	0.0034047	Setd7	Nudt4+ PC	S15_vs_S1	Down
2.63385e-12	-0.364053	0.074	0.444	5.51871e-08	Cacna1e	Nudt4+ PC	S15_vs_S1	Down
4.00404e-08	-0.367606	0.101	0.38	0.000838966	Dbp	Nudt4+ PC	S15_vs_S1	Down
1.9378e-07	-0.370855	0.322	0.63	0.00406026	Ppp2r2c	Nudt4+ PC	S15_vs_S1	Down
6.74453e-08	-0.372868	0.45	0.75	0.00141318	Lpar1	Nudt4+ PC	S15_vs_S1	Down
1.82645e-07	-0.379944	0.926	0.991	0.00382696	S100a1	Nudt4+ PC	S15_vs_S1	Down
4.06822e-08	-0.385136	0.523	0.787	0.000852414	Stim2	Nudt4+ PC	S15_vs_S1	Down
1.54489e-07	-0.387722	0.564	0.824	0.003237	Apc	Nudt4+ PC	S15_vs_S1	Down
2.47826e-07	-0.392339	0.282	0.565	0.0051927	Plce1	Nudt4+ PC	S15_vs_S1	Down
7.1559e-11	-0.392606	1	0.991	1.49938e-06	mt-Nd2	Nudt4+ PC	S15_vs_S1	Down
1.55026e-06	-0.398561	0.584	0.787	0.0324827	Tef	Nudt4+ PC	S15_vs_S1	Down
1.26722e-06	-0.4015	0.235	0.509	0.0265522	Dclk1	Nudt4+ PC	S15_vs_S1	Down
9.20499e-09	-0.409608	0.664	0.907	0.000192872	Atp6v0a4	Nudt4+ PC	S15_vs_S1	Down
1.06363e-06	-0.410146	0.208	0.481	0.0222862	Fxyd3	Nudt4+ PC	S15_vs_S1	Down
1.96325e-08	-0.416769	0.215	0.537	0.00041136	Hpse	Nudt4+ PC	S15_vs_S1	Down
1.91014e-12	-0.419512	0.181	0.63	4.00232e-08	Emp3	Nudt4+ PC	S15_vs_S1	Down
3.11206e-09	-0.427969	0.886	0.935	6.5207e-05	Chpt1	Nudt4+ PC	S15_vs_S1	Down
1.28184e-11	-0.433516	0.987	0.991	2.68583e-07	Ptn	Nudt4+ PC	S15_vs_S1	Down
1.97948e-09	-0.453637	0.161	0.5	4.14761e-05	Cgnl1	Nudt4+ PC	S15_vs_S1	Down
1.08162e-06	-0.46022	0.389	0.63	0.0226632	Ddit4	Nudt4+ PC	S15_vs_S1	Down
1.59159e-11	-0.46347	0.436	0.806	3.33486e-07	Rbm3	Nudt4+ PC	S15_vs_S1	Down
3.9256e-13	-0.469812	0.698	0.944	8.22532e-09	Hif1a	Nudt4+ PC	S15_vs_S1	Down
3.599e-09	-0.470841	0.55	0.796	7.54098e-05	Fgfrl1	Nudt4+ PC	S15_vs_S1	Down
6.11956e-07	-0.488275	0.664	0.806	0.0128223	Cited4	Nudt4+ PC	S15_vs_S1	Down
5.88567e-12	-0.495917	0.248	0.648	1.23322e-07	Slc1a2	Nudt4+ PC	S15_vs_S1	Down
2.16954e-11	-0.506952	0.315	0.731	4.54584e-07	Sparcl1	Nudt4+ PC	S15_vs_S1	Down
1.22094e-09	-0.518229	0.785	0.917	2.55824e-05	Mal	Nudt4+ PC	S15_vs_S1	Down
1.20134e-10	-0.532486	0.309	0.676	2.51717e-06	Cox8b	Nudt4+ PC	S15_vs_S1	Down
2.62288e-12	-0.545984	0.55	0.861	5.49571e-08	Strbp	Nudt4+ PC	S15_vs_S1	Down
3.93545e-10	-0.548432	0.523	0.815	8.24595e-06	Nrep	Nudt4+ PC	S15_vs_S1	Down
2.52395e-08	-0.550723	0.396	0.713	0.000528842	Aspscr1	Nudt4+ PC	S15_vs_S1	Down
7.05114e-13	-0.562455	0.893	0.972	1.47742e-08	Slc12a2	Nudt4+ PC	S15_vs_S1	Down
2.58085e-14	-0.563624	0.107	0.528	5.40766e-10	Stmn3	Nudt4+ PC	S15_vs_S1	Down
5.59606e-08	-0.566266	0.255	0.565	0.00117254	Gas2	Nudt4+ PC	S15_vs_S1	Down
2.16096e-09	-0.573744	0.987	1	4.52787e-05	Ptgds	Nudt4+ PC	S15_vs_S1	Down
1.43935e-08	-0.5744	0.779	0.935	0.000301587	Scd1	Nudt4+ PC	S15_vs_S1	Down
1.19113e-08	-0.579036	0.45	0.759	0.000249578	Atp1b1	Nudt4+ PC	S15_vs_S1	Down
1.39298e-17	-0.677549	0.926	1	2.91871e-13	Isyna1	Nudt4+ PC	S15_vs_S1	Down
5.53924e-11	-0.683815	0.336	0.731	1.16064e-06	Trak2	Nudt4+ PC	S15_vs_S1	Down
9.30682e-20	-0.808559	0.282	0.815	1.95006e-15	Itih5	Nudt4+ PC	S15_vs_S1	Down
1.02409e-06	-0.828215	1	1	0.0214578	Gm42418	Nudt4+ PC	S15_vs_S1	Down
1.0091e-15	-0.837827	0.839	0.972	2.11437e-11	Gsta4	Nudt4+ PC	S15_vs_S1	Down
2.96168e-16	-0.94323	0.57	0.935	6.2056e-12	Dct	Nudt4+ PC	S15_vs_S1	Down
8.2671e-32	-0.979151	0.987	1	1.7322e-27	Sparc	Nudt4+ PC	S15_vs_S1	Down
4.77713e-10	-1.024	0.577	0.833	1.00095e-05	Atp1a2	Nudt4+ PC	S15_vs_S1	Down
1.29107e-33	-1.07615	0.987	1	2.70517e-29	Gsn	Nudt4+ PC	S15_vs_S1	Down
2.43787e-30	1.52097	0.617	0	5.10807e-26	Rack1	Nudt4+ PC	S15_vs_S2	Up
8.62609e-18	1.43126	0.839	0.471	1.80742e-13	Ifitm1	Nudt4+ PC	S15_vs_S2	Up
1.0619e-28	1.38551	0.591	0	2.22499e-24	Elob	Nudt4+ PC	S15_vs_S2	Up
9.85286e-16	1.2647	0.899	0.742	2.06447e-11	Fos	Nudt4+ PC	S15_vs_S2	Up
6.96051e-08	1.11151	0.47	0.2	0.00145844	Atf3	Nudt4+ PC	S15_vs_S2	Up
2.55331e-26	1.09029	0.55	0	5.34995e-22	Sem1	Nudt4+ PC	S15_vs_S2	Up
1.62338e-14	1.06404	0.691	0.284	3.40146e-10	Socs3	Nudt4+ PC	S15_vs_S2	Up
2.55336e-26	1.01426	0.55	0	5.35006e-22	Cavin3	Nudt4+ PC	S15_vs_S2	Up
5.25465e-12	1.0072	0.866	0.677	1.10101e-07	Junb	Nudt4+ PC	S15_vs_S2	Up
3.66192e-25	0.959563	0.53	0	7.67282e-21	AC154683.1	Nudt4+ PC	S15_vs_S2	Up
2.51887e-08	0.908131	0.765	0.574	0.000527779	Hspa1a	Nudt4+ PC	S15_vs_S2	Up
8.79687e-25	0.895608	0.523	0	1.84321e-20	2900097C17Rik	Nudt4+ PC	S15_vs_S2	Up
8.79687e-25	0.889377	0.523	0	1.84321e-20	Tceal9	Nudt4+ PC	S15_vs_S2	Up
4.42356e-12	0.884553	0.906	0.748	9.26869e-08	Jun	Nudt4+ PC	S15_vs_S2	Up
2.09488e-15	0.850583	0.946	0.858	4.3894e-11	Hspa5	Nudt4+ PC	S15_vs_S2	Up
3.70546e-22	0.844005	0.946	0.877	7.76404e-18	Calr	Nudt4+ PC	S15_vs_S2	Up
2.55336e-26	0.830043	0.55	0	5.35006e-22	Trir	Nudt4+ PC	S15_vs_S2	Up
1.50526e-22	0.814516	0.483	0	3.15396e-18	Afdn	Nudt4+ PC	S15_vs_S2	Up
4.99224e-24	0.798786	0.51	0	1.04602e-19	Cops9	Nudt4+ PC	S15_vs_S2	Up
4.53085e-10	0.796165	0.826	0.626	9.49349e-06	Egr1	Nudt4+ PC	S15_vs_S2	Up
4.20443e-31	0.79116	0.987	0.955	8.80954e-27	Myl6	Nudt4+ PC	S15_vs_S2	Up
1.17944e-23	0.775243	0.503	0	2.47129e-19	Retreg1	Nudt4+ PC	S15_vs_S2	Up
3.47994e-22	0.753971	0.477	0	7.29152e-18	Atp5o.1	Nudt4+ PC	S15_vs_S2	Up
4.16519e-21	0.741903	0.456	0	8.72732e-17	Rex1bd	Nudt4+ PC	S15_vs_S2	Up
6.63969e-18	0.731857	0.993	0.974	1.39122e-13	Hsp90aa1	Nudt4+ PC	S15_vs_S2	Up
8.65679e-15	0.726103	0.805	0.548	1.81386e-10	Manf	Nudt4+ PC	S15_vs_S2	Up
1.83049e-21	0.7248	0.463	0	3.83543e-17	Cavin1	Nudt4+ PC	S15_vs_S2	Up
6.19264e-09	0.722236	0.678	0.374	0.000129754	Hspa1b	Nudt4+ PC	S15_vs_S2	Up
1.05942e-08	0.696574	0.779	0.542	0.00022198	Ier3	Nudt4+ PC	S15_vs_S2	Up
4.10406e-18	0.695583	1	0.942	8.59924e-14	Hsp90b1	Nudt4+ PC	S15_vs_S2	Up
4.16519e-21	0.682801	0.456	0	8.72732e-17	Snu13	Nudt4+ PC	S15_vs_S2	Up
1.64299e-20	0.682767	0.913	0.658	3.44255e-16	Pdia3	Nudt4+ PC	S15_vs_S2	Up
1.04161e-15	0.681467	0.987	0.987	2.18249e-11	Ubc	Nudt4+ PC	S15_vs_S2	Up
7.04206e-14	0.674671	0.785	0.471	1.47552e-09	Ang	Nudt4+ PC	S15_vs_S2	Up
1.01958e-08	0.672461	0.799	0.561	0.000213632	Zfp36	Nudt4+ PC	S15_vs_S2	Up
5.40908e-08	0.667731	0.423	0.155	0.00113336	Sncg	Nudt4+ PC	S15_vs_S2	Up
8.80704e-09	0.664182	0.758	0.561	0.000184534	Fosb	Nudt4+ PC	S15_vs_S2	Up
2.44815e-17	0.662228	0.973	0.89	5.1296e-13	Rnase4	Nudt4+ PC	S15_vs_S2	Up
6.47605e-23	0.658895	0.49	0	1.35693e-18	Eloc	Nudt4+ PC	S15_vs_S2	Up
5.70793e-12	0.653452	0.268	0	1.19598e-07	Cebpd	Nudt4+ PC	S15_vs_S2	Up
1.83049e-21	0.638912	0.463	0	3.83543e-17	Mindy2	Nudt4+ PC	S15_vs_S2	Up
1.15622e-13	0.628387	0.893	0.794	2.42263e-09	Pdia6	Nudt4+ PC	S15_vs_S2	Up
6.629e-13	0.626118	0.98	0.89	1.38897e-08	Cp	Nudt4+ PC	S15_vs_S2	Up
1.83046e-21	0.614108	0.463	0	3.83536e-17	Mesd	Nudt4+ PC	S15_vs_S2	Up
6.84183e-11	0.599836	0.617	0.297	1.43357e-06	Klf6	Nudt4+ PC	S15_vs_S2	Up
9.41439e-12	0.592258	0.987	0.987	1.9726e-07	Jund	Nudt4+ PC	S15_vs_S2	Up
1.04041e-08	0.584903	0.872	0.697	0.000217998	Btg2	Nudt4+ PC	S15_vs_S2	Up
1.87938e-20	0.582803	1	0.994	3.93786e-16	Hspa8	Nudt4+ PC	S15_vs_S2	Up
2.901e-18	0.568072	0.973	0.884	6.07847e-14	Rpl15	Nudt4+ PC	S15_vs_S2	Up
6.91971e-14	0.56525	0.987	0.961	1.44989e-09	Ifitm3	Nudt4+ PC	S15_vs_S2	Up
6.0367e-08	0.562776	0.805	0.574	0.00126487	Slc7a2	Nudt4+ PC	S15_vs_S2	Up
1.83049e-21	0.557656	0.463	0	3.83543e-17	AC149090.1	Nudt4+ PC	S15_vs_S2	Up
9.63075e-08	0.551504	0.644	0.348	0.00201793	Cyr61	Nudt4+ PC	S15_vs_S2	Up
2.51506e-12	0.55081	0.671	0.335	5.2698e-08	Sorbs1	Nudt4+ PC	S15_vs_S2	Up
4.16519e-21	0.541537	0.456	0	8.72732e-17	Vps28	Nudt4+ PC	S15_vs_S2	Up
1.1704e-17	0.53989	0.389	0	2.45235e-13	Rtraf	Nudt4+ PC	S15_vs_S2	Up
2.51977e-17	0.539819	0.383	0	5.27968e-13	Nsmce3	Nudt4+ PC	S15_vs_S2	Up
1.7488e-13	0.538072	0.966	0.871	3.66426e-09	Jam3	Nudt4+ PC	S15_vs_S2	Up
2.93163e-12	0.537547	0.993	0.968	6.14265e-08	Cald1	Nudt4+ PC	S15_vs_S2	Up
2.48858e-18	0.530125	0.403	0	5.21432e-14	Mettl26	Nudt4+ PC	S15_vs_S2	Up
2.71221e-10	0.528272	0.919	0.884	5.6829e-06	Slc38a2	Nudt4+ PC	S15_vs_S2	Up
1.1391e-18	0.521383	0.409	0	2.38675e-14	Bex3	Nudt4+ PC	S15_vs_S2	Up
5.43731e-09	0.506964	0.262	0.026	0.000113928	Kcnk2	Nudt4+ PC	S15_vs_S2	Up
6.72791e-10	0.506722	0.987	1	1.4097e-05	Hspb1	Nudt4+ PC	S15_vs_S2	Up
1.69266e-10	0.504798	0.235	0	3.54662e-06	Cavin2	Nudt4+ PC	S15_vs_S2	Up
1.03739e-07	0.498258	0.785	0.568	0.00217364	Tsc22d1	Nudt4+ PC	S15_vs_S2	Up
2.2991e-20	0.491719	1	0.974	4.8173e-16	Ptma	Nudt4+ PC	S15_vs_S2	Up
1.26508e-06	0.491699	0.926	0.903	0.0265071	Tmem176b	Nudt4+ PC	S15_vs_S2	Up
5.39881e-17	0.490386	0.376	0	1.13121e-12	Ndufaf8	Nudt4+ PC	S15_vs_S2	Up
8.57021e-08	0.483057	0.852	0.774	0.00179572	Ckb	Nudt4+ PC	S15_vs_S2	Up
5.95747e-08	0.481027	0.826	0.619	0.00124827	Cebpb	Nudt4+ PC	S15_vs_S2	Up
3.51957e-13	0.47962	0.295	0	7.37455e-09	Eppk1	Nudt4+ PC	S15_vs_S2	Up
5.41008e-18	0.47296	0.396	0	1.13357e-13	Nsd3	Nudt4+ PC	S15_vs_S2	Up
4.16278e-14	0.471641	0.315	0	8.72227e-10	Rflnb	Nudt4+ PC	S15_vs_S2	Up
5.161e-16	0.47136	0.356	0	1.08138e-11	Nop53	Nudt4+ PC	S15_vs_S2	Up
5.161e-16	0.470402	0.356	0	1.08138e-11	Kmt5a	Nudt4+ PC	S15_vs_S2	Up
2.44325e-16	0.462671	0.362	0	5.11935e-12	Spaar	Nudt4+ PC	S15_vs_S2	Up
3.86934e-10	0.457391	0.832	0.587	8.10744e-06	H2-K1	Nudt4+ PC	S15_vs_S2	Up
1.15123e-16	0.447902	0.369	0	2.41217e-12	Mcrip1	Nudt4+ PC	S15_vs_S2	Up
1.66586e-10	0.446655	0.369	0.084	3.49048e-06	Bmp6	Nudt4+ PC	S15_vs_S2	Up
5.41008e-18	0.44536	0.396	0	1.13357e-13	Cenpx	Nudt4+ PC	S15_vs_S2	Up
4.73095e-15	0.441463	0.336	0	9.91276e-11	Mia2	Nudt4+ PC	S15_vs_S2	Up
7.20967e-11	0.435389	0.919	0.761	1.51064e-06	Spcs2	Nudt4+ PC	S15_vs_S2	Up
1.08511e-15	0.433607	0.349	0	2.27364e-11	Ss18l2	Nudt4+ PC	S15_vs_S2	Up
2.53654e-09	0.433345	0.933	0.8	5.3148e-05	Cdkn1a	Nudt4+ PC	S15_vs_S2	Up
5.161e-16	0.432715	0.356	0	1.08138e-11	Fmc1	Nudt4+ PC	S15_vs_S2	Up
8.59865e-19	0.430418	1	0.974	1.80168e-14	Rps24	Nudt4+ PC	S15_vs_S2	Up
1.76475e-10	0.427187	0.369	0.077	3.69768e-06	S100a9	Nudt4+ PC	S15_vs_S2	Up
2.58316e-10	0.418067	0.919	0.865	5.4125e-06	Fkbp2	Nudt4+ PC	S15_vs_S2	Up
3.0975e-08	0.412739	0.919	0.839	0.000649019	H2-D1	Nudt4+ PC	S15_vs_S2	Up
4.16278e-14	0.411999	0.315	0	8.72227e-10	Hdgfl3	Nudt4+ PC	S15_vs_S2	Up
4.73095e-15	0.411539	0.336	0	9.91276e-11	Retreg2	Nudt4+ PC	S15_vs_S2	Up
2.38024e-11	0.411059	0.691	0.394	4.98731e-07	Arl6ip5	Nudt4+ PC	S15_vs_S2	Up
1.63252e-20	0.408778	1	0.994	3.42063e-16	Eif1	Nudt4+ PC	S15_vs_S2	Up
6.86775e-07	0.404459	0.792	0.626	0.01439	Hnrnpu	Nudt4+ PC	S15_vs_S2	Up
2.50468e-18	0.398479	1	0.994	5.24806e-14	Ubb	Nudt4+ PC	S15_vs_S2	Up
1.03769e-07	0.395422	0.926	0.877	0.00217428	Atox1	Nudt4+ PC	S15_vs_S2	Up
5.161e-16	0.395148	0.356	0	1.08138e-11	Hpf1	Nudt4+ PC	S15_vs_S2	Up
1.43326e-09	0.392927	0.866	0.606	3.00312e-05	Pdpn	Nudt4+ PC	S15_vs_S2	Up
1.0851e-15	0.384882	0.349	0	2.2736e-11	Hikeshi	Nudt4+ PC	S15_vs_S2	Up
1.72505e-19	0.384755	1	1	3.61449e-15	Ftl1	Nudt4+ PC	S15_vs_S2	Up
1.73521e-13	0.382015	0.302	0	3.63578e-09	Mosmo	Nudt4+ PC	S15_vs_S2	Up
4.68692e-08	0.380034	0.966	0.923	0.00098205	Ahcyl2	Nudt4+ PC	S15_vs_S2	Up
1.21492e-07	0.377363	0.49	0.245	0.00254562	Pgk1	Nudt4+ PC	S15_vs_S2	Up
6.26513e-09	0.371678	0.913	0.845	0.000131273	Uba52	Nudt4+ PC	S15_vs_S2	Up
1.71733e-08	0.370911	0.53	0.252	0.000359831	Sdf2l1	Nudt4+ PC	S15_vs_S2	Up
1.44294e-08	0.369322	0.839	0.697	0.00030234	Hsph1	Nudt4+ PC	S15_vs_S2	Up
3.08157e-07	0.368777	0.49	0.271	0.00645682	Creld2	Nudt4+ PC	S15_vs_S2	Up
2.01755e-06	0.36755	0.906	0.806	0.0422737	Pnrc1	Nudt4+ PC	S15_vs_S2	Up
6.99411e-13	0.364608	0.973	0.948	1.46548e-08	Rps13	Nudt4+ PC	S15_vs_S2	Up
4.16278e-14	0.360149	0.315	0	8.72227e-10	Erbin	Nudt4+ PC	S15_vs_S2	Up
3.41869e-07	0.354509	0.859	0.703	0.00716318	Hsd17b11	Nudt4+ PC	S15_vs_S2	Up
2.27095e-15	0.352271	0.342	0	4.75832e-11	Naxd	Nudt4+ PC	S15_vs_S2	Up
1.73521e-13	0.350227	0.302	0	3.63578e-09	Mrpl58	Nudt4+ PC	S15_vs_S2	Up
1.3102e-13	0.347606	1	1	2.74526e-09	Actb	Nudt4+ PC	S15_vs_S2	Up
1.98645e-13	0.346996	0.987	0.968	4.16221e-09	Rpsa	Nudt4+ PC	S15_vs_S2	Up
5.48249e-09	0.346779	0.946	0.897	0.000114875	H2afz	Nudt4+ PC	S15_vs_S2	Up
1.30174e-07	0.346199	0.953	0.948	0.00272753	Dnajc3	Nudt4+ PC	S15_vs_S2	Up
8.17439e-10	0.344917	0.477	0.155	1.71278e-05	Lnpep	Nudt4+ PC	S15_vs_S2	Up
2.41347e-08	0.344784	0.966	0.897	0.000505694	Rsrp1	Nudt4+ PC	S15_vs_S2	Up
1.13351e-11	0.343324	0.262	0	2.37504e-07	CT025619.1	Nudt4+ PC	S15_vs_S2	Up
3.92287e-07	0.337047	0.154	0	0.00821958	Lypd5	Nudt4+ PC	S15_vs_S2	Up
5.55236e-09	0.336107	0.899	0.832	0.000116339	Pomp	Nudt4+ PC	S15_vs_S2	Up
2.17108e-09	0.334724	0.993	0.955	4.54907e-05	Hnrnpa2b1	Nudt4+ PC	S15_vs_S2	Up
2.17902e-13	0.330417	0.98	0.968	4.56569e-09	Rplp0	Nudt4+ PC	S15_vs_S2	Up
5.83729e-08	0.330346	0.926	0.865	0.00122309	Map1lc3b	Nudt4+ PC	S15_vs_S2	Up
2.86236e-12	0.324294	0.275	0	5.9975e-08	Rtl8a	Nudt4+ PC	S15_vs_S2	Up
3.51951e-13	0.322493	0.295	0	7.37444e-09	Nbdy	Nudt4+ PC	S15_vs_S2	Up
1.42942e-12	0.319265	0.282	0	2.99507e-08	Smim26	Nudt4+ PC	S15_vs_S2	Up
7.51826e-08	0.319104	0.946	0.89	0.0015753	Sec61g	Nudt4+ PC	S15_vs_S2	Up
1.35091e-06	0.316323	0.758	0.639	0.0283056	Oxr1	Nudt4+ PC	S15_vs_S2	Up
5.70793e-12	0.316224	0.268	0	1.19598e-07	Ptpa	Nudt4+ PC	S15_vs_S2	Up
1.20131e-10	0.311574	0.416	0.097	2.51711e-06	Aaed1	Nudt4+ PC	S15_vs_S2	Up
3.29453e-10	0.310109	0.228	0	6.90303e-06	Paxx	Nudt4+ PC	S15_vs_S2	Up
2.24172e-11	0.307975	0.255	0	4.69707e-07	Washc2	Nudt4+ PC	S15_vs_S2	Up
1.42942e-12	0.307547	0.282	0	2.99507e-08	Jpt1	Nudt4+ PC	S15_vs_S2	Up
3.94617e-08	0.30691	0.94	0.923	0.000826841	Srp9	Nudt4+ PC	S15_vs_S2	Up
4.41556e-11	0.301505	0.248	0	9.25192e-07	Igip	Nudt4+ PC	S15_vs_S2	Up
6.45505e-07	0.299719	0.658	0.419	0.0135253	Stk38l	Nudt4+ PC	S15_vs_S2	Up
1.4294e-12	0.299089	0.282	0	2.99503e-08	Jcad	Nudt4+ PC	S15_vs_S2	Up
3.29453e-10	0.298365	0.228	0	6.90303e-06	Rflna	Nudt4+ PC	S15_vs_S2	Up
1.27641e-07	0.298229	1	0.994	0.00267446	Hsp90ab1	Nudt4+ PC	S15_vs_S2	Up
2.24175e-11	0.298152	0.255	0	4.69714e-07	Naxe	Nudt4+ PC	S15_vs_S2	Up
7.1081e-13	0.297426	0.289	0	1.48936e-08	Smim27	Nudt4+ PC	S15_vs_S2	Up
5.70793e-12	0.296188	0.268	0	1.19598e-07	Atn1	Nudt4+ PC	S15_vs_S2	Up
5.70793e-12	0.295572	0.268	0	1.19598e-07	Cop1	Nudt4+ PC	S15_vs_S2	Up
1.69266e-10	0.295215	0.235	0	3.54662e-06	Washc3	Nudt4+ PC	S15_vs_S2	Up
1.25715e-06	0.294384	0.725	0.516	0.0263412	Xbp1	Nudt4+ PC	S15_vs_S2	Up
3.91386e-07	0.286558	0.926	0.826	0.00820071	Oat	Nudt4+ PC	S15_vs_S2	Up
1.69266e-10	0.286427	0.235	0	3.54662e-06	Kmt5b	Nudt4+ PC	S15_vs_S2	Up
1.81978e-09	0.28493	0.987	0.987	3.81299e-05	Rpl10	Nudt4+ PC	S15_vs_S2	Up
5.70793e-12	0.283853	0.268	0	1.19598e-07	Gm17018	Nudt4+ PC	S15_vs_S2	Up
1.38988e-06	0.280824	0.96	0.929	0.0291222	Cystm1	Nudt4+ PC	S15_vs_S2	Up
2.34913e-07	0.280598	0.98	0.968	0.00492214	Rabac1	Nudt4+ PC	S15_vs_S2	Up
2.26599e-07	0.276435	0.98	0.929	0.00474792	Rhoa	Nudt4+ PC	S15_vs_S2	Up
1.42942e-12	0.275826	0.282	0	2.99507e-08	Ftl1-ps1	Nudt4+ PC	S15_vs_S2	Up
1.87161e-09	0.27385	0.993	0.968	3.92158e-05	Chchd2	Nudt4+ PC	S15_vs_S2	Up
2.8624e-12	0.271532	0.275	0	5.99759e-08	Ppp4r3b	Nudt4+ PC	S15_vs_S2	Up
1.89231e-06	0.264283	0.933	0.865	0.0396495	Nedd8	Nudt4+ PC	S15_vs_S2	Up
3.64886e-07	0.260129	0.993	0.994	0.00764545	Rbp1	Nudt4+ PC	S15_vs_S2	Up
9.23307e-09	0.259863	1	1	0.000193461	Nudt4	Nudt4+ PC	S15_vs_S2	Up
6.38758e-10	0.257602	0.221	0	1.33839e-05	CAAA01118383.1	Nudt4+ PC	S15_vs_S2	Up
2.37002e-06	0.253171	0.181	0.019	0.0496589	Pde10a	Nudt4+ PC	S15_vs_S2	Up
3.29453e-10	0.251738	0.228	0	6.90303e-06	Ppp4r3a	Nudt4+ PC	S15_vs_S2	Up
1.28562e-08	-0.252828	0.188	0.497	0.000269375	1110001J03Rik	Nudt4+ PC	S15_vs_S2	Down
8.32792e-08	-0.254812	0.221	0.542	0.00174495	Gm561	Nudt4+ PC	S15_vs_S2	Down
9.70199e-08	-0.258441	0.201	0.51	0.00203286	2210013O21Rik	Nudt4+ PC	S15_vs_S2	Down
3.58912e-08	-0.260655	1	1	0.000752029	Actn1	Nudt4+ PC	S15_vs_S2	Down
2.58905e-08	-0.262181	0.181	0.503	0.000542483	Cxx1a	Nudt4+ PC	S15_vs_S2	Down
1.98923e-06	-0.263082	0.174	0.439	0.0416804	Atn1.1	Nudt4+ PC	S15_vs_S2	Down
5.0923e-07	-0.266158	0.114	0.361	0.0106699	D15Ertd621e	Nudt4+ PC	S15_vs_S2	Down
9.71494e-08	-0.271178	0.866	0.968	0.00203557	Nfic	Nudt4+ PC	S15_vs_S2	Down
2.11168e-09	-0.271353	1	1	4.42459e-05	mt-Nd2	Nudt4+ PC	S15_vs_S2	Down
2.84405e-10	-0.271667	0.054	0.342	5.95914e-06	Gpr37	Nudt4+ PC	S15_vs_S2	Down
1.35598e-08	-0.273861	0.074	0.335	0.000284119	Cacna1e	Nudt4+ PC	S15_vs_S2	Down
7.24903e-07	-0.274794	0.416	0.665	0.0151889	Ppp2cb	Nudt4+ PC	S15_vs_S2	Down
1.14354e-08	-0.27685	0.188	0.51	0.000239606	Apoa1bp	Nudt4+ PC	S15_vs_S2	Down
6.85288e-10	-0.281072	0.282	0.71	1.43588e-05	Nhp2l1	Nudt4+ PC	S15_vs_S2	Down
3.95777e-08	-0.282488	0.268	0.632	0.000829271	Mesdc2	Nudt4+ PC	S15_vs_S2	Down
4.01135e-10	-0.289261	0.067	0.361	8.40499e-06	Prr7	Nudt4+ PC	S15_vs_S2	Down
7.94671e-07	-0.289904	0.255	0.542	0.0166508	Ctage5	Nudt4+ PC	S15_vs_S2	Down
1.22049e-06	-0.29089	0.946	0.974	0.0255729	mt-Nd4l	Nudt4+ PC	S15_vs_S2	Down
2.29207e-10	-0.302094	0.128	0.471	4.80258e-06	Cml1	Nudt4+ PC	S15_vs_S2	Down
1.30608e-06	-0.307865	0.228	0.497	0.0273663	Zfos1	Nudt4+ PC	S15_vs_S2	Down
2.23245e-08	-0.312691	0.181	0.497	0.000467765	Ppp2r4	Nudt4+ PC	S15_vs_S2	Down
5.69923e-07	-0.315539	0.879	0.929	0.0119416	Megf9	Nudt4+ PC	S15_vs_S2	Down
7.5838e-10	-0.317455	0.282	0.71	1.58903e-05	2700060E02Rik	Nudt4+ PC	S15_vs_S2	Down
1.26538e-06	-0.317478	0.215	0.458	0.0265135	Fxyd1	Nudt4+ PC	S15_vs_S2	Down
3.87261e-11	-0.317571	0.081	0.4	8.11429e-07	Prkrir	Nudt4+ PC	S15_vs_S2	Down
1.6677e-11	-0.319283	0.228	0.645	3.49433e-07	1810043H04Rik	Nudt4+ PC	S15_vs_S2	Down
2.21578e-08	-0.320201	0.282	0.587	0.000464273	Plce1	Nudt4+ PC	S15_vs_S2	Down
1.09541e-07	-0.321251	0.154	0.432	0.00229522	Fam101a	Nudt4+ PC	S15_vs_S2	Down
6.48502e-10	-0.322291	0.04	0.31	1.35881e-05	Plppr4	Nudt4+ PC	S15_vs_S2	Down
6.05264e-08	-0.322419	0.134	0.406	0.00126821	Zswim6	Nudt4+ PC	S15_vs_S2	Down
6.30589e-07	-0.330006	0.718	0.884	0.0132127	Slc2a1	Nudt4+ PC	S15_vs_S2	Down
2.7101e-09	-0.333273	0.262	0.594	5.67846e-05	Hdgfrp3	Nudt4+ PC	S15_vs_S2	Down
1.44522e-08	-0.342331	0.322	0.645	0.000302817	Ppp2r2c	Nudt4+ PC	S15_vs_S2	Down
5.03249e-08	-0.345455	0.584	0.794	0.00105446	Ucp2	Nudt4+ PC	S15_vs_S2	Down
3.26432e-08	-0.346516	0.436	0.723	0.000683973	Rbm3	Nudt4+ PC	S15_vs_S2	Down
1.3586e-08	-0.347202	0.275	0.587	0.000284667	Stra13	Nudt4+ PC	S15_vs_S2	Down
2.73382e-08	-0.348493	0.154	0.452	0.000572817	Rfwd2	Nudt4+ PC	S15_vs_S2	Down
2.8408e-07	-0.349648	0.94	0.961	0.00595233	Tns1	Nudt4+ PC	S15_vs_S2	Down
1.40657e-08	-0.353164	0.141	0.419	0.000294718	Ccnd2	Nudt4+ PC	S15_vs_S2	Down
1.81985e-12	-0.359402	0.255	0.684	3.81312e-08	Sept2	Nudt4+ PC	S15_vs_S2	Down
4.87575e-10	-0.362218	0.268	0.652	1.02162e-05	Ngfrap1	Nudt4+ PC	S15_vs_S2	Down
1.68023e-10	-0.36504	0.195	0.568	3.52059e-06	Deb1	Nudt4+ PC	S15_vs_S2	Down
4.59503e-11	-0.365065	1	1	9.62796e-07	S100b	Nudt4+ PC	S15_vs_S2	Down
7.30175e-11	-0.365303	0.987	1	1.52994e-06	mt-Nd3	Nudt4+ PC	S15_vs_S2	Down
1.60406e-11	-0.367058	0.295	0.71	3.36099e-07	Gltscr2	Nudt4+ PC	S15_vs_S2	Down
1.31969e-09	-0.371718	0.107	0.406	2.76515e-05	Stmn3	Nudt4+ PC	S15_vs_S2	Down
2.51615e-09	-0.377501	0.154	0.465	5.27209e-05	Hrsp12	Nudt4+ PC	S15_vs_S2	Down
6.57758e-11	-0.386673	0.289	0.69	1.3782e-06	Tceb1	Nudt4+ PC	S15_vs_S2	Down
1.66661e-10	-0.387644	0.893	0.948	3.49206e-06	Efhd1	Nudt4+ PC	S15_vs_S2	Down
3.06285e-13	-0.390005	0.342	0.858	6.41759e-09	2310036O22Rik	Nudt4+ PC	S15_vs_S2	Down
1.14541e-12	-0.391834	0.282	0.742	2.39997e-08	Tonsl	Nudt4+ PC	S15_vs_S2	Down
2.21296e-08	-0.395937	0.315	0.639	0.000463682	Sparcl1	Nudt4+ PC	S15_vs_S2	Down
1.76779e-11	-0.398057	0.248	0.671	3.70405e-07	0610011F06Rik	Nudt4+ PC	S15_vs_S2	Down
3.34312e-12	-0.399886	0.154	0.535	7.00483e-08	Smek2	Nudt4+ PC	S15_vs_S2	Down
5.9828e-10	-0.402178	0.067	0.348	1.25358e-05	Rspo3	Nudt4+ PC	S15_vs_S2	Down
7.21433e-11	-0.407959	0.886	0.948	1.51162e-06	Chpt1	Nudt4+ PC	S15_vs_S2	Down
2.56939e-09	-0.41136	0.785	0.897	5.38365e-05	Mal	Nudt4+ PC	S15_vs_S2	Down
5.85137e-10	-0.412124	0.161	0.49	1.22604e-05	Cgnl1	Nudt4+ PC	S15_vs_S2	Down
1.58126e-08	-0.422077	0.832	0.89	0.000331322	Amd1	Nudt4+ PC	S15_vs_S2	Down
1.11007e-12	-0.423175	0.101	0.465	2.32594e-08	Dbp	Nudt4+ PC	S15_vs_S2	Down
2.2385e-07	-0.426407	0.651	0.871	0.00469034	Gas1	Nudt4+ PC	S15_vs_S2	Down
2.68664e-08	-0.426835	0.235	0.51	0.000562932	Dclk1	Nudt4+ PC	S15_vs_S2	Down
2.18827e-10	-0.430626	0.899	0.942	4.58509e-06	Nfe2l1	Nudt4+ PC	S15_vs_S2	Down
8.64928e-12	-0.430802	0.228	0.632	1.81228e-07	BC029214	Nudt4+ PC	S15_vs_S2	Down
1.64413e-12	-0.432124	0.282	0.677	3.44494e-08	Itih5	Nudt4+ PC	S15_vs_S2	Down
1.09035e-12	-0.452243	0.718	0.897	2.2846e-08	Nmt1	Nudt4+ PC	S15_vs_S2	Down
1.29566e-13	-0.461829	0.94	0.987	2.71481e-09	Rpl13a	Nudt4+ PC	S15_vs_S2	Down
1.03934e-15	-0.464593	0.181	0.658	2.17773e-11	Emp3	Nudt4+ PC	S15_vs_S2	Down
2.88573e-10	-0.46907	0.403	0.71	6.04648e-06	Tprkb	Nudt4+ PC	S15_vs_S2	Down
4.04702e-12	-0.473655	0.342	0.871	8.47972e-08	Shfm1	Nudt4+ PC	S15_vs_S2	Down
7.61389e-12	-0.474707	0.852	0.968	1.59534e-07	Hhatl	Nudt4+ PC	S15_vs_S2	Down
1.53986e-11	-0.476971	0.698	0.884	3.22648e-07	Hif1a	Nudt4+ PC	S15_vs_S2	Down
4.30851e-14	-0.480899	0.987	0.987	9.02763e-10	Ptn	Nudt4+ PC	S15_vs_S2	Down
1.7625e-15	-0.481098	0.107	0.523	3.69296e-11	Ccdc53	Nudt4+ PC	S15_vs_S2	Down
4.84078e-14	-0.484871	0.322	0.8	1.01429e-09	2810428I15Rik	Nudt4+ PC	S15_vs_S2	Down
1.58075e-06	-0.485066	0.577	0.748	0.0331215	AY036118	Nudt4+ PC	S15_vs_S2	Down
1.4437e-14	-0.490154	0.349	0.852	3.02498e-10	Vimp	Nudt4+ PC	S15_vs_S2	Down
6.73536e-15	-0.494214	0.322	0.839	1.41126e-10	Myeov2	Nudt4+ PC	S15_vs_S2	Down
2.26224e-07	-0.499784	0.45	0.729	0.00474006	Xist	Nudt4+ PC	S15_vs_S2	Down
4.68175e-15	-0.502641	0.322	0.813	9.80966e-11	Wbp5	Nudt4+ PC	S15_vs_S2	Down
1.34108e-10	-0.503029	0.503	0.755	2.80997e-06	Srebf1	Nudt4+ PC	S15_vs_S2	Down
7.9129e-08	-0.507853	0.255	0.523	0.00165799	Gas2	Nudt4+ PC	S15_vs_S2	Down
2.27695e-15	-0.512589	0.315	0.813	4.77089e-11	Atp5o	Nudt4+ PC	S15_vs_S2	Down
1.58218e-10	-0.51487	0.55	0.8	3.31514e-06	Strbp	Nudt4+ PC	S15_vs_S2	Down
1.60781e-15	-0.525278	0.248	0.71	3.36885e-11	Setd8	Nudt4+ PC	S15_vs_S2	Down
9.82879e-13	-0.525331	0.369	0.91	2.05943e-08	Tceb2	Nudt4+ PC	S15_vs_S2	Down
2.51861e-17	-0.530283	0.315	0.897	5.27725e-13	Mllt4	Nudt4+ PC	S15_vs_S2	Down
5.41516e-15	-0.531536	0.248	0.697	1.13464e-10	Fam63b	Nudt4+ PC	S15_vs_S2	Down
7.36904e-18	-0.531711	0.141	0.606	1.54404e-13	9430020K01Rik	Nudt4+ PC	S15_vs_S2	Down
5.08325e-12	-0.540067	0.309	0.665	1.06509e-07	Cox8b	Nudt4+ PC	S15_vs_S2	Down
3.205e-11	-0.541807	0.523	0.794	6.71544e-07	Nrep	Nudt4+ PC	S15_vs_S2	Down
9.43108e-16	-0.555797	0.322	0.794	1.97609e-11	Ptrf	Nudt4+ PC	S15_vs_S2	Down
1.34124e-16	-0.565015	0.987	0.981	2.81029e-12	Sparc	Nudt4+ PC	S15_vs_S2	Down
1.04327e-08	-0.566223	0.664	0.806	0.000218596	Cited4	Nudt4+ PC	S15_vs_S2	Down
2.60478e-17	-0.579489	0.329	0.858	5.4578e-13	Fam134b	Nudt4+ PC	S15_vs_S2	Down
8.63634e-16	-0.585073	0.342	0.839	1.80957e-11	Prkcdbp	Nudt4+ PC	S15_vs_S2	Down
1.42773e-14	-0.594255	0.362	0.942	2.99152e-10	Gnb2l1	Nudt4+ PC	S15_vs_S2	Down
1.10395e-15	-0.597658	0.919	0.968	2.31311e-11	Scd2	Nudt4+ PC	S15_vs_S2	Down
2.00059e-15	-0.619659	0.926	0.981	4.19184e-11	Isyna1	Nudt4+ PC	S15_vs_S2	Down
6.08099e-11	-0.642743	0.987	1	1.27415e-06	Ptgds	Nudt4+ PC	S15_vs_S2	Down
2.08721e-14	-0.655485	0.779	0.929	4.37334e-10	Scd1	Nudt4+ PC	S15_vs_S2	Down
2.15305e-14	-0.658939	0.745	0.884	4.51129e-10	mt-Atp8	Nudt4+ PC	S15_vs_S2	Down
9.10781e-10	-0.667709	0.839	0.884	1.90836e-05	Gsta4	Nudt4+ PC	S15_vs_S2	Down
7.06947e-10	-0.67405	1	1	1.48127e-05	Gm42418	Nudt4+ PC	S15_vs_S2	Down
1.4726e-08	-0.704322	0.577	0.806	0.000308554	Atp1a2	Nudt4+ PC	S15_vs_S2	Down
1.34284e-13	-0.746634	0.57	0.877	2.81366e-09	Dct	Nudt4+ PC	S15_vs_S2	Down
3.08032e-23	-0.796163	0.987	0.994	6.4542e-19	Gsn	Nudt4+ PC	S15_vs_S2	Down
1.08283e-22	-0.811701	0.235	0.806	2.26885e-18	Fam101b	Nudt4+ PC	S15_vs_S2	Down
2.53823e-08	-0.822548	0.221	0.529	0.000531836	Coch	Nudt4+ PC	S15_vs_S2	Down
6.56374e-15	-0.828376	0.336	0.697	1.3753e-10	Trak2	Nudt4+ PC	S15_vs_S2	Down
1.71043e-39	1.52097	0.617	0	3.58387e-35	Rack1	Nudt4+ PC	S15_vs_S5	Up
1.99726e-37	1.38551	0.591	0	4.18486e-33	Elob	Nudt4+ PC	S15_vs_S5	Up
2.08584e-34	1.09029	0.55	0	4.37046e-30	Sem1	Nudt4+ PC	S15_vs_S5	Up
4.61312e-08	1.04928	0.47	0.222	0.000966586	Atf3	Nudt4+ PC	S15_vs_S5	Up
2.08588e-34	1.01426	0.55	0	4.37054e-30	Cavin3	Nudt4+ PC	S15_vs_S5	Up
6.20364e-33	0.959563	0.53	0	1.29985e-28	AC154683.1	Nudt4+ PC	S15_vs_S5	Up
1.89899e-32	0.895608	0.523	0	3.97896e-28	2900097C17Rik	Nudt4+ PC	S15_vs_S5	Up
1.89899e-32	0.889377	0.523	0	3.97896e-28	Tceal9	Nudt4+ PC	S15_vs_S5	Up
1.86273e-11	0.880906	0.899	0.801	3.90299e-07	Fos	Nudt4+ PC	S15_vs_S5	Up
6.89521e-18	0.863692	0.946	0.764	1.44475e-13	Hspa5	Nudt4+ PC	S15_vs_S5	Up
1.43994e-08	0.8617	0.839	0.583	0.00030171	Ifitm1	Nudt4+ PC	S15_vs_S5	Up
1.59908e-36	0.852457	0.987	0.88	3.35056e-32	Myl6	Nudt4+ PC	S15_vs_S5	Up
2.08588e-34	0.830043	0.55	0	4.37054e-30	Trir	Nudt4+ PC	S15_vs_S5	Up
1.3797e-29	0.814516	0.483	0	2.89089e-25	Afdn	Nudt4+ PC	S15_vs_S5	Up
1.74785e-31	0.798786	0.51	0	3.66226e-27	Cops9	Nudt4+ PC	S15_vs_S5	Up
5.25577e-31	0.775243	0.503	0	1.10124e-26	Retreg1	Nudt4+ PC	S15_vs_S5	Up
5.81045e-22	0.766048	0.946	0.833	1.21746e-17	Calr	Nudt4+ PC	S15_vs_S5	Up
4.05323e-29	0.753971	0.477	0	8.49272e-25	Atp5o.1	Nudt4+ PC	S15_vs_S5	Up
9.93014e-28	0.741903	0.456	0	2.08066e-23	Rex1bd	Nudt4+ PC	S15_vs_S5	Up
3.43852e-28	0.7248	0.463	0	7.20473e-24	Cavin1	Nudt4+ PC	S15_vs_S5	Up
1.52474e-11	0.722896	0.691	0.375	3.19479e-07	Socs3	Nudt4+ PC	S15_vs_S5	Up
4.473e-07	0.712158	0.765	0.588	0.00937227	Hspa1a	Nudt4+ PC	S15_vs_S5	Up
3.81475e-25	0.707092	0.671	0.157	7.99304e-21	Sorbs1	Nudt4+ PC	S15_vs_S5	Up
8.57741e-19	0.706246	0.893	0.657	1.79722e-14	Pdia6	Nudt4+ PC	S15_vs_S5	Up
9.76448e-17	0.703627	0.805	0.444	2.04595e-12	Manf	Nudt4+ PC	S15_vs_S5	Up
5.17637e-21	0.694216	1	0.894	1.0846e-16	Hsp90b1	Nudt4+ PC	S15_vs_S5	Up
9.93014e-28	0.682801	0.456	0	2.08066e-23	Snu13	Nudt4+ PC	S15_vs_S5	Up
1.86003e-28	0.676041	1	0.968	3.89733e-24	Hspa8	Nudt4+ PC	S15_vs_S5	Up
5.39167e-09	0.675585	0.906	0.792	0.000112972	Jun	Nudt4+ PC	S15_vs_S5	Up
5.31579e-18	0.668502	0.987	0.981	1.11382e-13	Hspb1	Nudt4+ PC	S15_vs_S5	Up
4.66933e-30	0.658895	0.49	0	9.78365e-26	Eloc	Nudt4+ PC	S15_vs_S5	Up
8.99343e-16	0.653452	0.268	0	1.88439e-11	Cebpd	Nudt4+ PC	S15_vs_S5	Up
3.43852e-28	0.638912	0.463	0	7.20473e-24	Mindy2	Nudt4+ PC	S15_vs_S5	Up
1.23985e-21	0.635015	0.913	0.56	2.59785e-17	Pdia3	Nudt4+ PC	S15_vs_S5	Up
3.1597e-15	0.619947	0.993	0.954	6.62052e-11	Hsp90aa1	Nudt4+ PC	S15_vs_S5	Up
3.43846e-28	0.614108	0.463	0	7.20461e-24	Mesd	Nudt4+ PC	S15_vs_S5	Up
4.08547e-08	0.601429	0.872	0.694	0.00085603	Btg2	Nudt4+ PC	S15_vs_S5	Up
1.44391e-11	0.558815	0.987	0.968	3.02543e-07	Jund	Nudt4+ PC	S15_vs_S5	Up
3.43852e-28	0.557656	0.463	0	7.20473e-24	AC149090.1	Nudt4+ PC	S15_vs_S5	Up
2.99873e-19	0.55725	0.973	0.838	6.28324e-15	Rpl15	Nudt4+ PC	S15_vs_S5	Up
6.13059e-15	0.553132	0.785	0.407	1.28454e-10	Ang	Nudt4+ PC	S15_vs_S5	Up
2.23936e-11	0.549889	0.98	0.806	4.69213e-07	Cp	Nudt4+ PC	S15_vs_S5	Up
9.93014e-28	0.541537	0.456	0	2.08066e-23	Vps28	Nudt4+ PC	S15_vs_S5	Up
2.9553e-23	0.53989	0.389	0	6.19224e-19	Rtraf	Nudt4+ PC	S15_vs_S5	Up
8.03659e-23	0.539819	0.383	0	1.68391e-18	Nsmce3	Nudt4+ PC	S15_vs_S5	Up
3.9332e-24	0.530125	0.403	0	8.24124e-20	Mettl26	Nudt4+ PC	S15_vs_S5	Up
7.11275e-12	0.527698	0.987	0.968	1.49033e-07	Ubc	Nudt4+ PC	S15_vs_S5	Up
1.42342e-24	0.521383	0.409	0	2.98248e-20	Bex3	Nudt4+ PC	S15_vs_S5	Up
8.17914e-14	0.504798	0.235	0	1.71378e-09	Cavin2	Nudt4+ PC	S15_vs_S5	Up
5.2265e-08	0.493674	0.805	0.569	0.00109511	Slc7a2	Nudt4+ PC	S15_vs_S5	Up
2.17399e-22	0.490386	0.376	0	4.55516e-18	Ndufaf8	Nudt4+ PC	S15_vs_S5	Up
2.24267e-17	0.47962	0.295	0	4.69907e-13	Eppk1	Nudt4+ PC	S15_vs_S5	Up
1.69196e-13	0.473501	0.987	0.972	3.54517e-09	Cryab	Nudt4+ PC	S15_vs_S5	Up
1.08101e-23	0.47296	0.396	0	2.26505e-19	Nsd3	Nudt4+ PC	S15_vs_S5	Up
1.3384e-18	0.471641	0.315	0	2.80435e-14	Rflnb	Nudt4+ PC	S15_vs_S5	Up
4.17111e-21	0.47136	0.356	0	8.73974e-17	Nop53	Nudt4+ PC	S15_vs_S5	Up
4.17111e-21	0.470402	0.356	0	8.73974e-17	Kmt5a	Nudt4+ PC	S15_vs_S5	Up
1.56615e-21	0.462671	0.362	0	3.28155e-17	Spaar	Nudt4+ PC	S15_vs_S5	Up
3.23182e-12	0.461579	0.826	0.56	6.77164e-08	Sec61b	Nudt4+ PC	S15_vs_S5	Up
2.67952e-17	0.459866	0.49	0.102	5.61439e-13	Pgk1	Nudt4+ PC	S15_vs_S5	Up
2.88298e-08	0.458916	0.852	0.671	0.000604072	Ckb	Nudt4+ PC	S15_vs_S5	Up
4.66894e-08	0.456035	0.987	0.912	0.000978282	Ifitm3	Nudt4+ PC	S15_vs_S5	Up
6.03128e-15	0.453394	0.369	0.056	1.26373e-10	Bmp6	Nudt4+ PC	S15_vs_S5	Up
5.85022e-22	0.447902	0.369	0	1.2258e-17	Mcrip1	Nudt4+ PC	S15_vs_S5	Up
1.96474e-08	0.446707	0.919	0.847	0.000411673	Slc38a2	Nudt4+ PC	S15_vs_S5	Up
1.08101e-23	0.44536	0.396	0	2.26505e-19	Cenpx	Nudt4+ PC	S15_vs_S5	Up
3.68343e-25	0.443746	1	0.995	7.71789e-21	Eif1	Nudt4+ PC	S15_vs_S5	Up
3.76028e-12	0.442255	0.839	0.565	7.87892e-08	Hsph1	Nudt4+ PC	S15_vs_S5	Up
7.64229e-20	0.441463	0.336	0	1.60129e-15	Mia2	Nudt4+ PC	S15_vs_S5	Up
7.40646e-13	0.441307	0.973	0.88	1.55188e-08	Rnase4	Nudt4+ PC	S15_vs_S5	Up
1.74437e-12	0.43532	0.919	0.699	3.65497e-08	Spcs2	Nudt4+ PC	S15_vs_S5	Up
1.10522e-20	0.433607	0.349	0	2.31576e-16	Ss18l2	Nudt4+ PC	S15_vs_S5	Up
4.17111e-21	0.432715	0.356	0	8.73974e-17	Fmc1	Nudt4+ PC	S15_vs_S5	Up
6.51757e-14	0.423732	0.49	0.139	1.36563e-09	Creld2	Nudt4+ PC	S15_vs_S5	Up
1.3384e-18	0.411999	0.315	0	2.80435e-14	Hdgfl3	Nudt4+ PC	S15_vs_S5	Up
7.64229e-20	0.411539	0.336	0	1.60129e-15	Retreg2	Nudt4+ PC	S15_vs_S5	Up
1.2471e-10	0.404743	0.919	0.736	2.61304e-06	Fkbp2	Nudt4+ PC	S15_vs_S5	Up
2.6966e-19	0.404511	1	0.991	5.6502e-15	Ubb	Nudt4+ PC	S15_vs_S5	Up
1.34038e-16	0.39678	1	0.963	2.8085e-12	Rps24	Nudt4+ PC	S15_vs_S5	Up
4.17111e-21	0.395148	0.356	0	8.73974e-17	Hpf1	Nudt4+ PC	S15_vs_S5	Up
6.41349e-08	0.392038	0.866	0.653	0.00134382	Lbp	Nudt4+ PC	S15_vs_S5	Up
9.81319e-16	0.38952	0.987	0.986	2.05616e-11	Rpl10	Nudt4+ PC	S15_vs_S5	Up
1.35786e-10	0.38735	0.946	0.792	2.84513e-06	H2afz	Nudt4+ PC	S15_vs_S5	Up
5.53884e-10	0.386126	0.819	0.542	1.16055e-05	Pim3	Nudt4+ PC	S15_vs_S5	Up
1.1052e-20	0.384882	0.349	0	2.31572e-16	Hikeshi	Nudt4+ PC	S15_vs_S5	Up
8.80665e-18	0.382015	0.302	0	1.84526e-13	Mosmo	Nudt4+ PC	S15_vs_S5	Up
4.67933e-07	0.376422	0.644	0.366	0.0098046	Cyr61	Nudt4+ PC	S15_vs_S5	Up
3.67755e-08	0.371247	0.617	0.324	0.000770557	Klf6	Nudt4+ PC	S15_vs_S5	Up
3.00727e-07	0.367068	0.926	0.787	0.00630112	Atox1	Nudt4+ PC	S15_vs_S5	Up
4.61666e-12	0.366745	1	0.991	9.67328e-08	Hsp90ab1	Nudt4+ PC	S15_vs_S5	Up
9.03717e-11	0.36575	0.859	0.657	1.89356e-06	Hspe1	Nudt4+ PC	S15_vs_S5	Up
7.69603e-16	0.364644	1	1	1.61255e-11	Actb	Nudt4+ PC	S15_vs_S5	Up
6.9653e-10	0.364555	0.926	0.778	1.45944e-05	Map1lc3b	Nudt4+ PC	S15_vs_S5	Up
8.57817e-10	0.363082	0.953	0.894	1.79738e-05	Dnajc3	Nudt4+ PC	S15_vs_S5	Up
1.90012e-06	0.362781	0.262	0.074	0.0398133	Kcnk2	Nudt4+ PC	S15_vs_S5	Up
2.79691e-08	0.362537	0.966	0.833	0.000586036	Jam3	Nudt4+ PC	S15_vs_S5	Up
1.70451e-09	0.361586	0.53	0.245	3.57146e-05	Sdf2l1	Nudt4+ PC	S15_vs_S5	Up
3.07634e-09	0.361458	0.913	0.699	6.44586e-05	Uba52	Nudt4+ PC	S15_vs_S5	Up
2.42248e-14	0.360387	1	0.977	5.07583e-10	Ptma	Nudt4+ PC	S15_vs_S5	Up
1.3384e-18	0.360149	0.315	0	2.80435e-14	Erbin	Nudt4+ PC	S15_vs_S5	Up
4.14568e-19	0.358287	1	0.995	8.68644e-15	Ftl1	Nudt4+ PC	S15_vs_S5	Up
2.91362e-20	0.352271	0.342	0	6.1049e-16	Naxd	Nudt4+ PC	S15_vs_S5	Up
2.97323e-11	0.351125	0.966	0.787	6.22981e-07	Rsrp1	Nudt4+ PC	S15_vs_S5	Up
8.80665e-18	0.350227	0.302	0	1.84526e-13	Mrpl58	Nudt4+ PC	S15_vs_S5	Up
8.36393e-07	0.345656	0.906	0.769	0.0175249	Pnrc1	Nudt4+ PC	S15_vs_S5	Up
2.23685e-15	0.343324	0.262	0	4.68687e-11	CT025619.1	Nudt4+ PC	S15_vs_S5	Up
1.03396e-11	0.338791	0.98	0.875	2.16645e-07	Rhoa	Nudt4+ PC	S15_vs_S5	Up
8.02387e-07	0.337699	0.993	0.931	0.0168124	Cald1	Nudt4+ PC	S15_vs_S5	Up
4.86116e-14	0.336896	0.691	0.301	1.01856e-09	Arl6ip5	Nudt4+ PC	S15_vs_S5	Up
6.90834e-09	0.336158	0.946	0.819	0.00014475	Sec61g	Nudt4+ PC	S15_vs_S5	Up
2.45545e-07	0.33348	0.711	0.463	0.0051449	Tmem258	Nudt4+ PC	S15_vs_S5	Up
2.88376e-08	0.329829	0.758	0.426	0.000604235	Arid5b	Nudt4+ PC	S15_vs_S5	Up
1.49928e-09	0.327881	0.94	0.833	3.14144e-05	Srp9	Nudt4+ PC	S15_vs_S5	Up
2.90914e-11	0.326937	0.477	0.153	6.09551e-07	Lnpep	Nudt4+ PC	S15_vs_S5	Up
3.5991e-16	0.324294	0.275	0	7.5412e-12	Rtl8a	Nudt4+ PC	S15_vs_S5	Up
2.24264e-17	0.322493	0.295	0	4.699e-13	Nbdy	Nudt4+ PC	S15_vs_S5	Up
7.69782e-08	0.322397	0.886	0.681	0.00161292	Klf5	Nudt4+ PC	S15_vs_S5	Up
4.08891e-15	0.321316	0.416	0.069	8.56749e-11	Aaed1	Nudt4+ PC	S15_vs_S5	Up
2.2339e-07	0.321066	0.933	0.769	0.00468069	Cdkn1a	Nudt4+ PC	S15_vs_S5	Up
5.94195e-08	0.320903	0.691	0.394	0.00124502	Fkbp4	Nudt4+ PC	S15_vs_S5	Up
2.9184e-07	0.320215	0.812	0.565	0.00611491	2010111I01Rik	Nudt4+ PC	S15_vs_S5	Up
1.43365e-16	0.319265	0.282	0	3.00393e-12	Smim26	Nudt4+ PC	S15_vs_S5	Up
1.84167e-06	0.318151	0.919	0.792	0.0385884	Hist1h2bc	Nudt4+ PC	S15_vs_S5	Up
5.02973e-08	0.318077	0.96	0.829	0.00105388	Nupr1	Nudt4+ PC	S15_vs_S5	Up
1.4884e-08	0.316809	0.96	0.778	0.000311864	Ndufb11	Nudt4+ PC	S15_vs_S5	Up
2.86331e-09	0.316684	0.953	0.819	5.9995e-05	Clta	Nudt4+ PC	S15_vs_S5	Up
8.99343e-16	0.316224	0.268	0	1.88439e-11	Ptpa	Nudt4+ PC	S15_vs_S5	Up
3.90269e-09	0.314164	0.899	0.731	8.1773e-05	Eif5a	Nudt4+ PC	S15_vs_S5	Up
1.98897e-13	0.310109	0.228	0	4.16749e-09	Paxx	Nudt4+ PC	S15_vs_S5	Up
5.53791e-15	0.307975	0.255	0	1.16036e-10	Washc2	Nudt4+ PC	S15_vs_S5	Up
1.43365e-16	0.307547	0.282	0	3.00393e-12	Jpt1	Nudt4+ PC	S15_vs_S5	Up
8.0626e-09	0.306916	0.463	0.19	0.000168936	Rpl10-ps3	Nudt4+ PC	S15_vs_S5	Up
2.31141e-11	0.306737	0.993	0.949	4.8431e-07	Chchd2	Nudt4+ PC	S15_vs_S5	Up
1.27e-06	0.30641	0.658	0.398	0.0266104	Tinagl1	Nudt4+ PC	S15_vs_S5	Up
1.44091e-08	0.304483	0.946	0.787	0.000301913	Atp6v0e	Nudt4+ PC	S15_vs_S5	Up
1.36486e-14	0.301505	0.248	0	2.8598e-10	Igip	Nudt4+ PC	S15_vs_S5	Up
2.78045e-08	0.300101	0.926	0.796	0.000582588	Swi5	Nudt4+ PC	S15_vs_S5	Up
1.43363e-16	0.299089	0.282	0	3.00389e-12	Jcad	Nudt4+ PC	S15_vs_S5	Up
1.98897e-13	0.298365	0.228	0	4.16749e-09	Rflna	Nudt4+ PC	S15_vs_S5	Up
5.53798e-15	0.298152	0.255	0	1.16037e-10	Naxe	Nudt4+ PC	S15_vs_S5	Up
3.01017e-11	0.297709	0.98	0.949	6.3072e-07	Rplp0	Nudt4+ PC	S15_vs_S5	Up
5.68378e-17	0.297426	0.289	0	1.19092e-12	Smim27	Nudt4+ PC	S15_vs_S5	Up
3.46429e-07	0.297289	0.154	0.014	0.00725872	Lypd5	Nudt4+ PC	S15_vs_S5	Up
8.99343e-16	0.296188	0.268	0	1.88439e-11	Atn1	Nudt4+ PC	S15_vs_S5	Up
8.99343e-16	0.295572	0.268	0	1.88439e-11	Cop1	Nudt4+ PC	S15_vs_S5	Up
8.17914e-14	0.295215	0.235	0	1.71378e-09	Washc3	Nudt4+ PC	S15_vs_S5	Up
1.12871e-09	0.292468	0.987	0.931	2.36499e-05	Rps16	Nudt4+ PC	S15_vs_S5	Up
2.63649e-08	0.289666	0.953	0.907	0.000552424	S100a10	Nudt4+ PC	S15_vs_S5	Up
9.65871e-09	0.289382	0.933	0.755	0.000202379	Nedd8	Nudt4+ PC	S15_vs_S5	Up
8.55799e-11	0.288487	1	0.991	1.79316e-06	Nudt4	Nudt4+ PC	S15_vs_S5	Up
8.17914e-14	0.286427	0.235	0	1.71378e-09	Kmt5b	Nudt4+ PC	S15_vs_S5	Up
1.37701e-09	0.285453	0.906	0.676	2.88524e-05	BC031181	Nudt4+ PC	S15_vs_S5	Up
1.20178e-07	0.28529	0.913	0.731	0.00251809	D8Ertd738e	Nudt4+ PC	S15_vs_S5	Up
1.72224e-07	0.284723	0.96	0.866	0.00360862	Cystm1	Nudt4+ PC	S15_vs_S5	Up
5.56222e-08	0.284432	0.732	0.444	0.00116545	Mrps24	Nudt4+ PC	S15_vs_S5	Up
1.54146e-08	0.284142	0.577	0.264	0.000322983	Klhl24	Nudt4+ PC	S15_vs_S5	Up
8.99343e-16	0.283853	0.268	0	1.88439e-11	Gm17018	Nudt4+ PC	S15_vs_S5	Up
5.26808e-11	0.277858	0.98	0.977	1.10382e-06	Rpl9	Nudt4+ PC	S15_vs_S5	Up
1.6667e-07	0.276557	0.926	0.736	0.00349223	Srp14	Nudt4+ PC	S15_vs_S5	Up
1.43365e-16	0.275826	0.282	0	3.00393e-12	Ftl1-ps1	Nudt4+ PC	S15_vs_S5	Up
6.28624e-12	0.273006	1	0.968	1.31716e-07	Fau	Nudt4+ PC	S15_vs_S5	Up
2.24266e-08	0.272863	0.396	0.144	0.000469904	Ggps1	Nudt4+ PC	S15_vs_S5	Up
1.00462e-06	0.271585	0.859	0.662	0.0210499	Hsbp1	Nudt4+ PC	S15_vs_S5	Up
3.59915e-16	0.271532	0.275	0	7.54131e-12	Ppp4r3b	Nudt4+ PC	S15_vs_S5	Up
2.33174e-06	0.271263	0.872	0.69	0.048857	Sec11c	Nudt4+ PC	S15_vs_S5	Up
8.13508e-07	0.270535	0.758	0.509	0.0170454	Sf3b5	Nudt4+ PC	S15_vs_S5	Up
2.30443e-09	0.269366	0.973	0.921	4.82848e-05	Rps13	Nudt4+ PC	S15_vs_S5	Up
1.14237e-06	0.269288	0.96	0.829	0.023936	Park7	Nudt4+ PC	S15_vs_S5	Up
5.30892e-07	0.268448	0.732	0.44	0.0111238	Cdk2ap2	Nudt4+ PC	S15_vs_S5	Up
4.50002e-07	0.2678	0.866	0.597	0.0094289	Pdpn	Nudt4+ PC	S15_vs_S5	Up
6.33469e-07	0.26722	0.792	0.583	0.0132731	Spcs1	Nudt4+ PC	S15_vs_S5	Up
2.76414e-07	0.267187	0.577	0.301	0.00579169	Ahsa1	Nudt4+ PC	S15_vs_S5	Up
5.31841e-07	0.26675	0.55	0.269	0.0111437	Foxn3	Nudt4+ PC	S15_vs_S5	Up
2.06246e-07	0.266634	0.966	0.833	0.00432148	Gng5	Nudt4+ PC	S15_vs_S5	Up
1.61592e-08	0.266202	0.94	0.829	0.000338584	Atp6v0b	Nudt4+ PC	S15_vs_S5	Up
4.91319e-09	0.265633	0.987	0.912	0.000102946	Rps5	Nudt4+ PC	S15_vs_S5	Up
6.041e-07	0.265087	0.913	0.722	0.0126577	Rnf7	Nudt4+ PC	S15_vs_S5	Up
3.8353e-07	0.262704	0.879	0.718	0.0080361	Hnrnpf	Nudt4+ PC	S15_vs_S5	Up
7.37987e-07	0.261124	0.899	0.736	0.015463	Pomp	Nudt4+ PC	S15_vs_S5	Up
4.46943e-09	0.260746	0.98	0.954	9.36479e-05	Rps11	Nudt4+ PC	S15_vs_S5	Up
3.85543e-08	0.260465	0.98	0.838	0.000807828	Btf3	Nudt4+ PC	S15_vs_S5	Up
1.17812e-06	0.259661	0.745	0.495	0.0246852	Grcc10	Nudt4+ PC	S15_vs_S5	Up
1.03214e-07	0.258395	0.913	0.69	0.00216265	Nudc	Nudt4+ PC	S15_vs_S5	Up
1.52903e-06	0.258351	0.913	0.824	0.0320378	Ctsl	Nudt4+ PC	S15_vs_S5	Up
4.81562e-13	0.257602	0.221	0	1.00902e-08	CAAA01118383.1	Nudt4+ PC	S15_vs_S5	Up
8.60203e-07	0.256062	0.893	0.704	0.0180238	Snrpb	Nudt4+ PC	S15_vs_S5	Up
1.27776e-07	0.256059	0.98	0.94	0.00267729	Rps19	Nudt4+ PC	S15_vs_S5	Up
3.22214e-07	0.255261	0.973	0.884	0.00675135	Pfdn5	Nudt4+ PC	S15_vs_S5	Up
1.27235e-06	0.254174	0.886	0.699	0.0266595	Psmb6	Nudt4+ PC	S15_vs_S5	Up
1.98897e-13	0.251738	0.228	0	4.16749e-09	Ppp4r3a	Nudt4+ PC	S15_vs_S5	Up
3.99557e-11	0.250691	0.248	0.023	8.37192e-07	Klf12	Nudt4+ PC	S15_vs_S5	Up
8.70166e-07	-0.25353	0.993	1	0.0182326	mt-Cytb	Nudt4+ PC	S15_vs_S5	Down
5.92566e-07	-0.266582	1	1	0.012416	mt-Co2	Nudt4+ PC	S15_vs_S5	Down
1.69459e-06	-0.271752	0.188	0.412	0.0355068	Apoa1bp	Nudt4+ PC	S15_vs_S5	Down
1.58758e-06	-0.28157	0.993	0.958	0.0332645	Rps28	Nudt4+ PC	S15_vs_S5	Down
2.25694e-06	-0.285262	0.268	0.5	0.0472897	Ngfrap1	Nudt4+ PC	S15_vs_S5	Down
3.68433e-08	-0.285852	1	1	0.000771978	S100b	Nudt4+ PC	S15_vs_S5	Down
1.57826e-07	-0.285914	0.342	0.676	0.00330692	2310036O22Rik	Nudt4+ PC	S15_vs_S5	Down
7.39891e-08	-0.290601	1	1	0.00155029	mt-Co1	Nudt4+ PC	S15_vs_S5	Down
3.39947e-07	-0.290624	0.591	0.778	0.00712292	Mgll	Nudt4+ PC	S15_vs_S5	Down
1.68582e-06	-0.29071	0.893	0.889	0.035323	Efhd1	Nudt4+ PC	S15_vs_S5	Down
9.36522e-07	-0.29859	0.154	0.38	0.0196229	Hrsp12	Nudt4+ PC	S15_vs_S5	Down
1.52763e-07	-0.299928	0.188	0.435	0.00320084	1110001J03Rik	Nudt4+ PC	S15_vs_S5	Down
1.91633e-07	-0.306707	0.181	0.426	0.00401528	Snhg9	Nudt4+ PC	S15_vs_S5	Down
4.42519e-07	-0.309639	0.866	0.912	0.0092721	Nfic	Nudt4+ PC	S15_vs_S5	Down
1.80061e-06	-0.31062	0.987	0.991	0.0377282	mt-Nd5	Nudt4+ PC	S15_vs_S5	Down
2.36289e-07	-0.320607	0.181	0.435	0.00495097	Cxx1a	Nudt4+ PC	S15_vs_S5	Down
1.35409e-06	-0.325319	0.987	0.977	0.0283723	Ptn	Nudt4+ PC	S15_vs_S5	Down
5.11597e-07	-0.32541	0.987	0.972	0.0107195	Zfhx3	Nudt4+ PC	S15_vs_S5	Down
6.15133e-14	-0.33064	1	0.995	1.28889e-09	Actn1	Nudt4+ PC	S15_vs_S5	Down
3.46864e-14	-0.334476	0.993	1	7.26785e-10	Gjb6	Nudt4+ PC	S15_vs_S5	Down
1.90671e-07	-0.335779	0.322	0.62	0.00399513	2810428I15Rik	Nudt4+ PC	S15_vs_S5	Down
5.64284e-07	-0.339935	0.181	0.417	0.0118234	Ppp2r4	Nudt4+ PC	S15_vs_S5	Down
1.22424e-07	-0.340146	0.282	0.579	0.00256514	Tonsl	Nudt4+ PC	S15_vs_S5	Down
3.16112e-08	-0.341885	0.154	0.426	0.00066235	Fam101a	Nudt4+ PC	S15_vs_S5	Down
7.64611e-09	-0.344193	0.154	0.426	0.000160209	Smek2	Nudt4+ PC	S15_vs_S5	Down
2.37475e-06	-0.353998	0.785	0.824	0.0497582	Zfp385a	Nudt4+ PC	S15_vs_S5	Down
4.68361e-07	-0.365537	0.94	0.958	0.00981356	Tns1	Nudt4+ PC	S15_vs_S5	Down
6.89048e-08	-0.371771	0.134	0.375	0.00144376	Zswim6	Nudt4+ PC	S15_vs_S5	Down
4.64373e-08	-0.372881	0.154	0.412	0.000973001	Rfwd2	Nudt4+ PC	S15_vs_S5	Down
1.04838e-09	-0.375563	0.987	0.991	2.19667e-05	mt-Nd3	Nudt4+ PC	S15_vs_S5	Down
1.16091e-08	-0.382234	0.262	0.542	0.000243246	Hdgfrp3	Nudt4+ PC	S15_vs_S5	Down
3.02032e-07	-0.383004	0.926	0.875	0.00632848	Alcam	Nudt4+ PC	S15_vs_S5	Down
2.40211e-08	-0.38498	0.899	0.861	0.000503314	Nfe2l1	Nudt4+ PC	S15_vs_S5	Down
4.13397e-09	-0.385562	0.107	0.37	8.66191e-05	Ccdc53	Nudt4+ PC	S15_vs_S5	Down
4.06873e-09	-0.386545	0.228	0.519	8.5252e-05	1810043H04Rik	Nudt4+ PC	S15_vs_S5	Down
6.76434e-11	-0.389259	0.282	0.657	1.41733e-06	2700060E02Rik	Nudt4+ PC	S15_vs_S5	Down
3.76201e-11	-0.390692	0.255	0.602	7.88255e-07	Sept2	Nudt4+ PC	S15_vs_S5	Down
4.04639e-08	-0.392901	0.195	0.472	0.000847839	Deb1	Nudt4+ PC	S15_vs_S5	Down
5.11839e-12	-0.395809	1	1	1.07246e-07	mt-Nd1	Nudt4+ PC	S15_vs_S5	Down
1.74551e-10	-0.400691	0.248	0.583	3.65737e-06	Setd8	Nudt4+ PC	S15_vs_S5	Down
1.16195e-09	-0.403803	0.289	0.634	2.43464e-05	Tceb1	Nudt4+ PC	S15_vs_S5	Down
2.5463e-17	-0.413314	1	1	5.33527e-13	Gjb2	Nudt4+ PC	S15_vs_S5	Down
2.0536e-10	-0.414216	0.268	0.602	4.30291e-06	Mesdc2	Nudt4+ PC	S15_vs_S5	Down
1.66866e-08	-0.414944	0.826	0.884	0.000349635	Arhgap29	Nudt4+ PC	S15_vs_S5	Down
3.60427e-13	-0.42611	1	1	7.55204e-09	mt-Nd2	Nudt4+ PC	S15_vs_S5	Down
4.1503e-08	-0.427141	0.228	0.505	0.000869612	BC029214	Nudt4+ PC	S15_vs_S5	Down
2.20796e-10	-0.43037	0.886	0.912	4.62633e-06	Chpt1	Nudt4+ PC	S15_vs_S5	Down
5.01672e-11	-0.431499	0.295	0.634	1.05115e-06	Gltscr2	Nudt4+ PC	S15_vs_S5	Down
6.56366e-10	-0.436039	0.436	0.667	1.37528e-05	Rbm3	Nudt4+ PC	S15_vs_S5	Down
3.37511e-12	-0.440254	0.349	0.764	7.07188e-08	Vimp	Nudt4+ PC	S15_vs_S5	Down
2.17674e-08	-0.442625	0.698	0.787	0.000456091	Hif1a	Nudt4+ PC	S15_vs_S5	Down
7.48067e-11	-0.445642	0.322	0.69	1.56742e-06	Myeov2	Nudt4+ PC	S15_vs_S5	Down
2.31119e-12	-0.446362	0.987	0.995	4.84264e-08	Gsn	Nudt4+ PC	S15_vs_S5	Down
1.33629e-11	-0.448053	0.141	0.463	2.79994e-07	9430020K01Rik	Nudt4+ PC	S15_vs_S5	Down
1.18364e-12	-0.459594	0.315	0.708	2.48008e-08	Atp5o	Nudt4+ PC	S15_vs_S5	Down
1.56512e-14	-0.462644	0.94	0.986	3.2794e-10	Rpl13a	Nudt4+ PC	S15_vs_S5	Down
3.692e-12	-0.463058	0.369	0.894	7.73584e-08	Tceb2	Nudt4+ PC	S15_vs_S5	Down
2.17335e-09	-0.474861	0.852	0.907	4.55382e-05	Hhatl	Nudt4+ PC	S15_vs_S5	Down
5.38183e-12	-0.481105	0.315	0.736	1.12765e-07	Mllt4	Nudt4+ PC	S15_vs_S5	Down
6.32389e-12	-0.483179	0.342	0.81	1.32505e-07	Shfm1	Nudt4+ PC	S15_vs_S5	Down
1.54004e-15	-0.486698	0.993	0.968	3.22685e-11	Maf	Nudt4+ PC	S15_vs_S5	Down
2.86714e-09	-0.492426	0.584	0.727	6.00752e-05	Ucp2	Nudt4+ PC	S15_vs_S5	Down
8.07881e-09	-0.493343	0.523	0.681	0.000169275	Nrep	Nudt4+ PC	S15_vs_S5	Down
3.06053e-09	-0.496788	0.919	0.935	6.41273e-05	Lars2	Nudt4+ PC	S15_vs_S5	Down
2.97474e-13	-0.497877	0.718	0.824	6.23298e-09	Nmt1	Nudt4+ PC	S15_vs_S5	Down
1.25633e-06	-0.500983	0.57	0.736	0.0263239	Dct	Nudt4+ PC	S15_vs_S5	Down
2.2745e-15	-0.513483	0.342	0.796	4.76575e-11	Prkcdbp	Nudt4+ PC	S15_vs_S5	Down
1.5741e-07	-0.513756	0.309	0.532	0.00329822	Cox8b	Nudt4+ PC	S15_vs_S5	Down
1.06919e-07	-0.520022	0.255	0.505	0.00224027	Gas2	Nudt4+ PC	S15_vs_S5	Down
4.53473e-14	-0.541634	0.302	0.708	9.50163e-10	PISD	Nudt4+ PC	S15_vs_S5	Down
4.92499e-09	-0.546252	0.779	0.847	0.000103193	Scd1	Nudt4+ PC	S15_vs_S5	Down
7.895e-15	-0.55462	0.248	0.639	1.65424e-10	Fam63b	Nudt4+ PC	S15_vs_S5	Down
2.62097e-16	-0.554913	0.329	0.792	5.49172e-12	Fam134b	Nudt4+ PC	S15_vs_S5	Down
2.0799e-16	-0.575359	0.322	0.764	4.35801e-12	Wbp5	Nudt4+ PC	S15_vs_S5	Down
2.39364e-14	-0.575993	0.966	0.986	5.0154e-10	Col11a2	Nudt4+ PC	S15_vs_S5	Down
4.31779e-17	-0.606814	0.832	0.917	9.04707e-13	Amd1	Nudt4+ PC	S15_vs_S5	Down
6.64155e-09	-0.620188	0.336	0.597	0.00013916	Trak2	Nudt4+ PC	S15_vs_S5	Down
8.11791e-17	-0.623691	0.362	0.907	1.70095e-12	Gnb2l1	Nudt4+ PC	S15_vs_S5	Down
2.51592e-18	-0.643801	0.919	0.944	5.27161e-14	Scd2	Nudt4+ PC	S15_vs_S5	Down
2.67055e-13	-0.684752	0.718	0.856	5.59561e-09	Fat2	Nudt4+ PC	S15_vs_S5	Down
2.98119e-21	-0.69822	0.322	0.792	6.24648e-17	Ptrf	Nudt4+ PC	S15_vs_S5	Down
4.18167e-07	-0.750885	0.577	0.75	0.00876186	Atp1a2	Nudt4+ PC	S15_vs_S5	Down
1.13445e-17	-0.774671	0.235	0.69	2.37701e-13	Fam101b	Nudt4+ PC	S15_vs_S5	Down
6.30164e-25	-0.995198	1	1	1.32038e-20	Gm42418	Nudt4+ PC	S15_vs_S5	Down
1.04117e-36	-1.0651	0.745	0.977	2.18156e-32	mt-Atp8	Nudt4+ PC	S15_vs_S5	Down
6.8433e-22	1.52097	0.617	0	1.43388e-17	Rack1	Nudt4+ PC	S15_vs_S12	Up
1.14561e-20	1.38551	0.591	0	2.4004e-16	Elob	Nudt4+ PC	S15_vs_S12	Up
6.69021e-19	1.09029	0.55	0	1.4018e-14	Sem1	Nudt4+ PC	S15_vs_S12	Up
6.69035e-19	1.01426	0.55	0	1.40183e-14	Cavin3	Nudt4+ PC	S15_vs_S12	Up
4.77018e-18	0.959563	0.53	0	9.99496e-14	AC154683.1	Nudt4+ PC	S15_vs_S12	Up
9.08974e-18	0.895608	0.523	0	1.90457e-13	2900097C17Rik	Nudt4+ PC	S15_vs_S12	Up
9.08974e-18	0.889377	0.523	0	1.90457e-13	Tceal9	Nudt4+ PC	S15_vs_S12	Up
6.69035e-19	0.830043	0.55	0	1.40183e-14	Trir	Nudt4+ PC	S15_vs_S12	Up
3.92858e-16	0.814516	0.483	0	8.23155e-12	Afdn	Nudt4+ PC	S15_vs_S12	Up
3.25215e-17	0.798786	0.51	0	6.81423e-13	Cops9	Nudt4+ PC	S15_vs_S12	Up
6.10672e-17	0.775243	0.503	0	1.27954e-12	Retreg1	Nudt4+ PC	S15_vs_S12	Up
7.2378e-16	0.753971	0.477	0	1.51654e-11	Atp5o.1	Nudt4+ PC	S15_vs_S12	Up
4.40191e-15	0.741903	0.456	0	9.22333e-11	Rex1bd	Nudt4+ PC	S15_vs_S12	Up
2.42266e-15	0.7248	0.463	0	5.0762e-11	Cavin1	Nudt4+ PC	S15_vs_S12	Up
4.44141e-15	0.713762	0.671	0.216	9.30609e-11	Sorbs1	Nudt4+ PC	S15_vs_S12	Up
4.40191e-15	0.682801	0.456	0	9.22333e-11	Snu13	Nudt4+ PC	S15_vs_S12	Up
2.12234e-16	0.658895	0.49	0	4.44694e-12	Eloc	Nudt4+ PC	S15_vs_S12	Up
1.46078e-08	0.653452	0.268	0	0.000306077	Cebpd	Nudt4+ PC	S15_vs_S12	Up
2.42266e-15	0.638912	0.463	0	5.0762e-11	Mindy2	Nudt4+ PC	S15_vs_S12	Up
2.42261e-15	0.614108	0.463	0	5.0761e-11	Mesd	Nudt4+ PC	S15_vs_S12	Up
8.50872e-17	0.580617	0.987	0.961	1.78283e-12	Myl6	Nudt4+ PC	S15_vs_S12	Up
5.3269e-07	0.565533	0.98	0.902	0.0111615	Cp	Nudt4+ PC	S15_vs_S12	Up
2.42266e-15	0.557656	0.463	0	5.0762e-11	AC149090.1	Nudt4+ PC	S15_vs_S12	Up
4.40191e-15	0.541537	0.456	0	9.22333e-11	Vps28	Nudt4+ PC	S15_vs_S12	Up
1.35304e-12	0.53989	0.389	0	2.83502e-08	Rtraf	Nudt4+ PC	S15_vs_S12	Up
2.34347e-12	0.539819	0.383	0	4.91027e-08	Nsmce3	Nudt4+ PC	S15_vs_S12	Up
4.45421e-13	0.530125	0.403	0	9.33291e-09	Mettl26	Nudt4+ PC	S15_vs_S12	Up
2.5395e-13	0.521383	0.409	0	5.321e-09	Bex3	Nudt4+ PC	S15_vs_S12	Up
1.56396e-07	0.504798	0.235	0	0.00327696	Cavin2	Nudt4+ PC	S15_vs_S12	Up
4.04218e-12	0.490386	0.376	0	8.46958e-08	Ndufaf8	Nudt4+ PC	S15_vs_S12	Up
2.0604e-09	0.47962	0.295	0	4.31716e-05	Eppk1	Nudt4+ PC	S15_vs_S12	Up
8.13196e-07	0.476105	0.919	0.804	0.0170389	Slc38a2	Nudt4+ PC	S15_vs_S12	Up
7.77952e-13	0.47296	0.396	0	1.63004e-08	Nsd3	Nudt4+ PC	S15_vs_S12	Up
4.56579e-10	0.471641	0.315	0	9.5667e-06	Rflnb	Nudt4+ PC	S15_vs_S12	Up
2.02442e-11	0.47136	0.356	0	4.24176e-07	Nop53	Nudt4+ PC	S15_vs_S12	Up
2.02442e-11	0.470402	0.356	0	4.24176e-07	Kmt5a	Nudt4+ PC	S15_vs_S12	Up
3.14324e-10	0.46761	0.49	0.118	6.58603e-06	Pgk1	Nudt4+ PC	S15_vs_S12	Up
1.18801e-11	0.462671	0.362	0	2.48923e-07	Spaar	Nudt4+ PC	S15_vs_S12	Up
6.9438e-12	0.447902	0.369	0	1.45493e-07	Mcrip1	Nudt4+ PC	S15_vs_S12	Up
7.77952e-13	0.44536	0.396	0	1.63004e-08	Cenpx	Nudt4+ PC	S15_vs_S12	Up
9.7825e-11	0.441463	0.336	0	2.04973e-06	Mia2	Nudt4+ PC	S15_vs_S12	Up
3.436e-11	0.433607	0.349	0	7.19946e-07	Ss18l2	Nudt4+ PC	S15_vs_S12	Up
2.02442e-11	0.432715	0.356	0	4.24176e-07	Fmc1	Nudt4+ PC	S15_vs_S12	Up
4.56579e-10	0.411999	0.315	0	9.5667e-06	Hdgfl3	Nudt4+ PC	S15_vs_S12	Up
9.7825e-11	0.411539	0.336	0	2.04973e-06	Retreg2	Nudt4+ PC	S15_vs_S12	Up
4.55039e-08	0.411472	0.369	0.069	0.000953444	Bmp6	Nudt4+ PC	S15_vs_S12	Up
4.277e-10	0.396795	0.477	0.098	8.96159e-06	Lnpep	Nudt4+ PC	S15_vs_S12	Up
2.02442e-11	0.395148	0.356	0	4.24176e-07	Hpf1	Nudt4+ PC	S15_vs_S12	Up
3.43594e-11	0.384882	0.349	0	7.19934e-07	Hikeshi	Nudt4+ PC	S15_vs_S12	Up
1.25142e-09	0.382015	0.302	0	2.6221e-05	Mosmo	Nudt4+ PC	S15_vs_S12	Up
4.56579e-10	0.360149	0.315	0	9.5667e-06	Erbin	Nudt4+ PC	S15_vs_S12	Up
5.80896e-11	0.352271	0.342	0	1.21715e-06	Naxd	Nudt4+ PC	S15_vs_S12	Up
1.25142e-09	0.350227	0.302	0	2.6221e-05	Mrpl58	Nudt4+ PC	S15_vs_S12	Up
2.36288e-08	0.343324	0.262	0	0.000495094	CT025619.1	Nudt4+ PC	S15_vs_S12	Up
8.9995e-09	0.324294	0.275	0	0.000188566	Rtl8a	Nudt4+ PC	S15_vs_S12	Up
2.06037e-09	0.322493	0.295	0	4.31709e-05	Nbdy	Nudt4+ PC	S15_vs_S12	Up
5.52516e-09	0.319265	0.282	0	0.000115769	Smim26	Nudt4+ PC	S15_vs_S12	Up
1.46078e-08	0.316224	0.268	0	0.000306077	Ptpa	Nudt4+ PC	S15_vs_S12	Up
2.48804e-07	0.310109	0.228	0	0.00521319	Paxx	Nudt4+ PC	S15_vs_S12	Up
3.80897e-08	0.307975	0.255	0	0.000798094	Washc2	Nudt4+ PC	S15_vs_S12	Up
5.52516e-09	0.307547	0.282	0	0.000115769	Jpt1	Nudt4+ PC	S15_vs_S12	Up
6.11961e-08	0.301505	0.248	0	0.00128224	Igip	Nudt4+ PC	S15_vs_S12	Up
5.52508e-09	0.299089	0.282	0	0.000115767	Jcad	Nudt4+ PC	S15_vs_S12	Up
2.48804e-07	0.298365	0.228	0	0.00521319	Rflna	Nudt4+ PC	S15_vs_S12	Up
3.80903e-08	0.298152	0.255	0	0.000798107	Naxe	Nudt4+ PC	S15_vs_S12	Up
3.38008e-09	0.297426	0.289	0	7.08228e-05	Smim27	Nudt4+ PC	S15_vs_S12	Up
1.46078e-08	0.296188	0.268	0	0.000306077	Atn1	Nudt4+ PC	S15_vs_S12	Up
1.46078e-08	0.295572	0.268	0	0.000306077	Cop1	Nudt4+ PC	S15_vs_S12	Up
1.56396e-07	0.295215	0.235	0	0.00327696	Washc3	Nudt4+ PC	S15_vs_S12	Up
1.56396e-07	0.286427	0.235	0	0.00327696	Kmt5b	Nudt4+ PC	S15_vs_S12	Up
1.46078e-08	0.283853	0.268	0	0.000306077	Gm17018	Nudt4+ PC	S15_vs_S12	Up
5.52516e-09	0.275826	0.282	0	0.000115769	Ftl1-ps1	Nudt4+ PC	S15_vs_S12	Up
8.99964e-09	0.271532	0.275	0	0.000188569	Ppp4r3b	Nudt4+ PC	S15_vs_S12	Up
2.88994e-07	0.264882	0.248	0.01	0.00605529	Klf12	Nudt4+ PC	S15_vs_S12	Up
3.94554e-07	0.257602	0.221	0	0.00826708	CAAA01118383.1	Nudt4+ PC	S15_vs_S12	Up
2.48804e-07	0.251738	0.228	0	0.00521319	Ppp4r3a	Nudt4+ PC	S15_vs_S12	Up
6.12694e-07	-0.282033	0.268	0.578	0.0128378	Fam134a	Nudt4+ PC	S15_vs_S12	Down
6.65124e-07	-0.282172	0.181	0.48	0.0139364	Cxx1a	Nudt4+ PC	S15_vs_S12	Down
1.63172e-06	-0.289626	0.228	0.539	0.0341894	BC029214	Nudt4+ PC	S15_vs_S12	Down
7.33445e-07	-0.29149	0.154	0.441	0.0153679	Fam101a	Nudt4+ PC	S15_vs_S12	Down
8.50536e-08	-0.306503	0.201	0.529	0.00178213	2210013O21Rik	Nudt4+ PC	S15_vs_S12	Down
5.45083e-09	-0.315407	0.107	0.431	0.000114211	Mesdc1	Nudt4+ PC	S15_vs_S12	Down
9.62436e-09	-0.319171	0.181	0.529	0.000201659	Ppp2r4	Nudt4+ PC	S15_vs_S12	Down
3.31328e-08	-0.319581	0.248	0.608	0.000694232	Srp54b	Nudt4+ PC	S15_vs_S12	Down
6.51573e-08	-0.32379	0.221	0.549	0.00136524	Gm561	Nudt4+ PC	S15_vs_S12	Down
2.2089e-07	-0.326569	0.248	0.608	0.0046283	0610011F06Rik	Nudt4+ PC	S15_vs_S12	Down
5.92639e-08	-0.337262	0.255	0.588	0.00124176	Ctage5	Nudt4+ PC	S15_vs_S12	Down
6.29665e-10	-0.344225	0.201	0.608	1.31934e-05	Ndnl2	Nudt4+ PC	S15_vs_S12	Down
1.20074e-10	-0.360056	0.107	0.461	2.51592e-06	Ccdc53	Nudt4+ PC	S15_vs_S12	Down
1.67905e-08	-0.368264	1	1	0.000351812	Gm42418	Nudt4+ PC	S15_vs_S12	Down
3.00975e-07	-0.376145	0.255	0.569	0.00630633	Fam195b	Nudt4+ PC	S15_vs_S12	Down
5.25525e-09	-0.379026	0.295	0.667	0.000110113	Gltscr2	Nudt4+ PC	S15_vs_S12	Down
1.29138e-06	-0.383885	0.718	0.873	0.0270583	Fat2	Nudt4+ PC	S15_vs_S12	Down
3.34493e-08	-0.387826	0.195	0.529	0.000700863	Deb1	Nudt4+ PC	S15_vs_S12	Down
2.79155e-12	-0.389905	0.282	0.784	5.84913e-08	Nhp2l1	Nudt4+ PC	S15_vs_S12	Down
8.05415e-11	-0.393154	0.188	0.578	1.68759e-06	Apoa1bp	Nudt4+ PC	S15_vs_S12	Down
3.48053e-11	-0.397592	0.188	0.578	7.29276e-07	1110001J03Rik	Nudt4+ PC	S15_vs_S12	Down
2.391e-10	-0.409133	0.154	0.51	5.00986e-06	Smek2	Nudt4+ PC	S15_vs_S12	Down
2.16363e-11	-0.427062	0.342	0.843	4.53346e-07	2310036O22Rik	Nudt4+ PC	S15_vs_S12	Down
5.29452e-11	-0.447269	0.289	0.735	1.10936e-06	Tceb1	Nudt4+ PC	S15_vs_S12	Down
6.43774e-12	-0.465011	0.141	0.529	1.3489e-07	9430020K01Rik	Nudt4+ PC	S15_vs_S12	Down
1.28282e-10	-0.469418	0.268	0.686	2.68789e-06	Mesdc2	Nudt4+ PC	S15_vs_S12	Down
7.87057e-11	-0.4831	0.282	0.716	1.64912e-06	2700060E02Rik	Nudt4+ PC	S15_vs_S12	Down
7.13145e-13	-0.486988	0.248	0.696	1.49425e-08	Fam63b	Nudt4+ PC	S15_vs_S12	Down
3.68265e-13	-0.495329	0.315	0.824	7.71626e-09	Atp5o	Nudt4+ PC	S15_vs_S12	Down
7.39532e-13	-0.514655	0.322	0.794	1.54954e-08	2810428I15Rik	Nudt4+ PC	S15_vs_S12	Down
4.87924e-11	-0.515983	0.322	0.794	1.02235e-06	Myeov2	Nudt4+ PC	S15_vs_S12	Down
2.4969e-10	-0.520587	0.275	0.627	5.23175e-06	Stra13	Nudt4+ PC	S15_vs_S12	Down
6.05948e-14	-0.525381	0.268	0.735	1.26964e-09	Ngfrap1	Nudt4+ PC	S15_vs_S12	Down
3.06457e-11	-0.527771	0.302	0.725	6.4212e-07	PISD	Nudt4+ PC	S15_vs_S12	Down
1.88128e-10	-0.538739	0.248	0.627	3.94184e-06	Setd8	Nudt4+ PC	S15_vs_S12	Down
2.51857e-14	-0.542539	0.282	0.784	5.27715e-10	Tonsl	Nudt4+ PC	S15_vs_S12	Down
2.18316e-13	-0.551876	0.322	0.814	4.57437e-09	Wbp5	Nudt4+ PC	S15_vs_S12	Down
5.42417e-13	-0.554802	0.315	0.824	1.13653e-08	Mllt4	Nudt4+ PC	S15_vs_S12	Down
1.17222e-14	-0.561286	0.329	0.863	2.45615e-10	Fam134b	Nudt4+ PC	S15_vs_S12	Down
1.31535e-13	-0.569802	0.228	0.686	2.75605e-09	1810043H04Rik	Nudt4+ PC	S15_vs_S12	Down
2.05143e-14	-0.624024	0.342	0.853	4.29836e-10	Prkcdbp	Nudt4+ PC	S15_vs_S12	Down
1.02624e-17	-0.629569	0.322	0.892	2.15028e-13	Ptrf	Nudt4+ PC	S15_vs_S12	Down
1.52895e-16	-0.640168	0.94	0.99	3.20361e-12	Rpl13a	Nudt4+ PC	S15_vs_S12	Down
1.95947e-15	-0.657046	0.342	0.951	4.10568e-11	Shfm1	Nudt4+ PC	S15_vs_S12	Down
9.84138e-17	-0.695766	0.349	0.892	2.06206e-12	Vimp	Nudt4+ PC	S15_vs_S12	Down
1.90872e-16	-0.706418	0.235	0.775	3.99935e-12	Fam101b	Nudt4+ PC	S15_vs_S12	Down
1.21078e-16	-0.732542	0.369	0.961	2.53694e-12	Tceb2	Nudt4+ PC	S15_vs_S12	Down
1.0834e-15	-0.750016	0.362	0.961	2.27005e-11	Gnb2l1	Nudt4+ PC	S15_vs_S12	Down

## Sheet: EC
Pairwise Differential Expression Genes (PDEGs) for Each Cell Type in scRNA-seq data
The column name annotation: avg_logFC (average log fold change); p_val (p_value); p_val_adj (Bonferroni corrected p_value).
p_val	avg_logFC	pct.1	pct.2	p_val_adj	gene	celltype	class	regulation
9.24902e-08	1.33481	0.816	0.31	0.00193795	Slc5a3	EC	S2_vs_S1	Up
4.66829e-08	1.2877	0.837	0.238	0.000978148	Wbp5	EC	S2_vs_S1	Up
1.32054e-08	1.23424	0.939	0.357	0.000276693	Lect1	EC	S2_vs_S1	Up
1.47662e-06	1.02471	0.755	0.333	0.0309396	Fut9	EC	S2_vs_S1	Up
7.6808e-08	0.934385	0.796	0.214	0.00160936	Bricd5	EC	S2_vs_S1	Up
1.06275e-08	0.840906	1	0.69	0.000222677	Rpl13a	EC	S2_vs_S1	Up
2.36433e-08	0.834897	0.714	0.143	0.000495398	Gltscr2	EC	S2_vs_S1	Up
1.57956e-06	0.812781	0.816	0.429	0.0330966	Hmcn1	EC	S2_vs_S1	Up
1.94491e-07	0.797323	0.816	0.286	0.00407516	Spats2l	EC	S2_vs_S1	Up
2.18804e-07	0.750046	0.735	0.19	0.00458459	BC029214	EC	S2_vs_S1	Up
9.67291e-08	0.729758	0.816	0.238	0.00202677	Myeov2	EC	S2_vs_S1	Up
6.63576e-09	0.708667	0.776	0.143	0.000139039	Nhp2l1	EC	S2_vs_S1	Up
2.99176e-07	0.623799	0.898	0.405	0.00626864	Ap2b1	EC	S2_vs_S1	Up
1.45068e-07	0.603465	0.633	0.095	0.00303961	Toporsos	EC	S2_vs_S1	Up
2.31039e-07	0.514994	0.776	0.238	0.00484096	Tonsl	EC	S2_vs_S1	Up
4.61174e-07	-1.08917	0	0.429	0.00966298	Atp5o.1	EC	S2_vs_S1	Down
1.111e-06	-1.12039	0	0.405	0.0232788	Afdn	EC	S2_vs_S1	Down
1.111e-06	-1.5264	0	0.405	0.0232788	Tceal9	EC	S2_vs_S1	Down
4.32589e-09	-1.54802	0	0.548	9.06404e-05	Rack1	EC	S2_vs_S1	Down
1.88113e-07	-1.69287	0	0.452	0.00394154	Sem1	EC	S2_vs_S1	Down
1.88113e-07	-1.81367	0	0.452	0.00394154	Elob	EC	S2_vs_S1	Down
4.32589e-09	-3.03199	0	0.548	9.06404e-05	Cnmd	EC	S2_vs_S1	Down
4.63155e-09	1.17596	0.762	0.214	9.70449e-05	Bricd5	EC	S5_vs_S1	Up
1.11004e-11	1.10513	0.962	0.476	2.32586e-07	Fam213a	EC	S5_vs_S1	Up
6.14492e-11	1.08197	0.848	0.238	1.28755e-06	Fxyd6	EC	S5_vs_S1	Up
7.87728e-07	1.07134	0.857	0.476	0.0165053	Mia	EC	S5_vs_S1	Up
1.53831e-10	1.01872	0.895	0.357	3.22322e-06	Enho	EC	S5_vs_S1	Up
1.68577e-07	0.994389	0.81	0.429	0.00353219	Slc26a4	EC	S5_vs_S1	Up
1.98485e-08	0.987507	0.933	0.357	0.000415886	Lect1	EC	S5_vs_S1	Up
3.01405e-07	0.96177	0.61	0.143	0.00631534	Pgm5	EC	S5_vs_S1	Up
5.06715e-12	0.910316	1	0.69	1.06172e-07	Rpl13a	EC	S5_vs_S1	Up
1.0366e-07	0.900302	0.895	0.357	0.00217199	Fam101b	EC	S5_vs_S1	Up
5.10782e-10	0.866629	0.971	0.667	1.07024e-05	Skp1a	EC	S5_vs_S1	Up
4.55099e-10	0.866241	0.714	0.143	9.53569e-06	Gltscr2	EC	S5_vs_S1	Up
4.35782e-07	0.797912	0.743	0.286	0.00913093	Spats2l	EC	S5_vs_S1	Up
1.85903e-09	0.767244	0.762	0.19	3.89522e-05	BC029214	EC	S5_vs_S1	Up
4.49649e-08	0.763631	0.886	0.5	0.000942149	Odc1	EC	S5_vs_S1	Up
1.54993e-08	0.761892	0.924	0.524	0.000324756	mt-Atp8	EC	S5_vs_S1	Up
1.32051e-08	0.760685	0.819	0.238	0.000276686	Wbp5	EC	S5_vs_S1	Up
1.40609e-08	0.750951	0.676	0.143	0.000294617	Nhp2l1	EC	S5_vs_S1	Up
1.22597e-10	0.658064	1	1	2.56877e-06	Rps21	EC	S5_vs_S1	Up
1.26936e-06	0.643759	0.819	0.381	0.0265969	Mpzl2	EC	S5_vs_S1	Up
3.70964e-07	0.643209	0.733	0.238	0.00777281	Myeov2	EC	S5_vs_S1	Up
3.08818e-08	0.642691	0.962	0.333	0.000647065	Tceb2	EC	S5_vs_S1	Up
1.34907e-06	0.628954	0.619	0.167	0.0282671	Erbb2ip	EC	S5_vs_S1	Up
4.63643e-07	0.609335	1	0.81	0.00971472	Zbtb20	EC	S5_vs_S1	Up
7.20095e-07	0.604503	0.81	0.333	0.0150882	Gas1	EC	S5_vs_S1	Up
1.37345e-06	0.594613	0.667	0.262	0.0287778	Tvp23b	EC	S5_vs_S1	Up
1.31395e-06	0.591898	0.962	0.643	0.0275311	Plekhb1	EC	S5_vs_S1	Up
8.73474e-08	0.582651	1	0.976	0.00183019	Rps27	EC	S5_vs_S1	Up
1.86763e-07	0.558943	0.933	0.357	0.00391324	Gnb2l1	EC	S5_vs_S1	Up
2.22495e-08	0.557861	1	0.929	0.000466194	Rps29	EC	S5_vs_S1	Up
1.94146e-06	0.525045	0.819	0.405	0.0406793	Tmco1	EC	S5_vs_S1	Up
6.80327e-08	0.497878	1	0.929	0.00142549	Rpl38	EC	S5_vs_S1	Up
1.09742e-06	0.483693	1	0.857	0.0229943	Rps28	EC	S5_vs_S1	Up
5.32466e-07	0.403802	0.971	0.667	0.0111568	Rpl35	EC	S5_vs_S1	Up
5.85108e-08	-0.295646	0	0.262	0.00122598	Mcrip1	EC	S5_vs_S1	Down
2.57056e-07	-0.31909	0	0.238	0.00538609	AC149090.1	EC	S5_vs_S1	Down
1.11256e-06	-0.330207	0	0.214	0.0233115	Kmt5b	EC	S5_vs_S1	Down
2.57056e-07	-0.33776	0	0.238	0.00538609	Ppp4r3b	EC	S5_vs_S1	Down
2.57056e-07	-0.36206	0	0.238	0.00538609	Cenpx	EC	S5_vs_S1	Down
2.57056e-07	-0.364607	0	0.238	0.00538609	Rex1bd	EC	S5_vs_S1	Down
1.11256e-06	-0.373367	0	0.214	0.0233115	Cavin3	EC	S5_vs_S1	Down
1.11256e-06	-0.387102	0	0.214	0.0233115	Abraxas2	EC	S5_vs_S1	Down
5.85108e-08	-0.397162	0	0.262	0.00122598	Ndufaf8	EC	S5_vs_S1	Down
1.11256e-06	-0.456496	0	0.214	0.0233115	Nsd3	EC	S5_vs_S1	Down
5.85108e-08	-0.46477	0	0.262	0.00122598	Retreg1	EC	S5_vs_S1	Down
1.11256e-06	-0.474034	0	0.214	0.0233115	Eppk1	EC	S5_vs_S1	Down
1.11256e-06	-0.485248	0	0.214	0.0233115	Vps28	EC	S5_vs_S1	Down
1.11256e-06	-0.493923	0	0.214	0.0233115	Ss18l2	EC	S5_vs_S1	Down
2.57056e-07	-0.504769	0	0.238	0.00538609	2900097C17Rik	EC	S5_vs_S1	Down
5.85108e-08	-0.504784	0	0.262	0.00122598	Mrpl58	EC	S5_vs_S1	Down
2.57056e-07	-0.515633	0	0.238	0.00538609	Snu13	EC	S5_vs_S1	Down
1.11256e-06	-0.524026	0	0.214	0.0233115	Mesd	EC	S5_vs_S1	Down
1.11256e-06	-0.539089	0	0.214	0.0233115	Rtraf	EC	S5_vs_S1	Down
1.11256e-06	-0.543575	0	0.214	0.0233115	Jpt1	EC	S5_vs_S1	Down
1.11256e-06	-0.557537	0	0.214	0.0233115	Mia2	EC	S5_vs_S1	Down
2.57056e-07	-0.592321	0	0.238	0.00538609	Nectin2	EC	S5_vs_S1	Down
1.31074e-08	-0.596849	0	0.286	0.000274639	Nop53	EC	S5_vs_S1	Down
2.88742e-09	-0.605766	0	0.31	6.05001e-05	Mindy2	EC	S5_vs_S1	Down
1.11256e-06	-0.648647	0	0.214	0.0233115	Washc3	EC	S5_vs_S1	Down
2.88742e-09	-0.713568	0	0.31	6.05001e-05	Naxd	EC	S5_vs_S1	Down
5.85108e-08	-0.760901	0	0.262	0.00122598	Bex3	EC	S5_vs_S1	Down
2.88742e-09	-0.797502	0	0.31	6.05001e-05	Meltf	EC	S5_vs_S1	Down
2.88742e-09	-0.825177	0	0.31	6.05001e-05	Eloc	EC	S5_vs_S1	Down
2.88742e-09	-0.848809	0	0.31	6.05001e-05	Cops9	EC	S5_vs_S1	Down
1.32871e-10	-0.89983	0	0.357	2.78406e-06	Trir	EC	S5_vs_S1	Down
5.77158e-07	-0.917235	0.076	0.405	0.0120932	Nov	EC	S5_vs_S1	Down
7.6028e-07	-0.920784	0.533	0.833	0.0159301	Cldn11	EC	S5_vs_S1	Down
2.77231e-11	-0.924452	0	0.381	5.80882e-07	Paxx	EC	S5_vs_S1	Down
7.16595e-08	-1.0121	0.838	0.905	0.00150148	Myl6	EC	S5_vs_S1	Down
2.88742e-09	-1.06826	0	0.31	6.05001e-05	Rflnb	EC	S5_vs_S1	Down
1.13874e-12	-1.08917	0	0.429	2.38601e-08	Atp5o.1	EC	S5_vs_S1	Down
5.67427e-12	-1.12039	0	0.405	1.18893e-07	Afdn	EC	S5_vs_S1	Down
1.32871e-10	-1.47237	0	0.357	2.78406e-06	Gm47283	EC	S5_vs_S1	Down
5.67427e-12	-1.5264	0	0.405	1.18893e-07	Tceal9	EC	S5_vs_S1	Down
2.71693e-16	-1.54802	0	0.548	5.69278e-12	Rack1	EC	S5_vs_S1	Down
9.10594e-09	-1.62623	0.248	0.714	0.000190797	Dct	EC	S5_vs_S1	Down
2.23972e-13	-1.69287	0	0.452	4.69288e-09	Sem1	EC	S5_vs_S1	Down
2.23972e-13	-1.81367	0	0.452	4.69288e-09	Elob	EC	S5_vs_S1	Down
2.71693e-16	-3.03199	0	0.548	5.69278e-12	Cnmd	EC	S5_vs_S1	Down
9.76994e-07	0.715133	0.448	0.061	0.020471	S100a8	EC	S5_vs_S2	Up
5.18159e-07	1.09181	0.828	0.357	0.010857	Enho	EC	S12_vs_S1	Up
1.83289e-06	1.06008	0.828	0.476	0.0384046	Fam213a	EC	S12_vs_S1	Up
6.85412e-07	0.715191	0.724	0.119	0.0143614	Stra13	EC	S12_vs_S1	Up
2.7739e-07	-0.596546	0.966	1	0.00581214	Rps28	EC	S12_vs_S5	Down
2.26674e-07	-0.698907	0.966	1	0.0047495	Zbtb20	EC	S12_vs_S5	Down
1.6649e-06	-0.715925	0.759	0.924	0.0348847	mt-Atp8	EC	S12_vs_S5	Down
3.20373e-08	1.05917	0.741	0.238	0.000671279	Fxyd6	EC	S15_vs_S1	Up
1.20495e-10	1.0442	0.889	0.357	2.52473e-06	Enho	EC	S15_vs_S1	Up
5.91061e-09	0.9999	0.864	0.476	0.000123845	Fam213a	EC	S15_vs_S1	Up
4.125e-08	0.932675	0.889	0.5	0.000864311	Odc1	EC	S15_vs_S1	Up
1.33954e-07	0.908771	0.728	0.214	0.00280674	Bricd5	EC	S15_vs_S1	Up
1.66303e-07	0.763028	0.79	0.286	0.00348455	Spats2l	EC	S15_vs_S1	Up
4.66994e-08	0.73752	0.889	0.381	0.000978492	Mpzl2	EC	S15_vs_S1	Up
1.36567e-06	0.675073	0.864	0.548	0.0286148	Ndrg2	EC	S15_vs_S1	Up
1.71589e-06	0.654869	0.975	0.738	0.035953	Hsp90b1	EC	S15_vs_S1	Up
1.61473e-06	0.636685	0.975	0.69	0.0338335	Chpt1	EC	S15_vs_S1	Up
1.58743e-06	0.594295	0.802	0.452	0.0332614	Anp32a	EC	S15_vs_S1	Up
1.69882e-06	0.574237	0.963	0.643	0.0355953	Calr	EC	S15_vs_S1	Up
1.1486e-06	0.541361	0.506	0.048	0.0240667	Gprasp2	EC	S15_vs_S1	Up
1.29252e-06	-0.714812	0.049	0.405	0.0270821	Nov	EC	S15_vs_S1	Down
1.83588e-07	-0.889265	0.185	0.643	0.00384672	Krt7	EC	S15_vs_S1	Down
5.57215e-08	-1.12427	0.568	0.833	0.00116753	Cldn11	EC	S15_vs_S1	Down
1.78644e-06	-1.30718	0.506	0.81	0.0374314	Igf1	EC	S15_vs_S1	Down
1.38301e-07	-1.49797	0.222	0.714	0.00289782	Wfdc18	EC	S15_vs_S1	Down
1.20053e-08	-1.85302	0.259	0.714	0.000251548	Dct	EC	S15_vs_S1	Down
1.85375e-11	3.21973	0.617	0	3.88417e-07	Cnmd	EC	S15_vs_S2	Up
4.86232e-12	1.67907	0.642	0	1.0188e-07	Rack1	EC	S15_vs_S2	Up
4.86232e-12	1.62321	0.642	0	1.0188e-07	Elob	EC	S15_vs_S2	Up
4.45824e-10	1.35591	0.556	0	9.34136e-06	Rflnb	EC	S15_vs_S2	Up
8.19507e-10	1.206	0.543	0	1.71711e-05	Tceal9	EC	S15_vs_S2	Up
1.28441e-10	1.10581	0.58	0	2.69122e-06	Afdn	EC	S15_vs_S2	Up
4.45824e-10	1.04461	0.556	0	9.34136e-06	Sem1	EC	S15_vs_S2	Up
8.19446e-10	0.967647	0.543	0	1.71699e-05	Trir	EC	S15_vs_S2	Up
1.51228e-08	0.960426	0.481	0	0.000316868	Bex3	EC	S15_vs_S2	Up
4.83221e-09	0.913054	0.506	0	0.000101249	Cops9	EC	S15_vs_S2	Up
4.83221e-09	0.820089	0.506	0	0.000101249	2900097C17Rik	EC	S15_vs_S2	Up
4.83221e-09	0.783257	0.506	0	0.000101249	Atp5o.1	EC	S15_vs_S2	Up
4.83221e-09	0.782356	0.506	0	0.000101249	Paxx	EC	S15_vs_S2	Up
1.49327e-09	0.729211	0.531	0	3.12885e-05	Rtraf	EC	S15_vs_S2	Up
1.49327e-09	0.700476	0.531	0	3.12885e-05	Snu13	EC	S15_vs_S2	Up
8.58332e-09	0.692333	0.494	0	0.000179846	Nop53	EC	S15_vs_S2	Up
1.51228e-08	0.642807	0.481	0	0.000316868	Mettl26	EC	S15_vs_S2	Up
3.8371e-07	0.620991	0.407	0	0.00803988	Erbin	EC	S15_vs_S2	Up
7.88507e-08	0.616251	0.444	0	0.00165216	Vps28	EC	S15_vs_S2	Up
2.64323e-08	0.576735	0.469	0	0.000553837	Cenpx	EC	S15_vs_S2	Up
1.34623e-07	0.574174	0.432	0	0.00282076	Eloc	EC	S15_vs_S2	Up
2.64323e-08	0.565011	0.469	0	0.000553837	Naxd	EC	S15_vs_S2	Up
3.8371e-07	0.535542	0.407	0	0.00803988	Rex1bd	EC	S15_vs_S2	Up
3.8371e-07	0.52892	0.407	0	0.00803988	Jpt1	EC	S15_vs_S2	Up
4.90684e-07	0.505692	1	1	0.0102813	Hsp90ab1	EC	S15_vs_S2	Up
7.88507e-08	0.505065	0.444	0	0.00165216	Mrpl58	EC	S15_vs_S2	Up
1.34623e-07	0.50224	0.432	0	0.00282076	Naxe	EC	S15_vs_S2	Up
1.34623e-07	0.501613	0.432	0	0.00282076	Ndufaf8	EC	S15_vs_S2	Up
1.74922e-06	0.491532	0.37	0	0.0366515	Rida	EC	S15_vs_S2	Up
1.74922e-06	0.48525	0.37	0	0.0366515	Fmc1	EC	S15_vs_S2	Up
2.64323e-08	0.485211	0.469	0	0.000553837	Ss18l2	EC	S15_vs_S2	Up
4.00048e-07	0.482784	0.926	0.959	0.00838221	Rpl15	EC	S15_vs_S2	Up
1.06233e-06	0.460539	0.383	0	0.0222589	Erg28	EC	S15_vs_S2	Up
1.74922e-06	0.428632	0.37	0	0.0366515	Nsd3	EC	S15_vs_S2	Up
3.8371e-07	0.421697	0.407	0	0.00803988	Mia2	EC	S15_vs_S2	Up
2.28122e-07	0.404156	0.42	0	0.00477984	Mcrip1	EC	S15_vs_S2	Up
1.74912e-06	0.377363	0.37	0	0.0366493	Mindy2	EC	S15_vs_S2	Up
1.74922e-06	0.366067	0.37	0	0.0366515	Utp11	EC	S15_vs_S2	Up
6.80805e-07	-0.390098	0.148	0.592	0.0142649	2810428I15Rik	EC	S15_vs_S2	Down
7.02916e-07	-0.410419	0.222	0.776	0.0147282	Nhp2l1	EC	S15_vs_S2	Down
3.02552e-07	-0.441707	0.148	0.571	0.00633937	1110001J03Rik	EC	S15_vs_S2	Down
3.64205e-07	-0.448691	0.049	0.408	0.0076312	Ptrf	EC	S15_vs_S2	Down
1.3443e-06	-0.455254	0.185	0.592	0.0281671	Sept2	EC	S15_vs_S2	Down
1.06329e-06	-0.477087	0.247	0.714	0.0222791	Gltscr2	EC	S15_vs_S2	Down
4.78588e-07	-0.478705	0.173	0.592	0.0100279	0610011F06Rik	EC	S15_vs_S2	Down
3.3056e-08	-0.487773	0.136	0.592	0.000692622	Stra13	EC	S15_vs_S2	Down
9.34409e-07	-0.494134	0.16	0.592	0.0195787	Fam63b	EC	S15_vs_S2	Down
4.98146e-09	-0.521655	0.136	0.633	0.000104376	Carkd	EC	S15_vs_S2	Down
1.23473e-08	-0.529934	0.062	0.51	0.000258714	D15Ertd621e	EC	S15_vs_S2	Down
2.40349e-07	-0.542237	0.123	0.551	0.00503602	Fam134b	EC	S15_vs_S2	Down
3.78065e-09	-0.544384	0.074	0.531	7.92159e-05	Fam63a	EC	S15_vs_S2	Down
4.39038e-10	-0.55266	0.185	0.776	9.19916e-06	Tonsl	EC	S15_vs_S2	Down
2.75261e-10	-0.553702	0.099	0.633	5.76755e-06	Toporsos	EC	S15_vs_S2	Down
8.747e-08	-0.554164	0.568	0.898	0.00183276	Ap2b1	EC	S15_vs_S2	Down
7.49394e-08	-0.559677	0.185	0.653	0.00157021	Zfos1	EC	S15_vs_S2	Down
5.01868e-09	-0.587205	0.16	0.653	0.000105156	Fam195b	EC	S15_vs_S2	Down
1.25339e-07	-0.610178	0.136	0.551	0.00262623	Prkcdbp	EC	S15_vs_S2	Down
1.22609e-08	-0.610652	0.111	0.571	0.000256902	Deb1	EC	S15_vs_S2	Down
2.4884e-10	-0.615106	0.198	0.816	5.21394e-06	2310036O22Rik	EC	S15_vs_S2	Down
6.22432e-09	-0.629599	0.235	0.796	0.000130418	Mllt4	EC	S15_vs_S2	Down
3.85103e-10	-0.636862	0.148	0.694	8.06907e-06	2700060E02Rik	EC	S15_vs_S2	Down
2.36329e-10	-0.641713	0.086	0.612	4.95181e-06	Ccdc53	EC	S15_vs_S2	Down
2.1787e-08	-0.648179	0.21	0.735	0.000456502	BC029214	EC	S15_vs_S2	Down
1.61525e-12	-0.654758	0.086	0.673	3.38444e-08	Ctage5	EC	S15_vs_S2	Down
1.85629e-09	-0.662492	0.284	0.878	3.88949e-05	Shfm1	EC	S15_vs_S2	Down
6.77074e-08	-0.669821	0.111	0.551	0.00141867	Mfi2	EC	S15_vs_S2	Down
2.13425e-09	-0.721562	0.222	0.776	4.4719e-05	Atp5o	EC	S15_vs_S2	Down
1.90051e-10	-0.724829	0.235	0.816	3.98214e-06	Myeov2	EC	S15_vs_S2	Down
2.7379e-11	-0.783661	0.877	1	5.73673e-07	Rpl13a	EC	S15_vs_S2	Down
3.30972e-10	-0.81623	0.309	0.918	6.93486e-06	Tceb2	EC	S15_vs_S2	Down
2.63608e-08	-0.83894	0.284	0.816	0.000552339	Fam101b	EC	S15_vs_S2	Down
6.44933e-11	-0.872261	0.284	0.918	1.35133e-06	Gnb2l1	EC	S15_vs_S2	Down
5.49551e-10	-1.08098	0.247	0.837	1.15147e-05	Wbp5	EC	S15_vs_S2	Down
8.70673e-17	-1.90372	0.247	0.939	1.82432e-12	Lect1	EC	S15_vs_S2	Down
2.53283e-20	3.21973	0.617	0	5.30704e-16	Cnmd	EC	S15_vs_S5	Up
2.65803e-21	1.67907	0.642	0	5.56936e-17	Rack1	EC	S15_vs_S5	Up
2.65803e-21	1.62321	0.642	0	5.56936e-17	Elob	EC	S15_vs_S5	Up
5.80673e-18	1.35591	0.556	0	1.21668e-13	Rflnb	EC	S15_vs_S5	Up
1.66525e-17	1.206	0.543	0	3.48919e-13	Tceal9	EC	S15_vs_S5	Up
6.83059e-19	1.10581	0.58	0	1.43121e-14	Afdn	EC	S15_vs_S5	Up
5.80673e-18	1.04461	0.556	0	1.21668e-13	Sem1	EC	S15_vs_S5	Up
1.66514e-17	0.967647	0.543	0	3.48898e-13	Trir	EC	S15_vs_S5	Up
6.71472e-09	0.96681	0.284	0	0.000140694	Cebpd	EC	S15_vs_S5	Up
2.7519e-15	0.960426	0.481	0	5.76606e-11	Bex3	EC	S15_vs_S5	Up
3.68195e-16	0.913054	0.506	0	7.7148e-12	Cops9	EC	S15_vs_S5	Up
3.68195e-16	0.820089	0.506	0	7.7148e-12	2900097C17Rik	EC	S15_vs_S5	Up
3.68195e-16	0.783257	0.506	0	7.7148e-12	Atp5o.1	EC	S15_vs_S5	Up
3.68195e-16	0.782356	0.506	0	7.7148e-12	Paxx	EC	S15_vs_S5	Up
4.72406e-17	0.729211	0.531	0	9.89833e-13	Rtraf	EC	S15_vs_S5	Up
4.72406e-17	0.700476	0.531	0	9.89833e-13	Snu13	EC	S15_vs_S5	Up
1.01179e-15	0.692333	0.494	0	2.11999e-11	Nop53	EC	S15_vs_S5	Up
2.40721e-10	0.656031	0.617	0.19	5.04383e-06	Pgk1	EC	S15_vs_S5	Up
2.7519e-15	0.642807	0.481	0	5.76606e-11	Mettl26	EC	S15_vs_S5	Up
9.02998e-13	0.620991	0.407	0	1.89205e-08	Erbin	EC	S15_vs_S5	Up
5.21068e-14	0.616251	0.444	0	1.09179e-09	Vps28	EC	S15_vs_S5	Up
7.40913e-15	0.576735	0.469	0	1.55243e-10	Cenpx	EC	S15_vs_S5	Up
1.36152e-13	0.574174	0.432	0	2.85279e-09	Eloc	EC	S15_vs_S5	Up
7.40913e-15	0.565011	0.469	0	1.55243e-10	Naxd	EC	S15_vs_S5	Up
9.02998e-13	0.535542	0.407	0	1.89205e-08	Rex1bd	EC	S15_vs_S5	Up
9.02998e-13	0.52892	0.407	0	1.89205e-08	Jpt1	EC	S15_vs_S5	Up
3.71555e-10	0.517373	1	1	7.78519e-06	Hsp90ab1	EC	S15_vs_S5	Up
5.21068e-14	0.505065	0.444	0	1.09179e-09	Mrpl58	EC	S15_vs_S5	Up
4.24608e-07	0.50251	0.222	0	0.0088968	1810028F09Rik	EC	S15_vs_S5	Up
1.36152e-13	0.50224	0.432	0	2.85279e-09	Naxe	EC	S15_vs_S5	Up
1.36152e-13	0.501613	0.432	0	2.85279e-09	Ndufaf8	EC	S15_vs_S5	Up
1.43727e-11	0.491532	0.37	0	3.01151e-07	Rida	EC	S15_vs_S5	Up
1.43727e-11	0.48525	0.37	0	3.01151e-07	Fmc1	EC	S15_vs_S5	Up
7.40913e-15	0.485211	0.469	0	1.55243e-10	Ss18l2	EC	S15_vs_S5	Up
1.22817e-06	0.483071	0.988	0.943	0.0257338	Hspa8	EC	S15_vs_S5	Up
1.34884e-07	0.481615	0.901	0.838	0.00282622	Myl6	EC	S15_vs_S5	Up
1.20994e-09	0.478078	0.309	0	2.53518e-05	Cavin3	EC	S15_vs_S5	Up
3.54968e-11	0.465615	0.358	0	7.43764e-07	Meltf	EC	S15_vs_S5	Up
5.76645e-12	0.460539	0.383	0	1.20824e-07	Erg28	EC	S15_vs_S5	Up
1.56276e-08	0.447879	0.272	0	0.000327445	Gm47283	EC	S15_vs_S5	Up
8.68981e-11	0.437043	0.346	0	1.82078e-06	Washc3	EC	S15_vs_S5	Up
1.43727e-11	0.428632	0.37	0	3.01151e-07	Nsd3	EC	S15_vs_S5	Up
5.27285e-08	0.425433	0.481	0.114	0.00110482	Zfp445	EC	S15_vs_S5	Up
9.02998e-13	0.421697	0.407	0	1.89205e-08	Mia2	EC	S15_vs_S5	Up
4.64071e-08	0.420723	0.926	0.886	0.000972368	Rpl15	EC	S15_vs_S5	Up
2.86203e-09	0.418125	0.296	0	5.99682e-05	Retreg2	EC	S15_vs_S5	Up
2.33648e-06	0.415128	0.667	0.343	0.0489563	Arl6ip5	EC	S15_vs_S5	Up
8.68981e-11	0.414609	0.346	0	1.82078e-06	Ppp4r3a	EC	S15_vs_S5	Up
8.68936e-11	0.407339	0.346	0	1.82068e-06	Retreg1	EC	S15_vs_S5	Up
3.54987e-11	0.404359	0.358	0	7.43803e-07	Mesd	EC	S15_vs_S5	Up
3.52318e-13	0.404156	0.42	0	7.38213e-09	Mcrip1	EC	S15_vs_S5	Up
1.4372e-11	0.377363	0.37	0	3.01135e-07	Mindy2	EC	S15_vs_S5	Up
2.1086e-10	0.376588	0.333	0	4.41815e-06	Cavin1	EC	S15_vs_S5	Up
3.60861e-08	0.373353	0.259	0	0.000756113	Mfsd14a	EC	S15_vs_S5	Up
2.86203e-09	0.369535	0.296	0	5.99682e-05	CT025619.1	EC	S15_vs_S5	Up
1.43727e-11	0.366067	0.37	0	3.01151e-07	Utp11	EC	S15_vs_S5	Up
5.07252e-10	0.362466	0.321	0	1.06284e-05	Rtl8a	EC	S15_vs_S5	Up
6.71472e-09	0.357826	0.284	0	0.000140694	Smim26	EC	S15_vs_S5	Up
2.1086e-10	0.352347	0.333	0	4.41815e-06	Hpf1	EC	S15_vs_S5	Up
8.68981e-11	0.350921	0.346	0	1.82078e-06	Nipsnap2	EC	S15_vs_S5	Up
2.86203e-09	0.348612	0.296	0	5.99682e-05	Nectin2	EC	S15_vs_S5	Up
1.20994e-09	0.341154	0.309	0	2.53518e-05	AC149090.1	EC	S15_vs_S5	Up
5.07252e-10	0.333111	0.321	0	1.06284e-05	Ptpa	EC	S15_vs_S5	Up
2.86203e-09	0.331373	0.296	0	5.99682e-05	Atn1	EC	S15_vs_S5	Up
9.5192e-07	0.330612	0.21	0	0.0199456	Lnpk	EC	S15_vs_S5	Up
1.56276e-08	0.328354	0.272	0	0.000327445	Thap12	EC	S15_vs_S5	Up
6.71472e-09	0.325299	0.284	0	0.000140694	Kmt5a	EC	S15_vs_S5	Up
8.68981e-11	0.320731	0.346	0	1.82078e-06	Smim27	EC	S15_vs_S5	Up
5.07226e-10	0.316725	0.321	0	1.06279e-05	Fam241b	EC	S15_vs_S5	Up
2.86203e-09	0.313659	0.296	0	5.99682e-05	Ppp4r3b	EC	S15_vs_S5	Up
5.07226e-10	0.305812	0.321	0	1.06279e-05	Rtf2	EC	S15_vs_S5	Up
4.24608e-07	0.304454	0.222	0	0.0088968	Gm20219	EC	S15_vs_S5	Up
4.24608e-07	0.302907	0.222	0	0.0088968	Washc2	EC	S15_vs_S5	Up
3.60861e-08	0.299171	0.259	0	0.000756113	Tug1	EC	S15_vs_S5	Up
1.88063e-07	0.281442	0.235	0	0.00394048	Cop1	EC	S15_vs_S5	Up
9.5192e-07	0.279613	0.21	0	0.0199456	Nectin3	EC	S15_vs_S5	Up
6.71472e-09	0.265575	0.284	0	0.000140694	Hikeshi	EC	S15_vs_S5	Up
8.26894e-08	0.258557	0.247	0	0.00173259	Babam2	EC	S15_vs_S5	Up
9.5192e-07	0.253322	0.21	0	0.0199456	Etfbkmt	EC	S15_vs_S5	Up
2.27521e-06	-0.263464	1	1	0.0476724	Gm42418	EC	S15_vs_S5	Down
1.39611e-06	-0.30432	0.16	0.524	0.0292527	Fam134a	EC	S15_vs_S5	Down
3.49607e-07	-0.320617	0.148	0.533	0.00732532	Utp11l	EC	S15_vs_S5	Down
1.91371e-07	-0.327451	0.16	0.524	0.0040098	Hrsp12	EC	S15_vs_S5	Down
1.79466e-06	-0.340213	0.086	0.381	0.0376034	Hiat1	EC	S15_vs_S5	Down
5.59384e-07	-0.362227	0.988	1	0.0117208	Rps29	EC	S15_vs_S5	Down
1.71863e-06	-0.372831	0.185	0.552	0.0360104	1810043H04Rik	EC	S15_vs_S5	Down
1.23333e-07	-0.379961	0.136	0.514	0.0025842	Smek2	EC	S15_vs_S5	Down
1.88778e-07	-0.38345	0.049	0.371	0.00395546	Ptrf	EC	S15_vs_S5	Down
7.10182e-07	-0.390977	0.173	0.524	0.0148805	Fam177a	EC	S15_vs_S5	Down
6.68139e-07	-0.396545	0.123	0.467	0.0139995	Whsc1l1	EC	S15_vs_S5	Down
2.91684e-07	-0.404612	0.111	0.467	0.00611165	Deb1	EC	S15_vs_S5	Down
3.53392e-08	-0.414153	0.099	0.486	0.000740463	Atn1.1	EC	S15_vs_S5	Down
3.51263e-08	-0.415694	0.173	0.6	0.000736002	Apoa1bp	EC	S15_vs_S5	Down
3.93247e-08	-0.41989	0.222	0.686	0.00082397	Ngfrap1	EC	S15_vs_S5	Down
1.68937e-06	-0.424038	0.136	0.457	0.0353973	Carkd	EC	S15_vs_S5	Down
1.43642e-08	-0.426851	0.185	0.629	0.000300974	Tceb1	EC	S15_vs_S5	Down
3.73677e-07	-0.427635	0.136	0.486	0.00782966	2700029M09Rik	EC	S15_vs_S5	Down
3.70532e-07	-0.439108	0.148	0.524	0.00776375	2810428I15Rik	EC	S15_vs_S5	Down
1.28306e-07	-0.440055	0.247	0.695	0.0026884	Vimp	EC	S15_vs_S5	Down
1.02806e-06	-0.441086	0.123	0.457	0.021541	2700094K13Rik	EC	S15_vs_S5	Down
3.98548e-07	-0.446254	0.148	0.514	0.00835078	PISD	EC	S15_vs_S5	Down
1.024e-07	-0.452702	0.222	0.676	0.00214558	Nhp2l1	EC	S15_vs_S5	Down
6.44933e-07	-0.453189	0.185	0.524	0.0135133	Sept2	EC	S15_vs_S5	Down
1.47505e-08	-0.466875	0.111	0.495	0.000309067	Gbas	EC	S15_vs_S5	Down
6.81414e-07	-0.468641	0.136	0.467	0.0142777	Prkcdbp	EC	S15_vs_S5	Down
8.22698e-11	-0.471263	0.111	0.619	1.7238e-06	Mfi2	EC	S15_vs_S5	Down
4.46405e-08	-0.48004	0.099	0.457	0.000935352	Ppp2r4	EC	S15_vs_S5	Down
2.29254e-08	-0.483144	0.136	0.524	0.000480355	Stra13	EC	S15_vs_S5	Down
4.05692e-07	-0.484904	0.099	0.438	0.00850047	Toporsos	EC	S15_vs_S5	Down
7.0425e-08	-0.491282	0.086	0.448	0.00147562	Abhd11os	EC	S15_vs_S5	Down
2.58881e-08	-0.502328	0.284	0.771	0.000542434	Shfm1	EC	S15_vs_S5	Down
2.02952e-10	-0.502357	0.914	1	4.25245e-06	Rps28	EC	S15_vs_S5	Down
5.87325e-09	-0.508431	0.247	0.714	0.000123062	Gltscr2	EC	S15_vs_S5	Down
2.02842e-10	-0.514516	0.099	0.562	4.25014e-06	Pvrl2	EC	S15_vs_S5	Down
4.81029e-08	-0.514942	0.198	0.619	0.0010079	Erbb2ip	EC	S15_vs_S5	Down
5.13425e-11	-0.5159	0.086	0.571	1.07578e-06	Ccdc53	EC	S15_vs_S5	Down
3.70788e-09	-0.51656	0.185	0.648	7.76912e-05	Tonsl	EC	S15_vs_S5	Down
6.70992e-10	-0.519547	0.074	0.486	1.40593e-05	Fam63a	EC	S15_vs_S5	Down
2.69257e-09	-0.537363	0.198	0.667	5.64175e-05	2310036O22Rik	EC	S15_vs_S5	Down
9.23239e-10	-0.539876	0.877	0.981	1.93446e-05	Dstn	EC	S15_vs_S5	Down
1.72172e-08	-0.542294	0.198	0.629	0.000360752	Hn1	EC	S15_vs_S5	Down
3.38383e-09	-0.553411	0.691	0.857	7.09014e-05	Amd1	EC	S15_vs_S5	Down
1.66724e-11	-0.553964	0.247	0.819	3.49337e-07	Wbp5	EC	S15_vs_S5	Down
4.13219e-10	-0.568656	0.173	0.619	8.65817e-06	0610011F06Rik	EC	S15_vs_S5	Down
2.44716e-10	-0.570732	0.185	0.657	5.12753e-06	Zfos1	EC	S15_vs_S5	Down
[truncated: 43 more rows]

## Sheet: SGN
Pairwise Differential Expression Genes (PDEGs) for Each Cell Type in scRNA-seq data
[truncated: 54 more rows]

[truncated: 19 more sheets: SGC, SC, CC, OB, RMC, IC, MC, BC, CEC, PVM_M, FC1, FC2, FC3, FC4, SMC, M, T, B, Neu]
