# Supplementary material for: Single-cell transcriptomic atlas of mouse cochlear aging
Source: Protein Cell. 2022 Nov 11;14(3):180–201. doi: 10.1093/procel/pwac058 (PMC10098046; doi:10.1093/procel/pwac058)
Supplement: pwac058_suppl_Supplementary_Table_S3 [file pwac058_suppl_supplementary_table_s3.xlsx]

## Sheet: Summary
Gene list for the genes annotated in the Aging Atlas database, hearing maintenance genes, SASP-associated genes, and UPR-related genes
The sub-table 'Aging Atlas' shows the genes in the Aging Atlas database (https://ngdc.cncb.ac.cn/aging/age_related_genes).
The sub-table 'SASP' shows the genes related to senescence-associated secretory phenotype.
The sub-table 'Hearing maintenance' shows the genes associated with hearing maintenance.
The sub-table 'UPR' shows the genes associated with unfolded protein response.

## Sheet: Aging Atlas
Aging-related gene sets
A2m
Abl1
Adcy1
Adcy2
Adcy3
Adcy4
Adcy5
Adcy6
Adcy7
Adcy8
Adcy9
Adh1
Adh5
Adh7
Adipoq
Adipor1
Adipor2
Agpat2
Agtr1a
Aifm1
Akt1
Akt1s1
Akt2
Akt3
Aldh1b1
Aldh2
Apex1
Apoc3
Apoe
App
Appl1
Aptx
Ar
Areg
Arhgap1
Arntl
Atf2
Atf4
Atf6b
Atg101
Atg13
Atg5
Atm
Atp5o
Atr
Axl
Bak1
Bax
Bcl10
Bcl2
Bcl2l1
Bdnf
Blm
Bmi1
Bmp2
Bmp6
Brca1
Brca2
Bscl2
Btk
Bub1b
Bub3
C1qa
Cacna1a
Camk4
Camkk2
Cat
Cbx7
Ccl1
Ccl19
Ccl2
Ccl3
Ccl4
Ccl7
Ccn2
Ccna2
Cd40
Cd9
Cdc42
Cdk1
Cdk7
Cdkn1a
Cdkn2a
Cdkn2b
Cebpa
Cebpb
Cflar
Chek2
Cisd2
Clock
Clu
Cnr1
Coq7
Creb1
Creb3
Creb3l1
Creb3l2
Creb3l3
Creb3l4
Creb5
Crebbp
Csf3
Csnk1e
Ctf1
Cxcl1
Cxcl2
Cxcl5
Cyld
Dbn1
Ddit3
Dgat1
Dll3
E2f1
Eda2r
Eef1a1
Eef1e1
Eef2
Efemp1
Egf
Egfr
Egr1
Ehmt1
Ehmt2
Eif4e
Eif4e1b
Eif4e2
Eif4ebp1
Eif5a2
Eln
Emd
Eno1
Eno2
Ep300
Epor
Eps8
Erbb2
Ercc1
Ercc2
Ercc3
Ercc4
Ercc5
Ercc6
Ercc8
Esr1
Ets2
Fas
Fen1
Fgf21
Fgf23
Fgfr1
Fhl2
Flt1
Fos
Foxm1
Foxo1
Foxo3
Foxo4
Gadd45a
Gadd45b
Gadd45g
Gapdh
Gclc
Gclm
Gdf11
Gh1
Ghr
Ghrh
Ghrhr
Gpx1
Gpx4
Grb2
Grn
Gsk3a
Gsk3b
Gsr
Gss
Gsta4
Gstp1
Gtf2h2
H2-D2
H2-K1
H2ax
Hbp1
Hdac1
Hdac2
Hdac3
Hells
Hesx1
Hic1
Hif1a
Hk1
Hmgb1
Hmgb2
Hoxb7
Hoxc4
Hprt
Hras
Hsf1
Hsp90aa1
Hspa1b
Hspa8
Hspa9
Hspd1
Htra2
Htt
Ifnb1
Igf1
Igf1r
Igf2
Igfbp2
Igfbp3
Ikbkb
Il10
Il15
Il2
Il2rg
Il6
Il7
Il7r
Insr
Irak1
Irak4
Irs1
Irs2
Irs4
Itpr3
Jak2
Jun
Jund
Kcna3
Kl
Kras
Lck
Ldha
Ldhb
Lep
Lepr
Lmna
Lmnb1
Lrp2
Malt1
Map3k5
Mapk14
Mapk3
Mapk8
Mapk9
Mapt
Max
Mdm2
Med1
Mif
Mlh1
Mmp10
Mmp12
Mmp13
Mmp14
Mmp2
Mmp3
Mmp7
Mmp9
Msra
Mtco1
Mtor
Mxd1
Mxi1
Myc
Nbn
Ncor1
Ncor2
Nfe2l1
Nfe2l2
Nfkb1
Nfkb2
Nfkbia
Ngf
Ngfr
Nlrp3
Nog
Nos3
Npy
Nr3c1
Nras
Nrg1
Nudt1
Pappa
Parp1
Pax4
Pck1
Pcmt1
Pcna
Pdgfb
Pdgfra
Pdgfrb
Pdpk1
Pecam1
Pex5
Pidd1
Pigf
Pik3ca
Pik3cb
Pik3cd
Pik3r1
Pik3r2
Pik3r3
Pin1
Plau
Plaur
Plcg1
Plcg2
Pmch
Pml
Pola1
Polb
Pold1
Polg
Pon1
Pou1f1
Ppara
Pparg
Ppargc1a
Ppm1d
Ppp1ca
Prdx1
Prkaa1
Prkaa2
Prkab1
Prkab2
Prkaca
Prkacb
Prkag1
Prkag2
Prkag3
Prkca
Prkcb
Prkcd
Prkcq
Prkdc
Prop1
Psen1
Pten
Ptges
Ptgs2
Ptk2
Ptk2b
Ptpn1
Ptpn11
Pycr1
Rack1
Rad21
Rad51
Rad52
Rae1
Rb1
Rb1cc1
Recql4
Rela
Ret
Rfc4
Rgn
Rheb
Rictor
Ripk1
Rpa1
Rps6kb1
Rps6kb2
Rptor
S100b
Sdhc
Serpinb2
Serpine1
Sesn1
Sesn2
Sesn3
Shc1
Sin3a
Sirt1
Sirt3
Sirt6
Sirt7
Slc13a1
Sncg
Socs2
Sod1
Sod2
Sp1
Sprtn
Sqstm1
Sst
Sstr3
Stat3
Stat5a
Stat5b
Stk11
Stub1
Sumf1
Sumo1
Sun1
Syk
Tab1
Tab2
Taf1
Tbp
Tcf3
Terc
Terf1
Terf2
Tert
Tfap2a
Tfdp1
Tgfb1
Timp2
Tirap
Tlr2
Tlr4
Tnf
Tnfaip3
Tnfrsf11a
Tnfrsf13c
Tnfrsf1a
Tnfrsf1b
Tnfsf11
Tnfsf13b
Tnfsf14
Top1
Top2a
Top2b
Top3b
Topors
Tp53
Tpp2
Tradd
Traf1
Traf2
Traf3
Traf5
Traf6
Trap1
Trim25
Trp53bp1
Trp63
Trp73
Trpv1
Tsc1
Tsc2
Txn1
Ubb
Ube2i
Uchl1
Ucp1
Ucp2
Ucp3
Ulk1
Vcam1
Vcp
Vegfa
Vegfc
Wnt2
Wrn
Xiap
Xpa
Xrcc5
Xrcc6
Ywhaz
Zap70
Zfp354c
Zmpste24

## Sheet: Hearing maintenance
Hearing maintenance genes
Pcdh20
Dclk1
Kcnq1
Slc25a21
Insm1
Csmd1
Spatc1l
Itfg2
Gabrg3
Eps8
Wdr1
Slc28a3
Slc9a3r1
Strn
Ceacam16
Igf1
Rimbp2
Atoh1
Foxo3
Fabp3
Elmod1
Grm8
Trpa1
Cdh13
Trpm4
Smarca4
Fn1
Ryr3
Ank2
Hmga2
Clrn1
Cep104
Slc16a6
Ptprd
Evi5
Wars2
Wbp2
Arsg
Slc44a2
Ptprcap
Xirp2
Sik3
A430005L14Rik
Amz2
Fzd6
Tgm6
Cmip
Fam69a
Optn
Pthlh

## Sheet: SASP
SASP gene set
Bmp2
Il6st
Ang
Jun
Pigf
Csf1
Fgf2
Tnfrsf1b
Cxcl12
Mmp7
Il7
Cd9
Tnfrsf1a
Mmp3
Wnt2
Mmp14
Mmp12
Csf2rb
Il15
Igfbp6
Il1b
Ngf
Timp1
Inhba
Mmp13
Il1a
Fgf7
Ereg
Igfbp1
Ptges
Mmp2
Gem
Mmp9
Il13
Icam1
Gdf15
Timp2
Rps6ka5
Ccl20
Tgfb1
Cxcl5
Plaur
Itga2
Cxcl11
Igf2r
Tnfrsf11b
Serpinb2
Fas
Hgf
Vegfc
Mif
Il6
Axl
Bmp6
Egfr
Igf1
Ccl3
Ccl3
Ccl3
Ccl3
Igfbp2
Inha
Gmfg
Pecam1
Areg
Itpka
Csf3
Ccl7
Iqgap1
Cd55
Csf2
Vegfa
Ets2
Serpine1
Ccl2

## Sheet: UPR
Symbol	Term_Type	Term_ID	Term_Name
Abca7	GO dataset	GO:0006986	response to unfolded protein
Abcb10	GO dataset	GO:0006986	response to unfolded protein
Agr2	GO dataset	GO:0006986	response to unfolded protein
Amfr	GO dataset	GO:0006986	response to unfolded protein
Atf3	GO dataset	GO:0006986	response to unfolded protein
Atf4	GO dataset	GO:0006986	response to unfolded protein
Atf6	GO dataset	GO:0006986	response to unfolded protein
Atf6b	GO dataset	GO:0006986	response to unfolded protein
Bag3	GO dataset	GO:0006986	response to unfolded protein
Bak1	GO dataset	GO:0006986	response to unfolded protein
Bax	GO dataset	GO:0006986	response to unfolded protein
Bfar	GO dataset	GO:0006986	response to unfolded protein
Bhlha15	GO dataset	GO:0006986	response to unfolded protein
Bok	GO dataset	GO:0006986	response to unfolded protein
Casp12	GO dataset	GO:0006986	response to unfolded protein
Ccnd1	GO dataset	GO:0006986	response to unfolded protein
Cdk5rap3	GO dataset	GO:0006986	response to unfolded protein
Chac1	GO dataset	GO:0006986	response to unfolded protein
Comp	GO dataset	GO:0006986	response to unfolded protein
Cops5	GO dataset	GO:0006986	response to unfolded protein
Creb3	GO dataset	GO:0006986	response to unfolded protein
Creb3l1	GO dataset	GO:0006986	response to unfolded protein
Creb3l2	GO dataset	GO:0006986	response to unfolded protein
Creb3l3	GO dataset	GO:0006986	response to unfolded protein
Creb3l4	GO dataset	GO:0006986	response to unfolded protein
Crebrf	GO dataset	GO:0006986	response to unfolded protein
Dab2ip	GO dataset	GO:0006986	response to unfolded protein
Daxx	GO dataset	GO:0006986	response to unfolded protein
Ddit3	GO dataset	GO:0006986	response to unfolded protein
Ddrgk1	GO dataset	GO:0006986	response to unfolded protein
Derl1	GO dataset	GO:0006986	response to unfolded protein
Derl2	GO dataset	GO:0006986	response to unfolded protein
Derl3	GO dataset	GO:0006986	response to unfolded protein
Dnajb9	GO dataset	GO:0006986	response to unfolded protein
Dnajc3	GO dataset	GO:0006986	response to unfolded protein
Edem1	GO dataset	GO:0006986	response to unfolded protein
Edem2	GO dataset	GO:0006986	response to unfolded protein
Edem3	GO dataset	GO:0006986	response to unfolded protein
Eif2a	GO dataset	GO:0006986	response to unfolded protein
Eif2ak2	GO dataset	GO:0006986	response to unfolded protein
Eif2ak3	GO dataset	GO:0006986	response to unfolded protein
Eif2ak4	GO dataset	GO:0006986	response to unfolded protein
Eif2s1	GO dataset	GO:0006986	response to unfolded protein
Ep300	GO dataset	GO:0006986	response to unfolded protein
Ermp1	GO dataset	GO:0006986	response to unfolded protein
Ern1	GO dataset	GO:0006986	response to unfolded protein
Ern2	GO dataset	GO:0006986	response to unfolded protein
Ero1a	GO dataset	GO:0006986	response to unfolded protein
Erp27	GO dataset	GO:0006986	response to unfolded protein
Erp44	GO dataset	GO:0006986	response to unfolded protein
Faf2	GO dataset	GO:0006986	response to unfolded protein
Fbxo6	GO dataset	GO:0006986	response to unfolded protein
Ficd	GO dataset	GO:0006986	response to unfolded protein
Herpud1	GO dataset	GO:0006986	response to unfolded protein
Herpud2	GO dataset	GO:0006986	response to unfolded protein
Hsf1	GO dataset	GO:0006986	response to unfolded protein
Hsp90aa1	GO dataset	GO:0006986	response to unfolded protein
Hspa1a	GO dataset	GO:0006986	response to unfolded protein
Hspa1b	GO dataset	GO:0006986	response to unfolded protein
Hspa1l	GO dataset	GO:0006986	response to unfolded protein
Hspa2	GO dataset	GO:0006986	response to unfolded protein
Hspa4l	GO dataset	GO:0006986	response to unfolded protein
Hspa5	GO dataset	GO:0006986	response to unfolded protein
Hspa8	GO dataset	GO:0006986	response to unfolded protein
Hspa9	GO dataset	GO:0006986	response to unfolded protein
Hspa13	GO dataset	GO:0006986	response to unfolded protein
Hspa14	GO dataset	GO:0006986	response to unfolded protein
Hspb1	GO dataset	GO:0006986	response to unfolded protein
Hspb8	GO dataset	GO:0006986	response to unfolded protein
Hspd1	GO dataset	GO:0006986	response to unfolded protein
Hsph1	GO dataset	GO:0006986	response to unfolded protein
Ifng	GO dataset	GO:0006986	response to unfolded protein
Jkamp	GO dataset	GO:0006986	response to unfolded protein
Manf	GO dataset	GO:0006986	response to unfolded protein
Mfn2	GO dataset	GO:0006986	response to unfolded protein
Nck1	GO dataset	GO:0006986	response to unfolded protein
Nck2	GO dataset	GO:0006986	response to unfolded protein
Nfe2l2	GO dataset	GO:0006986	response to unfolded protein
Optn	GO dataset	GO:0006986	response to unfolded protein
Pacrg	GO dataset	GO:0006986	response to unfolded protein
Parp16	GO dataset	GO:0006986	response to unfolded protein
Pdia6	GO dataset	GO:0006986	response to unfolded protein
Pik3r1	GO dataset	GO:0006986	response to unfolded protein
Pmp22	GO dataset	GO:0006986	response to unfolded protein
Ppp1r15a	GO dataset	GO:0006986	response to unfolded protein
Ptpn1	GO dataset	GO:0006986	response to unfolded protein
Ptpn2	GO dataset	GO:0006986	response to unfolded protein
Qrich1	GO dataset	GO:0006986	response to unfolded protein
Rhbdd1	GO dataset	GO:0006986	response to unfolded protein
Selenos	GO dataset	GO:0006986	response to unfolded protein
Serp1	GO dataset	GO:0006986	response to unfolded protein
Serp2	GO dataset	GO:0006986	response to unfolded protein
Stc2	GO dataset	GO:0006986	response to unfolded protein
Stt3b	GO dataset	GO:0006986	response to unfolded protein
Stub1	GO dataset	GO:0006986	response to unfolded protein
Syvn1	GO dataset	GO:0006986	response to unfolded protein
Tbl2	GO dataset	GO:0006986	response to unfolded protein
Thbs1	GO dataset	GO:0006986	response to unfolded protein
Thbs4	GO dataset	GO:0006986	response to unfolded protein
Tm7sf3	GO dataset	GO:0006986	response to unfolded protein
Tmbim6	GO dataset	GO:0006986	response to unfolded protein
Tmed2	GO dataset	GO:0006986	response to unfolded protein
Tmem33	GO dataset	GO:0006986	response to unfolded protein
Tmem129	GO dataset	GO:0006986	response to unfolded protein
Tmtc4	GO dataset	GO:0006986	response to unfolded protein
Ube2j2	GO dataset	GO:0006986	response to unfolded protein
Ubxn4	GO dataset	GO:0006986	response to unfolded protein
Ufl1	GO dataset	GO:0006986	response to unfolded protein
Umod	GO dataset	GO:0006986	response to unfolded protein
Upf2	GO dataset	GO:0006986	response to unfolded protein
Upf3a	GO dataset	GO:0006986	response to unfolded protein
Upf3b	GO dataset	GO:0006986	response to unfolded protein
Vapb	GO dataset	GO:0006986	response to unfolded protein
Wfs1	GO dataset	GO:0006986	response to unfolded protein
Xbp1	GO dataset	GO:0006986	response to unfolded protein
Yod1	GO dataset	GO:0006986	response to unfolded protein
Creb3	GO dataset	GO:0006990	positive regulation of transcription from RNA polymerase II promoter involved in unfolded protein response
Ep300	GO dataset	GO:0006990	positive regulation of transcription from RNA polymerase II promoter involved in unfolded protein response
Xbp1	GO dataset	GO:0006990	positive regulation of transcription from RNA polymerase II promoter involved in unfolded protein response
Abca7	GO dataset	GO:0030968	endoplasmic reticulum unfolded protein response
Agr2	GO dataset	GO:0030968	endoplasmic reticulum unfolded protein response
Amfr	GO dataset	GO:0030968	endoplasmic reticulum unfolded protein response
Atf3	GO dataset	GO:0030968	endoplasmic reticulum unfolded protein response
Atf4	GO dataset	GO:0030968	endoplasmic reticulum unfolded protein response
Atf6	GO dataset	GO:0030968	endoplasmic reticulum unfolded protein response
Atf6b	GO dataset	GO:0030968	endoplasmic reticulum unfolded protein response
Bak1	GO dataset	GO:0030968	endoplasmic reticulum unfolded protein response
Bax	GO dataset	GO:0030968	endoplasmic reticulum unfolded protein response
Bfar	GO dataset	GO:0030968	endoplasmic reticulum unfolded protein response
Bhlha15	GO dataset	GO:0030968	endoplasmic reticulum unfolded protein response
Bok	GO dataset	GO:0030968	endoplasmic reticulum unfolded protein response
Casp12	GO dataset	GO:0030968	endoplasmic reticulum unfolded protein response
Ccnd1	GO dataset	GO:0030968	endoplasmic reticulum unfolded protein response
Cdk5rap3	GO dataset	GO:0030968	endoplasmic reticulum unfolded protein response
Cops5	GO dataset	GO:0030968	endoplasmic reticulum unfolded protein response
Creb3	GO dataset	GO:0030968	endoplasmic reticulum unfolded protein response
Creb3l1	GO dataset	GO:0030968	endoplasmic reticulum unfolded protein response
Creb3l2	GO dataset	GO:0030968	endoplasmic reticulum unfolded protein response
Creb3l3	GO dataset	GO:0030968	endoplasmic reticulum unfolded protein response
Creb3l4	GO dataset	GO:0030968	endoplasmic reticulum unfolded protein response
Crebrf	GO dataset	GO:0030968	endoplasmic reticulum unfolded protein response
Ddit3	GO dataset	GO:0030968	endoplasmic reticulum unfolded protein response
Ddrgk1	GO dataset	GO:0030968	endoplasmic reticulum unfolded protein response
Derl1	GO dataset	GO:0030968	endoplasmic reticulum unfolded protein response
Derl2	GO dataset	GO:0030968	endoplasmic reticulum unfolded protein response
Derl3	GO dataset	GO:0030968	endoplasmic reticulum unfolded protein response
Dnajc3	GO dataset	GO:0030968	endoplasmic reticulum unfolded protein response
Eif2a	GO dataset	GO:0030968	endoplasmic reticulum unfolded protein response
Eif2ak2	GO dataset	GO:0030968	endoplasmic reticulum unfolded protein response
Eif2ak3	GO dataset	GO:0030968	endoplasmic reticulum unfolded protein response
Eif2ak4	GO dataset	GO:0030968	endoplasmic reticulum unfolded protein response
Eif2s1	GO dataset	GO:0030968	endoplasmic reticulum unfolded protein response
Ep300	GO dataset	GO:0030968	endoplasmic reticulum unfolded protein response
Ermp1	GO dataset	GO:0030968	endoplasmic reticulum unfolded protein response
Ern1	GO dataset	GO:0030968	endoplasmic reticulum unfolded protein response
Ern2	GO dataset	GO:0030968	endoplasmic reticulum unfolded protein response
Ero1a	GO dataset	GO:0030968	endoplasmic reticulum unfolded protein response
Ficd	GO dataset	GO:0030968	endoplasmic reticulum unfolded protein response
Herpud1	GO dataset	GO:0030968	endoplasmic reticulum unfolded protein response
Herpud2	GO dataset	GO:0030968	endoplasmic reticulum unfolded protein response
Hspa5	GO dataset	GO:0030968	endoplasmic reticulum unfolded protein response
Ifng	GO dataset	GO:0030968	endoplasmic reticulum unfolded protein response
Nck1	GO dataset	GO:0030968	endoplasmic reticulum unfolded protein response
Nck2	GO dataset	GO:0030968	endoplasmic reticulum unfolded protein response
Nfe2l2	GO dataset	GO:0030968	endoplasmic reticulum unfolded protein response
Parp16	GO dataset	GO:0030968	endoplasmic reticulum unfolded protein response
Pdia6	GO dataset	GO:0030968	endoplasmic reticulum unfolded protein response
Pik3r1	GO dataset	GO:0030968	endoplasmic reticulum unfolded protein response
Ppp1r15a	GO dataset	GO:0030968	endoplasmic reticulum unfolded protein response
Ptpn1	GO dataset	GO:0030968	endoplasmic reticulum unfolded protein response
Ptpn2	GO dataset	GO:0030968	endoplasmic reticulum unfolded protein response
Qrich1	GO dataset	GO:0030968	endoplasmic reticulum unfolded protein response
Selenos	GO dataset	GO:0030968	endoplasmic reticulum unfolded protein response
Serp1	GO dataset	GO:0030968	endoplasmic reticulum unfolded protein response
Serp2	GO dataset	GO:0030968	endoplasmic reticulum unfolded protein response
Stc2	GO dataset	GO:0030968	endoplasmic reticulum unfolded protein response
Stub1	GO dataset	GO:0030968	endoplasmic reticulum unfolded protein response
Tbl2	GO dataset	GO:0030968	endoplasmic reticulum unfolded protein response
Tmed2	GO dataset	GO:0030968	endoplasmic reticulum unfolded protein response
Tmem33	GO dataset	GO:0030968	endoplasmic reticulum unfolded protein response
Tmtc4	GO dataset	GO:0030968	endoplasmic reticulum unfolded protein response
Ufl1	GO dataset	GO:0030968	endoplasmic reticulum unfolded protein response
Vapb	GO dataset	GO:0030968	endoplasmic reticulum unfolded protein response
Wfs1	GO dataset	GO:0030968	endoplasmic reticulum unfolded protein response
Xbp1	GO dataset	GO:0030968	endoplasmic reticulum unfolded protein response
Yod1	GO dataset	GO:0030968	endoplasmic reticulum unfolded protein response
Abcb10	GO dataset	GO:0034514	mitochondrial unfolded protein response
Hspd1	GO dataset	GO:0034514	mitochondrial unfolded protein response
Abca7	GO dataset	GO:0034620	cellular response to unfolded protein
Abcb10	GO dataset	GO:0034620	cellular response to unfolded protein
Agr2	GO dataset	GO:0034620	cellular response to unfolded protein
Amfr	GO dataset	GO:0034620	cellular response to unfolded protein
Atf3	GO dataset	GO:0034620	cellular response to unfolded protein
Atf4	GO dataset	GO:0034620	cellular response to unfolded protein
Atf6	GO dataset	GO:0034620	cellular response to unfolded protein
Atf6b	GO dataset	GO:0034620	cellular response to unfolded protein
Atxn3	GO dataset	GO:0034620	cellular response to unfolded protein
Aup1	GO dataset	GO:0034620	cellular response to unfolded protein
Bag3	GO dataset	GO:0034620	cellular response to unfolded protein
Bag6	GO dataset	GO:0034620	cellular response to unfolded protein
Bak1	GO dataset	GO:0034620	cellular response to unfolded protein
Bax	GO dataset	GO:0034620	cellular response to unfolded protein
Bfar	GO dataset	GO:0034620	cellular response to unfolded protein
Bhlha15	GO dataset	GO:0034620	cellular response to unfolded protein
Bok	GO dataset	GO:0034620	cellular response to unfolded protein
Casp12	GO dataset	GO:0034620	cellular response to unfolded protein
Ccnd1	GO dataset	GO:0034620	cellular response to unfolded protein
Cdk5rap3	GO dataset	GO:0034620	cellular response to unfolded protein
Cops5	GO dataset	GO:0034620	cellular response to unfolded protein
Creb3	GO dataset	GO:0034620	cellular response to unfolded protein
Creb3l1	GO dataset	GO:0034620	cellular response to unfolded protein
Creb3l2	GO dataset	GO:0034620	cellular response to unfolded protein
Creb3l3	GO dataset	GO:0034620	cellular response to unfolded protein
Creb3l4	GO dataset	GO:0034620	cellular response to unfolded protein
Crebrf	GO dataset	GO:0034620	cellular response to unfolded protein
Cul3	GO dataset	GO:0034620	cellular response to unfolded protein
Daxx	GO dataset	GO:0034620	cellular response to unfolded protein
Ddit3	GO dataset	GO:0034620	cellular response to unfolded protein
Ddrgk1	GO dataset	GO:0034620	cellular response to unfolded protein
Derl1	GO dataset	GO:0034620	cellular response to unfolded protein
Derl2	GO dataset	GO:0034620	cellular response to unfolded protein
Derl3	GO dataset	GO:0034620	cellular response to unfolded protein
Dnajb12	GO dataset	GO:0034620	cellular response to unfolded protein
Dnajb14	GO dataset	GO:0034620	cellular response to unfolded protein
Dnajc3	GO dataset	GO:0034620	cellular response to unfolded protein
Dnajc18	GO dataset	GO:0034620	cellular response to unfolded protein
Eif2a	GO dataset	GO:0034620	cellular response to unfolded protein
Eif2ak2	GO dataset	GO:0034620	cellular response to unfolded protein
Eif2ak3	GO dataset	GO:0034620	cellular response to unfolded protein
Eif2ak4	GO dataset	GO:0034620	cellular response to unfolded protein
Eif2s1	GO dataset	GO:0034620	cellular response to unfolded protein
Ep300	GO dataset	GO:0034620	cellular response to unfolded protein
Ermp1	GO dataset	GO:0034620	cellular response to unfolded protein
Ern1	GO dataset	GO:0034620	cellular response to unfolded protein
Ern2	GO dataset	GO:0034620	cellular response to unfolded protein
Ero1a	GO dataset	GO:0034620	cellular response to unfolded protein
Ficd	GO dataset	GO:0034620	cellular response to unfolded protein
Hdac6	GO dataset	GO:0034620	cellular response to unfolded protein
Herpud1	GO dataset	GO:0034620	cellular response to unfolded protein
Herpud2	GO dataset	GO:0034620	cellular response to unfolded protein
Hsf1	GO dataset	GO:0034620	cellular response to unfolded protein
Hspa1a	GO dataset	GO:0034620	cellular response to unfolded protein
Hspa1b	GO dataset	GO:0034620	cellular response to unfolded protein
Hspa1l	GO dataset	GO:0034620	cellular response to unfolded protein
Hspa2	GO dataset	GO:0034620	cellular response to unfolded protein
Hspa5	GO dataset	GO:0034620	cellular response to unfolded protein
Hspa8	GO dataset	GO:0034620	cellular response to unfolded protein
Hspa9	GO dataset	GO:0034620	cellular response to unfolded protein
Hspa13	GO dataset	GO:0034620	cellular response to unfolded protein
Hspa14	GO dataset	GO:0034620	cellular response to unfolded protein
Hspb8	GO dataset	GO:0034620	cellular response to unfolded protein
Hspd1	GO dataset	GO:0034620	cellular response to unfolded protein
Ifng	GO dataset	GO:0034620	cellular response to unfolded protein
Klhl15	GO dataset	GO:0034620	cellular response to unfolded protein
Nck1	GO dataset	GO:0034620	cellular response to unfolded protein
Nck2	GO dataset	GO:0034620	cellular response to unfolded protein
Nfe2l2	GO dataset	GO:0034620	cellular response to unfolded protein
Ngly1	GO dataset	GO:0034620	cellular response to unfolded protein
Optn	GO dataset	GO:0034620	cellular response to unfolded protein
Pacrg	GO dataset	GO:0034620	cellular response to unfolded protein
Parp16	GO dataset	GO:0034620	cellular response to unfolded protein
Pdia6	GO dataset	GO:0034620	cellular response to unfolded protein
Pik3r1	GO dataset	GO:0034620	cellular response to unfolded protein
Pmp22	GO dataset	GO:0034620	cellular response to unfolded protein
Ppp1r15a	GO dataset	GO:0034620	cellular response to unfolded protein
Ptpn1	GO dataset	GO:0034620	cellular response to unfolded protein
Ptpn2	GO dataset	GO:0034620	cellular response to unfolded protein
Qrich1	GO dataset	GO:0034620	cellular response to unfolded protein
Rhbdd1	GO dataset	GO:0034620	cellular response to unfolded protein
Rnf5	GO dataset	GO:0034620	cellular response to unfolded protein
Rnf126	GO dataset	GO:0034620	cellular response to unfolded protein
Rnf185	GO dataset	GO:0034620	cellular response to unfolded protein
Sdf2l1	GO dataset	GO:0034620	cellular response to unfolded protein
Selenos	GO dataset	GO:0034620	cellular response to unfolded protein
Serp1	GO dataset	GO:0034620	cellular response to unfolded protein
Serp2	GO dataset	GO:0034620	cellular response to unfolded protein
Stc2	GO dataset	GO:0034620	cellular response to unfolded protein
Stub1	GO dataset	GO:0034620	cellular response to unfolded protein
Tbl2	GO dataset	GO:0034620	cellular response to unfolded protein
Tm7sf3	GO dataset	GO:0034620	cellular response to unfolded protein
Tmbim6	GO dataset	GO:0034620	cellular response to unfolded protein
Tmed2	GO dataset	GO:0034620	cellular response to unfolded protein
Tmem33	GO dataset	GO:0034620	cellular response to unfolded protein
Tmtc4	GO dataset	GO:0034620	cellular response to unfolded protein
Tor1a	GO dataset	GO:0034620	cellular response to unfolded protein
Ube2w	GO dataset	GO:0034620	cellular response to unfolded protein
Ufd1	GO dataset	GO:0034620	cellular response to unfolded protein
Ufl1	GO dataset	GO:0034620	cellular response to unfolded protein
Uggt1	GO dataset	GO:0034620	cellular response to unfolded protein
Uggt2	GO dataset	GO:0034620	cellular response to unfolded protein
Umod	GO dataset	GO:0034620	cellular response to unfolded protein
Vapb	GO dataset	GO:0034620	cellular response to unfolded protein
Vcp	GO dataset	GO:0034620	cellular response to unfolded protein
Wfs1	GO dataset	GO:0034620	cellular response to unfolded protein
Xbp1	GO dataset	GO:0034620	cellular response to unfolded protein
Yod1	GO dataset	GO:0034620	cellular response to unfolded protein
Abca7	GO dataset	GO:0035966	response to topologically incorrect protein
Abcb10	GO dataset	GO:0035966	response to topologically incorrect protein
Agr2	GO dataset	GO:0035966	response to topologically incorrect protein
Amfr	GO dataset	GO:0035966	response to topologically incorrect protein
Atf3	GO dataset	GO:0035966	response to topologically incorrect protein
Atf4	GO dataset	GO:0035966	response to topologically incorrect protein
Atf6	GO dataset	GO:0035966	response to topologically incorrect protein
Atf6b	GO dataset	GO:0035966	response to topologically incorrect protein
Atxn3	GO dataset	GO:0035966	response to topologically incorrect protein
Aup1	GO dataset	GO:0035966	response to topologically incorrect protein
Bag3	GO dataset	GO:0035966	response to topologically incorrect protein
Bag6	GO dataset	GO:0035966	response to topologically incorrect protein
Bak1	GO dataset	GO:0035966	response to topologically incorrect protein
Bax	GO dataset	GO:0035966	response to topologically incorrect protein
Bfar	GO dataset	GO:0035966	response to topologically incorrect protein
Bhlha15	GO dataset	GO:0035966	response to topologically incorrect protein
Bok	GO dataset	GO:0035966	response to topologically incorrect protein
Casp12	GO dataset	GO:0035966	response to topologically incorrect protein
Ccnd1	GO dataset	GO:0035966	response to topologically incorrect protein
Cdk5rap3	GO dataset	GO:0035966	response to topologically incorrect protein
Chac1	GO dataset	GO:0035966	response to topologically incorrect protein
Clu	GO dataset	GO:0035966	response to topologically incorrect protein
Comp	GO dataset	GO:0035966	response to topologically incorrect protein
Cops5	GO dataset	GO:0035966	response to topologically incorrect protein
Creb3	GO dataset	GO:0035966	response to topologically incorrect protein
Creb3l1	GO dataset	GO:0035966	response to topologically incorrect protein
Creb3l2	GO dataset	GO:0035966	response to topologically incorrect protein
Creb3l3	GO dataset	GO:0035966	response to topologically incorrect protein
Creb3l4	GO dataset	GO:0035966	response to topologically incorrect protein
Crebrf	GO dataset	GO:0035966	response to topologically incorrect protein
Cul3	GO dataset	GO:0035966	response to topologically incorrect protein
Dab2ip	GO dataset	GO:0035966	response to topologically incorrect protein
Daxx	GO dataset	GO:0035966	response to topologically incorrect protein
Ddit3	GO dataset	GO:0035966	response to topologically incorrect protein
Ddrgk1	GO dataset	GO:0035966	response to topologically incorrect protein
Derl1	GO dataset	GO:0035966	response to topologically incorrect protein
Derl2	GO dataset	GO:0035966	response to topologically incorrect protein
Derl3	GO dataset	GO:0035966	response to topologically incorrect protein
Dnajb9	GO dataset	GO:0035966	response to topologically incorrect protein
Dnajb12	GO dataset	GO:0035966	response to topologically incorrect protein
Dnajb14	GO dataset	GO:0035966	response to topologically incorrect protein
Dnajc3	GO dataset	GO:0035966	response to topologically incorrect protein
Dnajc18	GO dataset	GO:0035966	response to topologically incorrect protein
Edem1	GO dataset	GO:0035966	response to topologically incorrect protein
Edem2	GO dataset	GO:0035966	response to topologically incorrect protein
Edem3	GO dataset	GO:0035966	response to topologically incorrect protein
Eif2a	GO dataset	GO:0035966	response to topologically incorrect protein
Eif2ak2	GO dataset	GO:0035966	response to topologically incorrect protein
Eif2ak3	GO dataset	GO:0035966	response to topologically incorrect protein
Eif2ak4	GO dataset	GO:0035966	response to topologically incorrect protein
Eif2s1	GO dataset	GO:0035966	response to topologically incorrect protein
Ep300	GO dataset	GO:0035966	response to topologically incorrect protein
Ermp1	GO dataset	GO:0035966	response to topologically incorrect protein
Ern1	GO dataset	GO:0035966	response to topologically incorrect protein
Ern2	GO dataset	GO:0035966	response to topologically incorrect protein
Ero1a	GO dataset	GO:0035966	response to topologically incorrect protein
Erp27	GO dataset	GO:0035966	response to topologically incorrect protein
Erp44	GO dataset	GO:0035966	response to topologically incorrect protein
F12	GO dataset	GO:0035966	response to topologically incorrect protein
Faf2	GO dataset	GO:0035966	response to topologically incorrect protein
Fbxo6	GO dataset	GO:0035966	response to topologically incorrect protein
Ficd	GO dataset	GO:0035966	response to topologically incorrect protein
Hdac6	GO dataset	GO:0035966	response to topologically incorrect protein
Herpud1	GO dataset	GO:0035966	response to topologically incorrect protein
Herpud2	GO dataset	GO:0035966	response to topologically incorrect protein
Hsf1	GO dataset	GO:0035966	response to topologically incorrect protein
Hsp90aa1	GO dataset	GO:0035966	response to topologically incorrect protein
Hspa1a	GO dataset	GO:0035966	response to topologically incorrect protein
Hspa1b	GO dataset	GO:0035966	response to topologically incorrect protein
Hspa1l	GO dataset	GO:0035966	response to topologically incorrect protein
Hspa2	GO dataset	GO:0035966	response to topologically incorrect protein
Hspa4l	GO dataset	GO:0035966	response to topologically incorrect protein
Hspa5	GO dataset	GO:0035966	response to topologically incorrect protein
Hspa8	GO dataset	GO:0035966	response to topologically incorrect protein
Hspa9	GO dataset	GO:0035966	response to topologically incorrect protein
Hspa13	GO dataset	GO:0035966	response to topologically incorrect protein
Hspa14	GO dataset	GO:0035966	response to topologically incorrect protein
Hspb1	GO dataset	GO:0035966	response to topologically incorrect protein
Hspb8	GO dataset	GO:0035966	response to topologically incorrect protein
Hspd1	GO dataset	GO:0035966	response to topologically incorrect protein
Hsph1	GO dataset	GO:0035966	response to topologically incorrect protein
Ifng	GO dataset	GO:0035966	response to topologically incorrect protein
Jkamp	GO dataset	GO:0035966	response to topologically incorrect protein
Klhl15	GO dataset	GO:0035966	response to topologically incorrect protein
Manf	GO dataset	GO:0035966	response to topologically incorrect protein
Mfn2	GO dataset	GO:0035966	response to topologically incorrect protein
Nck1	GO dataset	GO:0035966	response to topologically incorrect protein
Nck2	GO dataset	GO:0035966	response to topologically incorrect protein
Nfe2l2	GO dataset	GO:0035966	response to topologically incorrect protein
Ngly1	GO dataset	GO:0035966	response to topologically incorrect protein
Optn	GO dataset	GO:0035966	response to topologically incorrect protein
Pacrg	GO dataset	GO:0035966	response to topologically incorrect protein
Parp16	GO dataset	GO:0035966	response to topologically incorrect protein
Pdia6	GO dataset	GO:0035966	response to topologically incorrect protein
Pik3r1	GO dataset	GO:0035966	response to topologically incorrect protein
Pmp22	GO dataset	GO:0035966	response to topologically incorrect protein
Ppp1r15a	GO dataset	GO:0035966	response to topologically incorrect protein
Ptpn1	GO dataset	GO:0035966	response to topologically incorrect protein
Ptpn2	GO dataset	GO:0035966	response to topologically incorrect protein
Qrich1	GO dataset	GO:0035966	response to topologically incorrect protein
Rhbdd1	GO dataset	GO:0035966	response to topologically incorrect protein
Rnf5	GO dataset	GO:0035966	response to topologically incorrect protein
Rnf126	GO dataset	GO:0035966	response to topologically incorrect protein
Rnf185	GO dataset	GO:0035966	response to topologically incorrect protein
Sdf2l1	GO dataset	GO:0035966	response to topologically incorrect protein
Selenos	GO dataset	GO:0035966	response to topologically incorrect protein
Serp1	GO dataset	GO:0035966	response to topologically incorrect protein
Serp2	GO dataset	GO:0035966	response to topologically incorrect protein
Stc2	GO dataset	GO:0035966	response to topologically incorrect protein
Stt3b	GO dataset	GO:0035966	response to topologically incorrect protein
Stub1	GO dataset	GO:0035966	response to topologically incorrect protein
Syvn1	GO dataset	GO:0035966	response to topologically incorrect protein
Tbl2	GO dataset	GO:0035966	response to topologically incorrect protein
Thbs1	GO dataset	GO:0035966	response to topologically incorrect protein
Thbs4	GO dataset	GO:0035966	response to topologically incorrect protein
Tm7sf3	GO dataset	GO:0035966	response to topologically incorrect protein
Tmbim6	GO dataset	GO:0035966	response to topologically incorrect protein
Tmed2	GO dataset	GO:0035966	response to topologically incorrect protein
Tmem33	GO dataset	GO:0035966	response to topologically incorrect protein
Tmem129	GO dataset	GO:0035966	response to topologically incorrect protein
Tmtc4	GO dataset	GO:0035966	response to topologically incorrect protein
Tor1a	GO dataset	GO:0035966	response to topologically incorrect protein
Ube2j2	GO dataset	GO:0035966	response to topologically incorrect protein
Ube2w	GO dataset	GO:0035966	response to topologically incorrect protein
Ubxn4	GO dataset	GO:0035966	response to topologically incorrect protein
Ufd1	GO dataset	GO:0035966	response to topologically incorrect protein
Ufl1	GO dataset	GO:0035966	response to topologically incorrect protein
Uggt1	GO dataset	GO:0035966	response to topologically incorrect protein
Uggt2	GO dataset	GO:0035966	response to topologically incorrect protein
Umod	GO dataset	GO:0035966	response to topologically incorrect protein
Upf2	GO dataset	GO:0035966	response to topologically incorrect protein
Upf3a	GO dataset	GO:0035966	response to topologically incorrect protein
Upf3b	GO dataset	GO:0035966	response to topologically incorrect protein
Vapb	GO dataset	GO:0035966	response to topologically incorrect protein
Vcp	GO dataset	GO:0035966	response to topologically incorrect protein
Wfs1	GO dataset	GO:0035966	response to topologically incorrect protein
Xbp1	GO dataset	GO:0035966	response to topologically incorrect protein
Yod1	GO dataset	GO:0035966	response to topologically incorrect protein
Abca7	GO dataset	GO:0035967	cellular response to topologically incorrect protein
Abcb10	GO dataset	GO:0035967	cellular response to topologically incorrect protein
Agr2	GO dataset	GO:0035967	cellular response to topologically incorrect protein
Amfr	GO dataset	GO:0035967	cellular response to topologically incorrect protein
Atf3	GO dataset	GO:0035967	cellular response to topologically incorrect protein
Atf4	GO dataset	GO:0035967	cellular response to topologically incorrect protein
Atf6	GO dataset	GO:0035967	cellular response to topologically incorrect protein
Atf6b	GO dataset	GO:0035967	cellular response to topologically incorrect protein
Atxn3	GO dataset	GO:0035967	cellular response to topologically incorrect protein
Aup1	GO dataset	GO:0035967	cellular response to topologically incorrect protein
Bag3	GO dataset	GO:0035967	cellular response to topologically incorrect protein
Bag6	GO dataset	GO:0035967	cellular response to topologically incorrect protein
Bak1	GO dataset	GO:0035967	cellular response to topologically incorrect protein
Bax	GO dataset	GO:0035967	cellular response to topologically incorrect protein
Bfar	GO dataset	GO:0035967	cellular response to topologically incorrect protein
Bhlha15	GO dataset	GO:0035967	cellular response to topologically incorrect protein
Bok	GO dataset	GO:0035967	cellular response to topologically incorrect protein
Casp12	GO dataset	GO:0035967	cellular response to topologically incorrect protein
Ccnd1	GO dataset	GO:0035967	cellular response to topologically incorrect protein
Cdk5rap3	GO dataset	GO:0035967	cellular response to topologically incorrect protein
Cops5	GO dataset	GO:0035967	cellular response to topologically incorrect protein
Creb3	GO dataset	GO:0035967	cellular response to topologically incorrect protein
Creb3l1	GO dataset	GO:0035967	cellular response to topologically incorrect protein
Creb3l2	GO dataset	GO:0035967	cellular response to topologically incorrect protein
Creb3l3	GO dataset	GO:0035967	cellular response to topologically incorrect protein
Creb3l4	GO dataset	GO:0035967	cellular response to topologically incorrect protein
Crebrf	GO dataset	GO:0035967	cellular response to topologically incorrect protein
Cul3	GO dataset	GO:0035967	cellular response to topologically incorrect protein
Daxx	GO dataset	GO:0035967	cellular response to topologically incorrect protein
Ddit3	GO dataset	GO:0035967	cellular response to topologically incorrect protein
Ddrgk1	GO dataset	GO:0035967	cellular response to topologically incorrect protein
Derl1	GO dataset	GO:0035967	cellular response to topologically incorrect protein
Derl2	GO dataset	GO:0035967	cellular response to topologically incorrect protein
Derl3	GO dataset	GO:0035967	cellular response to topologically incorrect protein
Dnajb12	GO dataset	GO:0035967	cellular response to topologically incorrect protein
Dnajb14	GO dataset	GO:0035967	cellular response to topologically incorrect protein
Dnajc3	GO dataset	GO:0035967	cellular response to topologically incorrect protein
Dnajc18	GO dataset	GO:0035967	cellular response to topologically incorrect protein
Eif2a	GO dataset	GO:0035967	cellular response to topologically incorrect protein
Eif2ak2	GO dataset	GO:0035967	cellular response to topologically incorrect protein
Eif2ak3	GO dataset	GO:0035967	cellular response to topologically incorrect protein
Eif2ak4	GO dataset	GO:0035967	cellular response to topologically incorrect protein
Eif2s1	GO dataset	GO:0035967	cellular response to topologically incorrect protein
Ep300	GO dataset	GO:0035967	cellular response to topologically incorrect protein
Ermp1	GO dataset	GO:0035967	cellular response to topologically incorrect protein
Ern1	GO dataset	GO:0035967	cellular response to topologically incorrect protein
Ern2	GO dataset	GO:0035967	cellular response to topologically incorrect protein
Ero1a	GO dataset	GO:0035967	cellular response to topologically incorrect protein
Ficd	GO dataset	GO:0035967	cellular response to topologically incorrect protein
Hdac6	GO dataset	GO:0035967	cellular response to topologically incorrect protein
Herpud1	GO dataset	GO:0035967	cellular response to topologically incorrect protein
Herpud2	GO dataset	GO:0035967	cellular response to topologically incorrect protein
Hsf1	GO dataset	GO:0035967	cellular response to topologically incorrect protein
Hspa1a	GO dataset	GO:0035967	cellular response to topologically incorrect protein
Hspa1b	GO dataset	GO:0035967	cellular response to topologically incorrect protein
Hspa1l	GO dataset	GO:0035967	cellular response to topologically incorrect protein
Hspa2	GO dataset	GO:0035967	cellular response to topologically incorrect protein
Hspa5	GO dataset	GO:0035967	cellular response to topologically incorrect protein
Hspa8	GO dataset	GO:0035967	cellular response to topologically incorrect protein
Hspa9	GO dataset	GO:0035967	cellular response to topologically incorrect protein
Hspa13	GO dataset	GO:0035967	cellular response to topologically incorrect protein
Hspa14	GO dataset	GO:0035967	cellular response to topologically incorrect protein
Hspb8	GO dataset	GO:0035967	cellular response to topologically incorrect protein
Hspd1	GO dataset	GO:0035967	cellular response to topologically incorrect protein
Ifng	GO dataset	GO:0035967	cellular response to topologically incorrect protein
Klhl15	GO dataset	GO:0035967	cellular response to topologically incorrect protein
Nck1	GO dataset	GO:0035967	cellular response to topologically incorrect protein
Nck2	GO dataset	GO:0035967	cellular response to topologically incorrect protein
Nfe2l2	GO dataset	GO:0035967	cellular response to topologically incorrect protein
Ngly1	GO dataset	GO:0035967	cellular response to topologically incorrect protein
Optn	GO dataset	GO:0035967	cellular response to topologically incorrect protein
Pacrg	GO dataset	GO:0035967	cellular response to topologically incorrect protein
Parp16	GO dataset	GO:0035967	cellular response to topologically incorrect protein
Pdia6	GO dataset	GO:0035967	cellular response to topologically incorrect protein
Pik3r1	GO dataset	GO:0035967	cellular response to topologically incorrect protein
Pmp22	GO dataset	GO:0035967	cellular response to topologically incorrect protein
Ppp1r15a	GO dataset	GO:0035967	cellular response to topologically incorrect protein
Ptpn1	GO dataset	GO:0035967	cellular response to topologically incorrect protein
Ptpn2	GO dataset	GO:0035967	cellular response to topologically incorrect protein
Qrich1	GO dataset	GO:0035967	cellular response to topologically incorrect protein
Rhbdd1	GO dataset	GO:0035967	cellular response to topologically incorrect protein
Rnf5	GO dataset	GO:0035967	cellular response to topologically incorrect protein
Rnf126	GO dataset	GO:0035967	cellular response to topologically incorrect protein
Rnf185	GO dataset	GO:0035967	cellular response to topologically incorrect protein
Sdf2l1	GO dataset	GO:0035967	cellular response to topologically incorrect protein
Selenos	GO dataset	GO:0035967	cellular response to topologically incorrect protein
Serp1	GO dataset	GO:0035967	cellular response to topologically incorrect protein
Serp2	GO dataset	GO:0035967	cellular response to topologically incorrect protein
Stc2	GO dataset	GO:0035967	cellular response to topologically incorrect protein
Stub1	GO dataset	GO:0035967	cellular response to topologically incorrect protein
Tbl2	GO dataset	GO:0035967	cellular response to topologically incorrect protein
Tm7sf3	GO dataset	GO:0035967	cellular response to topologically incorrect protein
Tmbim6	GO dataset	GO:0035967	cellular response to topologically incorrect protein
Tmed2	GO dataset	GO:0035967	cellular response to topologically incorrect protein
Tmem33	GO dataset	GO:0035967	cellular response to topologically incorrect protein
Tmtc4	GO dataset	GO:0035967	cellular response to topologically incorrect protein
Tor1a	GO dataset	GO:0035967	cellular response to topologically incorrect protein
Ube2w	GO dataset	GO:0035967	cellular response to topologically incorrect protein
Ufd1	GO dataset	GO:0035967	cellular response to topologically incorrect protein
Ufl1	GO dataset	GO:0035967	cellular response to topologically incorrect protein
Uggt1	GO dataset	GO:0035967	cellular response to topologically incorrect protein
Uggt2	GO dataset	GO:0035967	cellular response to topologically incorrect protein
Umod	GO dataset	GO:0035967	cellular response to topologically incorrect protein
Vapb	GO dataset	GO:0035967	cellular response to topologically incorrect protein
Vcp	GO dataset	GO:0035967	cellular response to topologically incorrect protein
Wfs1	GO dataset	GO:0035967	cellular response to topologically incorrect protein
Xbp1	GO dataset	GO:0035967	cellular response to topologically incorrect protein
Yod1	GO dataset	GO:0035967	cellular response to topologically incorrect protein
Agr2	GO dataset	GO:1900103	positive regulation of endoplasmic reticulum unfolded protein response
Atf6	GO dataset	GO:1900103	positive regulation of endoplasmic reticulum unfolded protein response
Bak1	GO dataset	GO:1900103	positive regulation of endoplasmic reticulum unfolded protein response
Bax	GO dataset	GO:1900103	positive regulation of endoplasmic reticulum unfolded protein response
Bok	GO dataset	GO:1900103	positive regulation of endoplasmic reticulum unfolded protein response
Ern1	GO dataset	GO:1900103	positive regulation of endoplasmic reticulum unfolded protein response
Pik3r1	GO dataset	GO:1900103	positive regulation of endoplasmic reticulum unfolded protein response
Ptpn2	GO dataset	GO:1900103	positive regulation of endoplasmic reticulum unfolded protein response
Tmem33	GO dataset	GO:1900103	positive regulation of endoplasmic reticulum unfolded protein response
Xbp1	GO dataset	GO:1900103	positive regulation of endoplasmic reticulum unfolded protein response
Atf6	GO dataset	GO:1903893	positive regulation of ATF6-mediated unfolded protein response
Agr2	GO dataset	GO:1903896	positive regulation of IRE1-mediated unfolded protein response
Tmem33	GO dataset	GO:1903896	positive regulation of IRE1-mediated unfolded protein response
Agr2	GO dataset	GO:1903899	positive regulation of PERK-mediated unfolded protein response
Bok	GO dataset	GO:1903899	positive regulation of PERK-mediated unfolded protein response
Ptpn2	GO dataset	GO:1903899	positive regulation of PERK-mediated unfolded protein response
Tmem33	GO dataset	GO:1903899	positive regulation of PERK-mediated unfolded protein response
4930503B20Rik	GO dataset	GO:0006457	protein folding
Ahsa1	GO dataset	GO:0006457	protein folding
Ahsa2	GO dataset	GO:0006457	protein folding
Ahsp	GO dataset	GO:0006457	protein folding
Aip	GO dataset	GO:0006457	protein folding
Arl2	GO dataset	GO:0006457	protein folding
AU015836	GO dataset	GO:0006457	protein folding
B2m	GO dataset	GO:0006457	protein folding
Bag1	GO dataset	GO:0006457	protein folding
Bag5	GO dataset	GO:0006457	protein folding
Calr	GO dataset	GO:0006457	protein folding
Calr3	GO dataset	GO:0006457	protein folding
Calr4	GO dataset	GO:0006457	protein folding
Canx	GO dataset	GO:0006457	protein folding
Cct2	GO dataset	GO:0006457	protein folding
Cct3	GO dataset	GO:0006457	protein folding
Cct4	GO dataset	GO:0006457	protein folding
Cct5	GO dataset	GO:0006457	protein folding
Cct6a	GO dataset	GO:0006457	protein folding
Cct6b	GO dataset	GO:0006457	protein folding
Cct7	GO dataset	GO:0006457	protein folding
Cct8	GO dataset	GO:0006457	protein folding
Cct8l1	GO dataset	GO:0006457	protein folding
Cd74	GO dataset	GO:0006457	protein folding
Cdc37	GO dataset	GO:0006457	protein folding
Cdc37l1	GO dataset	GO:0006457	protein folding
Chchd4	GO dataset	GO:0006457	protein folding
Chordc1	GO dataset	GO:0006457	protein folding
Clgn	GO dataset	GO:0006457	protein folding
Clpx	GO dataset	GO:0006457	protein folding
Clu	GO dataset	GO:0006457	protein folding
Cryaa	GO dataset	GO:0006457	protein folding
Cryab	GO dataset	GO:0006457	protein folding
Cwc27	GO dataset	GO:0006457	protein folding
Dffa	GO dataset	GO:0006457	protein folding
Dnaja1	GO dataset	GO:0006457	protein folding
Dnaja2	GO dataset	GO:0006457	protein folding
Dnaja3	GO dataset	GO:0006457	protein folding
Dnaja4	GO dataset	GO:0006457	protein folding
Dnajb1	GO dataset	GO:0006457	protein folding
Dnajb2	GO dataset	GO:0006457	protein folding
Dnajb3	GO dataset	GO:0006457	protein folding
Dnajb4	GO dataset	GO:0006457	protein folding
Dnajb5	GO dataset	GO:0006457	protein folding
Dnajb6	GO dataset	GO:0006457	protein folding
Dnajb7	GO dataset	GO:0006457	protein folding
Dnajb8	GO dataset	GO:0006457	protein folding
Dnajb11	GO dataset	GO:0006457	protein folding
Dnajb12	GO dataset	GO:0006457	protein folding
Dnajb13	GO dataset	GO:0006457	protein folding
Dnajb14	GO dataset	GO:0006457	protein folding
Dnajc1	GO dataset	GO:0006457	protein folding
Dnajc3	GO dataset	GO:0006457	protein folding
Dnajc5	GO dataset	GO:0006457	protein folding
Dnajc7	GO dataset	GO:0006457	protein folding
Dnajc10	GO dataset	GO:0006457	protein folding
Dnajc18	GO dataset	GO:0006457	protein folding
Dnajc25	GO dataset	GO:0006457	protein folding
Dnlz	GO dataset	GO:0006457	protein folding
Entpd5	GO dataset	GO:0006457	protein folding
Ero1a	GO dataset	GO:0006457	protein folding
Ero1b	GO dataset	GO:0006457	protein folding
Erp27	GO dataset	GO:0006457	protein folding
Erp44	GO dataset	GO:0006457	protein folding
Fkbp1a	GO dataset	GO:0006457	protein folding
Fkbp1b	GO dataset	GO:0006457	protein folding
Fkbp4	GO dataset	GO:0006457	protein folding
Fkbp5	GO dataset	GO:0006457	protein folding
Fkbp6	GO dataset	GO:0006457	protein folding
Fkbp8	GO dataset	GO:0006457	protein folding
Fkbp9	GO dataset	GO:0006457	protein folding
Grn	GO dataset	GO:0006457	protein folding
Grpel1	GO dataset	GO:0006457	protein folding
Grpel2	GO dataset	GO:0006457	protein folding
H2-DMa	GO dataset	GO:0006457	protein folding
H2-DMb1	GO dataset	GO:0006457	protein folding
H2-DMb2	GO dataset	GO:0006457	protein folding
Hsp90aa1	GO dataset	GO:0006457	protein folding
Hsp90ab1	GO dataset	GO:0006457	protein folding
Hsp90b1	GO dataset	GO:0006457	protein folding
Hspa1a	GO dataset	GO:0006457	protein folding
Hspa1b	GO dataset	GO:0006457	protein folding
Hspa1l	GO dataset	GO:0006457	protein folding
Hspa2	GO dataset	GO:0006457	protein folding
Hspa4l	GO dataset	GO:0006457	protein folding
Hspa5	GO dataset	GO:0006457	protein folding
Hspa8	GO dataset	GO:0006457	protein folding
Hspa9	GO dataset	GO:0006457	protein folding
Hspa13	GO dataset	GO:0006457	protein folding
Hspa14	GO dataset	GO:0006457	protein folding
Hspb1	GO dataset	GO:0006457	protein folding
Hspb6	GO dataset	GO:0006457	protein folding
Hspd1	GO dataset	GO:0006457	protein folding
Hspe1	GO dataset	GO:0006457	protein folding
Hsph1	GO dataset	GO:0006457	protein folding
Mesd	GO dataset	GO:0006457	protein folding
Mkks	GO dataset	GO:0006457	protein folding
Nktr	GO dataset	GO:0006457	protein folding
Nppa	GO dataset	GO:0006457	protein folding
Nppb	GO dataset	GO:0006457	protein folding
Nppc	GO dataset	GO:0006457	protein folding
Nudc	GO dataset	GO:0006457	protein folding
Nudcd2	GO dataset	GO:0006457	protein folding
Nudcd3	GO dataset	GO:0006457	protein folding
P3h1	GO dataset	GO:0006457	protein folding
P4hb	GO dataset	GO:0006457	protein folding
Pdcd5	GO dataset	GO:0006457	protein folding
Pdcl	GO dataset	GO:0006457	protein folding
Pdcl3	GO dataset	GO:0006457	protein folding
Pdia2	GO dataset	GO:0006457	protein folding
Pdia3	GO dataset	GO:0006457	protein folding
Pdia4	GO dataset	GO:0006457	protein folding
Pdia5	GO dataset	GO:0006457	protein folding
Pdilt	GO dataset	GO:0006457	protein folding
Pdrg1	GO dataset	GO:0006457	protein folding
Pex19	GO dataset	GO:0006457	protein folding
Pfdn1	GO dataset	GO:0006457	protein folding
Pfdn2	GO dataset	GO:0006457	protein folding
Pfdn4	GO dataset	GO:0006457	protein folding
Pfdn5	GO dataset	GO:0006457	protein folding
Pfdn6	GO dataset	GO:0006457	protein folding
Pofut2	GO dataset	GO:0006457	protein folding
Ppia	GO dataset	GO:0006457	protein folding
Ppib	GO dataset	GO:0006457	protein folding
Ppic	GO dataset	GO:0006457	protein folding
Ppid	GO dataset	GO:0006457	protein folding
Ppie	GO dataset	GO:0006457	protein folding
Ppif	GO dataset	GO:0006457	protein folding
Ppig	GO dataset	GO:0006457	protein folding
Ppih	GO dataset	GO:0006457	protein folding
Ppil1	GO dataset	GO:0006457	protein folding
Ppil2	GO dataset	GO:0006457	protein folding
Ppil3	GO dataset	GO:0006457	protein folding
Ppil6	GO dataset	GO:0006457	protein folding
Prdx4	GO dataset	GO:0006457	protein folding
Ptges3	GO dataset	GO:0006457	protein folding
Ptges3l	GO dataset	GO:0006457	protein folding
Qsox1	GO dataset	GO:0006457	protein folding
Qsox2	GO dataset	GO:0006457	protein folding
Ranbp2	GO dataset	GO:0006457	protein folding
Sdf2	GO dataset	GO:0006457	protein folding
Sdf2l1	GO dataset	GO:0006457	protein folding
Selenof	GO dataset	GO:0006457	protein folding
Sgta	GO dataset	GO:0006457	protein folding
Sgtb	GO dataset	GO:0006457	protein folding
Sh3glb1	GO dataset	GO:0006457	protein folding
St13	GO dataset	GO:0006457	protein folding
Stub1	GO dataset	GO:0006457	protein folding
Tbca	GO dataset	GO:0006457	protein folding
Tbcc	GO dataset	GO:0006457	protein folding
Tbcd	GO dataset	GO:0006457	protein folding
Tbce	GO dataset	GO:0006457	protein folding
Tbcel	GO dataset	GO:0006457	protein folding
Tcp1	GO dataset	GO:0006457	protein folding
Tor1a	GO dataset	GO:0006457	protein folding
Tor1b	GO dataset	GO:0006457	protein folding
Tor2a	GO dataset	GO:0006457	protein folding
Trap1	GO dataset	GO:0006457	protein folding
Ube4b	GO dataset	GO:0006457	protein folding
Umod	GO dataset	GO:0006457	protein folding
Unc45a	GO dataset	GO:0006457	protein folding
Unc45b	GO dataset	GO:0006457	protein folding
Vbp1	GO dataset	GO:0006457	protein folding
Wdr83os	GO dataset	GO:0006457	protein folding
Zmynd10	GO dataset	GO:0006457	protein folding
B2m	GO dataset	GO:0042026	protein refolding
Bag5	GO dataset	GO:0042026	protein refolding
Dnaja2	GO dataset	GO:0042026	protein refolding
Dnaja4	GO dataset	GO:0042026	protein refolding
Dnajb2	GO dataset	GO:0042026	protein refolding
Hsp90aa1	GO dataset	GO:0042026	protein refolding
Hspa1a	GO dataset	GO:0042026	protein refolding
Hspa1b	GO dataset	GO:0042026	protein refolding
Hspa1l	GO dataset	GO:0042026	protein refolding
Hspa2	GO dataset	GO:0042026	protein refolding
Hspa5	GO dataset	GO:0042026	protein refolding
Hspa8	GO dataset	GO:0042026	protein refolding
Hspa9	GO dataset	GO:0042026	protein refolding
Hspa13	GO dataset	GO:0042026	protein refolding
Hspa14	GO dataset	GO:0042026	protein refolding
Hspd1	GO dataset	GO:0042026	protein refolding
Pdcl	GO dataset	GO:0042026	protein refolding
St13	GO dataset	GO:0042026	protein refolding
Amfr	KEGG dataset	hsa04141	Protein processing in endoplasmic reticulum
Atf4	KEGG dataset	hsa04141	Protein processing in endoplasmic reticulum
Atf6	KEGG dataset	hsa04141	Protein processing in endoplasmic reticulum
Atf6b	KEGG dataset	hsa04141	Protein processing in endoplasmic reticulum
Atxn3	KEGG dataset	hsa04141	Protein processing in endoplasmic reticulum
Bag1	KEGG dataset	hsa04141	Protein processing in endoplasmic reticulum
Bag2	KEGG dataset	hsa04141	Protein processing in endoplasmic reticulum
Bak1	KEGG dataset	hsa04141	Protein processing in endoplasmic reticulum
Bax	KEGG dataset	hsa04141	Protein processing in endoplasmic reticulum
Bcap31	KEGG dataset	hsa04141	Protein processing in endoplasmic reticulum
Bcl2	KEGG dataset	hsa04141	Protein processing in endoplasmic reticulum
Calr	KEGG dataset	hsa04141	Protein processing in endoplasmic reticulum
Canx	KEGG dataset	hsa04141	Protein processing in endoplasmic reticulum
Capn1	KEGG dataset	hsa04141	Protein processing in endoplasmic reticulum
Capn2	KEGG dataset	hsa04141	Protein processing in endoplasmic reticulum
Ckap4	KEGG dataset	hsa04141	Protein processing in endoplasmic reticulum
Cryaa	KEGG dataset	hsa04141	Protein processing in endoplasmic reticulum
Cryab	KEGG dataset	hsa04141	Protein processing in endoplasmic reticulum
Cul1	KEGG dataset	hsa04141	Protein processing in endoplasmic reticulum
Dad1	KEGG dataset	hsa04141	Protein processing in endoplasmic reticulum
Ddit3	KEGG dataset	hsa04141	Protein processing in endoplasmic reticulum
Ddost	KEGG dataset	hsa04141	Protein processing in endoplasmic reticulum
Derl1	KEGG dataset	hsa04141	Protein processing in endoplasmic reticulum
Derl2	KEGG dataset	hsa04141	Protein processing in endoplasmic reticulum
Derl3	KEGG dataset	hsa04141	Protein processing in endoplasmic reticulum
Dnaja1	KEGG dataset	hsa04141	Protein processing in endoplasmic reticulum
Dnaja2	KEGG dataset	hsa04141	Protein processing in endoplasmic reticulum
Dnajb1	KEGG dataset	hsa04141	Protein processing in endoplasmic reticulum
Dnajb11	KEGG dataset	hsa04141	Protein processing in endoplasmic reticulum
Dnajb12	KEGG dataset	hsa04141	Protein processing in endoplasmic reticulum
Dnajb2	KEGG dataset	hsa04141	Protein processing in endoplasmic reticulum
Dnajc1	KEGG dataset	hsa04141	Protein processing in endoplasmic reticulum
Dnajc10	KEGG dataset	hsa04141	Protein processing in endoplasmic reticulum
Dnajc3	KEGG dataset	hsa04141	Protein processing in endoplasmic reticulum
Dnajc5	KEGG dataset	hsa04141	Protein processing in endoplasmic reticulum
Dnajc5b	KEGG dataset	hsa04141	Protein processing in endoplasmic reticulum
Dnajc5g	KEGG dataset	hsa04141	Protein processing in endoplasmic reticulum
Edem1	KEGG dataset	hsa04141	Protein processing in endoplasmic reticulum
Edem2	KEGG dataset	hsa04141	Protein processing in endoplasmic reticulum
Edem3	KEGG dataset	hsa04141	Protein processing in endoplasmic reticulum
Eif2ak1	KEGG dataset	hsa04141	Protein processing in endoplasmic reticulum
Eif2ak2	KEGG dataset	hsa04141	Protein processing in endoplasmic reticulum
Eif2ak3	KEGG dataset	hsa04141	Protein processing in endoplasmic reticulum
Eif2ak4	KEGG dataset	hsa04141	Protein processing in endoplasmic reticulum
Eif2s1	KEGG dataset	hsa04141	Protein processing in endoplasmic reticulum
Erlec1	KEGG dataset	hsa04141	Protein processing in endoplasmic reticulum
Ern1	KEGG dataset	hsa04141	Protein processing in endoplasmic reticulum
Erp29	KEGG dataset	hsa04141	Protein processing in endoplasmic reticulum
Fbxo2	KEGG dataset	hsa04141	Protein processing in endoplasmic reticulum
Fbxo6	KEGG dataset	hsa04141	Protein processing in endoplasmic reticulum
Ganab	KEGG dataset	hsa04141	Protein processing in endoplasmic reticulum
Herpud1	KEGG dataset	hsa04141	Protein processing in endoplasmic reticulum
Hsp90aa1	KEGG dataset	hsa04141	Protein processing in endoplasmic reticulum
Hsp90ab1	KEGG dataset	hsa04141	Protein processing in endoplasmic reticulum
Hsp90b1	KEGG dataset	hsa04141	Protein processing in endoplasmic reticulum
Hspa1a	KEGG dataset	hsa04141	Protein processing in endoplasmic reticulum
Hspa1a	KEGG dataset	hsa04141	Protein processing in endoplasmic reticulum
Hspa1l	KEGG dataset	hsa04141	Protein processing in endoplasmic reticulum
Hspa2	KEGG dataset	hsa04141	Protein processing in endoplasmic reticulum
Hspa4l	KEGG dataset	hsa04141	Protein processing in endoplasmic reticulum
Hspa5	KEGG dataset	hsa04141	Protein processing in endoplasmic reticulum
Hspa8	KEGG dataset	hsa04141	Protein processing in endoplasmic reticulum
Hspbp1	KEGG dataset	hsa04141	Protein processing in endoplasmic reticulum
Hsph1	KEGG dataset	hsa04141	Protein processing in endoplasmic reticulum
Hyou1	KEGG dataset	hsa04141	Protein processing in endoplasmic reticulum
Lman1	KEGG dataset	hsa04141	Protein processing in endoplasmic reticulum
Lman1l	KEGG dataset	hsa04141	Protein processing in endoplasmic reticulum
Lman2	KEGG dataset	hsa04141	Protein processing in endoplasmic reticulum
Man1a	KEGG dataset	hsa04141	Protein processing in endoplasmic reticulum
Man1a2	KEGG dataset	hsa04141	Protein processing in endoplasmic reticulum
Man1b1	KEGG dataset	hsa04141	Protein processing in endoplasmic reticulum
Man1c1	KEGG dataset	hsa04141	Protein processing in endoplasmic reticulum
Map2k7	KEGG dataset	hsa04141	Protein processing in endoplasmic reticulum
Map3k5	KEGG dataset	hsa04141	Protein processing in endoplasmic reticulum
Mapk10	KEGG dataset	hsa04141	Protein processing in endoplasmic reticulum
Mapk8	KEGG dataset	hsa04141	Protein processing in endoplasmic reticulum
Mapk9	KEGG dataset	hsa04141	Protein processing in endoplasmic reticulum
Mbtps1	KEGG dataset	hsa04141	Protein processing in endoplasmic reticulum
Mbtps2	KEGG dataset	hsa04141	Protein processing in endoplasmic reticulum
Mogs	KEGG dataset	hsa04141	Protein processing in endoplasmic reticulum
Nfe2l2	KEGG dataset	hsa04141	Protein processing in endoplasmic reticulum
Ngly1	KEGG dataset	hsa04141	Protein processing in endoplasmic reticulum
Nploc4	KEGG dataset	hsa04141	Protein processing in endoplasmic reticulum
Nsfl1c	KEGG dataset	hsa04141	Protein processing in endoplasmic reticulum
Os9	KEGG dataset	hsa04141	Protein processing in endoplasmic reticulum
P4hb	KEGG dataset	hsa04141	Protein processing in endoplasmic reticulum
Pdia3	KEGG dataset	hsa04141	Protein processing in endoplasmic reticulum
Pdia4	KEGG dataset	hsa04141	Protein processing in endoplasmic reticulum
Pdia6	KEGG dataset	hsa04141	Protein processing in endoplasmic reticulum
Plaa	KEGG dataset	hsa04141	Protein processing in endoplasmic reticulum
Ppp1r15a	KEGG dataset	hsa04141	Protein processing in endoplasmic reticulum
Preb	KEGG dataset	hsa04141	Protein processing in endoplasmic reticulum
Prkcsh	KEGG dataset	hsa04141	Protein processing in endoplasmic reticulum
Rad23a	KEGG dataset	hsa04141	Protein processing in endoplasmic reticulum
Rad23b	KEGG dataset	hsa04141	Protein processing in endoplasmic reticulum
Rnf185	KEGG dataset	hsa04141	Protein processing in endoplasmic reticulum
Rnf5	KEGG dataset	hsa04141	Protein processing in endoplasmic reticulum
Rpn1	KEGG dataset	hsa04141	Protein processing in endoplasmic reticulum
Rpn2	KEGG dataset	hsa04141	Protein processing in endoplasmic reticulum
Sar1a	KEGG dataset	hsa04141	Protein processing in endoplasmic reticulum
Sar1b	KEGG dataset	hsa04141	Protein processing in endoplasmic reticulum
Sec13	KEGG dataset	hsa04141	Protein processing in endoplasmic reticulum
Sec23a	KEGG dataset	hsa04141	Protein processing in endoplasmic reticulum
Sec23b	KEGG dataset	hsa04141	Protein processing in endoplasmic reticulum
Sec24a	KEGG dataset	hsa04141	Protein processing in endoplasmic reticulum
Sec24b	KEGG dataset	hsa04141	Protein processing in endoplasmic reticulum
Sec24c	KEGG dataset	hsa04141	Protein processing in endoplasmic reticulum
Sec24d	KEGG dataset	hsa04141	Protein processing in endoplasmic reticulum
Sec31a	KEGG dataset	hsa04141	Protein processing in endoplasmic reticulum
Sec31b	KEGG dataset	hsa04141	Protein processing in endoplasmic reticulum
Sec61a1	KEGG dataset	hsa04141	Protein processing in endoplasmic reticulum
Sec61a2	KEGG dataset	hsa04141	Protein processing in endoplasmic reticulum
Sec61b	KEGG dataset	hsa04141	Protein processing in endoplasmic reticulum
Sec61g	KEGG dataset	hsa04141	Protein processing in endoplasmic reticulum
Sec62	KEGG dataset	hsa04141	Protein processing in endoplasmic reticulum
Sec63	KEGG dataset	hsa04141	Protein processing in endoplasmic reticulum
Sel1l	KEGG dataset	hsa04141	Protein processing in endoplasmic reticulum
Sil1	KEGG dataset	hsa04141	Protein processing in endoplasmic reticulum
Skp1a	KEGG dataset	hsa04141	Protein processing in endoplasmic reticulum
Ssr1	KEGG dataset	hsa04141	Protein processing in endoplasmic reticulum
Ssr2	KEGG dataset	hsa04141	Protein processing in endoplasmic reticulum
Ssr3	KEGG dataset	hsa04141	Protein processing in endoplasmic reticulum
Ssr4	KEGG dataset	hsa04141	Protein processing in endoplasmic reticulum
Stt3a	KEGG dataset	hsa04141	Protein processing in endoplasmic reticulum
Stt3b	KEGG dataset	hsa04141	Protein processing in endoplasmic reticulum
Stub1	KEGG dataset	hsa04141	Protein processing in endoplasmic reticulum
Svip	KEGG dataset	hsa04141	Protein processing in endoplasmic reticulum
Syvn1	KEGG dataset	hsa04141	Protein processing in endoplasmic reticulum
Traf2	KEGG dataset	hsa04141	Protein processing in endoplasmic reticulum
Tram1	KEGG dataset	hsa04141	Protein processing in endoplasmic reticulum
Tram1l1	KEGG dataset	hsa04141	Protein processing in endoplasmic reticulum
Tusc3	KEGG dataset	hsa04141	Protein processing in endoplasmic reticulum
Txndc5	KEGG dataset	hsa04141	Protein processing in endoplasmic reticulum
Ube2d1	KEGG dataset	hsa04141	Protein processing in endoplasmic reticulum
Ube2d2a	KEGG dataset	hsa04141	Protein processing in endoplasmic reticulum
Ube2d2b	KEGG dataset	hsa04141	Protein processing in endoplasmic reticulum
Ube2d3	KEGG dataset	hsa04141	Protein processing in endoplasmic reticulum
Ube2g1	KEGG dataset	hsa04141	Protein processing in endoplasmic reticulum
Ube2g2	KEGG dataset	hsa04141	Protein processing in endoplasmic reticulum
Ube2j1	KEGG dataset	hsa04141	Protein processing in endoplasmic reticulum
Ube2j2	KEGG dataset	hsa04141	Protein processing in endoplasmic reticulum
Ube4b	KEGG dataset	hsa04141	Protein processing in endoplasmic reticulum
Ubqln1	KEGG dataset	hsa04141	Protein processing in endoplasmic reticulum
Ubqln2	KEGG dataset	hsa04141	Protein processing in endoplasmic reticulum
Ubqln3	KEGG dataset	hsa04141	Protein processing in endoplasmic reticulum
Ubqln4	KEGG dataset	hsa04141	Protein processing in endoplasmic reticulum
Ubxn1	KEGG dataset	hsa04141	Protein processing in endoplasmic reticulum
Ubxn2a	KEGG dataset	hsa04141	Protein processing in endoplasmic reticulum
Ubxn4	KEGG dataset	hsa04141	Protein processing in endoplasmic reticulum
Ubxn6	KEGG dataset	hsa04141	Protein processing in endoplasmic reticulum
Ubxn8	KEGG dataset	hsa04141	Protein processing in endoplasmic reticulum
Uggt1	KEGG dataset	hsa04141	Protein processing in endoplasmic reticulum
Uggt2	KEGG dataset	hsa04141	Protein processing in endoplasmic reticulum
Vcp	KEGG dataset	hsa04141	Protein processing in endoplasmic reticulum
Wfs1	KEGG dataset	hsa04141	Protein processing in endoplasmic reticulum
Xbp1	KEGG dataset	hsa04141	Protein processing in endoplasmic reticulum
Yod1	KEGG dataset	hsa04141	Protein processing in endoplasmic reticulum

## Sheet: Others
ATF6 pathway	IRE1 pathway	PERK pathway	ER chaperones	Oxidoreducatase	Apoptosis	ERAD pathway	NRF2 pathway	SASP			SGN subgroup marker： from PMID: 30078709;30078710			HC subgroup marker： from PMID: 30277483				Raw data of figure 4g (Upregulated)					Raw data of figure 4g (Downregulated)
Atf6	Acadvl	Agr2	Calr	Dnajc10	Gadd45a	Derl1	Abcc2	Bmp2			typeⅠSGN	typeⅡ SGN		IHCs	OHCs			CellType	TF	Node size	Outer node size		CellType	TF	Node size	Outer node size
Atf6b	Add1	Asns	Canx	Ero1l	Pik3r3	Dnajb1	Abcc3	Il6st			Hapln4	Th		Slc17a8	Slc26a5			B	Runx3	47	457		B	Jun	16	384
Calr	Agr2	Atf3	Dnajc10	Erp44	Capn1	Hspa4	Adh7	Ang			Pitpnc1	Fmod		Dnajc5b	Chma10			B	Junb	290	457		B	Hlf	384	384
Ddit3	Arfgap1	Atf4	Dnajc3	Pdcd1	Nras	Ngly1	Ager	Jun			S100b	Dupd1		Slc1a3	Strip2			B	Stat2	691	457		B	Dbp	416	384
Hsp90b1	Atp6v0d1	Bok	Edem1	Pdia3	Atm	Plaa	Blvrb	Pigf			Kcna1	Cilp		Atp2a3	Sh3gl3			B	Fosb	157	457		B	Lef1	83	384
Hspa5	Bak1	Ccl2	Edem2	Pdia4	Dab2ip	Svip	Cbr1	Csf1			Nos1	Pde1c		Osbpl6	C1ql1			B	Atf3	377	457		B	Ebf1	31	384
Mbtps1	Bax	Ddit3	Edem3	Pdia6	Jun	Tram1	Cbr3	Fgf2			Sv2b	Myl1		Slc7a14	Strc			B	Hif1a	240	457		B	Arid5b	368	384
Mbtps2	Bcl2l11	Eif2ak3	Hsp90b1	Txndc5	Ctso	Ube4b	Ces5a	Tnfrsf1b			Lgi3	Efna5		Bcl2	Dnm3			B	Bhlhe40	14	457		B	Mef2d	30	384
Wfs1	Bfar	Eif2s1	Hspa5		Endog	Ufd1	Cyp2a5	Cxcl12			Calb2	Crabp1		Bin1	Plbd1			B	Egr1	172	457		B	Jund	63	384
Xbp1	Cops5	Herpud1	Hyou1		Birc2	Vcp	Dnajb1	Il7			Rassf4	Cpne8		Prkd1	Lpin2			B	Jun	430	457		B	Sox9	95	384
	Ctdsp2	Hspa5	Pdia3		Mapk3	Yod1	Egr1	Cd9			Syt2	Fxyd6		Map4k4	Lbh			B	Irf1	1099	457		B	Hmgb1	551	384
	Cul7	Nck1	Pdia4		Parp4		Epha2	Tnfrsf1a			Synm	Gm5532		Cdo1	Elovl2			B	Hmgb2	280	457		B	Fos	14	384
	Cxxc1	Nck2	Sil1		Ctsw		Epha3	Mmp3			Cpne9	Islr		Anpep	Olfm1			B	Cebpb	736	457		B	Rbm3	65	384
	Dab2ip	Nfe2l2	Tlr3		Ctss		Ftl1-ps1	Wnt2			Hapln1	Fnbp1l		Depdc7	Sh2d4a			B	Crem	372	457		B	Ezh2	58	384
	Dctn1	Ppp1r15a	Uggt1		Casp9		Ftl1	Mmp14			Kcnip1	Kcnc4		Reep6	Plce1			B	Irf7	943	457		B	Klf5	60	384
	Ddx11	Ppp1r15b	Uggt2		Birc3		G6pdx	Mmp12			Klhdc8a	Necab1		Otof	Atp8a2			B	Fos	312	457		B	Elf2	46	384
	Dnajb11	Ptpn1			Pik3cb		Gclc	Csf2rb			AI593442	Slc36a2		Cyr61	Tectb			B	Atf4	231	457		B	Junb	30	384
	Dnajb9	Ptpn2			Pmaip1		Gclm	Il15			Efemp1	Gfra1		Gm4980	Ankrd22			B	Relb	267	457		B	Sox4	35	384
	Dnajc3	Tmem33			Apaf1		Ggt1	Igfbp6			Epha4	Slc6a4		Bmper	Aqp11			B	Arid5b	499	457		B	Mef2c	78	384
	Edem1				Itpr3		Gpx2	Il1b			Pcsk2	Gpr149		Ptprz1	Kcnq4			B	Stat3	352	457		B	Ets2	35	384
	Ern1				Tnfrsf1a		Gpx3	Ngf			Fam20c	Igsf1		Myo3a	Dner			B	Irf9	796	457		B	Fosb	32	384
	Extl1				Ctsk		Gsr	Timp1			Cdk14	Qpct		Pltp	Cachd1			B	Cebpd	170	457		B	Tcf4	34	384
	Extl2				Fadd		Gsta3	Inhba			Calb1	Mmp14		Ppp2r2b	Atp8b1			B	Stat1	813	457		B	Maf	16	384
	Extl3				Parp2		Gstm1	Mmp13			Ugt8a	Ptchd1		Ednrb	Slc8a2			B	Xbp1	104	457		B	Tef	501	384
	Ficd				Mapk10		Gstm6	Il1a			Kcnip2	Adam19		Rims2	Cacng5			B	Jund	423	457		B	Irf4	76	384
	Fkbp14				Ddit3		Gstm2	Fgf7			Runx1	Grik3		Calb2	Mmd			B	Jdp2	216	457		B	Foxp1	363	384
	Asna1				Chuk		Gstm7	Ptges			P2rx6	Arap2		Nrxn1	Mmp23			B	Klf4	12	457		B	Tcf3	18	384
	Gfpt1				Cycs		Gstm5	Mmp2			Lgi2	Tmem176a		Sh3gl2	Parm1			B	Tcf4	18	457		B	Pou3f4	16	384
	Gosr2				Pidd1		Gstm4	Gem			Nmrk1	Tmem176b		Scn1b	Cacnb2			B	Nfatc1	126	457		B	Yy1	201	384
	Gsk3a				Ptpn13		Hbegf	Mmp9			Rapgef4	Slc9a3r1		Bcl6	Dnase1			B	Bhlhe41	63	457		B	Cebpb	243	384
	Hdgf				Htra2		Hgf	Il13			Cd302	Eml1		Prelid2	Actn1			B	Pou3f1	25	457		B	Mef2a	39	384
	Hspa5				Raf1		Hmox1	Icam1			Flt3	Edaradd		Kifap3	Sri			B	Fosl2	306	457		B	Klf4	36	384
	Hyou1				Gzmb		Hsp90ab1	Gdf15			Ccdc155	Tex15		Rarres1	Ocm			B	Bcl3	316	457		B	Pou2f3	54	384
	Kdelr3				Pik3ca		Hspa1a	Timp2			Cntnap4	Gpr88		Akap12	Dnm3os			BC	Stat1	813	801		BC	Peg3	29	420
	Klhdc3				Csf2rb		Hspa1b	Rps6ka5			Kcns1	Prelp		Slc9a4	Galnt13			BC	Bcl3	316	801		BC	Pou2f3	54	420
	Lmna				Hrk		Keap1	Ccl20			Panx1	Hspb1		Fibin	Gm1673			BC	Arid5b	499	801		BC	Klf5	60	420
	Mydgf				Ngf		Maff	Tgfb1			Prkar2b	S100a13		Trbv13-2	Ifit1			BC	Nfatc1	126	801		BC	Hlf	384	420
	Parp16				Ctsb		Mafg	Cxcl5			Fstl1	Ces2g		Kcnab1	Atp2b2			BC	Bhlhe40	14	801		BC	Rbm3	65	420
	Pdia5				Traf2		Me1	Plaur			Rab15	Sel1l3		Dnm1	Epn3			BC	Fosl2	306	801		BC	Ebf1	31	420
	Pdia6				Diablo		Nfe2l2	Itga2			Col19a1	Fgd2		Tlr3	Mreg			BC	Egr1	172	801		BC	Ets2	35	420
	Gm28042				Bid		Nqo1	Igf2r			Pgf	Unc5b		Lyst	Catsper2			BC	Bhlhe41	63	801		BC	Dbp	416	420
	Pla2g4b				Pdpk1		Nrg1	Tnfrsf11b			Fbxo32	Cldn9		Rdh10	Tpd52l2			BC	Relb	267	801		BC	Fos	14	420
	Ppp2r5b				Xiap		Pdgfb	Serpinb2			C530008M17Rik	Plcb3		Tbx2	Mansc4			BC	Irf7	943	801		BC	Nr1d1	23	420
	Preb				Bax		Pgd	Fas			Sdc4	Gatsl3		Syne1	Atp8a1			BC	Atf4	231	801		BC	Sox9	95	420
	Ptpn1				Casp6		Ppard	Hgf			Slc19a2	Rsph9		S100a10	Ociad2			BC	Xbp1	104	801		BC	Pou3f4	16	420
	Sec31a				Ntrk1		Prdx1	Vegfc			St3gal6	Mxra8		Tfb2m	Dytn			BC	Stat3	352	801		BC	Jund	63	420
	Serp1				Daxx		Prdx6	Mif			Igsf3	Hpcal1		Rcan3	Tmem229a			BC	Jdp2	216	801		BC	Lef1	83	420
	Shc1				Prf1		Ptgr1	Il6			Mapkapk3	Nog		BC064078	Lmod3			BC	Irf1	1099	801		BC	Mef2c	78	420
	Srpr				Ctsf		Rxra	Axl			Steap2	Tns1		Tom1	Cacna1d			BC	Osr2	30	801		BC	Foxp1	363	420
	Srprb				Tuba1c		Slc2a1	Bmp6			Sv2c	Grin3a		Fam65c	Ckmt1			BC	Stat2	691	801		BC	Arid5b	368	420
	Ssr1				Bad		Slc2a10	Egfr			Pcsk5	Rnase4		Mia	Ikzf2			BC	Crem	372	801		BC	Cebpb	243	420
	Sult5a1				Bcl2l1		Slc2a12	Igf1			Efr3b	Tbc1d10a		Erbb2ip	Obfc1			BC	Fosb	157	801		BC	Irf4	76	420
	Sult5a1				Tuba1b		Slc2a13	Ccl3			Paqr8	Snca		Nme5	Six2			BC	Tcf4	18	801		BC	Junb	30	420
	Syvn1				Lmnb2		Slc2a2	Ccl3			Tmod1	Tmem119		Slc10a7	Slk			BC	Irf9	796	801		BC	Klf4	36	420
	Tatdn2				Map2k1		Slc2a4	Ccl3			Gls2	Sorcs3		Pof1b	Ctnnal1			BC	Jun	430	801		BC	Yy1	201	420
	Tln1				Itpr2		Slc2a5	Ccl3			A330050F15Rik	Apobec1		Arl5a	Gpr156			BC	Hif1a	240	801		BC	Nr1d2	22	420
	Tmem33				Tuba1a		Slc2a6	Igfbp2			Cdh9	Sepp1		Jun	Fam57b			BC	Fos	312	801		BC	Tef	501	420
	Tpp1				Actb		Slc2a8	Inha			Sntg2	Ano2		Fat4	Cybrd1			BC	Klf4	12	801		BC	Mef2a	39	420
	Tspyl2				Kras		Slc2a9	Gmfg			Lhfp	Ppef1		Tgfb2	Clu			BC	Anxa1	11	801		BC	Elf2	46	420
	Vapb				Hras		Slc39a1	Pecam1			Entpd3	Grin2c		Lamtor3	Ccdc85c			BC	Hmgb2	280	801		BC	Jun	16	420
	Wfs1				Pik3cd		Slc39a10	Areg			Rasgrp2	Il4ra		Hmgcs1	St8sia3			BC	Atf3	377	801		BC	Maf	16	420
	Wipi1				Ern1		Slc39a11	Itpka			Zfp930	Gng2		Prss23	Sh2d4b			BC	Cebpd	170	801		BC	Tcf4	34	420
	Xbp1				Akt2		Slc39a12	Csf3			Tmem35	Trem2		Cdh18	Pfkfb2			BC	Cebpb	736	801		BC	Hmgb1	551	420
	Yif1a				Birc5		Slc39a13	Ccl7			Pdzd2	Pam		Usp6nl	Lrrc8b			BC	Jund	423	801		BC	Nfia	36	420
	Zbtb17				Nfkb1		Slc39a14	Iqgap1			Olfm3	Marcks		Arhgap42	Fchsd2			BC	Junb	290	801		BC	Fosb	32	420
					Bcl2		Slc39a2	Cd55			Ccdc184	Gpr37		S100a6	Dusp10			BC	Pou3f1	25	801		CEC	Foxp1	363	106
					Akt1		Slc39a3	Csf2			Pip4k2a	Plk5		Qpct	Plekho1			BC	Runx3	47	801		CEC	Tef	501	106
					Traf1		Slc39a4	Vegfa			Kcns3	Gata2		Ano3	Tub			CEC	Cebpd	170	519		CEC	Lef1	83	106
					Pik3r1		Slc39a6	Ets2			Sptb	S100a1		Prkar2b	Bmp3			CEC	Bhlhe41	63	519		CEC	Nfia	36	106
					Ctsd		Slc39a7	Serpine1			1700066M21Rik	Tmem221		Clrn2	Dusp8			CEC	Relb	267	519		CEC	Mef2a	39	106
					Aifm1		Slc39a8	Ccl2			Fam78a	Fbln7		Vimp	Rabgef1			CEC	Ddit3	11	519		CEC	Srebf1	18	106
					Mapk1		Slc39a9				Vstm5	Smad6		S100a4	Crip3			CEC	Osr2	30	519		CEC	Arid5b	368	106
					Parp3		Slc5a1				Fam53b	Vamp8		Id1	Kcnn2			CEC	Irf9	796	519		CEC	Dbp	416	106
					Dffb		Slc5a10				Thsd7b	Skap1		Gstk1	Limd2			CEC	Jund	423	519		CEC	Mef2c	78	106
					Mapk8		Slc5a11				Abcc8	Trpv2		Adcy2	Nhlrc2			CEC	Hmgb2	280	519		CEC	Pou2f3	54	106
					Rela		Slc5a2				Ankrd9	Abcb1a		Fam91a1	Ccdc74a			CEC	Anxa1	11	519		CEC	Cebpb	243	106
					Atf4		Slc5a3				Oprl1	Mc4r		Pank1	Smyd2			CEC	Atf4	231	519		CEC	Hlf	384	106
					Bak1		Slc5a5				Cdc42ep3	Grhl1		G6pdx	Dst			CEC	Nfatc1	126	519		CEC	Ezh2	58	106
					Nfkbia		Slc5a6				Asah2	Pkib		Ppme1	Triobp			CEC	Jdp2	216	519		CEC	Jund	63	106
					Tnfsf10		Slc5a7				Gprc5b	Efs		Laptm4b	Car2			CEC	Egr1	172	519		CEC	Nr1d2	22	106
					Actg1		Slc5a8				Ldb3	Bex1		Ap3s1	Myo15			CEC	Crem	372	519		CEC	Yy1	201	106
					Ikbkb		Slc5a9				B3gnt2	Nsg2		Snord104	Slc6a6			CEC	Stat3	352	519		CEC	Tcf4	34	106
					Casp2		Slc6a1				AI854703	H2-Aa		Colgalt2	Rab3ip			CEC	Bcl3	316	519		CEC	Hmgb1	551	106
					Ctsc		Slc6a11				Zfp354c	St8sia4		Taf1d	Lmo7			CEC	Stat1	813	519		CEC	Sox9	95	106
					Gadd45g		Slc6a12				Rgs2	Man1c1		Lyrm2	Tmie			CEC	Tcf4	18	519		CEC	Ets2	35	106
					Tuba8		Slc6a13				Tirap	Gnb4		Nmnat2	Ank			CEC	Arid5b	499	519		CEC	Nfic	10	106
					Dffa		Slc6a15				Adamts5	Cacng5		Fmn1	Rbp7			CEC	Jun	430	519		CC	Nr1d1	23	403
					Akt3		Slc6a16				Cx3cl1	Bean1		Kif13b	Atp1b2			CEC	Fosb	157	519		CC	Foxp1	363	403
					Spta1		Slc6a17				Ipo11	Fstl5		Spata6	H2-K1			CEC	Irf1	1099	519		CC	Peg3	29	403
					Itpr1		Slc6a19				Slc22a23	Atp2b4		Etv5	Ttc24			CEC	Cebpb	736	519		CC	Yy1	201	403
					Mcl1		Slc6a2				Fign	Antxr2		Smarcal1	Bace2			CEC	Junb	290	519		CC	Jund	63	403
					Eif2ak3		Slc6a20b				Rtn2	Smad7		Gsn	Ndufa8			CEC	Hif1a	240	519		CC	Fosb	32	403
					Parp1		Slc6a20a				Ryr2	Syt5		Arf1	Mycbpap			CEC	Runx3	47	519		CC	Junb	30	403
					Pik3r2		Slc6a4				Dusp27	Dmd		Spock1	Rad18			CEC	Klf4	12	519		CC	Dbp	416	403
					Fas		Slc6a6				Afap1l1	Prima1		Spa17	Usp46			CEC	Stat2	691	519		CC	Tcf4	34	403
					Casp12		Slc6a7				Ckmt2	Tnr		Plod2	Dcaf15			CEC	Atf3	377	519		CC	Sox9	95	403
					Casp7		Slc6a8				Fhod3	Kctd12		Baiap2l1	Tuba8			CEC	Bhlhe40	14	519		CC	Mef2d	30	403
					Mapk9		Slc6a9				Ddah1	B230216N24Rik		Ide	Mgat4b			CEC	Irf7	943	519		CC	Nfia	36	403
					Capn2		Slc7a11				Car12	Wnt3		Cd9	Nup210			CEC	Fosl2	306	519		CC	Elf2	46	403
					Tnf		Sod3				Osbpl1a	Marcksl1		Cdkl4	Cog3			CEC	Xbp1	104	519		CC	Lef1	83	403
					Bcl2l11		Sqstm1				Ccbe1	Bmp7		Cdh2	Krtap5-5			CEC	Fos	312	519		CC	Pou2f3	54	403
					Lmnb1		Srxn1							Trim55	Atp13a3			CC	Fosb	157	1224		CC	Ezh2	58	403
					Tradd		Tgfa							Ptma	Herc3			CC	Runx3	47	1224		CC	Ebf1	31	403
					Tuba4a		Tgfb1							Lect1	Arl3			CC	Egr1	172	1224		CC	Maf	16	403
					Gadd45b		Tgfb2							Slc9a7	Ablim2			CC	Arid5b	499	1224		CC	Hlf	384	403
					Map3k14		Tgfbr2							Rc3h1	Gm2694			CC	Cebpb	736	1224		CC	Hmgb1	551	403
					Map2k2		Txn1							C1ql3	Otud7b			CC	Irf7	943	1224		CC	Nr1d2	22	403
					Lmna		Txnrd1							Robo1	Pvrl3			CC	Pou3f1	25	1224		CC	Mef2c	78	403
					Casp3		Txnrd3							Nefl	Atp13a1			CC	Irf9	796	1224		CC	Pou3f4	16	403
					Map3k5									Chst9	Gpam			CC	Stat3	352	1224		CC	Arid5b	368	403
					Fos									Rsu1	Pfkp			CC	Bhlhe40	14	1224		CC	Srebf1	18	403
					Sptan1									Siae	Myo1h			CC	Atf4	231	1224		CC	Mef2a	39	403
					Eif2s1									Picalm	Rims3			CC	Jund	423	1224		CC	Sox4	35	403
					Cflar									Epha7	Gm11762			CC	Cebpd	170	1224		CC	Tef	501	403
					Ripk1									Egr1	Sema3a			CC	Stat1	813	1224		CC	Cebpb	243	403
					Casp8									Ptprk	Chma9			CC	Osr2	30	1224		CC	Jun	16	403
					Ctsz									Scmh1	Ubac1			CC	Fos	312	1224		CC	Nfic	10	403
					Ctsh									Inpp5j	Magi3			CC	Jdp2	216	1224		CC	Irf4	76	403
					Ikbkg									Slc20a1	Isl1			CC	Xbp1	104	1224		CC	Klf4	36	403
														Egfl6	Fgf9			CC	Jun	430	1224		CC	Klf5	60	403
														Fam26e	Jmy			CC	Anxa1	11	1224		CC	Ets2	35	403
														Cbx5	Coch			CC	Relb	267	1224		CC	Rbm3	65	403
														Nfib	Plk1			CC	Junb	290	1224		DC_OPC	Nr1d1	23	75
														Cdk19	Acsl1			CC	Nfatc1	126	1224		DC_OPC	Mef2c	78	75
														Isoc1	Gpd1l			CC	Irf1	1099	1224		DC_OPC	Arid5b	368	75
														Parp8	Eea1			CC	Fosl2	306	1224		DC_OPC	Tef	501	75
														Smc4	Snrk			CC	Hif1a	240	1224		DC_OPC	Nfia	36	75
														Klf5	Sorbs2			CC	Tcf4	18	1224		DC_OPC	Hlf	384	75
														Rab8b	Sel1l			CC	Atf3	377	1224		DC_OPC	Nr1d2	22	75
														Cst6	Gcn1l1			CC	Bhlhe41	63	1224		DC_OPC	Sox4	35	75
														Wdr47	Ppm1e			CC	Hmgb2	280	1224		DC_OPC	Foxp1	363	75
																		CC	Klf4	12	1224		DC_OPC	Mef2d	30	75
																		CC	Crem	372	1224		DC_OPC	Ets2	35	75
																		CC	Bcl3	316	1224		DC_OPC	Hmgb1	551	75
																		CC	Stat2	691	1224		DC_OPC	Cebpb	243	75
																		DC_OPC	Junb	290	154		DC_OPC	Lef1	83	75
																		DC_OPC	Jund	423	154		DC_OPC	Rbm3	65	75
																		DC_OPC	Irf1	1099	154		DC_OPC	Klf5	60	75
																		DC_OPC	Stat1	813	154		DC_OPC	Elf2	46	75
																		DC_OPC	Relb	267	154		DC_OPC	Yy1	201	75
																		DC_OPC	Bcl3	316	154		DC_OPC	Sox9	95	75
																		DC_OPC	Fosb	157	154		DC_OPC	Dbp	416	75
																		DC_OPC	Jun	430	154		DC_OPC	Jund	63	75
																		DC_OPC	Irf9	796	154		FB1	Arid5b	368	73
																		DC_OPC	Arid5b	499	154		FB1	Foxp1	363	73
																		DC_OPC	Hif1a	240	154		FB1	Klf5	60	73
																		DC_OPC	Jdp2	216	154		FB1	Elf2	46	73
																		DC_OPC	Hmgb2	280	154		FB1	Rbm3	65	73
																		DC_OPC	Egr1	172	154		FB1	Hlf	384	73
																		DC_OPC	Xbp1	104	154		FB1	Mef2a	39	73
																		DC_OPC	Nfatc1	126	154		FB1	Yy1	201	73
																		DC_OPC	Cebpd	170	154		FB1	Sox9	95	73
																		DC_OPC	Crem	372	154		FB1	Klf4	36	73
																		DC_OPC	Cebpb	736	154		FB1	Hmgb1	551	73
																		DC_OPC	Irf7	943	154		FB1	Irf4	76	73
																		DC_OPC	Bhlhe41	63	154		FB1	Pou2f3	54	73
																		DC_OPC	Ddit3	11	154		FB1	Dbp	416	73
																		DC_OPC	Fosl2	306	154		FB1	Tef	501	73
																		DC_OPC	Stat2	691	154		FB1	Peg3	29	73
																		DC_OPC	Stat3	352	154		FB1	Cebpb	243	73
																		DC_OPC	Atf3	377	154		FB2	Cebpb	243	134
																		DC_OPC	Fos	312	154		FB2	Peg3	29	134
																		DC_OPC	Atf4	231	154		FB2	Mef2a	39	134
																		FB1	Arid5b	499	477		FB2	Fos	14	134
																		FB1	Stat3	352	477		FB2	Hlf	384	134
																		FB1	Fos	312	477		FB2	Nr1d2	22	134
																		FB1	Stat1	813	477		FB2	Dbp	416	134
																		FB1	Fosl2	306	477		FB2	Rbm3	65	134
																		FB1	Bcl3	316	477		FB2	Yy1	201	134
																		FB1	Xbp1	104	477		FB2	Nr1d1	23	134
																		FB1	Junb	290	477		FB2	Tef	501	134
																		FB1	Atf4	231	477		FB2	Irf4	76	134
																		FB1	Atf3	377	477		FB2	Klf4	36	134
																		FB1	Stat2	691	477		FB2	Nfia	36	134
																		FB1	Fosb	157	477		FB2	Jund	63	134
																		FB1	Cebpb	736	477		FB2	Pou3f4	16	134
																		FB1	Relb	267	477		FB2	Arid5b	368	134
																		FB1	Bhlhe41	63	477		FB2	Foxp1	363	134
																		FB1	Hif1a	240	477		FB2	Klf5	60	134
																		FB1	Cebpd	170	477		FB2	Ebf1	31	134
																		FB1	Irf1	1099	477		FB2	Mef2c	78	134
																		FB1	Egr1	172	477		FB2	Lef1	83	134
																		FB1	Hmgb2	280	477		FB2	Hmgb1	551	134
																		FB1	Crem	372	477		FB2	Pou2f3	54	134
																		FB1	Irf7	943	477		FB3	Arid5b	368	135
																		FB1	Jund	423	477		FB3	Tef	501	135
																		FB1	Jun	430	477		FB3	Lef1	83	135
																		FB1	Nfatc1	126	477		FB3	Dbp	416	135
																		FB1	Jdp2	216	477		FB3	Mef2d	30	135
																		FB1	Irf9	796	477		FB3	Irf4	76	135
																		FB1	Runx3	47	477		FB3	Pou2f3	54	135
																		FB2	Stat3	352	160		FB3	Klf4	36	135
																		FB2	Bcl3	316	160		FB3	Yy1	201	135
																		FB2	Irf1	1099	160		FB3	Pou3f4	16	135
																		FB2	Hmgb2	280	160		FB3	Klf5	60	135
																		FB2	Cebpb	736	160		FB3	Nr1d1	23	135
																		FB2	Jun	430	160		FB3	Foxp1	363	135
																		FB2	Egr1	172	160		FB3	Mef2c	78	135
																		FB2	Osr2	30	160		FB3	Sox9	95	135
																		FB2	Crem	372	160		FB3	Hmgb1	551	135
																		FB2	Junb	290	160		FB3	Hlf	384	135
																		FB2	Relb	267	160		FB3	Ezh2	58	135
																		FB2	Runx3	47	160		FB3	Peg3	29	135
																		FB2	Nfatc1	126	160		FB3	Ets2	35	135
																		FB2	Bhlhe41	63	160		FB3	Cebpb	243	135
																		FB2	Arid5b	499	160		FB3	Mef2a	39	135
																		FB2	Irf9	796	160		FB3	Rbm3	65	135
																		FB2	Atf4	231	160		FB3	Nfia	36	135
																		FB2	Xbp1	104	160		FB3	Nr1d2	22	135
																		FB2	Fosl2	306	160		FB4	Klf5	60	62
																		FB2	Hif1a	240	160		FB4	Jund	63	62
																		FB2	Stat2	691	160		FB4	Cebpb	243	62
																		FB2	Jdp2	216	160		FB4	Nr1d1	23	62
																		FB2	Irf7	943	160		FB4	Ebf1	31	62
																		FB2	Atf3	377	160		FB4	Yy1	201	62
																		FB2	Fos	312	160		FB4	Dbp	416	62
																		FB2	Stat1	813	160		FB4	Mef2a	39	62
																		FB2	Jund	423	160		FB4	Tcf4	34	62
																		FB3	Fosb	157	110		FB4	Hmgb1	551	62
																		FB3	Bhlhe41	63	110		FB4	Ezh2	58	62
																		FB3	Fosl2	306	110		FB4	Sox9	95	62
																		FB3	Irf7	943	110		FB4	Arid5b	368	62
																		FB3	Cebpb	736	110		FB4	Fosb	32	62
																		FB3	Crem	372	110		FB4	Peg3	29	62
																		FB3	Runx3	47	110		FB4	Tef	501	62
																		FB3	Hmgb2	280	110		FB4	Lef1	83	62
																		FB3	Cebpd	170	110		FB4	Pou2f3	54	62
																		FB3	Jund	423	110		FB4	Hlf	384	62
																		FB3	Junb	290	110		FB4	Foxp1	363	62
																		FB3	Arid5b	499	110		FB4	Nr1d2	22	62
																		FB3	Jun	430	110		HC	Jund	63	5
																		FB3	Egr1	172	110		HC	Tef	501	5
																		FB3	Stat1	813	110		HC	Yy1	201	5
																		FB3	Bcl3	316	110		HC	Ezh2	58	5
																		FB3	Fos	312	110		IC	Rbm3	65	261
																		FB3	Irf1	1099	110		IC	Nr1d1	23	261
																		FB3	Stat3	352	110		IC	Jund	63	261
																		FB3	Osr2	30	110		IC	Klf4	36	261
																		FB3	Stat2	691	110		IC	Nfia	36	261
																		FB3	Nfatc1	126	110		IC	Hmgb1	551	261
																		FB3	Relb	267	110		IC	Elf2	46	261
																		FB3	Atf4	231	110		IC	Dbp	416	261
																		FB3	Atf3	377	110		IC	Arid5b	368	261
																		FB3	Jdp2	216	110		IC	Cebpb	243	261
																		FB3	Hif1a	240	110		IC	Pou2f3	54	261
																		FB3	Irf9	796	110		IC	Srebf1	18	261
																		FB4	Cebpb	736	82		IC	Peg3	29	261
																		FB4	Junb	290	82		IC	Sox9	95	261
																		FB4	Irf7	943	82		IC	Nr1d2	22	261
																		FB4	Egr1	172	82		IC	Lef1	83	261
																		FB4	Arid5b	499	82		IC	Tcf4	34	261
																		FB4	Irf9	796	82		IC	Foxp1	363	261
																		FB4	Fosl2	306	82		IC	Jun	16	261
																		FB4	Crem	372	82		IC	Mef2c	78	261
																		FB4	Cebpd	170	82		IC	Tef	501	261
																		FB4	Relb	267	82		IC	Irf4	76	261
																		FB4	Stat3	352	82		IC	Ebf1	31	261
																		FB4	Jun	430	82		IC	Mef2a	39	261
																		FB4	Nfatc1	126	82		IC	Fosb	32	261
																		FB4	Atf3	377	82		IC	Yy1	201	261
																		FB4	Xbp1	104	82		IC	Mef2d	30	261
																		FB4	Atf4	231	82		IC	Hlf	384	261
																		FB4	Osr2	30	82		IC	Klf5	60	261
																		FB4	Hmgb2	280	82		IC	Maf	16	261
																		FB4	Jund	423	82		IC	Ezh2	58	261
																		FB4	Stat1	813	82		IPhC_IBC	Rbm3	65	78
																		FB4	Hif1a	240	82		IPhC_IBC	Klf4	36	78
																		FB4	Stat2	691	82		IPhC_IBC	Cebpb	243	78
																		FB4	Bcl3	316	82		IPhC_IBC	Ets2	35	78
																		FB4	Fos	312	82		IPhC_IBC	Dbp	416	78
																		FB4	Irf1	1099	82		IPhC_IBC	Hmgb1	551	78
																		FB4	Jdp2	216	82		IPhC_IBC	Arid5b	368	78
																		HC	Stat2	691	5		IPhC_IBC	Yy1	201	78
																		HC	Irf9	796	5		IPhC_IBC	Jun	16	78
																		HC	Arid5b	499	5		IPhC_IBC	Klf5	60	78
																		HC	Cebpb	736	5		IPhC_IBC	Peg3	29	78
																		IC	Jund	423	1279		IPhC_IBC	Ezh2	58	78
																		IC	Jdp2	216	1279		IPhC_IBC	Srebf1	18	78
																		IC	Irf1	1099	1279		IPhC_IBC	Mef2c	78	78
																		IC	Pou3f1	25	1279		IPhC_IBC	Sox9	95	78
																		IC	Jun	430	1279		IPhC_IBC	Tef	501	78
																		IC	Runx3	47	1279		IPhC_IBC	Nfia	36	78
																		IC	Junb	290	1279		IPhC_IBC	Hlf	384	78
																		IC	Stat3	352	1279		IPhC_IBC	Foxp1	363	78
																		IC	Fos	312	1279		IPhC_IBC	Irf4	76	78
																		IC	Tcf4	18	1279		M	Rbm3	65	300
																		IC	Fosl2	306	1279		M	Fos	14	300
																		IC	Klf4	12	1279		M	Mef2d	30	300
																		IC	Ddit3	11	1279		M	Hmgb1	551	300
																		IC	Bhlhe41	63	1279		M	Sox4	35	300
																		IC	Hmgb2	280	1279		M	Foxp1	363	300
																		IC	Bcl3	316	1279		M	Dbp	416	300
																		IC	Osr2	30	1279		M	Jun	16	300
																		IC	Nfatc1	126	1279		M	Klf4	36	300
																		IC	Stat2	691	1279		M	Yy1	201	300
																		IC	Cebpb	736	1279		M	Cebpb	243	300
																		IC	Fosb	157	1279		M	Fosb	32	300
																		IC	Xbp1	104	1279		M	Klf5	60	300
																		IC	Irf9	796	1279		M	Ezh2	58	300
																		IC	Arid5b	499	1279		M	Pou2f3	54	300
																		IC	Cebpd	170	1279		M	Srebf1	18	300
																		IC	Relb	267	1279		M	Tcf3	18	300
																		IC	Atf4	231	1279		M	Tcf4	34	300
																		IC	Bhlhe40	14	1279		M	Mef2c	78	300
																		IC	Atf3	377	1279		M	Arid5b	368	300
																		IC	Egr1	172	1279		M	Nr1d2	22	300
																		IC	Irf7	943	1279		M	Irf4	76	300
																		IC	Stat1	813	1279		M	Sox9	95	300
																		IC	Crem	372	1279		M	Hlf	384	300
																		IC	Hif1a	240	1279		M	Nr1d1	23	300
																		IPhC_IBC	Cebpd	170	104		M	Jund	63	300
																		IPhC_IBC	Irf9	796	104		M	Mef2a	39	300
																		IPhC_IBC	Stat1	813	104		M	Lef1	83	300
																		IPhC_IBC	Fos	312	104		M	Junb	30	300
																		IPhC_IBC	Atf4	231	104		M	Ets2	35	300
																		IPhC_IBC	Junb	290	104		M	Tef	501	300
																		IPhC_IBC	Egr1	172	104		M	Nfic	10	300
																		IPhC_IBC	Stat2	691	104		M	Maf	16	300
																		IPhC_IBC	Atf3	377	104		M	Elf2	46	300
																		IPhC_IBC	Arid5b	499	104		M	Nfia	36	300
																		IPhC_IBC	Irf1	1099	104		MC	Rbm3	65	128
																		IPhC_IBC	Bhlhe41	63	104		MC	Elf2	46	128
																		IPhC_IBC	Fosl2	306	104		MC	Nr1d2	22	128
																		IPhC_IBC	Jdp2	216	104		MC	Lef1	83	128
																		IPhC_IBC	Irf7	943	104		MC	Mef2c	78	128
																		IPhC_IBC	Cebpb	736	104		MC	Sox9	95	128
																		IPhC_IBC	Hif1a	240	104		MC	Jund	63	128
																		IPhC_IBC	Jund	423	104		MC	Hlf	384	128
																		IPhC_IBC	Runx3	47	104		MC	Hmgb1	551	128
																		IPhC_IBC	Bcl3	316	104		MC	Dbp	416	128
																		IPhC_IBC	Jun	430	104		MC	Srebf1	18	128
																		IPhC_IBC	Xbp1	104	104		MC	Foxp1	363	128
																		IPhC_IBC	Nfatc1	126	104		MC	Pou2f3	54	128
																		IPhC_IBC	Crem	372	104		MC	Tef	501	128
																		IPhC_IBC	Hmgb2	280	104		MC	Ezh2	58	128
																		IPhC_IBC	Relb	267	104		MC	Arid5b	368	128
																		M	Anxa1	11	974		MC	Nr1d1	23	128
																		M	Atf3	377	974		MC	Nfic	10	128
																		M	Fosb	157	974		MC	Cebpb	243	128
																		M	Nfatc1	126	974		MC	Ets2	35	128
																		M	Egr1	172	974		MC	Yy1	201	128
																		M	Fosl2	306	974		MC	Nfia	36	128
																		M	Pou3f1	25	974		Neu	Sox4	35	116
																		M	Stat2	691	974		Neu	Hlf	384	116
																		M	Jun	430	974		Neu	Tcf4	34	116
																		M	Bcl3	316	974		Neu	Ezh2	58	116
																		M	Fos	312	974		Neu	Tef	501	116
																		M	Jund	423	974		Neu	Irf4	76	116
																		M	Junb	290	974		Neu	Mef2c	78	116
																		M	Bhlhe41	63	974		Neu	Sox9	95	116
																		M	Runx3	47	974		Neu	Pou3f4	16	116
																		M	Arid5b	499	974		Neu	Arid5b	368	116
																		M	Irf9	796	974		Neu	Klf4	36	116
																		M	Bhlhe40	14	974		Neu	Peg3	29	116
																		M	Hif1a	240	974		Neu	Cebpb	243	116
																		M	Xbp1	104	974		Neu	Junb	30	116
																		M	Hmgb2	280	974		Neu	Klf5	60	116
																		M	Irf7	943	974		Neu	Jund	63	116
																		M	Ddit3	11	974		Neu	Yy1	201	116
																		M	Cebpb	736	974		Neu	Hmgb1	551	116
																		M	Crem	372	974		Neu	Elf2	46	116
																		M	Stat3	352	974		Neu	Ebf1	31	116
																		M	Stat1	813	974		Neu	Dbp	416	116
																		M	Atf4	231	974		Neu	Nr1d1	23	116
																		M	Cebpd	170	974		Neu	Foxp1	363	116
																		M	Jdp2	216	974		Neu	Rbm3	65	116
																		M	Relb	267	974		OB	Sox4	35	233
																		M	Irf1	1099	974		OB	Tef	501	233
																		MC	Nfatc1	126	256		OB	Rbm3	65	233
																		MC	Fosb	157	256		OB	Yy1	201	233
																		MC	Crem	372	256		OB	Ebf1	31	233
																		MC	Stat2	691	256		OB	Lef1	83	233
																		MC	Jun	430	256		OB	Mef2a	39	233
																		MC	Junb	290	256		OB	Arid5b	368	233
																		MC	Irf9	796	256		OB	Irf4	76	233
																		MC	Irf1	1099	256		OB	Junb	30	233
																		MC	Jdp2	216	256		OB	Fosb	32	233
																		MC	Irf7	943	256		OB	Foxp1	363	233
																		MC	Bcl3	316	256		OB	Hlf	384	233
																		MC	Atf3	377	256		OB	Ezh2	58	233
																		MC	Hif1a	240	256		OB	Klf5	60	233
																		MC	Fos	312	256		OB	Hmgb1	551	233
																		MC	Stat1	813	256		OB	Mef2c	78	233
																		MC	Arid5b	499	256		OB	Ets2	35	233
																		MC	Relb	267	256		OB	Dbp	416	233
																		MC	Bhlhe41	63	256		OB	Cebpb	243	233
																		MC	Cebpb	736	256		OB	Pou2f3	54	233
																		MC	Osr2	30	256		OB	Nfia	36	233
																		MC	Egr1	172	256		OB	Peg3	29	233
																		MC	Pou3f1	25	256		OB	Nr1d2	22	233
																		MC	Tcf4	18	256		OB	Jund	63	233
																		MC	Hmgb2	280	256		OB	Maf	16	233
																		MC	Jund	423	256		OB	Jun	16	233
																		MC	Stat3	352	256		OB	Sox9	95	233
																		MC	Atf4	231	256		OB	Nr1d1	23	233
																		MC	Fosl2	306	256		OB	Tcf4	34	233
																		MC	Cebpd	170	256		EC	Tef	501	9
																		Neu	Stat2	691	260		EC	Sox9	95	9
																		Neu	Egr1	172	260		EC	Klf5	60	9
																		Neu	Stat1	813	260		EC	Arid5b	368	9
																		Neu	Nfatc1	126	260		EC	Pou2f3	54	9
																		Neu	Arid5b	499	260		EC	Hmgb1	551	9
																		Neu	Atf4	231	260		EC	Junb	30	9
																		Neu	Fosb	157	260		EC	Hlf	384	9
																		Neu	Relb	267	260		PC	Tef	501	199
																		Neu	Atf3	377	260		PC	Tcf4	34	199
																		Neu	Bcl3	316	260		PC	Klf4	36	199
																		Neu	Irf9	796	260		PC	Arid5b	368	199
																		Neu	Fos	312	260		PC	Pou2f3	54	199
																		Neu	Irf1	1099	260		PC	Rbm3	65	199
																		Neu	Bhlhe41	63	260		PC	Cebpb	243	199
																		Neu	Irf7	943	260		PC	Pou3f4	16	199
																		Neu	Crem	372	260		PC	Ezh2	58	199
																		Neu	Hmgb2	280	260		PC	Sox9	95	199
																		Neu	Jun	430	260		PC	Elf2	46	199
																		Neu	Jund	423	260		PC	Jund	63	199
																		Neu	Hif1a	240	260		PC	Hmgb1	551	199
																		Neu	Stat3	352	260		PC	Fos	14	199
																		Neu	Runx3	47	260		PC	Nfia	36	199
																		Neu	Jdp2	216	260		PC	Lef1	83	199
																		Neu	Fosl2	306	260		PC	Yy1	201	199
																		Neu	Junb	290	260		PC	Foxp1	363	199
																		Neu	Cebpb	736	260		PC	Dbp	416	199
																		OB	Irf1	1099	476		PC	Mef2c	78	199
																		OB	Stat2	691	476		PC	Hlf	384	199
																		OB	Relb	267	476		PC	Ebf1	31	199
																		OB	Junb	290	476		PC	Nr1d1	23	199
																		OB	Crem	372	476		PC	Klf5	60	199
																		OB	Stat1	813	476		PC	Nr1d2	22	199
																		OB	Nfatc1	126	476		PC	Srebf1	18	199
																		OB	Fosb	157	476		PC	Irf4	76	199
																		OB	Osr2	30	476		PVM_M	Pou2f3	54	179
																		OB	Fosl2	306	476		PVM_M	Nfia	36	179
																		OB	Runx3	47	476		PVM_M	Lef1	83	179
																		OB	Cebpb	736	476		PVM_M	Jund	63	179
																		OB	Tcf4	18	476		PVM_M	Irf4	76	179
																		OB	Arid5b	499	476		PVM_M	Nfic	10	179
																		OB	Atf3	377	476		PVM_M	Yy1	201	179
																		OB	Atf4	231	476		PVM_M	Fos	14	179
																		OB	Jund	423	476		PVM_M	Tef	501	179
																		OB	Bhlhe41	63	476		PVM_M	Klf4	36	179
																		OB	Hmgb2	280	476		PVM_M	Pou3f4	16	179
																		OB	Egr1	172	476		PVM_M	Peg3	29	179
																		OB	Xbp1	104	476		PVM_M	Srebf1	18	179
																		OB	Fos	312	476		PVM_M	Dbp	416	179
																		OB	Jdp2	216	476		PVM_M	Cebpb	243	179
																		OB	Hif1a	240	476		PVM_M	Ebf1	31	179
																		OB	Bhlhe40	14	476		PVM_M	Ezh2	58	179
																		OB	Cebpd	170	476		PVM_M	Hlf	384	179
																		OB	Irf9	796	476		PVM_M	Mef2a	39	179
																		OB	Bcl3	316	476		PVM_M	Mef2c	78	179
																		OB	Ddit3	11	476		PVM_M	Junb	30	179
																		OB	Pou3f1	25	476		PVM_M	Sox9	95	179
																		OB	Stat3	352	476		PVM_M	Foxp1	363	179
																		OB	Irf7	943	476		PVM_M	Rbm3	65	179
																		OB	Jun	430	476		PVM_M	Tcf4	34	179
																		EC	Irf7	943	79		PVM_M	Klf5	60	179
																		EC	Jun	430	79		PVM_M	Fosb	32	179
																		EC	Arid5b	499	79		PVM_M	Arid5b	368	179
																		EC	Fos	312	79		PVM_M	Jun	16	179
																		EC	Jdp2	216	79		PVM_M	Hmgb1	551	179
																		EC	Hif1a	240	79		RMC	Mef2c	78	235
																		EC	Egr1	172	79		RMC	Yy1	201	235
																		EC	Atf3	377	79		RMC	Rbm3	65	235
																		EC	Hmgb2	280	79		RMC	Tef	501	235
																		EC	Junb	290	79		RMC	Nfic	10	235
																		EC	Cebpb	736	79		RMC	Maf	16	235
																		EC	Irf9	796	79		RMC	Hmgb1	551	235
																		EC	Fosl2	306	79		RMC	Mef2a	39	235
																		EC	Irf1	1099	79		RMC	Elf2	46	235
																		EC	Jund	423	79		RMC	Dbp	416	235
																		EC	Xbp1	104	79		RMC	Nfia	36	235
																		EC	Bhlhe41	63	79		RMC	Lef1	83	235
																		EC	Stat2	691	79		RMC	Sox4	35	235
																		EC	Tcf4	18	79		RMC	Ets2	35	235
																		EC	Stat1	813	79		RMC	Foxp1	363	235
																		EC	Cebpd	170	79		RMC	Klf4	36	235
																		EC	Crem	372	79		RMC	Srebf1	18	235
																		EC	Fosb	157	79		RMC	Mef2d	30	235
																		PC	Osr2	30	755		RMC	Tcf4	34	235
																		PC	Jund	423	755		RMC	Jund	63	235
																		PC	Runx3	47	755		RMC	Pou2f3	54	235
																		PC	Fosl2	306	755		RMC	Klf5	60	235
																		PC	Stat1	813	755		RMC	Arid5b	368	235
																		PC	Egr1	172	755		RMC	Cebpb	243	235
																		PC	Xbp1	104	755		RMC	Irf4	76	235
																		PC	Cebpb	736	755		RMC	Hlf	384	235
																		PC	Arid5b	499	755		RMC	Sox9	95	235
																		PC	Relb	267	755		SC	Dbp	416	184
																		PC	Junb	290	755		SC	Cebpb	243	184
																		PC	Atf4	231	755		SC	Lef1	83	184
																		PC	Jun	430	755		SC	Ezh2	58	184
																		PC	Ddit3	11	755		SC	Yy1	201	184
																		PC	Bhlhe41	63	755		SC	Foxp1	363	184
																		PC	Irf7	943	755		SC	Ebf1	31	184
																		PC	Irf9	796	755		SC	Mef2a	39	184
																		PC	Atf3	377	755		SC	Srebf1	18	184
																		PC	Hif1a	240	755		SC	Rbm3	65	184
																		PC	Stat2	691	755		SC	Pou2f3	54	184
																		PC	Bcl3	316	755		SC	Nr1d1	23	184
																		PC	Fos	312	755		SC	Pou3f4	16	184
																		PC	Jdp2	216	755		SC	Hmgb1	551	184
																		PC	Fosb	157	755		SC	Nr1d2	22	184
																		PC	Crem	372	755		SC	Ets2	35	184
																		PC	Nfatc1	126	755		SC	Sox4	35	184
																		PC	Cebpd	170	755		SC	Arid5b	368	184
																		PC	Tcf4	18	755		SC	Hlf	384	184
																		PC	Stat3	352	755		SC	Fos	14	184
																		PC	Hmgb2	280	755		SC	Mef2c	78	184
																		PC	Irf1	1099	755		SC	Tcf4	34	184
																		PC	Pou3f1	25	755		SC	Elf2	46	184
																		PVM_M	Hif1a	240	418		SC	Tef	501	184
																		PVM_M	Osr2	30	418		SC	Jund	63	184
																		PVM_M	Bcl3	316	418		SC	Maf	16	184
																		PVM_M	Crem	372	418		SC	Klf5	60	184
																		PVM_M	Stat2	691	418		SC	Irf4	76	184
																		PVM_M	Runx3	47	418		SC	Peg3	29	184
																		PVM_M	Xbp1	104	418		SC	Sox9	95	184
																		PVM_M	Relb	267	418		SMC	Klf4	36	165
																		PVM_M	Jund	423	418		SMC	Ebf1	31	165
																		PVM_M	Fosb	157	418		SMC	Tef	501	165
																		PVM_M	Fosl2	306	418		SMC	Nr1d2	22	165
																		PVM_M	Jun	430	418		SMC	Klf5	60	165
																		PVM_M	Bhlhe41	63	418		SMC	Tcf4	34	165
																		PVM_M	Ddit3	11	418		SMC	Ets2	35	165
																		PVM_M	Hmgb2	280	418		SMC	Peg3	29	165
																		PVM_M	Stat3	352	418		SMC	Hlf	384	165
																		PVM_M	Cebpd	170	418		SMC	Tcf3	18	165
																		PVM_M	Egr1	172	418		SMC	Sox9	95	165
																		PVM_M	Pou3f1	25	418		SMC	Yy1	201	165
																		PVM_M	Stat1	813	418		SMC	Nfia	36	165
																		PVM_M	Irf7	943	418		SMC	Mef2d	30	165
																		PVM_M	Junb	290	418		SMC	Junb	30	165
																		PVM_M	Irf9	796	418		SMC	Ezh2	58	165
																		PVM_M	Arid5b	499	418		SMC	Irf4	76	165
																		PVM_M	Atf3	377	418		SMC	Foxp1	363	165
																		PVM_M	Bhlhe40	14	418		SMC	Jund	63	165
																		PVM_M	Irf1	1099	418		SMC	Arid5b	368	165
																		PVM_M	Jdp2	216	418		SMC	Mef2a	39	165
																		PVM_M	Fos	312	418		SMC	Nr1d1	23	165
																		PVM_M	Nfatc1	126	418		SMC	Rbm3	65	165
																		PVM_M	Atf4	231	418		SMC	Mef2c	78	165
																		PVM_M	Cebpb	736	418		SMC	Elf2	46	165
																		RMC	Egr1	172	405		SMC	Hmgb1	551	165
																		RMC	Cebpd	170	405		SMC	Pou2f3	54	165
																		RMC	Arid5b	499	405		SMC	Lef1	83	165
																		RMC	Stat1	813	405		SMC	Cebpb	243	165
																		RMC	Irf7	943	405		SMC	Dbp	416	165
																		RMC	Irf9	796	405		T	Arid5b	368	19
																		RMC	Fos	312	405		T	Cebpb	243	19
																		RMC	Stat3	352	405		T	Foxp1	363	19
																		RMC	Fosl2	306	405		T	Pou3f4	16	19
																		RMC	Irf1	1099	405		T	Yy1	201	19
																		RMC	Junb	290	405		T	Mef2a	39	19
																		RMC	Bhlhe41	63	405		T	Hlf	384	19
																		RMC	Osr2	30	405		T	Ebf1	31	19
																		RMC	Jdp2	216	405		T	Hmgb1	551	19
																		RMC	Fosb	157	405		T	Jund	63	19
																		RMC	Atf4	231	405		T	Tef	501	19
																		RMC	Stat2	691	405		T	Ets2	35	19
																		RMC	Cebpb	736	405		TBC	Maf	16	322
																		RMC	Bcl3	316	405		TBC	Sox9	95	322
																		RMC	Atf3	377	405		TBC	Klf4	36	322
																		RMC	Hmgb2	280	405		TBC	Klf5	60	322
																		RMC	Crem	372	405		TBC	Fos	14	322
																		RMC	Klf4	12	405		TBC	Ets2	35	322
																		RMC	Relb	267	405		TBC	Nfic	10	322
																		RMC	Jund	423	405		TBC	Srebf1	18	322
																		RMC	Hif1a	240	405		TBC	Ebf1	31	322
																		RMC	Xbp1	104	405		TBC	Ezh2	58	322
																		RMC	Jun	430	405		TBC	Foxp1	363	322
																		SC	Jdp2	216	995		TBC	Mef2c	78	322
																		SC	Atf4	231	995		TBC	Lef1	83	322
																		SC	Irf7	943	995		TBC	Dbp	416	322
																		SC	Irf9	796	995		TBC	Yy1	201	322
																		SC	Irf1	1099	995		TBC	Pou2f3	54	322
																		SC	Pou3f1	25	995		TBC	Nfia	36	322
																		SC	Klf4	12	995		TBC	Fosb	32	322
																		SC	Stat1	813	995		TBC	Jund	63	322
																		SC	Cebpd	170	995		TBC	Pou3f4	16	322
																		SC	Egr1	172	995		TBC	Hmgb1	551	322
																		SC	Cebpb	736	995		TBC	Mef2a	39	322
																		SC	Arid5b	499	995		TBC	Rbm3	65	322
																		SC	Bcl3	316	995		TBC	Nr1d1	23	322
																		SC	Stat2	691	995		TBC	Hlf	384	322
																		SC	Fos	312	995		TBC	Peg3	29	322
																		SC	Fosb	157	995		TBC	Arid5b	368	322
																		SC	Hif1a	240	995		TBC	Nr1d2	22	322
																		SC	Jun	430	995		TBC	Tef	501	322
																		SC	Junb	290	995		TBC	Irf4	76	322
																		SC	Bhlhe41	63	995		TBC	Cebpb	243	322
																		SC	Relb	267	995
																		SC	Runx3	47	995
																		SC	Bhlhe40	14	995
																		SC	Jund	423	995
																		SC	Fosl2	306	995
																		SC	Xbp1	104	995
																		SC	Hmgb2	280	995
																		SC	Stat3	352	995
																		SC	Crem	372	995
																		SC	Nfatc1	126	995
																		SC	Atf3	377	995
																		SGN	Irf9	796	37
																		SGN	Egr1	172	37
																		SGN	Hmgb2	280	37
																		SGN	Junb	290	37
																		SGN	Arid5b	499	37
																		SGN	Atf3	377	37
																		SGN	Jdp2	216	37
																		SGN	Osr2	30	37
																		SGN	Hif1a	240	37
																		SGN	Crem	372	37
																		SGN	Cebpb	736	37
																		SGN	Fosb	157	37
																		SGN	Atf4	231	37
																		SGN	Fos	312	37
																		SGN	Irf1	1099	37
																		SGN	Fosl2	306	37
																		SGN	Bhlhe41	63	37
																		SGN	Stat1	813	37
																		SGN	Stat2	691	37
																		SGN	Jund	423	37
																		SGN	Jun	430	37
																		SGN	Irf7	943	37
																		SGN	Bcl3	316	37
																		SMC	Hif1a	240	229
																		SMC	Fosb	157	229
																		SMC	Irf9	796	229
																		SMC	Stat3	352	229
																		SMC	Relb	267	229
																		SMC	Bcl3	316	229
																		SMC	Osr2	30	229
																		SMC	Atf3	377	229
																		SMC	Irf1	1099	229
																		SMC	Jdp2	216	229
																		SMC	Arid5b	499	229
																		SMC	Atf4	231	229
																		SMC	Cebpb	736	229
																		SMC	Jun	430	229
																		SMC	Jund	423	229
																		SMC	Junb	290	229
																		SMC	Cebpd	170	229
																		SMC	Hmgb2	280	229
																		SMC	Irf7	943	229
																		SMC	Fosl2	306	229
																		SMC	Egr1	172	229
																		SMC	Nfatc1	126	229
																		SMC	Crem	372	229
																		SMC	Bhlhe41	63	229
																		SMC	Stat2	691	229
																		SMC	Pou3f1	25	229
																		SMC	Stat1	813	229
																		SMC	Fos	312	229
																		T	Irf9	796	50
																		T	Jund	423	50
																		T	Cebpd	170	50
																		T	Junb	290	50
																		T	Fos	312	50
																		T	Crem	372	50
																		T	Irf1	1099	50
																		T	Atf4	231	50
																		T	Jun	430	50
																		T	Jdp2	216	50
																		T	Relb	267	50
																		T	Fosb	157	50
																		T	Stat2	691	50
																		T	Stat1	813	50
																		T	Arid5b	499	50
																		T	Egr1	172	50
																		T	Irf7	943	50
																		T	Fosl2	306	50
																		T	Cebpb	736	50
																		T	Bcl3	316	50
																		T	Atf3	377	50
																		TBC	Stat2	691	643
																		TBC	Jun	430	643
																		TBC	Xbp1	104	643
																		TBC	Stat1	813	643
																		TBC	Irf7	943	643
																		TBC	Hmgb2	280	643
																		TBC	Ddit3	11	643
																		TBC	Arid5b	499	643
																		TBC	Nfatc1	126	643
																		TBC	Osr2	30	643
																		TBC	Pou3f1	25	643
																		TBC	Atf4	231	643
																		TBC	Relb	267	643
																		TBC	Fos	312	643
																		TBC	Stat3	352	643
																		TBC	Jund	423	643
																		TBC	Jdp2	216	643
																		TBC	Bcl3	316	643
																		TBC	Egr1	172	643
																		TBC	Anxa1	11	643
																		TBC	Cebpd	170	643
																		TBC	Fosl2	306	643
																		TBC	Klf4	12	643
																		TBC	Irf9	796	643
																		TBC	Junb	290	643
																		TBC	Cebpb	736	643
																		TBC	Atf3	377	643
																		TBC	Crem	372	643
																		TBC	Hif1a	240	643
																		TBC	Tcf4	18	643
																		TBC	Fosb	157	643
																		TBC	Irf1	1099	643
																		TBC	Bhlhe41	63	643
																		TBC	Runx3	47	643
