# Supplementary material for: Single-cell transcriptomic atlas of mouse cochlear aging
Source: Protein Cell. 2022 Nov 11;14(3):180–201. doi: 10.1093/procel/pwac058 (PMC10098046; doi:10.1093/procel/pwac058)
Supplement: pwac058_suppl_Supplementary_Table_S4 [file pwac058_suppl_supplementary_table_s4.xlsx]

## Sheet: Module 1
Age-dependent Dynamic Differentially Expressed Genes (DDEGs) for Each Cell Type
GeneName	CellType	Module
Ftl1	IC	Module 1
Hhatl	IC	Module 1
Srrm2	IC	Module 1
Nrcam	IC	Module 1
Stmn3	IC	Module 1
Car14	IC	Module 1
Snrnp70	IC	Module 1
Tpt1	IC	Module 1
Atp1a1	IC	Module 1
Fth1	IC	Module 1
Dbp	IC	Module 1
Prpf4b	IC	Module 1
Slc12a2	IC	Module 1
Dct	IC	Module 1
Rpl41	IC	Module 1
Loxl2	IC	Module 1
Ptgds	IC	Module 1
Gjc3	IC	Module 1
Paxbp1	IC	Module 1
Macf1	IC	Module 1
Cd63	IC	Module 1
Per3	IC	Module 1
2010111I01Rik	IC	Module 1
Scd2	IC	Module 1
Cttnbp2	IC	Module 1
Brd9	IC	Module 1
Pnn	IC	Module 1
Arhgap20	IC	Module 1
Ankrd28	IC	Module 1
Chd9	IC	Module 1
Ncam1	IC	Module 1
Tgfbi	IC	Module 1
Cited2	IC	Module 1
St6galnac2	IC	Module 1
Akap9	IC	Module 1
Phlda1	IC	Module 1
Pmp22	IC	Module 1
Srebf1	IC	Module 1
Cdh2	IC	Module 1
Edil3	IC	Module 1
Ddx17	IC	Module 1
Lgi4	IC	Module 1
Gpr37	IC	Module 1
Gjb2	IC	Module 1
4833420G17Rik	IC	Module 1
Bmyc	IC	Module 1
Hnrnpdl	IC	Module 1
E130102H24Rik	IC	Module 1
Col5a3	IC	Module 1
Ifitm3	IC	Module 1
Ccdc82	IC	Module 1
Prodh	IC	Module 1
Arhgap5	IC	Module 1
Akap8l	IC	Module 1
Kcnj13	IC	Module 1
Haghl	IC	Module 1
Id2	IC	Module 1
Sema6d	IC	Module 1
Spaca6	IC	Module 1
Atad2b	IC	Module 1
Lncpint	IC	Module 1
Slc27a1	IC	Module 1
Slco3a1	IC	Module 1
G0s2	IC	Module 1
Dmxl2	IC	Module 1
Greb1l	IC	Module 1
Zkscan3	IC	Module 1
Sat1	IC	Module 1
Gsta4	IC	Module 1
Ahnak	IC	Module 1
Atp1b1	IC	Module 1
Tsc22d4	IC	Module 1
Itm2b	IC	Module 1
Wdr91	IC	Module 1
Arhgap39	IC	Module 1
Mmp14	IC	Module 1
Lars2	IC	Module 1
Lzts2	IC	Module 1
Cox7c	IC	Module 1
Spag9	IC	Module 1
Npnt	IC	Module 1
Nfic	IC	Module 1
Pbxip1	IC	Module 1
Cdh19	IC	Module 1
Mertk	IC	Module 1
Acin1	IC	Module 1
Agt	IC	Module 1
Kctd14	IC	Module 1
Spen	IC	Module 1
Ccnl2	IC	Module 1
4931406C07Rik	IC	Module 1
Csad	IC	Module 1
St3gal5	IC	Module 1
Zmynd8	IC	Module 1
Galnt7	IC	Module 1
Baiap2	IC	Module 1
Eif4g3	IC	Module 1
Usp53	IC	Module 1
Ddx46	IC	Module 1
Gcc2	IC	Module 1
Cdk5rap2	IC	Module 1
Hip1	IC	Module 1
Tcirg1	IC	Module 1
Tyro3	IC	Module 1
Rrbp1	IC	Module 1
Cyp2j6	IC	Module 1
Son	IC	Module 1
Taf1d	IC	Module 1
Malat1	IC	Module 1
Hif1a	IC	Module 1
Tef	IC	Module 1
Arglu1	IC	Module 1
Appl2	IC	Module 1
Auts2	IC	Module 1
Rps21	IC	Module 1
Pnisr	IC	Module 1
Rpl37a	IC	Module 1
Tyr	IC	Module 1
Ktn1	IC	Module 1
Coch	IC	Module 1
Abca1	IC	Module 1
Luc7l2	IC	Module 1
Rbm5	IC	Module 1
Chd6	IC	Module 1
Utrn	IC	Module 1
Mob3b	IC	Module 1
Rapgef3	IC	Module 1
Pkd1	IC	Module 1
Cdk19	IC	Module 1
Clk1	IC	Module 1
Arhgap21	IC	Module 1
mt-Atp8	IC	Module 1
Rapgef4	IC	Module 1
mt-Nd3	IC	Module 1
Ogt	IC	Module 1
Nlk	IC	Module 1
Otos	IC	Module 1
Srsf5	IC	Module 1
Pick1	IC	Module 1
Pabpn1	IC	Module 1
Nr1d2	IC	Module 1
Tnrc6a	IC	Module 1
Myo5a	IC	Module 1
Por	IC	Module 1
Tle4	IC	Module 1
Cped1	IC	Module 1
Fus	IC	Module 1
Gpatch8	IC	Module 1
Ttc14	IC	Module 1
Atp1a2	IC	Module 1
Nmt1	IC	Module 1
Upf2	IC	Module 1
Rbm25	IC	Module 1
Atrx	IC	Module 1
Apod	IC	Module 1
Gm42418	IC	Module 1
Kcnj10	IC	Module 1
mt-Nd4l	IC	Module 1
Dync1i2	IC	Module 1
Rsrc2	IC	Module 1
Cnot3	IC	Module 1
Tcf4	IC	Module 1
Rps28	IC	Module 1
Nisch	IC	Module 1
Wdr70	IC	Module 1
Pigm	IC	Module 1
Mum1	IC	Module 1
Snx32	IC	Module 1
Hnrnpm	IC	Module 1
Wnt5a	IC	Module 1
Pde1c	IC	Module 1
Cox8b	IC	Module 1
Ppp2r3a	IC	Module 1
Card10	IC	Module 1
Ank2	IC	Module 1
Kmt2e	IC	Module 1
Nrbp2	IC	Module 1
Neat1	IC	Module 1
Gjb6	IC	Module 1
Gpnmb	IC	Module 1
Rps27	IC	Module 1
Ddx5	IC	Module 1
Sytl2	IC	Module 1
Rps29	IC	Module 1
Fnbp1	IC	Module 1
Bicd1	IC	Module 1
Tns1	IC	Module 1
Smad5	IC	Module 1
Plxdc2	IC	Module 1
Pcm1	IC	Module 1
Clu	IC	Module 1
Nav1	IC	Module 1
Xist	IC	Module 1
Dhrs3	IC	Module 1
Cpsf6	IC	Module 1
Paqr6	IC	Module 1
Dkk3	IC	Module 1
Metrn	IC	Module 1
Zbtb20	IC	Module 1
Nmt2	IC	Module 1
Mtmr10	IC	Module 1
Chd4	IC	Module 1
Golga2	IC	Module 1
Nfib	IC	Module 1
Chka	IC	Module 1
Frg1	IC	Module 1
Phip	IC	Module 1
Rbm3	B	Module 1
Cd79b	B	Module 1
Bcl7a	B	Module 1
Pafah1b3	B	Module 1
Srsf3	B	Module 1
Arpc5l	B	Module 1
Nfkbia	B	Module 1
Atp1b1	B	Module 1
Fam129c	B	Module 1
Lrmp	B	Module 1
Fam53b	B	Module 1
Dnaja1	B	Module 1
Cecr2	B	Module 1
Sox4	B	Module 1
Akap12	B	Module 1
Sf3b1	B	Module 1
Cnp	B	Module 1
Dnajc7	B	Module 1
Tifa	B	Module 1
Zeb2	B	Module 1
Cd72	B	Module 1
Arl5c	B	Module 1
Pten	B	Module 1
Tnfrsf13c	B	Module 1
Ddx54	B	Module 1
Bach2	B	Module 1
Prpf40a	B	Module 1
Klhl6	B	Module 1
Arglu1	B	Module 1
Spib	B	Module 1
Ikzf3	B	Module 1
Cmtm7	B	Module 1
E2f2	B	Module 1
Pcbp1	B	Module 1
Tcf3	B	Module 1
Col5a3	B	Module 1
Myl4	B	Module 1
Myb	B	Module 1
Map1lc3b	B	Module 1
Il7r	B	Module 1
Herpud1	B	Module 1
H2afy	B	Module 1
Rag1	B	Module 1
Ddah2	B	Module 1
Xrcc6	B	Module 1
Hes6	B	Module 1
Pgls	B	Module 1
Csrp2	B	Module 1
Irf4	B	Module 1
Il12a	B	Module 1
Ube2i	B	Module 1
Ezh2	B	Module 1
Uchl1	B	Module 1
Snrpe	B	Module 1
Elof1	B	Module 1
Stambpl1	B	Module 1
Mrpl43	B	Module 1
Lef1	B	Module 1
Ube2e3	B	Module 1
Pkig	B	Module 1
Ptgr1	B	Module 1
BC035044	B	Module 1
Ehbp1l1	B	Module 1
Clta	B	Module 1
Hnrnpa0	B	Module 1
Marcks	B	Module 1
Slc1a5	B	Module 1
Jakmip1	B	Module 1
Rbm38	B	Module 1
Mob4	B	Module 1
H2afz	B	Module 1
Slamf7	B	Module 1
Gas7	B	Module 1
Msh3	B	Module 1
Cacybp	B	Module 1
Mgst1	B	Module 1
Frat2	B	Module 1
Dnajc2	B	Module 1
Slamf6	B	Module 1
Capsl	B	Module 1
Smarca4	B	Module 1
Pycard	B	Module 1
Klf2	B	Module 1
4921524J17Rik	B	Module 1
Rab3a	B	Module 1
Klhl24	B	Module 1
Cplx2	B	Module 1
Cdk9	B	Module 1
Pnn	B	Module 1
Btbd7	B	Module 1
Clint1	B	Module 1
Cct2	B	Module 1
Tex30	B	Module 1
Tmed9	B	Module 1
Gm26735	B	Module 1
Mef2d	B	Module 1
Arntl	B	Module 1
Trim16	B	Module 1
Dynlrb1	B	Module 1
Pik3ap1	B	Module 1
Plekhf2	B	Module 1
Npc2	B	Module 1
Psmd8	B	Module 1
Coq7	B	Module 1
Spns3	B	Module 1
Rab21	B	Module 1
Otud1	B	Module 1
Slc25a51	B	Module 1
Atp5b	B	Module 1
Kti12	B	Module 1
Ing4	B	Module 1
Acads	B	Module 1
Cbx1	B	Module 1
Polm	B	Module 1
Atox1	B	Module 1
Ddx39	B	Module 1
Tmem106b	B	Module 1
Mterf2	B	Module 1
Psmc4	B	Module 1
Asf1a	B	Module 1
Yy1	B	Module 1
Zfp422	B	Module 1
Tubb2b	B	Module 1
Sgk1	B	Module 1
Smdt1	B	Module 1
Hlx	B	Module 1
Fgfr1op2	B	Module 1
Plekha2	B	Module 1
2410004B18Rik	B	Module 1
Nfkbie	B	Module 1
Rem2	B	Module 1
Raly	B	Module 1
Nedd8	B	Module 1
Ufm1	B	Module 1
Mctp2	B	Module 1
Vamp8	B	Module 1
Vpreb3	B	Module 1
Ptgds	B	Module 1
Btg1	B	Module 1
Dusp2	B	Module 1
H3f3a	B	Module 1
Ebf1	B	Module 1
Ptma	B	Module 1
Chchd10	B	Module 1
Lmo4	B	Module 1
Arpc5	B	Module 1
Strbp	B	Module 1
Lgals9	B	Module 1
Rgs2	B	Module 1
Foxp1	B	Module 1
Ralgps2	B	Module 1
Ddx3y	B	Module 1
Dync1i2	B	Module 1
Apod	B	Module 1
Cd93	B	Module 1
H3f3b	B	Module 1
Oaz1	B	Module 1
Treml2	B	Module 1
Rhoh	B	Module 1
Ftl1	B	Module 1
Tmsb10	B	Module 1
Ube2h	B	Module 1
Rbm39	B	Module 1
Cpm	B	Module 1
Tmem108	B	Module 1
C1galt1	B	Module 1
Tgfb1	B	Module 1
Hnrnpa2b1	B	Module 1
Gm37065	B	Module 1
Eif2s3y	B	Module 1
Dusp6	B	Module 1
Tbc1d1	B	Module 1
Kansl1l	B	Module 1
4930523C07Rik	B	Module 1
Cdc42ep3	B	Module 1
Atp6v0b	B	Module 1
Dct	B	Module 1
Paip2	B	Module 1
Hist3h2a	B	Module 1
Sdc4	B	Module 1
Zfp608	B	Module 1
Ccr7	B	Module 1
Junb	B	Module 1
Zfos1	B	Module 1
Neat1	B	Module 1
Hspa8	B	Module 1
Jund	B	Module 1
Ptprcap	B	Module 1
Cfl1	B	Module 1
Zfpm1	B	Module 1
Cytip	B	Module 1
Top2b	B	Module 1
Ppp1ca	B	Module 1
Arpc3	B	Module 1
Srp14	B	Module 1
Lig4	B	Module 1
Hist1h1e	B	Module 1
Sparc	CC	Module 1
Col1a2	CC	Module 1
Col23a1	CC	Module 1
Coch	CC	Module 1
Col4a3	CC	Module 1
Mdk	CC	Module 1
Dbp	CC	Module 1
Alpl	CC	Module 1
Ptn	CC	Module 1
Cdh11	CC	Module 1
Igfbp4	CC	Module 1
Car14	CC	Module 1
Col11a2	CC	Module 1
Col11a1	CC	Module 1
Omd	CC	Module 1
Igfbp2	CC	Module 1
Col4a4	CC	Module 1
Smpd3	CC	Module 1
Gas6	CC	Module 1
Col3a1	CC	Module 1
Pgm2l1	CC	Module 1
Mmp2	CC	Module 1
Slco1a4	CC	Module 1
Gm42418	CC	Module 1
Pantr1	CC	Module 1
Ntn4	CC	Module 1
Aard	CC	Module 1
Timp2	CC	Module 1
Epha5	CC	Module 1
Lama2	CC	Module 1
Arhgap10	CC	Module 1
Tmem59	CC	Module 1
Lars2	CC	Module 1
Gm26760	CC	Module 1
Gstm1	CC	Module 1
Rbbp6	CC	Module 1
Rps29	CC	Module 1
Rpl39	CC	Module 1
Adh1	CC	Module 1
Ccnd2	CC	Module 1
Nbl1	CC	Module 1
Lamb1	CC	Module 1
Pcolce2	CC	Module 1
Colec12	CC	Module 1
Cpe	CC	Module 1
Fzd1	CC	Module 1
Igf2	CC	Module 1
Acss3	CC	Module 1
Fcgrt	CC	Module 1
Fus	CC	Module 1
H3f3a	CC	Module 1
Tmem176a	CC	Module 1
Aldh2	CC	Module 1
Nrep	CC	Module 1
Igf1	CC	Module 1
Tnfaip3	CC	Module 1
Cfb	CC	Module 1
Rnf130	CC	Module 1
Rps25	CC	Module 1
Lmo4	CC	Module 1
Rpl41	CC	Module 1
Lifr	CC	Module 1
Glul	CC	Module 1
Rpl36a	CC	Module 1
Rps8	CC	Module 1
Rps15	CC	Module 1
Cntfr	CC	Module 1
Cd302	CC	Module 1
Rarres2	CC	Module 1
Rpl35a	CC	Module 1
Itgbl1	CC	Module 1
Rps3a1	CC	Module 1
Nav3	CC	Module 1
Dmp1	CC	Module 1
Rps15a	CC	Module 1
Rps20	CC	Module 1
AI593442	CC	Module 1
Hrk	CC	Module 1
Acsl3	CC	Module 1
Tsc22d3	CC	Module 1
Per3	CC	Module 1
Slco1c1	CC	Module 1
Npnt	CC	Module 1
Lrrc58	CC	Module 1
Rps9	CC	Module 1
Rpl22l1	CC	Module 1
Herpud1	CC	Module 1
Spag9	CC	Module 1
Gm10600	CC	Module 1
Mettl7a1	CC	Module 1
Slc38a2	CC	Module 1
Gpc3	CC	Module 1
Slc6a6	CC	Module 1
Fkbp5	CC	Module 1
Tef	CC	Module 1
Ank2	CC	Module 1
Mfap5	CC	Module 1
Ndn	CC	Module 1
Col6a1	CC	Module 1
Lbp	CC	Module 1
Ctsk	CC	Module 1
Mxra8	CC	Module 1
Sult1a1	CC	Module 1
Peg3	CC	Module 1
Thbs1	CC	Module 1
Pdgfra	CC	Module 1
Itih2	CC	Module 1
Casc4	CC	Module 1
Vps13a	CC	Module 1
Rspo3	CC	Module 1
App	CC	Module 1
Cldn11	CC	Module 1
Hlf	CC	Module 1
Mfap2	CC	Module 1
Aplp2	CC	Module 1
Lrpap1	CC	Module 1
Snrnp70	CC	Module 1
Gjb6	CC	Module 1
Hook3	CC	Module 1
Klf5	CC	Module 1
Son	CC	Module 1
Ogt	CC	Module 1
S100b	CC	Module 1
Snhg18	CC	Module 1
Itm2b	CC	Module 1
Auts2	CC	Module 1
Gstm5	CC	Module 1
Gpc6	CC	Module 1
Podxl2	CC	Module 1
Nfic	CC	Module 1
Crispld1	CC	Module 1
Ddx5	CC	Module 1
Gm14964	CC	Module 1
Fam107a	CC	Module 1
Itih5	CC	Module 1
Sidt2	CC	Module 1
E230001N04Rik	CC	Module 1
Stk39	CC	Module 1
Cd81	CC	Module 1
Pthlh	CC	Module 1
Pdgfrl	CC	Module 1
Aifm3	CC	Module 1
Adamtsl1	CC	Module 1
Dct	CC	Module 1
Prkcb	CC	Module 1
Ube2e3	CC	Module 1
Rbm3	CC	Module 1
Spock2	CC	Module 1
Abcg2	CC	Module 1
Lman1	CC	Module 1
Fxyd1	CC	Module 1
Ptprd	CC	Module 1
Strbp	CC	Module 1
Shisa3	CC	Module 1
Tmem37	CC	Module 1
Fibin	CC	Module 1
Nrbp2	CC	Module 1
Cpxm1	CC	Module 1
Tmem14a	CC	Module 1
Col1a1	CC	Module 1
Atraid	CC	Module 1
Mapk3	CC	Module 1
Atp1b2	CC	Module 1
Ecm2	CC	Module 1
Plpp3	CC	Module 1
Tecr	CC	Module 1
Col6a2	CC	Module 1
Phex	CC	Module 1
Mrc2	CC	Module 1
Abi3bp	CC	Module 1
Pid1	CC	Module 1
Trp53i11	CC	Module 1
Slc47a1	CC	Module 1
Adam11	CC	Module 1
Cntln	CC	Module 1
Sfrp1	CC	Module 1
Zbtb20	CC	Module 1
Luc7l2	CC	Module 1
Ramp2	CC	Module 1
Golgb1	CC	Module 1
Phf14	CC	Module 1
Aff3	CC	Module 1
Ltbp4	CC	Module 1
Trim35	CC	Module 1
Cdc37l1	CC	Module 1
Lamb2	CC	Module 1
Slc12a2	CC	Module 1
Brd1	CC	Module 1
Smo	CC	Module 1
Adamts10	CC	Module 1
Zkscan3	CC	Module 1
Tgfbr3	CC	Module 1
Rnase4	M	Module 1
Fcrls	M	Module 1
mt-Nd1	M	Module 1
Csf1r	M	Module 1
Cx3cr1	M	Module 1
mt-Nd2	M	Module 1
Rsrp1	M	Module 1
Son	M	Module 1
Hpgd	M	Module 1
Mef2c	M	Module 1
Fcgrt	M	Module 1
Stab1	M	Module 1
Plxdc2	M	Module 1
Lgmn	M	Module 1
Maf	M	Module 1
Wwp1	M	Module 1
Dbp	M	Module 1
Igf1	M	Module 1
Sparc	M	Module 1
Trem2	M	Module 1
mt-Nd4	M	Module 1
Tnfaip8l2	M	Module 1
Abca1	M	Module 1
Sox4	M	Module 1
Ppp1r9a	M	Module 1
Marcks	M	Module 1
Adrb2	M	Module 1
mt-Atp6	M	Module 1
Grn	M	Module 1
Cfh	M	Module 1
Slc40a1	M	Module 1
Hexb	M	Module 1
Gpx3	M	Module 1
Ctsf	M	Module 1
Snx6	M	Module 1
Glul	M	Module 1
Blvrb	M	Module 1
Abcc3	M	Module 1
Gpr34	M	Module 1
Tmem37	M	Module 1
Hpgds	M	Module 1
Slc6a6	M	Module 1
Ttc28	M	Module 1
Pla2g7	M	Module 1
Hmgb1	M	Module 1
Txnip	M	Module 1
Sirpa	M	Module 1
Gna12	M	Module 1
Il6ra	M	Module 1
Foxn3	M	Module 1
Scoc	M	Module 1
Adcy7	M	Module 1
Mrc1	M	Module 1
Rab14	M	Module 1
Lrp1	M	Module 1
Gdi2	M	Module 1
Tcf4	M	Module 1
P2ry12	M	Module 1
Raph1	M	Module 1
Mtss1	M	Module 1
Ctsd	M	Module 1
Gns	M	Module 1
Golm1	M	Module 1
Rhob	M	Module 1
P2ry13	M	Module 1
Cxxc5	M	Module 1
Sbf2	M	Module 1
Ogt	M	Module 1
Ehd4	M	Module 1
mt-Cytb	M	Module 1
Rbm3	M	Module 1
Serpinb6a	M	Module 1
Asah1	M	Module 1
Tet3	M	Module 1
Snrnp70	M	Module 1
Nisch	M	Module 1
Tanc2	M	Module 1
Dst	M	Module 1
Elf2	M	Module 1
Dcxr	M	Module 1
Slc43a2	M	Module 1
Nars	M	Module 1
Anxa3	M	Module 1
Dusp6	M	Module 1
Lamp1	M	Module 1
Zfhx3	M	Module 1
Cyr61	M	Module 1
Cst3	M	Module 1
Daglb	M	Module 1
Galc	M	Module 1
Lrp6	M	Module 1
Tspan4	M	Module 1
Mef2a	M	Module 1
Egfl7	M	Module 1
Ltc4s	M	Module 1
Pf4	M	Module 1
C1qb	M	Module 1
Fcgr3	M	Module 1
C1qa	M	Module 1
Cd86	M	Module 1
Tnrc6a	M	Module 1
Dstn	M	Module 1
Atp6v0b	M	Module 1
Sft2d1	M	Module 1
Ms4a7	M	Module 1
Qk	M	Module 1
Reps2	M	Module 1
Ednrb	M	Module 1
Fuca1	M	Module 1
Ctsa	M	Module 1
Rbm39	M	Module 1
Ctsl	M	Module 1
Slco2b1	M	Module 1
Eif4g2	M	Module 1
Mfsd11	M	Module 1
Vps37b	M	Module 1
Man2b1	M	Module 1
Srrm2	M	Module 1
Man1c1	M	Module 1
Mafg	M	Module 1
Adap2	M	Module 1
Cd37	M	Module 1
Dab2	M	Module 1
Abca9	M	Module 1
Trf	M	Module 1
Colgalt1	M	Module 1
Zfp704	M	Module 1
Npc1	M	Module 1
Cd33	M	Module 1
Cltc	M	Module 1
Crybb1	M	Module 1
Ulk2	M	Module 1
Cbx1	M	Module 1
Gm15655	M	Module 1
Rhobtb1	M	Module 1
Ang	M	Module 1
Ctsb	M	Module 1
Apoe	M	Module 1
Ftl1	M	Module 1
Npl	M	Module 1
Clta	M	Module 1
Wtip	M	Module 1
Smap2	M	Module 1
Ophn1	M	Module 1
Atp2b1	M	Module 1
Cd63	M	Module 1
Ptpra	M	Module 1
Ankrd11	M	Module 1
Arhgap19	M	Module 1
B3galnt1	M	Module 1
Hexa	M	Module 1
Mertk	M	Module 1
Tsc22d3	M	Module 1
Ifngr1	M	Module 1
Idh2	M	Module 1
Gem	M	Module 1
Il10rb	M	Module 1
Itm2b	M	Module 1
Ninj1	M	Module 1
Aplp2	M	Module 1
Rasa1	M	Module 1
Laptm4a	M	Module 1
Brd1	M	Module 1
Smagp	M	Module 1
Dct	M	Module 1
Ptgds	M	Module 1
mt-Co3	M	Module 1
mt-Co2	M	Module 1
mt-Nd3	M	Module 1
Coch	M	Module 1
Gpr183	M	Module 1
Sepp1	M	Module 1
Slc12a2	M	Module 1
Jun	M	Module 1
Tle4	M	Module 1
Ctsc	M	Module 1
Pld4	M	Module 1
Serinc3	M	Module 1
Zfp36l2	M	Module 1
Ctla2b	M	Module 1
Zswim6	M	Module 1
1810011O10Rik	M	Module 1
Fam175b	M	Module 1
Erbb2ip	M	Module 1
Suv420h1	M	Module 1
Atp1b1	M	Module 1
Zfp36l1	M	Module 1
Rsrc2	M	Module 1
Akap13	M	Module 1
Dbp	BC	Module 1
Epha3	BC	Module 1
Cldn11	BC	Module 1
Mettl7a1	BC	Module 1
Colec12	BC	Module 1
Calb2	BC	Module 1
Fmo2	BC	Module 1
Aspscr1	BC	Module 1
Dapl1	BC	Module 1
Tef	BC	Module 1
Scin	BC	Module 1
Nr1d1	BC	Module 1
Actg1	BC	Module 1
Tnc	BC	Module 1
Tsc22d3	BC	Module 1
Aldh1a1	BC	Module 1
Col9a2	BC	Module 1
Hspa1a	BC	Module 1
Gpcpd1	BC	Module 1
Nav3	BC	Module 1
Rsrp1	BC	Module 1
Arid5b	BC	Module 1
Atp8a2	BC	Module 1
Prex2	BC	Module 1
Cyr61	BC	Module 1
Bcl2	BC	Module 1
Pde4d	BC	Module 1
Nr1d2	BC	Module 1
Notumos	BC	Module 1
Ctsf	BC	Module 1
Hspa1b	BC	Module 1
Txnip	BC	Module 1
Hlf	BC	Module 1
Rarres1	BC	Module 1
Notum	BC	Module 1
Epb41l2	BC	Module 1
Gm26532	BC	Module 1
Col4a4	BC	Module 1
Dnajb1	BC	Module 1
Egr2	BC	Module 1
Gsn	BC	Module 1
Ogn	BC	Module 1
Ndn	BC	Module 1
Ntn4	BC	Module 1
Cxcl13	BC	Module 1
Ndnf	BC	Module 1
Glul	BC	Module 1
Cxcl1	BC	Module 1
Klf9	BC	Module 1
Isyna1	BC	Module 1
Wnk4	BC	Module 1
Slc43a1	BC	Module 1
Kcnk3	BC	Module 1
Col1a2	BC	Module 1
Emilin2	BC	Module 1
Ptgds	BC	Module 1
Otor	BC	Module 1
Cpm	BC	Module 1
Sptbn1	BC	Module 1
Xist	BC	Module 1
Slc6a6	BC	Module 1
Hpgds	BC	Module 1
Dct	BC	Module 1
Enpp2	BC	Module 1
Syt1	BC	Module 1
Per3	BC	Module 1
Sparc	BC	Module 1
Coch	BC	Module 1
Sh3d19	BC	Module 1
Pcolce2	BC	Module 1
Zbtb20	BC	Module 1
mt-Nd3	BC	Module 1
Nav2	BC	Module 1
Gm10600	BC	Module 1
Crip2	BC	Module 1
Timp3	BC	Module 1
Hhatl	BC	Module 1
Slc4a11	BC	Module 1
Arhgap20	BC	Module 1
Dusp1	BC	Module 1
Fn1	BC	Module 1
Mme	BC	Module 1
Tmsb4x	BC	Module 1
Wif1	BC	Module 1
Basp1	BC	Module 1
Atp1b1	BC	Module 1
Pdlim2	BC	Module 1
Slc12a2	BC	Module 1
Ctgf	BC	Module 1
Limch1	BC	Module 1
Arid4a	BC	Module 1
Mgp	BC	Module 1
Pou3f4	BC	Module 1
Ier2	BC	Module 1
Abcc9	BC	Module 1
Cald1	BC	Module 1
mt-Nd1	BC	Module 1
mt-Nd2	BC	Module 1
Tsix	BC	Module 1
Pantr1	BC	Module 1
Ccnd2	BC	Module 1
Tspan4	BC	Module 1
Col11a1	BC	Module 1
Dstn	BC	Module 1
Cirbp	BC	Module 1
Pabpc1	BC	Module 1
Ktn1	BC	Module 1
Tnrc6a	BC	Module 1
Clk1	BC	Module 1
Eif5b	BC	Module 1
Col27a1	BC	Module 1
Klf4	BC	Module 1
Rbm3	BC	Module 1
Nov	BC	Module 1
Rpl29	BC	Module 1
Zfp704	BC	Module 1
Lamb2	BC	Module 1
Klf13	BC	Module 1
Btg2	BC	Module 1
Nrp1	BC	Module 1
Hmcn1	BC	Module 1
Ppp3ca	BC	Module 1
Rpl3	BC	Module 1
Rplp0	BC	Module 1
Ctsl	BC	Module 1
Jun	BC	Module 1
Bhlhe40	BC	Module 1
Dixdc1	BC	Module 1
Lox	BC	Module 1
Fosb	BC	Module 1
Pde4b	BC	Module 1
Cebpb	BC	Module 1
Hsp90aa1	BC	Module 1
Dnaja1	BC	Module 1
Igfbp4	BC	Module 1
Nr4a1	BC	Module 1
Sik1	BC	Module 1
Ccnl1	BC	Module 1
Pid1	BC	Module 1
Ets2	BC	Module 1
Trp53inp1	BC	Module 1
Apold1	BC	Module 1
Eef2	BC	Module 1
Atp1a1	BC	Module 1
Mark3	BC	Module 1
Hrk	BC	Module 1
Serpinh1	BC	Module 1
Socs3	BC	Module 1
Phlda1	BC	Module 1
Spry1	BC	Module 1
Sparc	TBC	Module 1
Dbp	TBC	Module 1
Itih5	TBC	Module 1
Col1a2	TBC	Module 1
Mmp2	TBC	Module 1
Cpm	TBC	Module 1
Col3a1	TBC	Module 1
Calb2	TBC	Module 1
Mettl7a1	TBC	Module 1
Gsn	TBC	Module 1
Ccnd2	TBC	Module 1
Glul	TBC	Module 1
Lama2	TBC	Module 1
Mme	TBC	Module 1
Car14	TBC	Module 1
Pabpc1	TBC	Module 1
Tef	TBC	Module 1
Cldn11	TBC	Module 1
Ctsf	TBC	Module 1
Pantr1	TBC	Module 1
Tsc22d3	TBC	Module 1
Colec12	TBC	Module 1
Hrk	TBC	Module 1
Wnk4	TBC	Module 1
Per3	TBC	Module 1
Timp2	TBC	Module 1
Plpp3	TBC	Module 1
Hlf	TBC	Module 1
Lamc1	TBC	Module 1
Dct	TBC	Module 1
Cpe	TBC	Module 1
Tspan4	TBC	Module 1
Crip2	TBC	Module 1
Syt1	TBC	Module 1
Timp3	TBC	Module 1
Epha3	TBC	Module 1
Cacna1e	TBC	Module 1
Omd	TBC	Module 1
Hmcn1	TBC	Module 1
Tsc22d1	TBC	Module 1
Eef2	TBC	Module 1
Ralyl	TBC	Module 1
Nrep	TBC	Module 1
Pou3f4	TBC	Module 1
Kcnq3	TBC	Module 1
Cxadr	TBC	Module 1
Slco1c1	TBC	Module 1
Crim1	TBC	Module 1
Rbm3	TBC	Module 1
Prex2	TBC	Module 1
Myo6	TBC	Module 1
Nid1	TBC	Module 1
Tgfbi	TBC	Module 1
Nfix	TBC	Module 1
Cntfr	TBC	Module 1
Abca1	TBC	Module 1
Col4a5	TBC	Module 1
Ppic	TBC	Module 1
Klf13	TBC	Module 1
Ltbp4	TBC	Module 1
Nr1d1	TBC	Module 1
Nr1d2	TBC	Module 1
Fstl1	TBC	Module 1
Pik3ip1	TBC	Module 1
Nav3	TBC	Module 1
Cyb5a	TBC	Module 1
Otor	TBC	Module 1
Col26a1	TBC	Module 1
Ndnf	TBC	Module 1
Cntn3	TBC	Module 1
Rsu1	TBC	Module 1
Stmn1	TBC	Module 1
Tenm2	TBC	Module 1
Ypel3	TBC	Module 1
Atp1b1	TBC	Module 1
Coch	TBC	Module 1
Slc6a6	TBC	Module 1
Atp2b1	TBC	Module 1
Ccdc80	TBC	Module 1
Pdgfra	TBC	Module 1
Tmem158	TBC	Module 1
Epha5	TBC	Module 1
Herpud1	TBC	Module 1
Eva1b	TBC	Module 1
Kcnb2	TBC	Module 1
Serpine2	TBC	Module 1
Gm10600	TBC	Module 1
Cdh5	TBC	Module 1
Ctgf	TBC	Module 1
Pcolce2	TBC	Module 1
Steap3	TBC	Module 1
Itih2	TBC	Module 1
H1f0	TBC	Module 1
Lamb2	TBC	Module 1
Col9a2	TBC	Module 1
Dpysl3	TBC	Module 1
Kdm5b	TBC	Module 1
Ralgps2	TBC	Module 1
Pros1	TBC	Module 1
Oxct1	TBC	Module 1
Scd1	TBC	Module 1
Gstm1	TBC	Module 1
Ogn	TBC	Module 1
Sptbn1	TBC	Module 1
Rpl29	TBC	Module 1
Aldh2	TBC	Module 1
Gpm6b	TBC	Module 1
Itgb1	TBC	Module 1
Nrp1	TBC	Module 1
Basp1	TBC	Module 1
Nfic	TBC	Module 1
Eif3e	TBC	Module 1
Eif4b	TBC	Module 1
Aard	TBC	Module 1
Igfbp6	TBC	Module 1
Gas1	TBC	Module 1
Rpl3	TBC	Module 1
Rps4x	TBC	Module 1
Rplp0	TBC	Module 1
H3f3a	TBC	Module 1
Scara5	TBC	Module 1
Rgcc	TBC	Module 1
S100a10	TBC	Module 1
Pdlim2	TBC	Module 1
Cdkn1c	TBC	Module 1
Eif3h	TBC	Module 1
Cited2	TBC	Module 1
Gpr155	TBC	Module 1
Tmem50a	TBC	Module 1
Col15a1	SC	Module 1
Igfbp2	SC	Module 1
Lamc1	SC	Module 1
Fzd3	SC	Module 1
Slc38a2	SC	Module 1
Lama2	SC	Module 1
Eif1	SC	Module 1
Chst2	SC	Module 1
Tgfb2	SC	Module 1
Rasl10b	SC	Module 1
4931429P17Rik	SC	Module 1
Lama1	SC	Module 1
Stard9	SC	Module 1
Cnih2	SC	Module 1
Fstl1	SC	Module 1
Agrn	SC	Module 1
Arhgap19	SC	Module 1
Sntb2	SC	Module 1
Fut8	SC	Module 1
Sorcs1	SC	Module 1
Sgms1	SC	Module 1
Nav1	SC	Module 1
Nid1	SC	Module 1
Tmem189	SC	Module 1
Hpse	SC	Module 1
Igfbp6	SC	Module 1
Cdh11	SC	Module 1
Txndc5	SC	Module 1
Fgfbp3	SC	Module 1
Car14	SC	Module 1
Mpp5	SC	Module 1
Wwc2	SC	Module 1
Zfp148	SC	Module 1
Pnn	SC	Module 1
Gxylt2	SC	Module 1
Fbn1	SC	Module 1
Clasp2	SC	Module 1
Dcn	SC	Module 1
Mmp14	SC	Module 1
Sema4b	SC	Module 1
Slit3	SC	Module 1
Fa2h	SC	Module 1
Col5a3	SC	Module 1
Gpm6a	SC	Module 1
Kank4	SC	Module 1
Col9a3	SC	Module 1
Jam2	SC	Module 1
Itm2a	SC	Module 1
Dbp	SC	Module 1
Dpyd	SC	Module 1
Cdh20	SC	Module 1
Alpl	SC	Module 1
Impad1	SC	Module 1
Rpl24	SC	Module 1
Uqcr11	SC	Module 1
Rer1	SC	Module 1
Ndufa13	SC	Module 1
Kcnk1	SC	Module 1
Uqcrfs1	SC	Module 1
Atox1	SC	Module 1
Fxyd6	SC	Module 1
Sostdc1	SC	Module 1
Slc25a4	SC	Module 1
Vdac2	SC	Module 1
Mrpl42	SC	Module 1
Sgk1	SC	Module 1
Hmgcs1	SC	Module 1
Pkm	SC	Module 1
Bcan	SC	Module 1
Ndn	SC	Module 1
Trnp1	SC	Module 1
Them5	SC	Module 1
Dpysl3	SC	Module 1
Col5a2	SC	Module 1
D15Ertd621e	SC	Module 1
Pdlim2	SC	Module 1
Gpr37	SC	Module 1
Pnpla3	SC	Module 1
mt-Nd6	SC	Module 1
Bcas1	SC	Module 1
Ccnd2	SC	Module 1
Mxd4	SC	Module 1
Col4a1	SC	Module 1
Mgat4b	SC	Module 1
Osbpl6	SC	Module 1
Hhatl	SC	Module 1
Id4	SC	Module 1
Kdm5d	SC	Module 1
Dhx36	SC	Module 1
Tbx2	SC	Module 1
Mllt4	SC	Module 1
Whsc1	SC	Module 1
Pcdh10	SC	Module 1
Fdps	SC	Module 1
Rbm3	SC	Module 1
Nedd9	SC	Module 1
Fam178a	SC	Module 1
Ywhab	SC	Module 1
Vps36	SC	Module 1
Pnmal2	SC	Module 1
Mthfd2	SC	Module 1
Slc27a1	SC	Module 1
Myo10	SC	Module 1
Nsdhl	SC	Module 1
Galnt16	SC	Module 1
Col4a2	SC	Module 1
Elovl4	SC	Module 1
Pacsin2	SC	Module 1
Higd1a	SC	Module 1
Lactb	SC	Module 1
Srgn	SC	Module 1
Jam3	SC	Module 1
Angpt2	SC	Module 1
Paqr8	SC	Module 1
Ccdc13	SC	Module 1
Daam2	SC	Module 1
Gjb1	SC	Module 1
Shisa4	SC	Module 1
Pmel	SC	Module 1
Cyp51	SC	Module 1
Ptms	SC	Module 1
Os9	SC	Module 1
Prx	SC	Module 1
Ndufc2	SC	Module 1
S100a1	SC	Module 1
Zkscan3	SC	Module 1
Sparc	Nudt4+ PC	Module 1
Gsn	Nudt4+ PC	Module 1
Itih5	Nudt4+ PC	Module 1
Dct	Nudt4+ PC	Module 1
Slc12a2	Nudt4+ PC	Module 1
mt-Nd3	Nudt4+ PC	Module 1
Gsta4	Nudt4+ PC	Module 1
Stmn3	Nudt4+ PC	Module 1
Plppr4	Nudt4+ PC	Module 1
Coch	Nudt4+ PC	Module 1
Lpar1	Nudt4+ PC	Module 1
Cacna1e	Nudt4+ PC	Module 1
Sparcl1	Nudt4+ PC	Module 1
mt-Nd4	Nudt4+ PC	Module 1
Dbp	Nudt4+ PC	Module 1
Cox8b	Nudt4+ PC	Module 1
Ccdc80	Nudt4+ PC	Module 1
mt-Nd2	Nudt4+ PC	Module 1
Emp3	Nudt4+ PC	Module 1
mt-Cytb	Nudt4+ PC	Module 1
S100a1	Nudt4+ PC	Module 1
Strbp	Nudt4+ PC	Module 1
Trpm1	Nudt4+ PC	Module 1
Chpt1	Nudt4+ PC	Module 1
Atrx	Nudt4+ PC	Module 1
Rbm3	Nudt4+ PC	Module 1
Ppfibp2	Nudt4+ PC	Module 1
Ahnak	Nudt4+ PC	Module 1
Gpnmb	Nudt4+ PC	Module 1
mt-Atp6	Nudt4+ PC	Module 1
Atp1b1	Nudt4+ PC	Module 1
Ucma	Nudt4+ PC	Module 1
mt-Co3	Nudt4+ PC	Module 1
Col6a1	Nudt4+ PC	Module 1
Aspscr1	Nudt4+ PC	Module 1
Hpse	Nudt4+ PC	Module 1
mt-Nd1	Nudt4+ PC	Module 1
Trak2	Nudt4+ PC	Module 1
mt-Nd4l	Nudt4+ PC	Module 1
Scd2	Nudt4+ PC	Module 1
Nfe2l1	Nudt4+ PC	Module 1
Megf9	Nudt4+ PC	Module 1
Rspo3	Nudt4+ PC	Module 1
Ptn	Nudt4+ PC	Module 1
Per3	Nudt4+ PC	Module 1
Scd1	Nudt4+ PC	Module 1
Srebf1	Nudt4+ PC	Module 1
Dclk1	Nudt4+ PC	Module 1
mt-Co1	Nudt4+ PC	Module 1
Fbxo2	Nudt4+ PC	Module 1
mt-Nd5	Nudt4+ PC	Module 1
Isyna1	Nudt4+ PC	Module 1
Hif1a	Nudt4+ PC	Module 1
Slc1a2	Nudt4+ PC	Module 1
Ccnd2	Nudt4+ PC	Module 1
Nrep	Nudt4+ PC	Module 1
Atp1a2	Nudt4+ PC	Module 1
Mal	Nudt4+ PC	Module 1
Myo5a	Nudt4+ PC	Module 1
Cgnl1	Nudt4+ PC	Module 1
Ptgds	Nudt4+ PC	Module 1
Fgfrl1	Nudt4+ PC	Module 1
Slc25a4	Nudt4+ PC	Module 1
Atp6v0a4	Nudt4+ PC	Module 1
Nfic	Nudt4+ PC	Module 1
Stim2	Nudt4+ PC	Module 1
Gas2	Nudt4+ PC	Module 1
Prrx2	Nudt4+ PC	Module 1
Fbxo9	Nudt4+ PC	Module 1
Apc	Nudt4+ PC	Module 1
Setd7	Nudt4+ PC	Module 1
Ppp2r2c	Nudt4+ PC	Module 1
Plce1	Nudt4+ PC	Module 1
Cited4	Nudt4+ PC	Module 1
Map2k6	Nudt4+ PC	Module 1
Fxyd3	Nudt4+ PC	Module 1
Ddit4	Nudt4+ PC	Module 1
Etl4	Nudt4+ PC	Module 1
Sestd1	Nudt4+ PC	Module 1
Oxct1	Nudt4+ PC	Module 1
Cmbl	Nudt4+ PC	Module 1
Atp6v1b2	Nudt4+ PC	Module 1
Chst5	Nudt4+ PC	Module 1
Tef	Nudt4+ PC	Module 1
Hhatl	Nudt4+ PC	Module 1
Efhd1	Nudt4+ PC	Module 1
Gpr37	Nudt4+ PC	Module 1
Tprkb	Nudt4+ PC	Module 1
Actn1	Nudt4+ PC	Module 1
Gas1	Nudt4+ PC	Module 1
Xist	Nudt4+ PC	Module 1
Tns1	Nudt4+ PC	Module 1
Slc2a1	Nudt4+ PC	Module 1
Fxyd1	Nudt4+ PC	Module 1
Arhgap29	Nudt4+ PC	Module 1
Alcam	Nudt4+ PC	Module 1
mt-Co2	Nudt4+ PC	Module 1
Wnk4	Nudt4+ PC	Module 1
Rilpl1	Nudt4+ PC	Module 1
Ptpn11	Nudt4+ PC	Module 1
Gclm	Nudt4+ PC	Module 1
Ptpra	Nudt4+ PC	Module 1
Spop	Nudt4+ PC	Module 1
Phf3	Nudt4+ PC	Module 1
Rpl29	Nudt4+ PC	Module 1
Tfdp2	Nudt4+ PC	Module 1
Minos1	Nudt4+ PC	Module 1
Gpm6b	Nudt4+ PC	Module 1
Arl6ip4	Nudt4+ PC	Module 1
Rps2	Nudt4+ PC	Module 1
Cct2	Nudt4+ PC	Module 1
Sra1	Nudt4+ PC	Module 1
Snrpb	Nudt4+ PC	Module 1
Becn1	Nudt4+ PC	Module 1
Nfkbia	Nudt4+ PC	Module 1
Tsc22d3	Nudt4+ PC	Module 1
Pou2f3	Nudt4+ PC	Module 1
Cct5	Nudt4+ PC	Module 1
Ccnd2	RMC	Module 1
Pcp4	RMC	Module 1
Ctsl	RMC	Module 1
Mme	RMC	Module 1
Dkk2	RMC	Module 1
Ccnd1	RMC	Module 1
Egf	RMC	Module 1
Hhatl	RMC	Module 1
Pcdh20	RMC	Module 1
Col25a1	RMC	Module 1
Timp2	RMC	Module 1
Ablim1	RMC	Module 1
Dach2	RMC	Module 1
Cited1	RMC	Module 1
Ogn	RMC	Module 1
Pi15	RMC	Module 1
Alcam	RMC	Module 1
Lamc2	RMC	Module 1
Cpq	RMC	Module 1
Nucb2	RMC	Module 1
Tle4	RMC	Module 1
Slc26a7	RMC	Module 1
Coch	RMC	Module 1
mt-Nd3	RMC	Module 1
Tcn2	RMC	Module 1
Wls	RMC	Module 1
Slc6a15	RMC	Module 1
Gm2a	RMC	Module 1
Ntn4	RMC	Module 1
Nfib	RMC	Module 1
Cntnap2	RMC	Module 1
Sh3bgrl	RMC	Module 1
Rnase4	RMC	Module 1
Epha7	RMC	Module 1
Dct	RMC	Module 1
Zdhhc21	RMC	Module 1
Sparcl1	RMC	Module 1
Rorc	RMC	Module 1
Tpm1	RMC	Module 1
Adamts1	RMC	Module 1
Col8a1	RMC	Module 1
Ap1s2	RMC	Module 1
Fndc3b	RMC	Module 1
Dach1	RMC	Module 1
Sema3c	RMC	Module 1
Tmem27	RMC	Module 1
Atp1b1	RMC	Module 1
Cav1	RMC	Module 1
Gpc3	RMC	Module 1
Sema3a	RMC	Module 1
Hmcn1	RMC	Module 1
Timp3	RMC	Module 1
Epha4	RMC	Module 1
Cirbp	RMC	Module 1
Eif2s2	RMC	Module 1
Cir1	RMC	Module 1
Bcam	RMC	Module 1
Sox9	RMC	Module 1
Cwh43	RMC	Module 1
Cpe	RMC	Module 1
Itgb1	RMC	Module 1
Ddx3x	RMC	Module 1
Ucp2	RMC	Module 1
Cnot3	RMC	Module 1
Grn	RMC	Module 1
Gpx3	RMC	Module 1
Upf2	RMC	Module 1
Lgi1	RMC	Module 1
Otoa	RMC	Module 1
Clk1	RMC	Module 1
Pdia4	RMC	Module 1
Frem2	RMC	Module 1
Arhgap20	RMC	Module 1
Rbm3	RMC	Module 1
Sparc	RMC	Module 1
Slc25a4	RMC	Module 1
Thsd7a	RMC	Module 1
Gas2	RMC	Module 1
Rnase1	RMC	Module 1
Gpc1	RMC	Module 1
Son	RMC	Module 1
Mgll	RMC	Module 1
Atp2b1	RMC	Module 1
Enpep	RMC	Module 1
Dctn4	RMC	Module 1
Scnn1a	RMC	Module 1
2010111I01Rik	RMC	Module 1
S100a1	RMC	Module 1
Lrp2	RMC	Module 1
Sulf1	RMC	Module 1
Sfrp1	RMC	Module 1
Pcolce	RMC	Module 1
A930003A15Rik	RMC	Module 1
Rnf152	RMC	Module 1
Gm42418	RMC	Module 1
Sorl1	RMC	Module 1
Slc5a3	RMC	Module 1
Ano6	RMC	Module 1
Rnf149	RMC	Module 1
Cav2	RMC	Module 1
Spag9	RMC	Module 1
Hmg20b	RMC	Module 1
Nrbp2	RMC	Module 1
Slc4a3	RMC	Module 1
Casc4	RMC	Module 1
Lars2	RMC	Module 1
AY036118	RMC	Module 1
Dclk1	RMC	Module 1
Cdon	RMC	Module 1
Sult1a1	RMC	Module 1
Ckb	RMC	Module 1
Gsn	RMC	Module 1
Spp1	MC	Module 1
Car14	MC	Module 1
Cdo1	MC	Module 1
Usp2	MC	Module 1
Pttg1ip	MC	Module 1
Dbp	MC	Module 1
Slc12a2	MC	Module 1
Phyhipl	MC	Module 1
Padi2	MC	Module 1
Pla2g7	MC	Module 1
Clstn1	MC	Module 1
Tef	MC	Module 1
Atp13a5	MC	Module 1
Tmco1	MC	Module 1
Tfrc	MC	Module 1
Ehd3	MC	Module 1
Cox7a1	MC	Module 1
Ppt1	MC	Module 1
Etnppl	MC	Module 1
Tgfb2	MC	Module 1
Smpdl3a	MC	Module 1
Lrp2	MC	Module 1
Hspa4l	MC	Module 1
Hs3st6	MC	Module 1
Lrpap1	MC	Module 1
Pfkm	MC	Module 1
Suclg1	MC	Module 1
Ppp4r4	MC	Module 1
Aco2	MC	Module 1
Psap	MC	Module 1
Slc39a7	MC	Module 1
Kcne1	MC	Module 1
Ptgds	MC	Module 1
Bckdha	MC	Module 1
S100a1	MC	Module 1
Rspo3	MC	Module 1
Trnp1	MC	Module 1
Sparcl1	MC	Module 1
Itpr2	MC	Module 1
Cirbp	MC	Module 1
Ctsf	MC	Module 1
Phgdh	MC	Module 1
Slc25a4	MC	Module 1
Ndufb9	MC	Module 1
Gprc5b	MC	Module 1
Mpc2	MC	Module 1
Smim4	MC	Module 1
Tnfsf13os	MC	Module 1
Atp5a1	MC	Module 1
Acacb	MC	Module 1
Pkm	MC	Module 1
Etfb	MC	Module 1
Sparc	MC	Module 1
Idh2	MC	Module 1
Cisd1	MC	Module 1
Acadm	MC	Module 1
Haghl	MC	Module 1
Tmem45b	MC	Module 1
Atp6v1c2	MC	Module 1
Mif	MC	Module 1
Cyp2j6	MC	Module 1
Rbm3	MC	Module 1
Atp5g3	MC	Module 1
Pdcd4	MC	Module 1
Aplp2	MC	Module 1
H2afj	MC	Module 1
Dnase1	MC	Module 1
Tmem160	MC	Module 1
Hif1a	MC	Module 1
Mgst3	MC	Module 1
Bad	MC	Module 1
Sod2	MC	Module 1
Uqcrq	MC	Module 1
Erlec1	MC	Module 1
Tmem189	MC	Module 1
Nlk	MC	Module 1
Cox8b	MC	Module 1
Slc31a1	MC	Module 1
Ube2m	MC	Module 1
Pebp1	MC	Module 1
Ndufab1	MC	Module 1
Cox7b	MC	Module 1
Tmem47	MC	Module 1
Btbd10	MC	Module 1
Mpc1	MC	Module 1
Dnajb9	MC	Module 1
Ndufa1	MC	Module 1
Oaz1	MC	Module 1
Pacsin2	MC	Module 1
Ckb	MC	Module 1
Rbbp6	MC	Module 1
Nupr1	MC	Module 1
Cox4i1	MC	Module 1
Cox6c	MC	Module 1
Cox5a	MC	Module 1
Glrx5	MC	Module 1
Ubb	MC	Module 1
Ndufs6	MC	Module 1
Atp5g1	MC	Module 1
Ndufa4	MC	Module 1
Uqcr11	MC	Module 1
Sult1e1	MC	Module 1
Adk	MC	Module 1
Psmb5	MC	Module 1
Exosc4	MC	Module 1
Sparc	OB	Module 1
Col1a2	OB	Module 1
Col11a2	OB	Module 1
Col3a1	OB	Module 1
Zbtb20	OB	Module 1
Tmem65	OB	Module 1
Col4a3	OB	Module 1
Snrnp70	OB	Module 1
Sptbn1	OB	Module 1
Col4a4	OB	Module 1
Fbn2	OB	Module 1
Hspa8	OB	Module 1
Sdc4	OB	Module 1
Col2a1	OB	Module 1
Klf13	OB	Module 1
Acsl3	OB	Module 1
Bglap	OB	Module 1
Atp1b1	OB	Module 1
Bglap2	OB	Module 1
Nav1	OB	Module 1
Lcat	OB	Module 1
Col5a2	OB	Module 1
Fstl1	OB	Module 1
Col1a1	OB	Module 1
Ifitm5	OB	Module 1
Atrx	OB	Module 1
Ptgis	OB	Module 1
Ppic	OB	Module 1
Egr2	OB	Module 1
Gm26532	OB	Module 1
Dmp1	OB	Module 1
Wif1	OB	Module 1
Tgfb1	OB	Module 1
Dbp	OB	Module 1
Ccnd2	OB	Module 1
Dct	OB	Module 1
Pcolce2	OB	Module 1
Smpd3	OB	Module 1
Per3	OB	Module 1
Cpe	OB	Module 1
Ptgds	OB	Module 1
Lama2	OB	Module 1
Itga10	OB	Module 1
Col11a1	OB	Module 1
Dner	OB	Module 1
Slc6a6	OB	Module 1
Wisp1	OB	Module 1
Tef	OB	Module 1
Npnt	OB	Module 1
Coch	OB	Module 1
Lamc3	OB	Module 1
Phex	OB	Module 1
Tspan4	OB	Module 1
Asap1	OB	Module 1
Hlf	OB	Module 1
Ptch1	OB	Module 1
Nr1d1	OB	Module 1
Fos	OB	Module 1
Txnip	OB	Module 1
Cirbp	OB	Module 1
Pabpc1	OB	Module 1
Fxyd1	OB	Module 1
Dstn	OB	Module 1
Cbx3	OB	Module 1
Cpxm1	OB	Module 1
Rbm3	OB	Module 1
Col9a2	OB	Module 1
Adrbk2	OB	Module 1
Slco1c1	OB	Module 1
Abcc9	OB	Module 1
Mmp2	OB	Module 1
Basp1	OB	Module 1
Vstm4	OB	Module 1
Hspa1a	OB	Module 1
Olfml3	OB	Module 1
Olfml2a	OB	Module 1
Col9a1	OB	Module 1
Actg1	OB	Module 1
Chad	OB	Module 1
Cyr61	OB	Module 1
Ntn4	OB	Module 1
Lamc1	OB	Module 1
Pink1	OB	Module 1
Gdf10	OB	Module 1
Gstm1	OB	Module 1
Inmt	OB	Module 1
Ifi30	OB	Module 1
Id3	OB	Module 1
Hmcn1	OB	Module 1
Rpl34	OB	Module 1
Rpl31	OB	Module 1
Myl9	OB	Module 1
Gfra1	OB	Module 1
Limch1	OB	Module 1
Ptn	OB	Module 1
Kazald1	OB	Module 1
Itih5	Neu	Module 1
Esd	Neu	Module 1
Rps9	Neu	Module 1
Gnb2l1	Neu	Module 1
Dcn	Neu	Module 1
Fam96a	Neu	Module 1
Pantr1	Neu	Module 1
Col1a2	Neu	Module 1
Pou3f4	Neu	Module 1
Nrbp2	Neu	Module 1
Itga8	Neu	Module 1
Ctgf	Neu	Module 1
Per3	Neu	Module 1
Car14	Neu	Module 1
Igfbp4	Neu	Module 1
Tpm2	Neu	Module 1
Myo1b	Neu	Module 1
Myl9	Neu	Module 1
Lmo4	Neu	Module 1
Igfbp7	Neu	Module 1
Eif2s3y	Neu	Module 1
Gm42418	Neu	Module 1
Rplp0	Neu	Module 1
Rps20	Neu	Module 1
Hist1h1e	Neu	Module 1
Rpl28	Neu	Module 1
Rps24	Neu	Module 1
Ppib	Neu	Module 1
Tmem256	Neu	Module 1
Rpsa	Neu	Module 1
Rps19	Neu	Module 1
Eif3k	Neu	Module 1
Rpl7a	Neu	Module 1
Rps3	Neu	Module 1
Rpl12	Neu	Module 1
Rps12	Neu	Module 1
Mrpl52	Neu	Module 1
Rps4x	Neu	Module 1
Rpl15	Neu	Module 1
Rpl10a	Neu	Module 1
Rps2	Neu	Module 1
Rpl32	Neu	Module 1
Rpl36al	Neu	Module 1
Rpl7	Neu	Module 1
Dbi	Neu	Module 1
Rpl4	Neu	Module 1
Rps5	Neu	Module 1
Rbm3	Neu	Module 1
Ndufa11	Neu	Module 1
AI662270	Neu	Module 1
Tmem160	Neu	Module 1
Atp5o	Neu	Module 1
Vimp	Neu	Module 1
Sep15	Neu	Module 1
Wdr89	Neu	Module 1
Cox6c	Neu	Module 1
Rpl10	Neu	Module 1
Ndufb2	Neu	Module 1
Rpl13a	Neu	Module 1
Rps17	Neu	Module 1
Atp5h	Neu	Module 1
Cox4i1	Neu	Module 1
Srp9	Neu	Module 1
2700060E02Rik	Neu	Module 1
Ndufa4	Neu	Module 1
Rps6	Neu	Module 1
Tmsb10	Neu	Module 1
Rpl22	Neu	Module 1
Psmb1	Neu	Module 1
Rpl35a	Neu	Module 1
P4hb	Neu	Module 1
Eef1a1	Neu	Module 1
Rps18	Neu	Module 1
Rps28	Neu	Module 1
Rpl39	Neu	Module 1
Pgls	Neu	Module 1
Rpl26	Neu	Module 1
Rpl41	Neu	Module 1
Rps11	Neu	Module 1
Rpn2	Neu	Module 1
Klf9	Neu	Module 1
Mfge8	Neu	Module 1
Nhp2l1	Neu	Module 1
Rpl38	Neu	Module 1
Sparc	SMC	Module 1
Sorbs1	SMC	Module 1
Tef	SMC	Module 1
Map4k4	SMC	Module 1
Igfbp4	SMC	Module 1
Timp3	SMC	Module 1
Cox4i1	SMC	Module 1
Rpl19	SMC	Module 1
Col4a2	SMC	Module 1
Lamc1	SMC	Module 1
Specc1	SMC	Module 1
Col1a2	SMC	Module 1
Olfml2a	SMC	Module 1
Dct	SMC	Module 1
Lncpint	SMC	Module 1
Sulf1	SMC	Module 1
Cep85l	SMC	Module 1
Eya4	SMC	Module 1
Ints6	SMC	Module 1
Ddhd2	SMC	Module 1
Letm2	SMC	Module 1
Rcsd1	SMC	Module 1
Bcar1	SMC	Module 1
Col6a1	SMC	Module 1
Rspry1	SMC	Module 1
Ankrd28	SMC	Module 1
Snrnp70	SMC	Module 1
Tmem57	SMC	Module 1
4930503L19Rik	SMC	Module 1
Fam20a	SMC	Module 1
Rpl13	SMC	Module 1
Strbp	SMC	Module 1
Per3	SMC	Module 1
Col3a1	SMC	Module 1
Tspan4	SMC	Module 1
Meg3	SMC	Module 1
Dbp	SMC	Module 1
Xist	SMC	Module 1
Rras	SMC	Module 1
Hlf	SMC	Module 1
Myl9	SMC	Module 1
Crip1	SMC	Module 1
Rpl6	SMC	Module 1
Dstn	SMC	Module 1
Rbm3	SMC	Module 1
Snhg18	SMC	Module 1
Pabpc1	SMC	Module 1
mt-Nd2	SMC	Module 1
Gng11	SMC	Module 1
Myo18a	SMC	Module 1
Efhd2	SMC	Module 1
9430020K01Rik	SMC	Module 1
Ndufa4l2	SMC	Module 1
Dync1i2	SMC	Module 1
Atp5k	SMC	Module 1
Sh3bgrl	SMC	Module 1
Ifitm1	SMC	Module 1
Gm13861	SMC	Module 1
Ppp1r14a	SMC	Module 1
Cbx3	SMC	Module 1
Loxl2	SMC	Module 1
Sub1	SMC	Module 1
Epb41l1	SMC	Module 1
Snhg9	SMC	Module 1
Csde1	SMC	Module 1
Rps12	SMC	Module 1
Eif5b	SMC	Module 1
Hnrnpm	SMC	Module 1
Nab1	SMC	Module 1
Cyb5r3	SMC	Module 1
Cirbp	SMC	Module 1
Ikzf5	SMC	Module 1
Raly	SMC	Module 1
Tprgl	SMC	Module 1
Ptma	SMC	Module 1
Rps15a	SMC	Module 1
Slc25a33	SMC	Module 1
Itih5	PVM_M	Module 1
Cldn11	PVM_M	Module 1
Sparc	PVM_M	Module 1
Stmn1	PVM_M	Module 1
Ccnd2	PVM_M	Module 1
Gsn	PVM_M	Module 1
Mmp2	PVM_M	Module 1
Col1a2	PVM_M	Module 1
Ptn	PVM_M	Module 1
Glul	PVM_M	Module 1
Zbtb20	PVM_M	Module 1
Nrep	PVM_M	Module 1
Cpm	PVM_M	Module 1
Mettl7a1	PVM_M	Module 1
Hrk	PVM_M	Module 1
Rpl29	PVM_M	Module 1
Scd1	PVM_M	Module 1
Nfix	PVM_M	Module 1
Tsc22d3	PVM_M	Module 1
Slco1c1	PVM_M	Module 1
Malat1	PVM_M	Module 1
Sult1a1	PVM_M	Module 1
Col3a1	PVM_M	Module 1
Cd81	PVM_M	Module 1
Dcn	PVM_M	Module 1
Hsp90ab1	PVM_M	Module 1
Itm2b	PVM_M	Module 1
Timp2	PVM_M	Module 1
Cirbp	PVM_M	Module 1
Calb2	PVM_M	Module 1
Pou3f4	PVM_M	Module 1
Itgb1	PVM_M	Module 1
Pantr1	PVM_M	Module 1
Basp1	PVM_M	Module 1
Rbm3	PVM_M	Module 1
Ralgps2	PVM_M	Module 1
Acsl3	PVM_M	Module 1
Pabpc1	PVM_M	Module 1
Car14	PVM_M	Module 1
Col4a2	PVM_M	Module 1
Tsc22d1	PVM_M	Module 1
Lama2	PVM_M	Module 1
Emilin2	PVM_M	Module 1
Son	PVM_M	Module 1
Rps24	PVM_M	Module 1
Ebf1	PVM_M	Module 1
Ftl1	PVM_M	Module 1
Ubb	PVM_M	Module 1
Acss3	PVM_M	Module 1
Rplp0	PVM_M	Module 1
Kank3	PVM_M	Module 1
Ctsl	PVM_M	Module 1
Klf9	PVM_M	Module 1
Ndnf	PVM_M	Module 1
Rps4x	PVM_M	Module 1
H3f3a	PVM_M	Module 1
Fkbp5	PVM_M	Module 1
Aldh2	PVM_M	Module 1
Ctsk	PVM_M	Module 1
Rsrp1	PVM_M	Module 1
Ctsf	PVM_M	Module 1
Sparc	IPhC_IBC	Module 1
Cpa6	IPhC_IBC	Module 1
Abi3bp	IPhC_IBC	Module 1
Slitrk6	IPhC_IBC	Module 1
Lox	IPhC_IBC	Module 1
Ttll3	IPhC_IBC	Module 1
Cirbp	IPhC_IBC	Module 1
Tspo2	IPhC_IBC	Module 1
Sorl1	IPhC_IBC	Module 1
Gjb6	IPhC_IBC	Module 1
Parm1	IPhC_IBC	Module 1
Tesk2	IPhC_IBC	Module 1
Egfl6	IPhC_IBC	Module 1
Cemip	IPhC_IBC	Module 1
Fibin	IPhC_IBC	Module 1
Gpatch8	IPhC_IBC	Module 1
Ces1d	IPhC_IBC	Module 1
Wisp1	IPhC_IBC	Module 1
6430573F11Rik	IPhC_IBC	Module 1
Atp1b1	IPhC_IBC	Module 1
Syt1	IPhC_IBC	Module 1
Sema6d	IPhC_IBC	Module 1
Kif2a	IPhC_IBC	Module 1
Tsc22d3	IPhC_IBC	Module 1
Lum	IPhC_IBC	Module 1
Kif21a	IPhC_IBC	Module 1
Smpdl3a	IPhC_IBC	Module 1
Paqr8	IPhC_IBC	Module 1
Ednrb	IPhC_IBC	Module 1
Kcnmb4	IPhC_IBC	Module 1
Prdm12	IPhC_IBC	Module 1
Ank3	IPhC_IBC	Module 1
Auts2	IPhC_IBC	Module 1
Ehd3	IPhC_IBC	Module 1
C530008M17Rik	IPhC_IBC	Module 1
Slc12a7	IPhC_IBC	Module 1
Zmat3	IPhC_IBC	Module 1
Kcnh8	IPhC_IBC	Module 1
Dct	IPhC_IBC	Module 1
Smox	IPhC_IBC	Module 1
Id4	IPhC_IBC	Module 1
Dpp4	IPhC_IBC	Module 1
Megf9	IPhC_IBC	Module 1
Arfgap2	IPhC_IBC	Module 1
Sema3d	IPhC_IBC	Module 1
Fut8	IPhC_IBC	Module 1
Tbx2	IPhC_IBC	Module 1
Gm30191	IPhC_IBC	Module 1
Dgkh	IPhC_IBC	Module 1
Prkcd	IPhC_IBC	Module 1
9130008F23Rik	IPhC_IBC	Module 1
Rab15	IPhC_IBC	Module 1
Slc38a2	IPhC_IBC	Module 1
Gsn	IPhC_IBC	Module 1
Eva1a	IPhC_IBC	Module 1
Sparc	CEC	Module 1
Ptprb	CEC	Module 1
Slco1a4	CEC	Module 1
Abcg2	CEC	Module 1
Adgrf5	CEC	Module 1
Dct	CEC	Module 1
Clec14a	CEC	Module 1
Tgfb2	CEC	Module 1
Coch	CEC	Module 1
Gpcpd1	CEC	Module 1
Bmpr2	CEC	Module 1
Gm42418	CEC	Module 1
Tril	CEC	Module 1
mt-Nd2	CEC	Module 1
mt-Nd1	CEC	Module 1
Mxd4	CEC	Module 1
Abcb1a	CEC	Module 1
Ptgds	CEC	Module 1
Tjp1	CEC	Module 1
Limch1	CEC	Module 1
Aplp2	CEC	Module 1
Arhgef5	CEC	Module 1
Cdh2	CEC	Module 1
Flrt2	CEC	Module 1
Fzd6	CEC	Module 1
Plekha1	CEC	Module 1
Rbm3	CEC	Module 1
Ttc28	CEC	Module 1
Slc39a8	CEC	Module 1
Itih5	CEC	Module 1
Marcks	CEC	Module 1
Ctnnb1	CEC	Module 1
Cpd	CEC	Module 1
Slc16a4	CEC	Module 1
Scd2	CEC	Module 1
Calcrl	CEC	Module 1
Agrn	CEC	Module 1
Nfia	CEC	Module 1
Kdr	CEC	Module 1
Myct1	CEC	Module 1
Ndnf	CEC	Module 1
Atg12	CEC	Module 1
Hist1h1e	CEC	Module 1
Tek	CEC	Module 1
Pde8a	CEC	Module 1
Gtf2i	CEC	Module 1
Hp1bp3	CEC	Module 1
Gnb4	CEC	Module 1
Cd93	CEC	Module 1
Ramp2	CEC	Module 1
Camp	CEC	Module 1
Col1a2	FC2	Module 1
Dcn	FC2	Module 1
Pcolce2	FC2	Module 1
Coch	FC2	Module 1
Dbp	FC2	Module 1
Gsn	FC2	Module 1
Sparc	FC2	Module 1
Spag9	FC2	Module 1
Isyna1	FC2	Module 1
Rbm3	FC2	Module 1
Slc6a6	FC2	Module 1
Slc44a2	FC2	Module 1
Lama2	FC2	Module 1
Son	FC2	Module 1
Fxyd1	FC2	Module 1
Atp1a2	FC2	Module 1
Col3a1	FC2	Module 1
Hmcn1	FC2	Module 1
Acsl3	FC2	Module 1
Selenbp1	FC2	Module 1
Nav3	FC2	Module 1
Emp3	FC2	Module 1
Gpm6b	FC2	Module 1
Ctsl	FC2	Module 1
Ptn	FC2	Module 1
Dct	FC2	Module 1
Kif2a	FC2	Module 1
Nrbp2	FC2	Module 1
Fhl2	FC2	Module 1
Mmp2	FC2	Module 1
Cirbp	FC2	Module 1
Ddah2	FC2	Module 1
Itgb1	FC2	Module 1
Pcdh9	FC2	Module 1
Actn1	FC2	Module 1
Nupr1	FC2	Module 1
Ctsf	FC2	Module 1
Marveld1	FC2	Module 1
Pdgfra	FC2	Module 1
Scpep1	FC2	Module 1
Idh2	FC2	Module 1
Enpp2	FC2	Module 1
Slco1c1	FC2	Module 1
Fis1	FC2	Module 1
Nrp1	FC2	Module 1
Ddr2	FC2	Module 1
Prodh	FC2	Module 1
Omd	FC2	Module 1
Id3	FC2	Module 1
[truncated: 191 more rows]

## Sheet: Module 2
Age-dependent Dynamic Differentially Expressed Genes (DDEGs) for Each Cell Type
GeneName	CellType	Module
Cxcl12	CC	Module 2
Col2a1	CC	Module 2
A2m	CC	Module 2
Cacna1d	CC	Module 2
Podn	CC	Module 2
Rps27	CC	Module 2
Serping1	CC	Module 2
Gpx8	CC	Module 2
Hmcn1	CC	Module 2
Nfkbia	CC	Module 2
Mme	CC	Module 2
Sepn1	CC	Module 2
Ephx1	CC	Module 2
Rpl36	CC	Module 2
Rpl37	CC	Module 2
Rplp2	CC	Module 2
Rplp1	CC	Module 2
Rpl18a	CC	Module 2
Rpl21	CC	Module 2
Rps12	CC	Module 2
Rpl23	CC	Module 2
Rps23	CC	Module 2
Col5a2	CC	Module 2
Rpl32	CC	Module 2
Cyr61	CC	Module 2
Txnip	CC	Module 2
Nrp1	CC	Module 2
Rpl13a	CC	Module 2
Gbp6.1	CC	Module 2
Cemip	CC	Module 2
Elovl6	CC	Module 2
Inmt	CC	Module 2
Dync1i2	CC	Module 2
Rps28	CC	Module 2
Rpl38	CC	Module 2
mt-Atp8	CC	Module 2
Rpl6	CC	Module 2
Rdx	CC	Module 2
Cped1	CC	Module 2
Nmt1	CC	Module 2
mt-Cytb	CC	Module 2
Atp5k	CC	Module 2
Rps21	CC	Module 2
mt-Nd4	CC	Module 2
Tmco1	CC	Module 2
Fhl2	CC	Module 2
Gbp7	CC	Module 2
Fam63b	CC	Module 2
Lgals3bp	CC	Module 2
Psme1	CC	Module 2
Maf	CC	Module 2
Myl9	CC	Module 2
Sepw1	CC	Module 2
Pdlim2	CC	Module 2
Gnb2l1	CC	Module 2
Selm	CC	Module 2
Shfm1	CC	Module 2
Sepp1	CC	Module 2
Vimp	CC	Module 2
Selk	CC	Module 2
Tceb2	CC	Module 2
Sep15	CC	Module 2
Atp5o	CC	Module 2
Sept2	CC	Module 2
Nhp2l1	CC	Module 2
Gm21092	CC	Module 2
2810428I15Rik	CC	Module 2
Hdgfrp3	CC	Module 2
Ndnl2	CC	Module 2
Wbp5	CC	Module 2
Rfwd2	CC	Module 2
Selt	CC	Module 2
2700060E02Rik	CC	Module 2
2310036O22Rik	CC	Module 2
Tceb1	CC	Module 2
Gltscr2	CC	Module 2
Ngfrap1	CC	Module 2
Myeov2	CC	Module 2
Tonsl	CC	Module 2
Ptrf	CC	Module 2
0610011F06Rik	CC	Module 2
Ifi30	CC	Module 2
Prkcdbp	CC	Module 2
Crim1	CC	Module 2
Gucy1a3	CC	Module 2
Whsc1l1	CC	Module 2
Tmem261	CC	Module 2
Slc25a4	CC	Module 2
Ccdc53	CC	Module 2
1110001J03Rik	CC	Module 2
Amd1	CC	Module 2
2210013O21Rik	CC	Module 2
Prkrir	CC	Module 2
Erh	CC	Module 2
Apoa1bp	CC	Module 2
Utp11l	CC	Module 2
l7Rn6	CC	Module 2
Toporsos	CC	Module 2
Btg1	CC	Module 2
Mesdc2	CC	Module 2
Cyb5a	CC	Module 2
Pdcd4	CC	Module 2
Rpl37a	CC	Module 2
Dstn	CC	Module 2
Zfos1	CC	Module 2
Smek2	CC	Module 2
Cirbp	CC	Module 2
Rgs2	CC	Module 2
Mllt4	CC	Module 2
Kcnq1ot1	CC	Module 2
C330006A16Rik	CC	Module 2
Ddx21	CC	Module 2
Cxx1a	CC	Module 2
Ndufa3	CC	Module 2
1810043H04Rik	CC	Module 2
Carkd	CC	Module 2
Sec61g	CC	Module 2
Ict1	CC	Module 2
A230046K03Rik	CC	Module 2
Cox7b	CC	Module 2
Rpl23a	CC	Module 2
Rpl30	CC	Module 2
Rpl12	CC	Module 2
Rpl31	CC	Module 2
Rpl5	CC	Module 2
Sub1	CC	Module 2
Rps13	CC	Module 2
Crip1	CC	Module 2
Malat1	CC	Module 2
Gm26778	CC	Module 2
Ppt1	CC	Module 2
Rpl10	CC	Module 2
Fxyd5	CC	Module 2
Hnrnpm	CC	Module 2
Trf	CC	Module 2
Snrpg	CC	Module 2
Srp54b	CC	Module 2
Fam177a	CC	Module 2
Setd8	CC	Module 2
Erbb2ip	CC	Module 2
Erdr1	CC	Module 2
Hiat1	CC	Module 2
Dnajb2	CC	Module 2
Sik1	CC	Module 2
Prosc	CC	Module 2
Gm561	CC	Module 2
A830080D01Rik	CC	Module 2
Fam73a	CC	Module 2
BC030336	CC	Module 2
Slc16a9	CC	Module 2
Gpcpd1	CC	Module 2
Hcar1	CC	Module 2
Pigp	CC	Module 2
Slc24a3	CC	Module 2
Cilp2	CC	Module 2
Eid1	CC	Module 2
Maged2	CC	Module 2
Ctage5	CC	Module 2
1810011O10Rik	CC	Module 2
Ccnl1	CC	Module 2
BC029214	CC	Module 2
0610007P14Rik	CC	Module 2
Suv420h1	CC	Module 2
9430020K01Rik	CC	Module 2
Slc16a11	CC	Module 2
Slc4a10	CC	Module 2
Ppp2r4	CC	Module 2
Clk1	CC	Module 2
Smarca2	CC	Module 2
Fam21	CC	Module 2
mt-Co1	CC	Module 2
Cbx3	CC	Module 2
Dfna5	CC	Module 2
Rsrc2	CC	Module 2
Rtfdc1	CC	Module 2
Ndufb4	CC	Module 2
Tspan13	CC	Module 2
Asgr1	CC	Module 2
Tcea3	CC	Module 2
Hint2	CC	Module 2
Ndufc1	CC	Module 2
Dhrs7	CC	Module 2
Tnrc6a	CC	Module 2
Cox7a2l	CC	Module 2
Nmt2	CC	Module 2
Hacd4	CC	Module 2
Anapc13	CC	Module 2
mt-Nd4l	CC	Module 2
Snhg9	CC	Module 2
Ikzf5	CC	Module 2
Ap2b1	CC	Module 2
Rgs5	CC	Module 2
Gnb2l1	CEC	Module 2
Sepw1	CEC	Module 2
Rpl13a	CEC	Module 2
mt-Co1	CEC	Module 2
Shfm1	CEC	Module 2
Nhp2l1	CEC	Module 2
Ptrf	CEC	Module 2
Cxx1a	CEC	Module 2
Sdpr	CEC	Module 2
Tceb2	CEC	Module 2
Selm	CEC	Module 2
Wbp5	CEC	Module 2
Tceb1	CEC	Module 2
Prkcdbp	CEC	Module 2
Selk	CEC	Module 2
PISD	CEC	Module 2
Fam63b	CEC	Module 2
9430020K01Rik	CEC	Module 2
Gltscr2	CEC	Module 2
2700060E02Rik	CEC	Module 2
Fam101b	CEC	Module 2
2210013O21Rik	CEC	Module 2
Cxx1b	CEC	Module 2
Sep15	CEC	Module 2
Myeov2	CEC	Module 2
2310036O22Rik	CEC	Module 2
Tonsl	CEC	Module 2
Zfos1	CEC	Module 2
Gm694	CEC	Module 2
Atp5o	CEC	Module 2
Fam65a	CEC	Module 2
Rpl27a	CEC	Module 2
Rps29	CEC	Module 2
Sept2	CEC	Module 2
Zak	CEC	Module 2
1110001J03Rik	CEC	Module 2
Pde2a	CEC	Module 2
Selt	CEC	Module 2
Rpl37	CEC	Module 2
Gm21092	CEC	Module 2
Ptma	CEC	Module 2
Mesdc1	CEC	Module 2
Rapgef4	CEC	Module 2
S100a8	CEC	Module 2
Nmt1	CEC	Module 2
mt-Atp8	CEC	Module 2
Rps28	CEC	Module 2
Amd1	CEC	Module 2
Hes1	CEC	Module 2
Ngfrap1	CEC	Module 2
Whsc1l1	CEC	Module 2
Suv420h1	CEC	Module 2
BC030336	CEC	Module 2
Prkrir	CEC	Module 2
Ppp2cb	CEC	Module 2
Fam179b	CEC	Module 2
1810011O10Rik	CEC	Module 2
Fam195b	CEC	Module 2
2810428I15Rik	CEC	Module 2
Erh	CEC	Module 2
Vimp	CEC	Module 2
Hdgfrp3	CEC	Module 2
Ctage5	CEC	Module 2
Carkd	CEC	Module 2
Srp54b	CEC	Module 2
Ndnl2	CEC	Module 2
Hn1	CEC	Module 2
Smek1	CEC	Module 2
Gm561	CEC	Module 2
Fam177a	CEC	Module 2
Rfwd2	CEC	Module 2
Pvrl2	CEC	Module 2
A830080D01Rik	CEC	Module 2
Mfsd7c	CEC	Module 2
Tsix	CEC	Module 2
Unc13c	CEC	Module 2
Utp11l	CEC	Module 2
2700094K13Rik	CEC	Module 2
A230046K03Rik	CEC	Module 2
Adrbk1	CEC	Module 2
Toporsos	CEC	Module 2
Hiatl1	CEC	Module 2
1810043H04Rik	CEC	Module 2
Mesdc2	CEC	Module 2
Tmem261	CEC	Module 2
Rdx	CEC	Module 2
Elovl7	CEC	Module 2
Whsc1	CEC	Module 2
Apoa1bp	CEC	Module 2
Ppp2r4	CEC	Module 2
Vprbp	CEC	Module 2
Rpl39	CEC	Module 2
Gm15800	CEC	Module 2
Nrp1	CEC	Module 2
Pdcd4	CEC	Module 2
Btg1	CEC	Module 2
Stard4	CEC	Module 2
Ap2b1	CEC	Module 2
Fam69a	CEC	Module 2
Gbp3	CEC	Module 2
Tpd52	CEC	Module 2
Nxpe4	CEC	Module 2
Kctd12b	CEC	Module 2
Rpl38	CEC	Module 2
Rps27	CEC	Module 2
Smek2	CEC	Module 2
Fam134a	CEC	Module 2
Gm14698	CEC	Module 2
Alpl	CEC	Module 2
Stra13	CEC	Module 2
Ufd1l	CEC	Module 2
2700029M09Rik	CEC	Module 2
Pcp4l1	CEC	Module 2
Fli1	CEC	Module 2
Ngp	CEC	Module 2
Tmco1	CEC	Module 2
Rpl6	CEC	Module 2
Pabpc1	CEC	Module 2
Tcf15	CEC	Module 2
Atp5k	CEC	Module 2
Clic5	CEC	Module 2
Ddx21	CEC	Module 2
Synpo2	CEC	Module 2
Cped1	CEC	Module 2
Ifit1	CEC	Module 2
Gm10076	CEC	Module 2
Ccnd2	CEC	Module 2
1110037F02Rik	CEC	Module 2
Dbp	CEC	Module 2
Tef	CEC	Module 2
Mllt4	CEC	Module 2
Xist	CEC	Module 2
Mecom	CEC	Module 2
Nr1d1	CEC	Module 2
Clec2d	CEC	Module 2
Per3	CEC	Module 2
Slc6a6	CEC	Module 2
Spock2	CEC	Module 2
Foxp1	CEC	Module 2
Dync1i2	CEC	Module 2
Bmx	CEC	Module 2
Hlf	CEC	Module 2
Slc7a1	CEC	Module 2
Hmcn1	CEC	Module 2
Itm2a	CEC	Module 2
Cthrc1	CEC	Module 2
Prom1	CEC	Module 2
Fam134c	CEC	Module 2
Sepp1	CEC	Module 2
Setd8	CEC	Module 2
Erbb2ip	CEC	Module 2
Fam63a	CEC	Module 2
Ablim1	CEC	Module 2
Gltscr1l	CEC	Module 2
Gm6483	CEC	Module 2
Rtfdc1	CEC	Module 2
Erg	CEC	Module 2
Fam178a	CEC	Module 2
Zswim6	CEC	Module 2
Exoc6	CEC	Module 2
Otos	CEC	Module 2
Frg1	CEC	Module 2
Cnot3	CEC	Module 2
Sox17	CEC	Module 2
Ephx1	CEC	Module 2
Tnfrsf19	CEC	Module 2
Gm16586	CEC	Module 2
Tspan18	CEC	Module 2
Lhfpl2	CEC	Module 2
Edn1	CEC	Module 2
Hdac7	CEC	Module 2
Gbp7	CEC	Module 2
Nmt2	CEC	Module 2
C130074G19Rik	CEC	Module 2
Mfhas1	CEC	Module 2
Vangl2	CEC	Module 2
H1f0	CEC	Module 2
Dip2b	CEC	Module 2
Ict1	CEC	Module 2
Ino80b	CEC	Module 2
Cxcl12	CEC	Module 2
Snhg9	CEC	Module 2
Nsa2	CEC	Module 2
Mum1	CEC	Module 2
Gas6	CEC	Module 2
Stmn1	CEC	Module 2
Thsd1	CEC	Module 2
Gbp9	CEC	Module 2
Nfic	CEC	Module 2
Tceb2	SC	Module 2
Gnb2l1	SC	Module 2
Selk	SC	Module 2
Rpl13a	SC	Module 2
Atp5o	SC	Module 2
Sepp1	SC	Module 2
1110001J03Rik	SC	Module 2
Sep15	SC	Module 2
Tceb1	SC	Module 2
Prkcdbp	SC	Module 2
Utp11l	SC	Module 2
Sepw1	SC	Module 2
Fam134b	SC	Module 2
Deb1	SC	Module 2
2810428I15Rik	SC	Module 2
Ict1	SC	Module 2
Rpl41	SC	Module 2
mt-Atp8	SC	Module 2
S100a13	SC	Module 2
Dync1i2	SC	Module 2
Btg1	SC	Module 2
Rfwd2	SC	Module 2
Gltscr2	SC	Module 2
Vimp	SC	Module 2
Fam63b	SC	Module 2
2700060E02Rik	SC	Module 2
Sept2	SC	Module 2
Selt	SC	Module 2
Setd8	SC	Module 2
Whsc1l1	SC	Module 2
BC029214	SC	Module 2
1810043H04Rik	SC	Module 2
Mesdc2	SC	Module 2
Hiat1	SC	Module 2
Gbas	SC	Module 2
Smek2	SC	Module 2
Ctage5	SC	Module 2
Carkd	SC	Module 2
BC030336	SC	Module 2
Erbb2ip	SC	Module 2
Suv420h1	SC	Module 2
Prosc	SC	Module 2
Lrrc16a	SC	Module 2
0610007P14Rik	SC	Module 2
Gm21092	SC	Module 2
Hdgfrp3	SC	Module 2
Fam134a	SC	Module 2
PISD	SC	Module 2
Gm16586	SC	Module 2
Ddx26b	SC	Module 2
Rgs5	SC	Module 2
Rps28	SC	Module 2
Rps29	SC	Module 2
Ngfrap1	SC	Module 2
Sdpr	SC	Module 2
Phxr4	SC	Module 2
Amd1	SC	Module 2
Nmt1	SC	Module 2
Dfna5	SC	Module 2
Ptrf	SC	Module 2
Atn1.1	SC	Module 2
Rps27	SC	Module 2
Zeb2	SC	Module 2
Rpl39	SC	Module 2
Itih5	SC	Module 2
Sema6c	SC	Module 2
Malat1	SC	Module 2
Col1a2	SC	Module 2
Trpm7	SC	Module 2
Slc12a2	SC	Module 2
Kif1b	SC	Module 2
Abca2	SC	Module 2
Hhip	SC	Module 2
Sema5a	SC	Module 2
mt-Nd1	SC	Module 2
Col11a1	SC	Module 2
Arglu1	SC	Module 2
Slc6a15	SC	Module 2
Kcna2	SC	Module 2
Nfasc	SC	Module 2
Mycbp2	SC	Module 2
Son	SC	Module 2
Dct	SC	Module 2
Dock10	SC	Module 2
Sh3d19	SC	Module 2
Tef	SC	Module 2
Nktr	SC	Module 2
Ugt8a	SC	Module 2
Mme	SC	Module 2
Ptch1	SC	Module 2
Nrbp2	SC	Module 2
Gjc3	SC	Module 2
Kazn	SC	Module 2
Neat1	SC	Module 2
Carns1	SC	Module 2
Lrrc7	SC	Module 2
Coch	SC	Module 2
Ttyh1	SC	Module 2
Chd3	SC	Module 2
Brd9	SC	Module 2
Eif2s3y	SC	Module 2
Ptgds	SC	Module 2
mt-Nd3	SC	Module 2
Gpr155	SC	Module 2
Col11a2	SC	Module 2
Spag9	SC	Module 2
mt-Nd5	SC	Module 2
S100a3	SC	Module 2
Gm15800	SC	Module 2
Dkk3	SC	Module 2
Adamts5	SC	Module 2
Aplp2	SC	Module 2
Hmgcr	SC	Module 2
Kcnq1ot1	SC	Module 2
Scd2	SC	Module 2
Trpm3	SC	Module 2
Ttc14	SC	Module 2
Ldhb	SC	Module 2
Zbtb20	SC	Module 2
Erdr1	SC	Module 2
Snhg9	SC	Module 2
mt-Co3	SC	Module 2
Adamts20	SC	Module 2
mt-Nd2	SC	Module 2
Syt4	SC	Module 2
Igfbp5	SC	Module 2
Aif1l	SC	Module 2
Sorl1	SC	Module 2
Sqle	SC	Module 2
Dhcr24	SC	Module 2
Kcnj10	SC	Module 2
Gm42418	SC	Module 2
Snrnp70	SC	Module 2
mt-Co2	SC	Module 2
Pvrl3	SC	Module 2
Ept1	SC	Module 2
Fgfr2	SC	Module 2
Lars2	SC	Module 2
Adgrl1	SC	Module 2
Tet3	SC	Module 2
Slc5a3	SC	Module 2
Pik3c2a	SC	Module 2
Mpz	SC	Module 2
Sc5d	SC	Module 2
Pou3f2	SC	Module 2
Adgrl3	SC	Module 2
Rab8b	SC	Module 2
Pmp22	SC	Module 2
Slc25a33	SC	Module 2
mt-Nd4	SC	Module 2
mt-Atp6	SC	Module 2
Fdft1	SC	Module 2
Msmo1	SC	Module 2
Lpcat1	SC	Module 2
Insig1	SC	Module 2
Clstn1	SC	Module 2
Cd9	SC	Module 2
Xist	SC	Module 2
S100a6	SC	Module 2
Mal	SC	Module 2
Fam213a	SC	Module 2
Scd1	SC	Module 2
Gpm6b	SC	Module 2
Ankrd28	SC	Module 2
Plp1	SC	Module 2
Art3	SC	Module 2
Itm2b	SC	Module 2
Kcna1	SC	Module 2
Glul	SC	Module 2
Gucy1a3	SMC	Module 2
Gucy1b3	SMC	Module 2
Rpl13a	SMC	Module 2
Shfm1	SMC	Module 2
Sepw1	SMC	Module 2
PISD	SMC	Module 2
Gnb2l1	SMC	Module 2
Sep15	SMC	Module 2
mt-Atp8	SMC	Module 2
Rps29	SMC	Module 2
Rpl38	SMC	Module 2
Jund	SMC	Module 2
Ptrf	SMC	Module 2
Selk	SMC	Module 2
Gltscr2	SMC	Module 2
Tceb2	SMC	Module 2
Selm	SMC	Module 2
Rpl23a-ps3	SMC	Module 2
Srp54b	SMC	Module 2
Ppp2r4	SMC	Module 2
Whsc1l1	SMC	Module 2
Suv420h1	SMC	Module 2
Vimp	SMC	Module 2
Rfwd2	SMC	Module 2
Zak	SMC	Module 2
Wbp5	SMC	Module 2
Sept2	SMC	Module 2
Prkcdbp	SMC	Module 2
Atp5o	SMC	Module 2
5730508B09Rik	SMC	Module 2
Mir143hg	SMC	Module 2
Mfge8	SMC	Module 2
Nhp2l1	SMC	Module 2
Rapgef4	SMC	Module 2
Myeov2	SMC	Module 2
2810428I15Rik	SMC	Module 2
Tceb1	SMC	Module 2
Ifi30	SMC	Module 2
Sepp1	SMC	Module 2
mt-Nd3	SMC	Module 2
Atn1.1	SMC	Module 2
2700060E02Rik	SMC	Module 2
Mesdc2	SMC	Module 2
Toporsos	SMC	Module 2
Adrbk2	SMC	Module 2
Fam63b	SMC	Module 2
Amd1	SMC	Module 2
Ngfrap1	SMC	Module 2
2310036O22Rik	SMC	Module 2
Hdgfrp3	SMC	Module 2
Cxx1a	SMC	Module 2
Nmt1	SMC	Module 2
Actn4	SMC	Module 2
Utp11l	SMC	Module 2
1110001J03Rik	SMC	Module 2
Fam195b	SMC	Module 2
l7Rn6	SMC	Module 2
Tonsl	SMC	Module 2
mt-Co1	SMC	Module 2
Gm21092	SMC	Module 2
Selt	SMC	Module 2
Fam177a	SMC	Module 2
Ufd1l	SMC	Module 2
Smek2	SMC	Module 2
mt-Nd4l	SMC	Module 2
Prkrir	SMC	Module 2
Ccnd2	SMC	Module 2
2700029M09Rik	SMC	Module 2
Rpl37	SMC	Module 2
Ndnl2	SMC	Module 2
Fam132a	SMC	Module 2
Vprbp	SMC	Module 2
Ctage5	SMC	Module 2
Hes1	SMC	Module 2
B630005N14Rik	SMC	Module 2
C330006A16Rik	SMC	Module 2
Btg1	SMC	Module 2
Fam178a	SMC	Module 2
Rpl41	SMC	Module 2
Rpl36	SMC	Module 2
Rps27a	SMC	Module 2
Hspa1a	SMC	Module 2
Ict1	SMC	Module 2
Rps14	SMC	Module 2
Rps18	SMC	Module 2
Bcam	SMC	Module 2
Zfos1	SMC	Module 2
Gm561	SMC	Module 2
Rpl5	SMC	Module 2
Cped1	SMC	Module 2
1810043H04Rik	SMC	Module 2
Mef2c	SMC	Module 2
Calm2	SMC	Module 2
2210013O21Rik	SMC	Module 2
Adrbk1	SMC	Module 2
Slc25a4	SMC	Module 2
Rps3a1	SMC	Module 2
Dusp1	SMC	Module 2
Ndufa2	SMC	Module 2
1810011O10Rik	SMC	Module 2
Rpl35	SMC	Module 2
Erbb2ip	SMC	Module 2
Cxx1b	SMC	Module 2
Uqcr11	SMC	Module 2
Hdgfrp2	SMC	Module 2
Fam65a	SMC	Module 2
Higd1b	SMC	Module 2
Mesdc1	SMC	Module 2
Egr1	SMC	Module 2
Jun	SMC	Module 2
Junb	SMC	Module 2
H3f3b	SMC	Module 2
Btg2	SMC	Module 2
Rpl12	SMC	Module 2
Hspa1b	SMC	Module 2
Tuba1b	SMC	Module 2
Cox8a	SMC	Module 2
Tpt1	SMC	Module 2
Rps10	SMC	Module 2
Rpsa	SMC	Module 2
Rpl17	SMC	Module 2
Rps7	SMC	Module 2
Rps4x	SMC	Module 2
Ngp	SMC	Module 2
Rps28	SMC	Module 2
Rps27	SMC	Module 2
Rps21	SMC	Module 2
Rpl39	SMC	Module 2
Rplp2	SMC	Module 2
Rps9	SMC	Module 2
Rpl34	SMC	Module 2
Rpl23a	SMC	Module 2
Fos	SMC	Module 2
Tsix	SMC	Module 2
Stra13	SMC	Module 2
Gm10076	SMC	Module 2
Otos	SMC	Module 2
Rpl37a	SMC	Module 2
Rps25	SMC	Module 2
Rps15	SMC	Module 2
Rpl36a	SMC	Module 2
Hiat1	SMC	Module 2
Fam162a	SMC	Module 2
Ier3	SMC	Module 2
Rpl18a	SMC	Module 2
Pcp4l1	SMC	Module 2
Erh	SMC	Module 2
Ppia	SMC	Module 2
Rpl9	SMC	Module 2
Rpl32	SMC	Module 2
Ywhaq	SMC	Module 2
Rps16	SMC	Module 2
Rps24	SMC	Module 2
Rps3	SMC	Module 2
Rpl27a	SMC	Module 2
Rps2	SMC	Module 2
Rpl23	SMC	Module 2
Calm1	SMC	Module 2
Rps13	SMC	Module 2
Rpl31	SMC	Module 2
Rpl22	SMC	Module 2
Rpl13a	DC_PC	Module 2
Gnb2l1	DC_PC	Module 2
Sepw1	DC_PC	Module 2
Zfos1	DC_PC	Module 2
Hn1	DC_PC	Module 2
Selk	DC_PC	Module 2
Sep15	DC_PC	Module 2
Tceb2	DC_PC	Module 2
Shfm1	DC_PC	Module 2
2810428I15Rik	DC_PC	Module 2
Myeov2	DC_PC	Module 2
Nhp2l1	DC_PC	Module 2
Vimp	DC_PC	Module 2
PISD	DC_PC	Module 2
2700060E02Rik	DC_PC	Module 2
2700094K13Rik	DC_PC	Module 2
Gltscr2	DC_PC	Module 2
1810043H04Rik	DC_PC	Module 2
2010107G23Rik	DC_PC	Module 2
Gm21092	DC_PC	Module 2
2310036O22Rik	DC_PC	Module 2
Ccdc64	DC_PC	Module 2
Ict1	DC_PC	Module 2
Srp54b	DC_PC	Module 2
Stra13	DC_PC	Module 2
Junb	DC_PC	Module 2
Fam134a	DC_PC	Module 2
0610007P14Rik	DC_PC	Module 2
Utp11l	DC_PC	Module 2
Gm42418	DC_PC	Module 2
Pvrl2	DC_PC	Module 2
2700029M09Rik	DC_PC	Module 2
Mesdc2	DC_PC	Module 2
Gbas	DC_PC	Module 2
Hiat1	DC_PC	Module 2
Whsc1l1	DC_PC	Module 2
Selt	DC_PC	Module 2
0610011F06Rik	DC_PC	Module 2
Toporsos	DC_PC	Module 2
Hgs	DC_PC	Module 2
RP24-177G14.2	DC_PC	Module 2
Mfi2	DC_PC	Module 2
1110001J03Rik	DC_PC	Module 2
Prkcdbp	DC_PC	Module 2
Lrrc16a	DC_PC	Module 2
Hiatl1	DC_PC	Module 2
9430016H08Rik	DC_PC	Module 2
Arf6	DC_PC	Module 2
Actn1	DC_PC	Module 2
Flna	DC_PC	Module 2
Ptrf	DC_PC	Module 2
Tspan8	DC_PC	Module 2
Sox9	DC_PC	Module 2
BC026585	DC_PC	Module 2
Lect1	DC_PC	Module 2
Selm	DC_PC	Module 2
Cirbp	DC_PC	Module 2
Ppp2r4	DC_PC	Module 2
Fam101b	DC_PC	Module 2
Atp5o	DC_PC	Module 2
Cacna1d	DC_PC	Module 2
Wbp5	DC_PC	Module 2
mt-Co1	DC_PC	Module 2
mt-Nd1	DC_PC	Module 2
mt-Atp8	DC_PC	Module 2
Btg1	DC_PC	Module 2
Nmt1	DC_PC	Module 2
Dstn	DC_PC	Module 2
Snhg9	DC_PC	Module 2
Dync1i2	DC_PC	Module 2
Rps28	DC_PC	Module 2
Amd1	DC_PC	Module 2
Zbtb20	DC_PC	Module 2
Pbx1	DC_PC	Module 2
Tnrc6a	DC_PC	Module 2
Ppp2r3a	DC_PC	Module 2
Ikzf5	DC_PC	Module 2
Fxyd1	DC_PC	Module 2
Rfwd2	DC_PC	Module 2
Mllt4	DC_PC	Module 2
Fam63b	DC_PC	Module 2
Fam195b	DC_PC	Module 2
Deb1	DC_PC	Module 2
Rtfdc1	DC_PC	Module 2
Tonsl	DC_PC	Module 2
Ngfrap1	DC_PC	Module 2
Erbb2ip	DC_PC	Module 2
Mettl20	DC_PC	Module 2
Apoa1bp	DC_PC	Module 2
Ctage5	DC_PC	Module 2
Hrsp12	DC_PC	Module 2
Mmd	DC_PC	Module 2
Sepp1	DC_PC	Module 2
Selo	DC_PC	Module 2
Atn1.1	DC_PC	Module 2
2210013O21Rik	DC_PC	Module 2
Adrbk2	DC_PC	Module 2
Fam21	DC_PC	Module 2
BC029214	DC_PC	Module 2
Lnp	DC_PC	Module 2
Sept2	DC_PC	Module 2
Carkd	DC_PC	Module 2
Pvrl3	DC_PC	Module 2
l7Rn6	DC_PC	Module 2
Fam63a	DC_PC	Module 2
Smek1	DC_PC	Module 2
Asun	DC_PC	Module 2
mt-Nd2	DC_PC	Module 2
Adrbk1	DC_PC	Module 2
Suv420h1	DC_PC	Module 2
Tmod1	DC_PC	Module 2
Rora	DC_PC	Module 2
mt-Nd3	DC_PC	Module 2
Smek2	DC_PC	Module 2
D15Ertd621e	DC_PC	Module 2
Ceacam16	DC_PC	Module 2
Wbscr27	DC_PC	Module 2
Fxyd3	DC_PC	Module 2
Pisd	DC_PC	Module 2
Epha7	DC_PC	Module 2
Atp1a1	DC_PC	Module 2
2610020H08Rik	DC_PC	Module 2
Cnot3	DC_PC	Module 2
Ptgds	Neu	Module 2
Ptn	Neu	Module 2
Nedd4	Neu	Module 2
Ncor1	Neu	Module 2
Dct	Neu	Module 2
Cd81	Neu	Module 2
Atp1b1	Neu	Module 2
Clk1	Neu	Module 2
Phip	Neu	Module 2
Dbp	Neu	Module 2
Ebf1	Neu	Module 2
Nr1d1	Neu	Module 2
Timp3	Neu	Module 2
Fxyd1	Neu	Module 2
Gng11	Neu	Module 2
Foxc1	Neu	Module 2
Malat1	Neu	Module 2
Sparc	Neu	Module 2
Crim1	Neu	Module 2
Nr2f2	Neu	Module 2
Coch	Neu	Module 2
Zbtb20	Neu	Module 2
Bgn	Neu	Module 2
Mylk	Neu	Module 2
Fstl1	Neu	Module 2
Cpm	Neu	Module 2
Colec12	Neu	Module 2
Son	Neu	Module 2
Cp	Neu	Module 2
Nfib	Neu	Module 2
Adamts1	Neu	Module 2
Igfbp5	Neu	Module 2
Ndrg2	Neu	Module 2
Tns1	Neu	Module 2
Aebp1	Neu	Module 2
Tspan3	Neu	Module 2
Fermt2	Neu	Module 2
Cald1	Neu	Module 2
Epas1	Neu	Module 2
Irx5	Neu	Module 2
Fcgrt	Neu	Module 2
Pou3f3	Neu	Module 2
Sparcl1	Neu	Module 2
Tm4sf1	Neu	Module 2
Gtf2i	Neu	Module 2
Cd151	Neu	Module 2
Lama2	Neu	Module 2
Ogn	Neu	Module 2
Col8a1	Neu	Module 2
Cnn3	Neu	Module 2
Crip2	Neu	Module 2
Gpm6b	Neu	Module 2
Igf1	Neu	Module 2
Serping1	Neu	Module 2
Nfia	Neu	Module 2
Lamb2	Neu	Module 2
Plpp3	Neu	Module 2
Ccnd2	Neu	Module 2
Enpp2	Neu	Module 2
Abcc9	Neu	Module 2
Rarres2	Neu	Module 2
Slc12a2	Neu	Module 2
Atp1a2	Neu	Module 2
Pdgfra	Neu	Module 2
S100b	Neu	Module 2
Akap12	Neu	Module 2
Emcn	Neu	Module 2
Zic2	Neu	Module 2
Kcnj8	Neu	Module 2
Vtn	Neu	Module 2
Tshz2	Neu	Module 2
Cpe	Neu	Module 2
Msi2	Neu	Module 2
Auts2	Neu	Module 2
Kazald1	Neu	Module 2
Dusp1	Neu	Module 2
Bhlhe41	Neu	Module 2
Ddx5	Neu	Module 2
Pdia3	Neu	Module 2
Celf2	Neu	Module 2
Jund	Neu	Module 2
Calm2	Neu	Module 2
Ogt	Neu	Module 2
Rps27	Neu	Module 2
Apod	Neu	Module 2
Ptbp3	Neu	Module 2
Cxcr4	Neu	Module 2
Mtdh	Neu	Module 2
Dck	Neu	Module 2
Rpl22l1	Neu	Module 2
Slc25a4	Neu	Module 2
mt-Nd3	Neu	Module 2
Mmp2	Neu	Module 2
Akap9	Neu	Module 2
Id3	Neu	Module 2
Zkscan3	Neu	Module 2
Nr2f1	Neu	Module 2
Ier5l	Neu	Module 2
Myeov2	Neu	Module 2
Tceb2	Neu	Module 2
Nr4a1	Neu	Module 2
Rgs5	Neu	Module 2
Fos	Neu	Module 2
Pdgfrb	Neu	Module 2
Btg1	Neu	Module 2
Rgs2	Neu	Module 2
Ddi2	Neu	Module 2
Atp6v1e1	Neu	Module 2
Tsc22d4	Neu	Module 2
mt-Atp8	Neu	Module 2
Ywhaz	Neu	Module 2
Ddx3x	Neu	Module 2
Akap13	Neu	Module 2
Fosb	Neu	Module 2
Hk2	Neu	Module 2
Gm26778	Neu	Module 2
Apold1	Neu	Module 2
Dync1i2	Neu	Module 2
Adrbk1	Neu	Module 2
Col11a2	FC1	Module 2
Sipa1l1	FC1	Module 2
Etnppl	FC1	Module 2
Tef	FC1	Module 2
Brd1	FC1	Module 2
Coch	FC1	Module 2
mt-Nd4l	FC1	Module 2
Car14	FC1	Module 2
Iqgap2	FC1	Module 2
Slc12a2	FC1	Module 2
Sms	FC1	Module 2
Sorl1	FC1	Module 2
Maf	FC1	Module 2
4930402H24Rik	FC1	Module 2
Cpe	FC1	Module 2
Ppp1r1b	FC1	Module 2
Col25a1	FC1	Module 2
Ppfibp2	FC1	Module 2
Xist	FC1	Module 2
App	FC1	Module 2
Col9a2	FC1	Module 2
Ccnd2	FC1	Module 2
Ppp1r1a	FC1	Module 2
Dip2b	FC1	Module 2
Kl	FC1	Module 2
Mapk4	FC1	Module 2
Crot	FC1	Module 2
Usmg5	FC1	Module 2
Nav1	FC1	Module 2
Cfap44	FC1	Module 2
Ccdc50	FC1	Module 2
Golgb1	FC1	Module 2
Pantr1	FC1	Module 2
Dync1i2	FC1	Module 2
Pou3f3	FC1	Module 2
Tfdp2	FC1	Module 2
Ephx1	FC1	Module 2
Pcsk6	FC1	Module 2
Mpp5	FC1	Module 2
Appl2	FC1	Module 2
Ndufa1	FC1	Module 2
Mkrn1	FC1	Module 2
Atp13a3	FC1	Module 2
Grip1	FC1	Module 2
Slco1a4	FC1	Module 2
Igf2r	FC1	Module 2
Unc5c	FC1	Module 2
Cox7a2	FC1	Module 2
St13	FC1	Module 2
Itpr1	FC1	Module 2
Ndufc1	FC1	Module 2
Pdap1	FC1	Module 2
Ccdc80	FC1	Module 2
Hes1	FC1	Module 2
Pfkm	FC1	Module 2
Zfp445	FC1	Module 2
Vps13a	FC1	Module 2
Sh3d19	FC1	Module 2
Slc5a3	FC1	Module 2
mt-Atp8	FC1	Module 2
Slc4a11	FC1	Module 2
Gm525	FC1	Module 2
Trf	FC1	Module 2
Pla2g7	FC1	Module 2
Aass	FC1	Module 2
St8sia1	FC1	Module 2
Enpp2	FC1	Module 2
Atp5k	FC1	Module 2
Tmco1	FC1	Module 2
Slc29a1	FC1	Module 2
A2m	FC1	Module 2
Nme7	FC1	Module 2
Fam101b	FC1	Module 2
Cped1	FC1	Module 2
Rps29	FC1	Module 2
Abhd12	FC1	Module 2
Rps21	FC1	Module 2
Rpl37a	FC1	Module 2
Rpl38	FC1	Module 2
Car2	FC1	Module 2
Deb1	FC1	Module 2
Nmt1	FC1	Module 2
Tcn2	FC1	Module 2
Ndufa3	FC1	Module 2
Shroom3	FC1	Module 2
Gm14964	FC1	Module 2
Pdcd4	FC1	Module 2
Hrsp12	FC1	Module 2
Prkrir	FC1	Module 2
S100b	FC1	Module 2
Nrxn2	FC1	Module 2
Slc8a3	FC1	Module 2
Erbb2ip	FC1	Module 2
Stard8	FC1	Module 2
Rfwd2	FC1	Module 2
2210013O21Rik	FC1	Module 2
Eng	FC1	Module 2
Lhfp	FC1	Module 2
Apold1	FC1	Module 2
Plvap	FC1	Module 2
Veph1	FC1	Module 2
Epb41l1	FC1	Module 2
Tgfbr2	FC1	Module 2
Efhd2	FC1	Module 2
Minos1	FC1	Module 2
Cd24a	FC1	Module 2
Utp11l	FC1	Module 2
Dstn	FC1	Module 2
Hsp90b1	FC1	Module 2
Slc1a3	FC1	Module 2
Gm10076	FC1	Module 2
Toporsos	FC1	Module 2
Sec61g	FC1	Module 2
Sec61b	FC1	Module 2
Sec62	FC1	Module 2
Pet100	FC1	Module 2
Atp5e	FC1	Module 2
Rpl41	FC1	Module 2
Sdpr	BC	Module 2
Selm	BC	Module 2
Rpl13a	BC	Module 2
Tceb2	BC	Module 2
Shfm1	BC	Module 2
Gm42418	BC	Module 2
Sep15	BC	Module 2
Selk	BC	Module 2
Gnb2l1	BC	Module 2
Sepw1	BC	Module 2
Sepp1	BC	Module 2
Wbp5	BC	Module 2
Ngfrap1	BC	Module 2
Nhp2l1	BC	Module 2
2700060E02Rik	BC	Module 2
2310036O22Rik	BC	Module 2
Tceb1	BC	Module 2
Stra13	BC	Module 2
Gltscr2	BC	Module 2
Hn1	BC	Module 2
Pvrl3	BC	Module 2
Prkcdbp	BC	Module 2
2810428I15Rik	BC	Module 2
Zfos1	BC	Module 2
Myeov2	BC	Module 2
Tonsl	BC	Module 2
Atp5o	BC	Module 2
Cxx1a	BC	Module 2
1810043H04Rik	BC	Module 2
Ptrf	BC	Module 2
Vimp	BC	Module 2
Utp11l	BC	Module 2
Selt	BC	Module 2
Crnde	BC	Module 2
Srp54b	BC	Module 2
Pvrl2	BC	Module 2
Gm21092	BC	Module 2
Hdgfrp3	BC	Module 2
Mesdc2	BC	Module 2
Ict1	BC	Module 2
Atn1.1	BC	Module 2
9430020K01Rik	BC	Module 2
Whsc1l1	BC	Module 2
Ppp2r4	BC	Module 2
Sept2	BC	Module 2
PISD	BC	Module 2
Fam63b	BC	Module 2
Ddx26b	BC	Module 2
Suv420h1	BC	Module 2
Rps28	BC	Module 2
Rpl6	BC	Module 2
Cped1	BC	Module 2
mt-Atp8	BC	Module 2
Rps29	BC	Module 2
Rpl38	BC	Module 2
Rpl39	BC	Module 2
Nmt1	BC	Module 2
Dync1i2	BC	Module 2
Btg1	BC	Module 2
Cbx3	BC	Module 2
Amd1	BC	Module 2
Rgs5	BC	Module 2
Gm26778	BC	Module 2
Nsa2	BC	Module 2
Cnot3	BC	Module 2
Ino80b	BC	Module 2
Zeb2	BC	Module 2
Snrpb2	BC	Module 2
Rdx	BC	Module 2
Ap2b1	BC	Module 2
Atp5k	BC	Module 2
Tmco1	BC	Module 2
Robo2	BC	Module 2
Id1	BC	Module 2
Fam195b	BC	Module 2
Ctage5	BC	Module 2
Apoa1bp	BC	Module 2
Ifi30	BC	Module 2
2700094K13Rik	BC	Module 2
0610011F06Rik	BC	Module 2
Prkrir	BC	Module 2
2700029M09Rik	BC	Module 2
Carkd	BC	Module 2
Adrbk2	BC	Module 2
Ccdc53	BC	Module 2
2210013O21Rik	BC	Module 2
Fam21	BC	Module 2
Erbb2ip	BC	Module 2
Smek2	BC	Module 2
Sepn1	BC	Module 2
1110001J03Rik	BC	Module 2
Deb1	BC	Module 2
Mllt4	BC	Module 2
Dfna5	BC	Module 2
Erh	BC	Module 2
Wdr89	BC	Module 2
Ppp2cb	BC	Module 2
Rpl23a-ps3	BC	Module 2
Toporsos	BC	Module 2
Gm14698	BC	Module 2
Crip1	BC	Module 2
Fam134a	BC	Module 2
Prosc	BC	Module 2
Igfbp5	BC	Module 2
Lnp	BC	Module 2
Eif2s2	BC	Module 2
Rps21	BC	Module 2
mt-Co1	BC	Module 2
Sub1	BC	Module 2
Tuba1b	BC	Module 2
Hnrnpm	BC	Module 2
Gm10073	BC	Module 2
Atp1b3	BC	Module 2
Ndufa3	BC	Module 2
Camp	BC	Module 2
Bex1	OB	Module 2
Rps29	OB	Module 2
Rpl6	OB	Module 2
Nmt1	OB	Module 2
Rpl38	OB	Module 2
Rpl39	OB	Module 2
Rps27	OB	Module 2
Dync1i2	OB	Module 2
Rps21	OB	Module 2
Rpl37a	OB	Module 2
Pdcd4	OB	Module 2
Snhg9	OB	Module 2
Rpl22l1	OB	Module 2
Rdx	OB	Module 2
Ino80b	OB	Module 2
Uba52	OB	Module 2
Rpl37	OB	Module 2
Rpl36	OB	Module 2
Skp1a	OB	Module 2
Snrnp27	OB	Module 2
Ap2b1	OB	Module 2
Rbm8a	OB	Module 2
H3f3b	OB	Module 2
Rplp1	OB	Module 2
Rpl41	OB	Module 2
Rpl23a	OB	Module 2
Rpl30	OB	Module 2
Cox8a	OB	Module 2
Rpl5	OB	Module 2
Rpl36a	OB	Module 2
Tomm7	OB	Module 2
Socs1	OB	Module 2
Pebp1	OB	Module 2
Ppt1	OB	Module 2
Hes1	OB	Module 2
Snrpg	OB	Module 2
Fxyd6	OB	Module 2
Ndufa3	OB	Module 2
Ndufa5	OB	Module 2
Tspo	OB	Module 2
Usmg5	OB	Module 2
Nsg1	OB	Module 2
Cetn2	OB	Module 2
2010107E04Rik	OB	Module 2
Sdf4	OB	Module 2
Rps29	RMC	Module 2
Gm10076	RMC	Module 2
mt-Atp8	RMC	Module 2
Nmt1	RMC	Module 2
Dstn	RMC	Module 2
Dync1i2	RMC	Module 2
Rps28	RMC	Module 2
Atp5k	RMC	Module 2
Ndufa3	RMC	Module 2
Amd1	RMC	Module 2
Snhg9	RMC	Module 2
Flrt2	RMC	Module 2
Ap2b1	RMC	Module 2
Rbms3	RMC	Module 2
Nfe2l2	RMC	Module 2
Rpl38	RMC	Module 2
Sub1	RMC	Module 2
Cbx3	RMC	Module 2
Ktn1	RMC	Module 2
Myof	RMC	Module 2
Sox10	RMC	Module 2
Ikzf5	RMC	Module 2
Snrnp27	RMC	Module 2
Acox1	RMC	Module 2
Rpl39	RMC	Module 2
Sec61g	RMC	Module 2
Fam132a	RMC	Module 2
Cldn8	RMC	Module 2
Tmem106b	RMC	Module 2
Rdx	RMC	Module 2
Pabpc1	RMC	Module 2
Pdcd4	RMC	Module 2
Ino80b	RMC	Module 2
Btg1	RMC	Module 2
Rpl6	RMC	Module 2
Sod1	RMC	Module 2
Nsa2	RMC	Module 2
Cetn2	RMC	Module 2
Sqstm1	RMC	Module 2
Ski	RMC	Module 2
Otx2	RMC	Module 2
Frg1	RMC	Module 2
Ist1	RMC	Module 2
Zfp36l1	RMC	Module 2
Rps28	EC	Module 2
mt-Atp8	EC	Module 2
Lect1	EC	Module 2
2310036O22Rik	EC	Module 2
Ccdc53	EC	Module 2
Mllt4	EC	Module 2
Gnb2l1	EC	Module 2
Prkcdbp	EC	Module 2
Fam134b	EC	Module 2
Atp5o	EC	Module 2
Ppp2r4	EC	Module 2
Shfm1	EC	Module 2
Ctage5	EC	Module 2
2700060E02Rik	EC	Module 2
Sepp1	EC	Module 2
Tonsl	EC	Module 2
Fam63a	EC	Module 2
Selk	EC	Module 2
Fam195b	EC	Module 2
Sep15	EC	Module 2
Mfi2	EC	Module 2
Zfos1	EC	Module 2
1110001J03Rik	EC	Module 2
Ptrf	EC	Module 2
0610011F06Rik	EC	Module 2
Pvrl2	EC	Module 2
Selt	EC	Module 2
Dstn	EC	Module 2
Amd1	EC	Module 2
Gbas	EC	Module 2
Abhd11os	EC	Module 2
Utp11l	EC	Module 2
Fam134a	EC	Module 2
Hiat1	EC	Module 2
Rpl38	EC	Module 2
Carkd	EC	Module 2
D15Ertd621e	EC	Module 2
Ap2b1	EC	Module 2
Fam63b	EC	Module 2
Hmcn1	EC	Module 2
Rps27	EC	Module 2
mt-Co1	TBC	Module 2
mt-Atp6	TBC	Module 2
mt-Cytb	TBC	Module 2
mt-Co2	TBC	Module 2
mt-Co3	TBC	Module 2
mt-Nd5	TBC	Module 2
Clk1	TBC	Module 2
Ptgds	TBC	Module 2
Cirbp	TBC	Module 2
Rps28	TBC	Module 2
Ifi30	TBC	Module 2
Son	TBC	Module 2
Zbtb20	TBC	Module 2
Sepp1	TBC	Module 2
Cped1	TBC	Module 2
Tcf4	TBC	Module 2
Rps29	TBC	Module 2
Nmt1	TBC	Module 2
Ebf1	TBC	Module 2
Dstn	TBC	Module 2
Neat1	TBC	Module 2
Sh3bgrl	TBC	Module 2
Zeb2	TBC	Module 2
Ktn1	TBC	Module 2
Emilin2	TBC	Module 2
Dcn	TBC	Module 2
Dfna5	TBC	Module 2
Suv420h1	TBC	Module 2
Figf	TBC	Module 2
Sdc3	TBC	Module 2
Strbp	TBC	Module 2
Unc13c	TBC	Module 2
Sms	TBC	Module 2
Rpl6	TBC	Module 2
mt-Nd3	TBC	Module 2
Pdap1	TBC	Module 2
Gm26778	TBC	Module 2
Snrpb2	TBC	Module 2
Eif5b	TBC	Module 2
Coch	FC3	Module 2
Spp1	FC3	Module 2
Acsl3	FC3	Module 2
Vimp	FC3	Module 2
Sep15	FC3	Module 2
Sparcl1	FC3	Module 2
Cald1	FC3	Module 2
Selk	FC3	Module 2
Mxd4	FC3	Module 2
Suv420h1	FC3	Module 2
Rgs7bp	FC3	Module 2
Shfm1	FC3	Module 2
Tceb2	FC3	Module 2
Gnb2l1	FC3	Module 2
Sepw1	FC3	Module 2
Sepp1	FC3	Module 2
Whsc1l1	FC3	Module 2
Rpl13a	FC3	Module 2
Selm	FC3	Module 2
Prkcdbp	FC3	Module 2
2310036O22Rik	FC3	Module 2
Ifi30	FC3	Module 2
Fam63b	FC3	Module 2
Atp5o	FC3	Module 2
Tceb1	FC3	Module 2
Wbp5	FC3	Module 2
Mesdc2	FC3	Module 2
Lect1	FC3	Module 2
2700060E02Rik	FC3	Module 2
Myeov2	FC3	Module 2
Amd1	FC3	Module 2
Nhp2l1	FC3	Module 2
Fam134a	FC3	Module 2
2700029M09Rik	FC3	Module 2
mt-Atp8	FC3	Module 2
Sdpr	FC3	Module 2
Rps29	FC3	Module 2
Cped1	FC2	Module 2
Nmt1	FC2	Module 2
Rps27	FC2	Module 2
Gstm1	FC2	Module 2
Sms	FC2	Module 2
Prpf4b	FC2	Module 2
Igf2	FC2	Module 2
Gm26778	FC2	Module 2
Gm42418	FC2	Module 2
Dync1i2	FC2	Module 2
Rpl6	FC2	Module 2
mt-Nd2	FC2	Module 2
Rps29	FC2	Module 2
Rpl38	FC2	Module 2
Rpl39	FC2	Module 2
mt-Nd3	FC2	Module 2
Cml3	FC2	Module 2
Rps21	FC2	Module 2
Cxx1b	FC2	Module 2
Cebpb	FC2	Module 2
Dbp	PVM_M	Module 2
mt-Co1	PVM_M	Module 2
Rps28	PVM_M	Module 2
Ptgds	PVM_M	Module 2
Igfbp2	PVM_M	Module 2
Rpl6	PVM_M	Module 2
Timp3	PVM_M	Module 2
Enpp2	PVM_M	Module 2
Txnip	PVM_M	Module 2
Rps29	PVM_M	Module 2
Rpl38	PVM_M	Module 2
Rpl39	PVM_M	Module 2
mt-Cytb	PVM_M	Module 2
Atp1a2	PVM_M	Module 2
Rps21	PVM_M	Module 2
mt-Co2	PVM_M	Module 2
Ptn	FC4	Module 2
Glul	FC4	Module 2
Ranbp3l	FC4	Module 2
Tsc22d1	FC4	Module 2
Gpc6	FC4	Module 2
Hlf	FC4	Module 2
Slc16a11	FC4	Module 2
Ccnd2	FC4	Module 2
Sepp1	FC4	Module 2
Timp3	FC4	Module 2
Selt	FC4	Module 2
Per3	FC4	Module 2
Igfbp2	FC4	Module 2
mt-Atp8	FC4	Module 2
Cped1	FC4	Module 2
Ptgds	IPhC_IBC	Module 2
Son	IPhC_IBC	Module 2
Far1	IPhC_IBC	Module 2
Kcnj16	IPhC_IBC	Module 2
Fam21	IPhC_IBC	Module 2
Lnp	IPhC_IBC	Module 2
RP23-354H24.9	IPhC_IBC	Module 2
2610020H08Rik	IPhC_IBC	Module 2
Ceacam16	IPhC_IBC	Module 2
Ctage5	IPhC_IBC	Module 2
Car14	IPhC_IBC	Module 2
mt-Nd3	IPhC_IBC	Module 2
Ier2	IPhC_IBC	Module 2
Ppp2r3a	IPhC_IBC	Module 2
Cnot3	IPhC_IBC	Module 2
Coch	SGN	Module 2
Selk	SGN	Module 2
Cxx1a	SGN	Module 2
Whsc1	SGN	Module 2
Selm	SGN	Module 2
Gjc3	SGN	Module 2
Fos	SGN	Module 2
Ngfrap1	SGN	Module 2
Itm2b	SGN	Module 2
H3f3b	SGN	Module 2
Hsp90aa1	SGN	Module 2
Nsf	SGN	Module 2
Ptgds	T	Module 2
Atg9a	T	Module 2
Morf4l1	T	Module 2
Nmt1	T	Module 2
Sepp1	T	Module 2
Ppp2r4	T	Module 2

## Sheet: Module 3
Age-dependent Dynamic Differentially Expressed Genes (DDEGs) for Each Cell Type
GeneName	CellType	Module
Rpl13a	RMC	Module 3
Gnb2l1	RMC	Module 3
Sepw1	RMC	Module 3
1810043H04Rik	RMC	Module 3
Myeov2	RMC	Module 3
Shfm1	RMC	Module 3
Hn1	RMC	Module 3
Fam101b	RMC	Module 3
Sep15	RMC	Module 3
Selt	RMC	Module 3
2810428I15Rik	RMC	Module 3
2700060E02Rik	RMC	Module 3
Tceb2	RMC	Module 3
0610011F06Rik	RMC	Module 3
Selk	RMC	Module 3
Stra13	RMC	Module 3
Nhp2l1	RMC	Module 3
Tonsl	RMC	Module 3
2700029M09Rik	RMC	Module 3
Gltscr2	RMC	Module 3
Atn1.1	RMC	Module 3
2310036O22Rik	RMC	Module 3
Tceb1	RMC	Module 3
Erbb2ip	RMC	Module 3
Srp54b	RMC	Module 3
Dpcd	RMC	Module 3
Erh	RMC	Module 3
BC029214	RMC	Module 3
Zfos1	RMC	Module 3
Ngfrap1	RMC	Module 3
Cxx1a	RMC	Module 3
Ict1	RMC	Module 3
Wbp5	RMC	Module 3
Gm561	RMC	Module 3
Ccdc64	RMC	Module 3
Smek1	RMC	Module 3
0610007P14Rik	RMC	Module 3
Mllt4	RMC	Module 3
Toporsos	RMC	Module 3
Hrsp12	RMC	Module 3
Atp5o	RMC	Module 3
Gm21092	RMC	Module 3
Prkrir	RMC	Module 3
Deb1	RMC	Module 3
2010107G23Rik	RMC	Module 3
Fam195b	RMC	Module 3
Fam21	RMC	Module 3
Rps27rt	RMC	Module 3
PISD	RMC	Module 3
Fam177a	RMC	Module 3
Sdpr	RMC	Module 3
Ctage5	RMC	Module 3
Whsc1l1	RMC	Module 3
Apoa1bp	RMC	Module 3
Hiat1	RMC	Module 3
Utp11l	RMC	Module 3
2700094K13Rik	RMC	Module 3
1110001J03Rik	RMC	Module 3
Suv420h1	RMC	Module 3
Gm11744	RMC	Module 3
Vimp	RMC	Module 3
Rtfdc1	RMC	Module 3
D15Ertd621e	RMC	Module 3
Gbas	RMC	Module 3
Rfwd2	RMC	Module 3
Setd8	RMC	Module 3
Lect1	RMC	Module 3
Selm	RMC	Module 3
S100a9	RMC	Module 3
Smek2	RMC	Module 3
Mesdc2	RMC	Module 3
Ppp2r4	RMC	Module 3
Fam63a	RMC	Module 3
Carkd	RMC	Module 3
Fam134b	RMC	Module 3
2210013O21Rik	RMC	Module 3
Fam63b	RMC	Module 3
Zak	RMC	Module 3
l7Rn6	RMC	Module 3
Wbscr27	RMC	Module 3
Ptrf	RMC	Module 3
Ccdc53	RMC	Module 3
BC030336	RMC	Module 3
DHRSX	RMC	Module 3
Fam134a	RMC	Module 3
Tmem261	RMC	Module 3
Ppp2cb	RMC	Module 3
Zswim6	RMC	Module 3
Sepp1	RMC	Module 3
Sept2	RMC	Module 3
Pvrl2	RMC	Module 3
Bre	RMC	Module 3
Erdr1	RMC	Module 3
Btf3l4	RMC	Module 3
Fam73a	RMC	Module 3
Mettl10	RMC	Module 3
1110037F02Rik	RMC	Module 3
Ifi30	RMC	Module 3
Hdgfrp3	RMC	Module 3
Inadl	RMC	Module 3
Xist	RMC	Module 3
Arf6	RMC	Module 3
Mmd	RMC	Module 3
Cmip	RMC	Module 3
Csrp2bp	RMC	Module 3
Lipo1	RMC	Module 3
Slmo2	RMC	Module 3
Hgs	RMC	Module 3
Lnp	RMC	Module 3
Vprbp	RMC	Module 3
Rpl23a-ps3	RMC	Module 3
Fam188a	RMC	Module 3
Pura	RMC	Module 3
Prkcdbp	RMC	Module 3
0610009L18Rik	RMC	Module 3
Mettl20	RMC	Module 3
Cd59a	RMC	Module 3
Hiatl1	RMC	Module 3
C330006A16Rik	RMC	Module 3
Gyltl1b	RMC	Module 3
Ufd1l	RMC	Module 3
BC026585	RMC	Module 3
S100a8	RMC	Module 3
Fam179b	RMC	Module 3
Fam178a	RMC	Module 3
Tnrc6a	RMC	Module 3
PISD	IC	Module 3
Selk	IC	Module 3
Sepp1	IC	Module 3
Gnb2l1	IC	Module 3
Sep15	IC	Module 3
Tceb2	IC	Module 3
Shfm1	IC	Module 3
Rpl13a	IC	Module 3
Myeov2	IC	Module 3
2310036O22Rik	IC	Module 3
Vimp	IC	Module 3
Wbp5	IC	Module 3
Deb1	IC	Module 3
Hn1	IC	Module 3
Fam63b	IC	Module 3
Atp5o	IC	Module 3
2700060E02Rik	IC	Module 3
Tceb1	IC	Module 3
1110001J03Rik	IC	Module 3
Selm	IC	Module 3
Selt	IC	Module 3
Nhp2l1	IC	Module 3
Ifi30	IC	Module 3
2810428I15Rik	IC	Module 3
Sepw1	IC	Module 3
Srp54b	IC	Module 3
Tonsl	IC	Module 3
Mesdc2	IC	Module 3
1810043H04Rik	IC	Module 3
Stra13	IC	Module 3
Ngfrap1	IC	Module 3
Cxx1a	IC	Module 3
Apoa1bp	IC	Module 3
Erdr1	IC	Module 3
Fam134b	IC	Module 3
Gm561	IC	Module 3
Fam134a	IC	Module 3
Carkd	IC	Module 3
Ict1	IC	Module 3
Fam195b	IC	Module 3
Ndnl2	IC	Module 3
Gltscr2	IC	Module 3
Whsc1l1	IC	Module 3
0610011F06Rik	IC	Module 3
Zfos1	IC	Module 3
Sept2	IC	Module 3
2700029M09Rik	IC	Module 3
Whsc1	IC	Module 3
Gm21092	IC	Module 3
Ctage5	IC	Module 3
Ctnnb1	IC	Module 3
Ppp2cb	IC	Module 3
S100a9	IC	Module 3
Rpl38	IC	Module 3
Rpl37	IC	Module 3
Calm2	IC	Module 3
Rpl6	IC	Module 3
Mitf	IC	Module 3
S100a8	IC	Module 3
Car2	IC	Module 3
Nme7	IC	Module 3
Rgs5	IC	Module 3
Snhg9	IC	Module 3
Amd1	IC	Module 3
Ap2b1	IC	Module 3
Ppt1	IC	Module 3
Ccnd2	IC	Module 3
Rnase1	IC	Module 3
Rpl39	IC	Module 3
Gpx3	IC	Module 3
Cndp2	IC	Module 3
Mllt4	IC	Module 3
Erbb2ip	IC	Module 3
BC029214	IC	Module 3
Utp11l	IC	Module 3
BC030336	IC	Module 3
Fam21	IC	Module 3
Smek2	IC	Module 3
Suv420h1	IC	Module 3
Atn1.1	IC	Module 3
0610007P14Rik	IC	Module 3
Slmo2	IC	Module 3
Setd8	IC	Module 3
Gbas	IC	Module 3
Hiat1	IC	Module 3
Fam177a	IC	Module 3
Gm6483	IC	Module 3
Mkks	IC	Module 3
Gsta1	IC	Module 3
Fam63a	IC	Module 3
Suv420h2	IC	Module 3
Lnp	IC	Module 3
Gm10863	IC	Module 3
Rfwd2	IC	Module 3
Gm16586	IC	Module 3
DHRSX	IC	Module 3
Smek1	IC	Module 3
Fam178a	IC	Module 3
6330416G13Rik	IC	Module 3
Ppp2r4	IC	Module 3
Gm13251	IC	Module 3
A830080D01Rik	IC	Module 3
Csnk1a1	IC	Module 3
Mob1b	IC	Module 3
Fam84b	IC	Module 3
Fgf1	IC	Module 3
Naa15	IC	Module 3
Tsix	IC	Module 3
Kcnn4	IC	Module 3
Hlf	IC	Module 3
Zfp36l1	IC	Module 3
Kcnq1ot1	IC	Module 3
Pabpc1	IC	Module 3
Etnk1	IC	Module 3
Ngp	IC	Module 3
Scn1b	IC	Module 3
Selk	Nudt4+ PC	Module 3
Sepw1	Nudt4+ PC	Module 3
Tceb2	Nudt4+ PC	Module 3
Vimp	Nudt4+ PC	Module 3
Selm	Nudt4+ PC	Module 3
Shfm1	Nudt4+ PC	Module 3
PISD	Nudt4+ PC	Module 3
Rpl13a	Nudt4+ PC	Module 3
Prkcdbp	Nudt4+ PC	Module 3
Wbp5	Nudt4+ PC	Module 3
Ngfrap1	Nudt4+ PC	Module 3
Sep15	Nudt4+ PC	Module 3
Ptrf	Nudt4+ PC	Module 3
Fam134b	Nudt4+ PC	Module 3
Myeov2	Nudt4+ PC	Module 3
Gnb2l1	Nudt4+ PC	Module 3
1810043H04Rik	Nudt4+ PC	Module 3
Tonsl	Nudt4+ PC	Module 3
Nhp2l1	Nudt4+ PC	Module 3
Mllt4	Nudt4+ PC	Module 3
2310036O22Rik	Nudt4+ PC	Module 3
Apoa1bp	Nudt4+ PC	Module 3
Tceb1	Nudt4+ PC	Module 3
Stra13	Nudt4+ PC	Module 3
2810428I15Rik	Nudt4+ PC	Module 3
Ndnl2	Nudt4+ PC	Module 3
Selt	Nudt4+ PC	Module 3
Atp5o	Nudt4+ PC	Module 3
Fam101b	Nudt4+ PC	Module 3
Mesdc2	Nudt4+ PC	Module 3
2700060E02Rik	Nudt4+ PC	Module 3
1110001J03Rik	Nudt4+ PC	Module 3
H3f3b	Nudt4+ PC	Module 3
Tuba1b	Nudt4+ PC	Module 3
Ict1	Nudt4+ PC	Module 3
Fam177a	Nudt4+ PC	Module 3
Fam134a	Nudt4+ PC	Module 3
BC030336	Nudt4+ PC	Module 3
2210013O21Rik	Nudt4+ PC	Module 3
Ppp2r4	Nudt4+ PC	Module 3
Srp54b	Nudt4+ PC	Module 3
Ctage5	Nudt4+ PC	Module 3
Gltscr2	Nudt4+ PC	Module 3
Fam63b	Nudt4+ PC	Module 3
A630077J23Rik	Nudt4+ PC	Module 3
Deb1	Nudt4+ PC	Module 3
Cxx1a	Nudt4+ PC	Module 3
Hn1	Nudt4+ PC	Module 3
Hiatl1	Nudt4+ PC	Module 3
2700029M09Rik	Nudt4+ PC	Module 3
Gjb2	Nudt4+ PC	Module 3
Fam195b	Nudt4+ PC	Module 3
Whsc1l1	Nudt4+ PC	Module 3
Gjb6	Nudt4+ PC	Module 3
N6amt2	Nudt4+ PC	Module 3
Setd8	Nudt4+ PC	Module 3
2700094K13Rik	Nudt4+ PC	Module 3
Toporsos	Nudt4+ PC	Module 3
Gm561	Nudt4+ PC	Module 3
mt-Atp8	Nudt4+ PC	Module 3
Nmt1	Nudt4+ PC	Module 3
Dync1i2	Nudt4+ PC	Module 3
S100b	Nudt4+ PC	Module 3
Col11a2	Nudt4+ PC	Module 3
Amd1	Nudt4+ PC	Module 3
Gm42418	Nudt4+ PC	Module 3
S100a8	Nudt4+ PC	Module 3
Kcnq1ot1	Nudt4+ PC	Module 3
Snhg9	Nudt4+ PC	Module 3
Rps29	Nudt4+ PC	Module 3
Clu	Nudt4+ PC	Module 3
Rps21	Nudt4+ PC	Module 3
Sepp1	Nudt4+ PC	Module 3
9430020K01Rik	Nudt4+ PC	Module 3
Ccdc53	Nudt4+ PC	Module 3
Smek2	Nudt4+ PC	Module 3
Mesdc1	Nudt4+ PC	Module 3
0610011F06Rik	Nudt4+ PC	Module 3
Fam101a	Nudt4+ PC	Module 3
Fat2	Nudt4+ PC	Module 3
BC029214	Nudt4+ PC	Module 3
Sept2	Nudt4+ PC	Module 3
Prkrir	Nudt4+ PC	Module 3
Cml1	Nudt4+ PC	Module 3
Prr7	Nudt4+ PC	Module 3
Hrsp12	Nudt4+ PC	Module 3
Hdgfrp3	Nudt4+ PC	Module 3
Rfwd2	Nudt4+ PC	Module 3
Ucp2	Nudt4+ PC	Module 3
Zswim6	Nudt4+ PC	Module 3
D15Ertd621e	Nudt4+ PC	Module 3
Ppp2cb	Nudt4+ PC	Module 3
Zfos1	Nudt4+ PC	Module 3
AY036118	Nudt4+ PC	Module 3
Atn1.1	Nudt4+ PC	Module 3
Maf	Nudt4+ PC	Module 3
Lars2	Nudt4+ PC	Module 3
Mgll	Nudt4+ PC	Module 3
Zfhx3	Nudt4+ PC	Module 3
Rps28	Nudt4+ PC	Module 3
Zfp385a	Nudt4+ PC	Module 3
C330006A16Rik	Nudt4+ PC	Module 3
Suv420h1	Nudt4+ PC	Module 3
Cxx1b	Nudt4+ PC	Module 3
Aif1l	Nudt4+ PC	Module 3
Erbb2ip	Nudt4+ PC	Module 3
Gbas	Nudt4+ PC	Module 3
Skp1a	Nudt4+ PC	Module 3
Ppp1r1b	Nudt4+ PC	Module 3
Tle4	Nudt4+ PC	Module 3
Zmiz1	Nudt4+ PC	Module 3
Ywhaz	Nudt4+ PC	Module 3
Calm2	Nudt4+ PC	Module 3
Selm	TBC	Module 3
Rpl13a	TBC	Module 3
Sdpr	TBC	Module 3
Sepw1	TBC	Module 3
Shfm1	TBC	Module 3
Sep15	TBC	Module 3
Selk	TBC	Module 3
Gm42418	TBC	Module 3
Nhp2l1	TBC	Module 3
Ngfrap1	TBC	Module 3
Wbp5	TBC	Module 3
1810043H04Rik	TBC	Module 3
Tceb2	TBC	Module 3
2700060E02Rik	TBC	Module 3
Utp11l	TBC	Module 3
Tonsl	TBC	Module 3
Cxx1a	TBC	Module 3
Myeov2	TBC	Module 3
Gm561	TBC	Module 3
Srp54b	TBC	Module 3
Mesdc2	TBC	Module 3
Zfos1	TBC	Module 3
2810428I15Rik	TBC	Module 3
Gnb2l1	TBC	Module 3
Lars2	TBC	Module 3
2210013O21Rik	TBC	Module 3
Stra13	TBC	Module 3
Prkcdbp	TBC	Module 3
2310036O22Rik	TBC	Module 3
Gltscr2	TBC	Module 3
Atp5o	TBC	Module 3
Igf2	TBC	Module 3
Mllt4	TBC	Module 3
2700094K13Rik	TBC	Module 3
Vimp	TBC	Module 3
Whsc1l1	TBC	Module 3
1110001J03Rik	TBC	Module 3
Ptrf	TBC	Module 3
Gm21092	TBC	Module 3
Erh	TBC	Module 3
Sept2	TBC	Module 3
Phlda1	TBC	Module 3
Actb	TBC	Module 3
mt-Atp8	TBC	Module 3
Rpl38	TBC	Module 3
Btg1	TBC	Module 3
Dync1i2	TBC	Module 3
Nrxn3	TBC	Module 3
Cbx3	TBC	Module 3
9430020K01Rik	TBC	Module 3
Xist	TBC	Module 3
Hdgfrp3	TBC	Module 3
Apoa1bp	TBC	Module 3
Hiat1	TBC	Module 3
Smek2	TBC	Module 3
Tceb1	TBC	Module 3
Fam195b	TBC	Module 3
Adrbk2	TBC	Module 3
Rpl23a-ps3	TBC	Module 3
Carkd	TBC	Module 3
Fam134a	TBC	Module 3
Pvrl3	TBC	Module 3
0610011F06Rik	TBC	Module 3
Ppp2r4	TBC	Module 3
Pddc1	TBC	Module 3
Sepn1	TBC	Module 3
0610007P14Rik	TBC	Module 3
Fam178a	TBC	Module 3
Ict1	TBC	Module 3
Fam63b	TBC	Module 3
Pvrl2	TBC	Module 3
Toporsos	TBC	Module 3
Atn1.1	TBC	Module 3
Ctage5	TBC	Module 3
l7Rn6	TBC	Module 3
Selt	TBC	Module 3
Crnde	TBC	Module 3
Rtfdc1	TBC	Module 3
Fam21	TBC	Module 3
Ccdc53	TBC	Module 3
Prkrir	TBC	Module 3
Mkks	TBC	Module 3
Lnp	TBC	Module 3
Ppp2cb	TBC	Module 3
Wdr89	TBC	Module 3
Gm14698	TBC	Module 3
Rps27rt	TBC	Module 3
Erbb2ip	TBC	Module 3
Rfwd2	TBC	Module 3
2700029M09Rik	TBC	Module 3
Zswim6	TBC	Module 3
Amd1	TBC	Module 3
Gm10073	TBC	Module 3
Eif2s2	TBC	Module 3
Chd4	TBC	Module 3
Ddx21	TBC	Module 3
PISD	TBC	Module 3
Cnot3	TBC	Module 3
Ddx26b	TBC	Module 3
Rps27	TBC	Module 3
Atp5k	TBC	Module 3
Naa15	TBC	Module 3
Zcchc24	TBC	Module 3
Ngp	TBC	Module 3
Gm42418	B	Module 3
H2-Aa	B	Module 3
Rpl14	B	Module 3
H2-Eb1	B	Module 3
H2-Ab1	B	Module 3
Rpl37a	B	Module 3
Rps21	B	Module 3
Rpl13a	B	Module 3
Shisa5	B	Module 3
Rplp1	B	Module 3
Rpl13	B	Module 3
Rps27	B	Module 3
Rps24	B	Module 3
Rps15	B	Module 3
Tpt1	B	Module 3
Lars2	B	Module 3
Rps19	B	Module 3
Cd74	B	Module 3
Rps29	B	Module 3
H2-DMb2	B	Module 3
Rpl22	B	Module 3
Rpsa	B	Module 3
Rplp2	B	Module 3
Rps27rt	B	Module 3
Rpl30	B	Module 3
PISD	B	Module 3
Rpl23	B	Module 3
Rps14	B	Module 3
Rps18	B	Module 3
Rps5	B	Module 3
Rpl38	B	Module 3
B2m	B	Module 3
S100a9	B	Module 3
Sh3bgrl3	B	Module 3
Rpl36	B	Module 3
Gnb2l1	B	Module 3
H2-DMa	B	Module 3
Ctss	B	Module 3
Cebpb	B	Module 3
Gimap6	B	Module 3
Wdr89	B	Module 3
S100a8	B	Module 3
Ly6e	B	Module 3
Sell	B	Module 3
mt-Atp8	B	Module 3
Rps28	B	Module 3
Rnase1	B	Module 3
Bank1	B	Module 3
Rps12	B	Module 3
Rpl39	B	Module 3
Rpl21	B	Module 3
Arhgdib	B	Module 3
Rps16	B	Module 3
Rps23	B	Module 3
Rpl35	B	Module 3
Rps13	B	Module 3
Rps15a	B	Module 3
Rpl36a	B	Module 3
Rps2	B	Module 3
H2-K1	B	Module 3
Chd7	B	Module 3
H2-DMb1	B	Module 3
Ly86	B	Module 3
Plek	B	Module 3
Fcmr	B	Module 3
Nap1l1	B	Module 3
Macf1	B	Module 3
Ptges3	B	Module 3
Lcp1	B	Module 3
Pfdn5	B	Module 3
Stap1	B	Module 3
Ms4a1	B	Module 3
Fcer2a	B	Module 3
Rplp0	B	Module 3
Rps11	B	Module 3
Ms4a4c	B	Module 3
Zfp36l1	B	Module 3
Nr4a1	B	Module 3
Rpl37	B	Module 3
Gpr183	B	Module 3
H2-Ob	B	Module 3
Gm43603	B	Module 3
mt-Nd5	B	Module 3
B4galnt1	B	Module 3
Cd55	B	Module 3
mt-Nd2	B	Module 3
Rabac1	B	Module 3
Vmo1	B	Module 3
Ddx21	B	Module 3
Chchd2	B	Module 3
Cd79a	B	Module 3
Hsp90ab1	B	Module 3
Naca	B	Module 3
Hvcn1	B	Module 3
Btg2	B	Module 3
Chd3	B	Module 3
Satb1	B	Module 3
Smad7	B	Module 3
Ubb	B	Module 3
Chd4	B	Module 3
Rpl28	B	Module 3
Ngp	B	Module 3
PISD	FC2	Module 3
Shfm1	FC2	Module 3
2310036O22Rik	FC2	Module 3
Deb1	FC2	Module 3
1110001J03Rik	FC2	Module 3
0610011F06Rik	FC2	Module 3
Atp5o	FC2	Module 3
Tceb2	FC2	Module 3
Tceb1	FC2	Module 3
Selk	FC2	Module 3
Myeov2	FC2	Module 3
Ict1	FC2	Module 3
Cml1	FC2	Module 3
Wbp5	FC2	Module 3
1810043H04Rik	FC2	Module 3
Gnb2l1	FC2	Module 3
Rpl13a	FC2	Module 3
Stra13	FC2	Module 3
Selt	FC2	Module 3
Gm561	FC2	Module 3
2810428I15Rik	FC2	Module 3
Vimp	FC2	Module 3
Sep15	FC2	Module 3
Nhp2l1	FC2	Module 3
Sepw1	FC2	Module 3
Slmo2	FC2	Module 3
Gltscr2	FC2	Module 3
Ngfrap1	FC2	Module 3
Srp54b	FC2	Module 3
Apoa1bp	FC2	Module 3
Rfwd2	FC2	Module 3
Tonsl	FC2	Module 3
Erbb2ip	FC2	Module 3
Fam195b	FC2	Module 3
BC030336	FC2	Module 3
Tmem35	FC2	Module 3
2700060E02Rik	FC2	Module 3
Zfos1	FC2	Module 3
Fam134a	FC2	Module 3
Fam63b	FC2	Module 3
Ndnl2	FC2	Module 3
Ifi30	FC2	Module 3
Tmem261	FC2	Module 3
Selm	FC2	Module 3
Gbas	FC2	Module 3
0610007P14Rik	FC2	Module 3
Hrsp12	FC2	Module 3
Dpcd	FC2	Module 3
Mkks	FC2	Module 3
Whsc1l1	FC2	Module 3
Cxx1a	FC2	Module 3
Setd8	FC2	Module 3
Gm21092	FC2	Module 3
Mesdc2	FC2	Module 3
Fam21	FC2	Module 3
Utp11l	FC2	Module 3
Pvrl3	FC2	Module 3
Prosc	FC2	Module 3
Fam134b	FC2	Module 3
Sepp1	FC2	Module 3
Sept2	FC2	Module 3
Erdr1	FC2	Module 3
Prkcdbp	FC2	Module 3
Usp18	FC2	Module 3
Ccdc53	FC2	Module 3
2700029M09Rik	FC2	Module 3
Carkd	FC2	Module 3
Fam195a	FC2	Module 3
Mllt4	FC2	Module 3
Smek2	FC2	Module 3
Erh	FC2	Module 3
Gbp6.1	FC2	Module 3
Nudt8	FC2	Module 3
Xaf1	FC2	Module 3
mt-Atp8	FC2	Module 3
Rps28	FC2	Module 3
Nme7	FC2	Module 3
Atn1.1	FC2	Module 3
Aars	FC2	Module 3
Sdpr	FC2	Module 3
BC029214	FC2	Module 3
Ptrf	FC2	Module 3
Toporsos	FC2	Module 3
Btg1	FC2	Module 3
Ppp2cb	FC2	Module 3
Hdgfrp3	FC2	Module 3
Amd1	FC2	Module 3
l7Rn6	FC2	Module 3
Fxr1	FC2	Module 3
Dkk3	FC2	Module 3
Ctage5	FC2	Module 3
Cml5	FC2	Module 3
C330006A16Rik	FC2	Module 3
Ptprz1	FC2	Module 3
Pvrl2	FC2	Module 3
9530052E02Rik	FC2	Module 3
Svip	FC2	Module 3
Btf3l4	FC2	Module 3
Nmt2	FC2	Module 3
Igfbp5	FC2	Module 3
Selk	OB	Module 3
Rpl13a	OB	Module 3
Shfm1	OB	Module 3
Selm	OB	Module 3
Gbp6.1	OB	Module 3
Sep15	OB	Module 3
Gnb2l1	OB	Module 3
Tceb2	OB	Module 3
Wbp5	OB	Module 3
Sepw1	OB	Module 3
Nhp2l1	OB	Module 3
Sepp1	OB	Module 3
Whsc1l1	OB	Module 3
2310036O22Rik	OB	Module 3
Srp54b	OB	Module 3
Wfdc2	OB	Module 3
Tceb1	OB	Module 3
Vimp	OB	Module 3
Zfos1	OB	Module 3
2810428I15Rik	OB	Module 3
Prkcdbp	OB	Module 3
Fam195b	OB	Module 3
Atp5o	OB	Module 3
Mesdc2	OB	Module 3
Sdpr	OB	Module 3
2700060E02Rik	OB	Module 3
Odc1	OB	Module 3
Myeov2	OB	Module 3
Tuba1b	OB	Module 3
1810043H04Rik	OB	Module 3
Btg1	OB	Module 3
Zak	OB	Module 3
Rps28	OB	Module 3
Cped1	OB	Module 3
mt-Atp8	OB	Module 3
Gm26778	OB	Module 3
Amd1	OB	Module 3
Nsa2	OB	Module 3
Gm26771	OB	Module 3
Rgs5	OB	Module 3
Ngfrap1	OB	Module 3
Igf2	OB	Module 3
Gltscr2	OB	Module 3
Ptrf	OB	Module 3
Tonsl	OB	Module 3
Atn1.1	OB	Module 3
Mllt4	OB	Module 3
Suv420h1	OB	Module 3
Sept2	OB	Module 3
Gm21092	OB	Module 3
Cxx1a	OB	Module 3
Stra13	OB	Module 3
Ccdc53	OB	Module 3
Utp11l	OB	Module 3
Selt	OB	Module 3
Prosc	OB	Module 3
Dfna5	OB	Module 3
Rfwd2	OB	Module 3
Wdr89	OB	Module 3
Fam63b	OB	Module 3
Hdgfrp3	OB	Module 3
Ctage5	OB	Module 3
Gucy1a3	OB	Module 3
2700094K13Rik	OB	Module 3
Toporsos	OB	Module 3
Ict1	OB	Module 3
Apoa1bp	OB	Module 3
Fam21	OB	Module 3
Nrp1	OB	Module 3
Ppp2cb	OB	Module 3
Rps27rt	OB	Module 3
Ywhah	OB	Module 3
Rpl23a-ps3	OB	Module 3
1110001J03Rik	OB	Module 3
0610011F06Rik	OB	Module 3
2210013O21Rik	OB	Module 3
Ppp2r4	OB	Module 3
Sub1	OB	Module 3
Carkd	OB	Module 3
Atp5k	OB	Module 3
Deb1	OB	Module 3
Sepn1	OB	Module 3
Gm561	OB	Module 3
Eif2s2	OB	Module 3
Lmo4	OB	Module 3
Ddx21	OB	Module 3
Tcea3	OB	Module 3
Gm10073	OB	Module 3
Tm2d1	OB	Module 3
Pltp	OB	Module 3
Rplp2	OB	Module 3
Rps15	OB	Module 3
Sec61g	OB	Module 3
Tmsb4x	OB	Module 3
Romo1	OB	Module 3
Hnrnpm	OB	Module 3
Naa15	OB	Module 3
PISD	FC1	Module 3
Tceb2	FC1	Module 3
Selk	FC1	Module 3
Shfm1	FC1	Module 3
Erdr1	FC1	Module 3
Rpl13a	FC1	Module 3
Gnb2l1	FC1	Module 3
Atp5o	FC1	Module 3
Sep15	FC1	Module 3
Slc4a10	FC1	Module 3
mt-Nd3	FC1	Module 3
Atp1a1	FC1	Module 3
mt-Nd1	FC1	Module 3
Atp1b1	FC1	Module 3
Rplp1	FC1	Module 3
Rpl27a	FC1	Module 3
Mllt4	FC1	Module 3
Myeov2	FC1	Module 3
2310036O22Rik	FC1	Module 3
Vimp	FC1	Module 3
AK010878	FC1	Module 3
Gm42418	FC1	Module 3
Ctage5	FC1	Module 3
Sepp1	FC1	Module 3
mt-Nd2	FC1	Module 3
Fam134b	FC1	Module 3
1810043H04Rik	FC1	Module 3
Selm	FC1	Module 3
mt-Co3	FC1	Module 3
Wbp5	FC1	Module 3
mt-Atp6	FC1	Module 3
Tceb1	FC1	Module 3
mt-Co2	FC1	Module 3
Ckb	FC1	Module 3
A830080D01Rik	FC1	Module 3
mt-Cytb	FC1	Module 3
Apoa1bp	FC1	Module 3
2810428I15Rik	FC1	Module 3
2700060E02Rik	FC1	Module 3
mt-Nd5	FC1	Module 3
0610011F06Rik	FC1	Module 3
Tonsl	FC1	Module 3
Amd1	FC1	Module 3
Lect1	FC1	Module 3
Selt	FC1	Module 3
Mesdc2	FC1	Module 3
Gbas	FC1	Module 3
1110001J03Rik	FC1	Module 3
Dpcd	FC1	Module 3
Stra13	FC1	Module 3
Nhp2l1	FC1	Module 3
Rrbp1	FC1	Module 3
Ppp2r4	FC1	Module 3
Setd8	FC1	Module 3
Eif2s2	FC1	Module 3
Upf2	FC1	Module 3
Myo18a	FC1	Module 3
Fam195b	FC1	Module 3
Fnbp1	FC1	Module 3
Scly	FC1	Module 3
Smek2	FC1	Module 3
Fam21	FC1	Module 3
Tnfrsf11b	FC1	Module 3
Carkd	FC1	Module 3
S100a9	FC1	Module 3
Myo6	FC1	Module 3
Ifi30	FC1	Module 3
Gm21092	FC1	Module 3
Aars	FC1	Module 3
Ank	FC1	Module 3
Whsc1l1	FC1	Module 3
Cox17	FC1	Module 3
Ttc28	FC1	Module 3
Eif4g3	FC1	Module 3
Apod	FC1	Module 3
2700029M09Rik	FC1	Module 3
Ngfrap1	FC1	Module 3
Gm26908	FC1	Module 3
BC029214	FC1	Module 3
Cirbp	FC1	Module 3
Zfos1	FC1	Module 3
Cml1	FC1	Module 3
Sepw1	FC1	Module 3
Snhg9	FC1	Module 3
Ict1	FC1	Module 3
Calm2	FC1	Module 3
Rps28	FC1	Module 3
Srp54b	FC1	Module 3
Btg1	FC1	Module 3
Igfbp2	FC1	Module 3
S100a8	FC1	Module 3
Rpl37	FC1	Module 3
Rpl36al	FC1	Module 3
Mt2	FC1	Module 3
Camp	FC1	Module 3
Mnda	M	Module 3
AI607873	M	Module 3
Selk	M	Module 3
Gnb2l1	M	Module 3
Tceb2	M	Module 3
Gm42418	M	Module 3
Pyhin1	M	Module 3
Zfos1	M	Module 3
Lilrb4a	M	Module 3
Pydc4	M	Module 3
Rpl13a	M	Module 3
Shfm1	M	Module 3
Hn1	M	Module 3
Nhp2l1	M	Module 3
Ifi30	M	Module 3
Adrbk1	M	Module 3
2310036O22Rik	M	Module 3
AF251705	M	Module 3
Vimp	M	Module 3
AI662270	M	Module 3
Mcl1	M	Module 3
Plek	M	Module 3
PISD	M	Module 3
Rps29	M	Module 3
Rps28	M	Module 3
Nmt1	M	Module 3
mt-Atp8	M	Module 3
Rpl38	M	Module 3
Rps27	M	Module 3
Pabpc1	M	Module 3
Rps21	M	Module 3
Rpl6	M	Module 3
Rpl39	M	Module 3
Ap2b1	M	Module 3
Hk2	M	Module 3
Gm26778	M	Module 3
Dync1i2	M	Module 3
Nsa2	M	Module 3
Hmha1	M	Module 3
Limd2	M	Module 3
Sep15	M	Module 3
2700060E02Rik	M	Module 3
Ctage5	M	Module 3
Gltscr2	M	Module 3
Atp5o	M	Module 3
Tceb1	M	Module 3
Sepw1	M	Module 3
Myeov2	M	Module 3
Fam134b	M	Module 3
Fam21	M	Module 3
Tceb3	M	Module 3
Srp54b	M	Module 3
Setd8	M	Module 3
Tonsl	M	Module 3
Gm9843	M	Module 3
Wbp5	M	Module 3
Wdr89	M	Module 3
Selt	M	Module 3
Stra13	M	Module 3
Whsc1l1	M	Module 3
Rtfdc1	M	Module 3
Ppp2r4	M	Module 3
Fam134a	M	Module 3
Sept2	M	Module 3
Ngfrap1	M	Module 3
Lars2	M	Module 3
Utp11l	M	Module 3
Sqrdl	M	Module 3
2810428I15Rik	M	Module 3
Fam195b	M	Module 3
Gm21092	M	Module 3
1810043H04Rik	M	Module 3
Fam63b	M	Module 3
A230046K03Rik	M	Module 3
Amd1	M	Module 3
Rpl23a-ps3	M	Module 3
Tmem261	M	Module 3
Smek2	M	Module 3
Apoa1bp	M	Module 3
Btg1	M	Module 3
Snhg9	M	Module 3
Cnot3	M	Module 3
Gm13251	M	Module 3
D15Ertd621e	M	Module 3
Rgs2	M	Module 3
Snrpb2	M	Module 3
Sepn1	M	Module 3
Ddx21	M	Module 3
Ccdc53	M	Module 3
Ino80b	M	Module 3
Rpl37a	M	Module 3
Rpl23a	M	Module 3
Oraov1	M	Module 3
Hnrnpm	M	Module 3
Gbp6.1	PVM_M	Module 3
Tceb2	PVM_M	Module 3
Ifitm3	PVM_M	Module 3
Selm	PVM_M	Module 3
Rpl13a	PVM_M	Module 3
Sepw1	PVM_M	Module 3
Ngfrap1	PVM_M	Module 3
0610007P14Rik	PVM_M	Module 3
Sdpr	PVM_M	Module 3
Erdr1	PVM_M	Module 3
Gm42418	PVM_M	Module 3
Srp54b	PVM_M	Module 3
Sep15	PVM_M	Module 3
Psme2	PVM_M	Module 3
Shfm1	PVM_M	Module 3
Nhp2l1	PVM_M	Module 3
Vimp	PVM_M	Module 3
Tonsl	PVM_M	Module 3
Oasl2	PVM_M	Module 3
Eif2ak2	PVM_M	Module 3
Utp11l	PVM_M	Module 3
Hn1	PVM_M	Module 3
Ifit2	PVM_M	Module 3
Carkd	PVM_M	Module 3
S100a9	PVM_M	Module 3
mt-Atp8	PVM_M	Module 3
Cped1	PVM_M	Module 3
Cbx3	PVM_M	Module 3
Purb	PVM_M	Module 3
Myeov2	PVM_M	Module 3
Selk	PVM_M	Module 3
Gnb2l1	PVM_M	Module 3
Atp5o	PVM_M	Module 3
Gltscr2	PVM_M	Module 3
Wbp5	PVM_M	Module 3
Apoa1bp	PVM_M	Module 3
Sepp1	PVM_M	Module 3
Mesdc2	PVM_M	Module 3
Ccdc53	PVM_M	Module 3
2700060E02Rik	PVM_M	Module 3
Prkcdbp	PVM_M	Module 3
2210013O21Rik	PVM_M	Module 3
Ptrf	PVM_M	Module 3
Cxx1a	PVM_M	Module 3
Smek2	PVM_M	Module 3
Erh	PVM_M	Module 3
2310036O22Rik	PVM_M	Module 3
Fam195b	PVM_M	Module 3
Mllt4	PVM_M	Module 3
2810428I15Rik	PVM_M	Module 3
1110001J03Rik	PVM_M	Module 3
Ifi30	PVM_M	Module 3
l7Rn6	PVM_M	Module 3
Gm21092	PVM_M	Module 3
Rtfdc1	PVM_M	Module 3
Hdgfrp3	PVM_M	Module 3
Ndnl2	PVM_M	Module 3
Ict1	PVM_M	Module 3
Tmem261	PVM_M	Module 3
Pvrl3	PVM_M	Module 3
Selt	PVM_M	Module 3
Erbb2ip	PVM_M	Module 3
Crnde	PVM_M	Module 3
2700094K13Rik	PVM_M	Module 3
Stra13	PVM_M	Module 3
Tceb1	PVM_M	Module 3
Gm14698	PVM_M	Module 3
Fam63b	PVM_M	Module 3
Zfos1	PVM_M	Module 3
9430020K01Rik	PVM_M	Module 3
Dfna5	PVM_M	Module 3
Lgals3bp	PVM_M	Module 3
Whsc1l1	PVM_M	Module 3
0610011F06Rik	PVM_M	Module 3
Sept2	PVM_M	Module 3
Igf2	PVM_M	Module 3
Gm26778	PVM_M	Module 3
Adrbk2	PVM_M	Module 3
Eif2s2	PVM_M	Module 3
Wdr43	PVM_M	Module 3
Suv420h1	PVM_M	Module 3
Ctnnb1	PVM_M	Module 3
Cxx1b	PVM_M	Module 3
Amd1	PVM_M	Module 3
Ctage5	PVM_M	Module 3
Hiat1	PVM_M	Module 3
1810043H04Rik	PVM_M	Module 3
Zswim6	PVM_M	Module 3
Rpl23a-ps3	PVM_M	Module 3
Dync1i2	PVM_M	Module 3
Tspo	Neu	Module 3
Ifitm2	Neu	Module 3
Pirb	Neu	Module 3
Ifitm3	Neu	Module 3
Shfm1	Neu	Module 3
Alox5ap	Neu	Module 3
Lipg	Neu	Module 3
Lrg1	Neu	Module 3
Gyg	Neu	Module 3
Upp1	Neu	Module 3
Wfdc17	Neu	Module 3
Lgals3	Neu	Module 3
Fcgr3	Neu	Module 3
Csf2rb	Neu	Module 3
Sqrdl	Neu	Module 3
Lilrb4a	Neu	Module 3
Ms4a6d	Neu	Module 3
Clec4e	Neu	Module 3
Ifitm1	Neu	Module 3
Dpep2	Neu	Module 3
Ifi30	Neu	Module 3
Selk	Neu	Module 3
Hp	Neu	Module 3
Gsr	Neu	Module 3
Chil3	Neu	Module 3
Sh3bgrl3	Neu	Module 3
Gpi1	Neu	Module 3
Gapdh	Neu	Module 3
AB124611	Neu	Module 3
Spi1	Neu	Module 3
Pkm	Neu	Module 3
Ifitm6	Neu	Module 3
Lst1	Neu	Module 3
Saa3	Neu	Module 3
Cd14	Neu	Module 3
Plscr1	Neu	Module 3
Vcan	Neu	Module 3
Prok2	Neu	Module 3
Hopx	Neu	Module 3
Napsa	Neu	Module 3
Ms4a8a	Neu	Module 3
Myh9	Neu	Module 3
Lsp1	Neu	Module 3
Lcn2	Neu	Module 3
F13a1	Neu	Module 3
Aprt	Neu	Module 3
Ltb4r1	Neu	Module 3
Ptpn1	Neu	Module 3
Nadk	Neu	Module 3
Cd44	Neu	Module 3
Ctsl	Neu	Module 3
Ccl6	Neu	Module 3
Ptpre	Neu	Module 3
Sri	Neu	Module 3
Smpdl3a	Neu	Module 3
F10	Neu	Module 3
Fcgr2b	Neu	Module 3
Itgb2	Neu	Module 3
Ly6c2	Neu	Module 3
Ctsc	Neu	Module 3
Ptprc	Neu	Module 3
Ms4a6b	Neu	Module 3
Msrb1	Neu	Module 3
Ccl9	Neu	Module 3
AI607873	Neu	Module 3
Cd177	Neu	Module 3
Fxyd5	Neu	Module 3
Anxa2	Neu	Module 3
Myl12b	Neu	Module 3
Lcp1	Neu	Module 3
Cybb	Neu	Module 3
C3	Neu	Module 3
S100a11	Neu	Module 3
Actg1	Neu	Module 3
Pfn1	Neu	Module 3
Tmsb4x	Neu	Module 3
Cotl1	Neu	Module 3
Coro1a	Neu	Module 3
Clec12a	Neu	Module 3
Flna	Neu	Module 3
Cd53	Neu	Module 3
Aldh2	Neu	Module 3
AF251705	Neu	Module 3
Hmha1	Neu	Module 3
Selk	MC	Module 3
Myeov2	MC	Module 3
Rpl13a	MC	Module 3
1810043H04Rik	MC	Module 3
Tceb2	MC	Module 3
Shfm1	MC	Module 3
Selm	MC	Module 3
Wbp5	MC	Module 3
0610011F06Rik	MC	Module 3
Gnb2l1	MC	Module 3
Deb1	MC	Module 3
Fam134b	MC	Module 3
2810428I15Rik	MC	Module 3
Fam63b	MC	Module 3
Sepw1	MC	Module 3
Tceb1	MC	Module 3
Atp5o	MC	Module 3
Sep15	MC	Module 3
Ngfrap1	MC	Module 3
Gltscr2	MC	Module 3
Slmo2	MC	Module 3
Fam134a	MC	Module 3
Tonsl	MC	Module 3
Apoa1bp	MC	Module 3
Fdx1l	MC	Module 3
Ctage5	MC	Module 3
1110001J03Rik	MC	Module 3
Mllt4	MC	Module 3
Nhp2l1	MC	Module 3
Sepp1	MC	Module 3
Fam101b	MC	Module 3
2310036O22Rik	MC	Module 3
Srp54b	MC	Module 3
Ccdc53	MC	Module 3
Dpcd	MC	Module 3
Atn1.1	MC	Module 3
Sqrdl	MC	Module 3
Ict1	MC	Module 3
BC029214	MC	Module 3
mt-Atp8	MC	Module 3
Neat1	MC	Module 3
Alcam	MC	Module 3
Dclk1	MC	Module 3
Vimp	MC	Module 3
Setd8	MC	Module 3
Gbas	MC	Module 3
Rtfdc1	MC	Module 3
Gm561	MC	Module 3
Fam175b	MC	Module 3
2700060E02Rik	MC	Module 3
Selt	MC	Module 3
Stra13	MC	Module 3
Mesdc2	MC	Module 3
Carkd	MC	Module 3
Utp11l	MC	Module 3
Mkks	MC	Module 3
Fam63a	MC	Module 3
mt-Nd3	MC	Module 3
Nmt1	MC	Module 3
Pi4ka	MC	Module 3
Dync1i2	MC	Module 3
Ppp2r4	MC	Module 3
Mfi2	MC	Module 3
Cacna1d	MC	Module 3
Dstn	MC	Module 3
Pvrl2	MC	Module 3
Ddx5	MC	Module 3
Gyltl1b	MC	Module 3
Zak	MC	Module 3
Hiatl1	MC	Module 3
Ufd1l	MC	Module 3
Whsc1l1	MC	Module 3
Slc44a3	MC	Module 3
Toporsos	MC	Module 3
Asun	MC	Module 3
Amd1	MC	Module 3
Nfib	MC	Module 3
Atp1b2	MC	Module 3
Znrf2	MC	Module 3
Ifi27l2a	CC	Module 3
Ly6a	CC	Module 3
C4b	CC	Module 3
Bst2	CC	Module 3
Ly6e	CC	Module 3
Hspa1a	CC	Module 3
Klf13	CC	Module 3
Sdpr	CC	Module 3
Hspa1b	CC	Module 3
S100a9	CC	Module 3
S100a8	CC	Module 3
Fos	CC	Module 3
Sned1	CC	Module 3
Gm4951	CC	Module 3
Rtp4	CC	Module 3
Col9a2	CC	Module 3
Tuba1a	CC	Module 3
Fam195b	CC	Module 3
Myl12a	CC	Module 3
Gucy1b3	CC	Module 3
Stra13	CC	Module 3
Fosb	CC	Module 3
Aebp1	CC	Module 3
Mmd	CC	Module 3
Hspa8	CC	Module 3
Ifi27	CC	Module 3
Btg2	CC	Module 3
PISD	CC	Module 3
Pde10a	CC	Module 3
Nr4a3	CC	Module 3
Nr4a2	CC	Module 3
Hsp90aa1	CC	Module 3
Nr4a1	CC	Module 3
Tuba4a	CC	Module 3
Midn	CC	Module 3
Hn1	CC	Module 3
Gnal	CC	Module 3
Hsp90b1	CC	Module 3
Slc5a3	CC	Module 3
Egr1	CC	Module 3
Csrp2	CC	Module 3
Cbarp	CC	Module 3
Ptgds	CC	Module 3
Filip1l	CC	Module 3
Cebpb	CC	Module 3
Dusp1	CC	Module 3
Dnaja1	CC	Module 3
Azin1	CC	Module 3
Mkks	CC	Module 3
Ubc	CC	Module 3
Klf4	CC	Module 3
Slc25a25	CC	Module 3
Junb	CC	Module 3
Rragd	CC	Module 3
Ttr	CC	Module 3
Trib1	CC	Module 3
Ptp4a1	CC	Module 3
Gpm6a	CC	Module 3
Fosl2	CC	Module 3
Errfi1	CC	Module 3
Maff	CC	Module 3
Chchd10	CC	Module 3
Mrps6	CC	Module 3
Klf6	CC	Module 3
Bsn	CC	Module 3
Csrnp1	CC	Module 3
Hmgcs1	CC	Module 3
Aldh1a1	CC	Module 3
Hsph1	CC	Module 3
Kdm6b	CC	Module 3
Dnajb1	CC	Module 3
Unc5c	CC	Module 3
Rbp1	CC	Module 3
Jun	CC	Module 3
Sepw1	IPhC_IBC	Module 3
Gnb2l1	IPhC_IBC	Module 3
Selk	IPhC_IBC	Module 3
Rpl13a	IPhC_IBC	Module 3
Tceb2	IPhC_IBC	Module 3
Tceb1	IPhC_IBC	Module 3
Wbp5	IPhC_IBC	Module 3
Sep15	IPhC_IBC	Module 3
PISD	IPhC_IBC	Module 3
Myeov2	IPhC_IBC	Module 3
Ept1	IPhC_IBC	Module 3
Mllt4	IPhC_IBC	Module 3
l7Rn6	IPhC_IBC	Module 3
2700029M09Rik	IPhC_IBC	Module 3
Ngfrap1	IPhC_IBC	Module 3
1810043H04Rik	IPhC_IBC	Module 3
2810428I15Rik	IPhC_IBC	Module 3
Selm	IPhC_IBC	Module 3
Pvrl2	IPhC_IBC	Module 3
Fam101b	IPhC_IBC	Module 3
Fam134a	IPhC_IBC	Module 3
Ndnl2	IPhC_IBC	Module 3
Shfm1	IPhC_IBC	Module 3
Setd8	IPhC_IBC	Module 3
Sepp1	IPhC_IBC	Module 3
Fam134b	IPhC_IBC	Module 3
Ict1	IPhC_IBC	Module 3
Fam177a	IPhC_IBC	Module 3
2700060E02Rik	IPhC_IBC	Module 3
2010107G23Rik	IPhC_IBC	Module 3
Vimp	IPhC_IBC	Module 3
Gm561	IPhC_IBC	Module 3
Gltscr2	IPhC_IBC	Module 3
Aim1	IPhC_IBC	Module 3
Pvrl3	IPhC_IBC	Module 3
Adrbk2	IPhC_IBC	Module 3
Fam63a	IPhC_IBC	Module 3
Fam63b	IPhC_IBC	Module 3
Mesdc2	IPhC_IBC	Module 3
Selt	IPhC_IBC	Module 3
Clk1	IPhC_IBC	Module 3
Scd1	IPhC_IBC	Module 3
Rfwd2	IPhC_IBC	Module 3
Nmt1	IPhC_IBC	Module 3
Whsc1l1	IPhC_IBC	Module 3
Atp5o	IPhC_IBC	Module 3
Snhg9	IPhC_IBC	Module 3
Erbb2ip	IPhC_IBC	Module 3
Mfi2	IPhC_IBC	Module 3
Btg1	IPhC_IBC	Module 3
mt-Atp8	IPhC_IBC	Module 3
Suv420h1	IPhC_IBC	Module 3
Amd1	IPhC_IBC	Module 3
Lect1	IPhC_IBC	Module 3
Smek2	IPhC_IBC	Module 3
Rps28	IPhC_IBC	Module 3
Nhp2l1	IPhC_IBC	Module 3
Lrrc16a	IPhC_IBC	Module 3
Dbi	IPhC_IBC	Module 3
H2-Q4	IPhC_IBC	Module 3
H2-D1	IPhC_IBC	Module 3
Psmb9	IPhC_IBC	Module 3
S100a9	IPhC_IBC	Module 3
Adipor2	IPhC_IBC	Module 3
H2-K1	IPhC_IBC	Module 3
Tsen15	IPhC_IBC	Module 3
Avpi1	IPhC_IBC	Module 3
Gadd45b	IPhC_IBC	Module 3
Marcksl1	IPhC_IBC	Module 3
Pard6a	IPhC_IBC	Module 3
Socs1	IPhC_IBC	Module 3
Hnrnpu	IPhC_IBC	Module 3
Nacc1	IPhC_IBC	Module 3
Shfm1	SC	Module 3
Selm	SC	Module 3
Ifitm3	SC	Module 3
Rpl10	SC	Module 3
Myeov2	SC	Module 3
Tpt1	SC	Module 3
Nhp2l1	SC	Module 3
Tonsl	SC	Module 3
Rps8	SC	Module 3
H3f3b	SC	Module 3
Rps10	SC	Module 3
Rpl18a	SC	Module 3
Rpl38	SC	Module 3
Hn1	SC	Module 3
Rps21	SC	Module 3
2700029M09Rik	SC	Module 3
Rpl37	SC	Module 3
Rps25	SC	Module 3
Rpl8	SC	Module 3
S100a9	SC	Module 3
Eef1a1	SC	Module 3
Rpl9	SC	Module 3
Rps6	SC	Module 3
Rpl17	SC	Module 3
Oaz1	SC	Module 3
Rplp1	SC	Module 3
Rps23	SC	Module 3
Rpl32	SC	Module 3
Rps3	SC	Module 3
Prdx1	SC	Module 3
Rpl14	SC	Module 3
Rps9	SC	Module 3
Rps13	SC	Module 3
Rps20	SC	Module 3
Prdx6	SC	Module 3
Rpl36	SC	Module 3
Rps11	SC	Module 3
Rpl35a	SC	Module 3
Rps4x	SC	Module 3
Rps15a	SC	Module 3
Rpl34	SC	Module 3
Rpl30	SC	Module 3
Rpl12	SC	Module 3
Rps3a1	SC	Module 3
Wdr89	SC	Module 3
Rpl5	SC	Module 3
Rps12	SC	Module 3
Tubb5	SC	Module 3
Btf3	SC	Module 3
Ywhae	SC	Module 3
Psme2	SC	Module 3
Zfp36l1	SC	Module 3
1810011O10Rik	SC	Module 3
Sqstm1	SC	Module 3
Ube2s	SC	Module 3
Fabp7	SC	Module 3
Ier5	SC	Module 3
Cox20	SC	Module 3
F3	SC	Module 3
2310036O22Rik	SC	Module 3
Srp54b	SC	Module 3
Gm561	SC	Module 3
Ppp2cb	SC	Module 3
Wbp5	SC	Module 3
Zfos1	SC	Module 3
Apoa1bp	SC	Module 3
Cxx1a	SC	Module 3
Fam132a	SC	Module 3
Fam195b	SC	Module 3
Sepn1	SC	Module 3
Calm2	SC	Module 3
Rpl23	SC	Module 3
Hsp90ab1	CEC	Module 3
Hspb1	CEC	Module 3
H2-Q6	CEC	Module 3
Hsp90aa1	CEC	Module 3
Hspa1b	CEC	Module 3
Eef1a1	CEC	Module 3
Rpl10	CEC	Module 3
Hspa1a	CEC	Module 3
Tpt1	CEC	Module 3
Apold1	CEC	Module 3
Rpl23	CEC	Module 3
Jund	CEC	Module 3
Socs3	CEC	Module 3
Rpl5	CEC	Module 3
Rps16	CEC	Module 3
Gadd45g	CEC	Module 3
Rpl41	CEC	Module 3
Trp53i11	CEC	Module 3
Rps3	CEC	Module 3
Eef1d	CEC	Module 3
Rps6	CEC	Module 3
Rps3a1	CEC	Module 3
Gucy1b3	CEC	Module 3
Rps25	CEC	Module 3
Fosb	CEC	Module 3
Rpsa	CEC	Module 3
Rpl19	CEC	Module 3
Rps24	CEC	Module 3
Mt1	CEC	Module 3
Spry1	CEC	Module 3
Rpl27	CEC	Module 3
Hsph1	CEC	Module 3
Sncg	CEC	Module 3
Ier3	CEC	Module 3
mt-Nd5	CEC	Module 3
Ier5	CEC	Module 3
Rps10	CEC	Module 3
Rpl22	CEC	Module 3
Cfl1	CEC	Module 3
S100a9	CEC	Module 3
Steap4	CEC	Module 3
Camk2n1	CEC	Module 3
Cebpb	CEC	Module 3
Arid5a	CEC	Module 3
Ier5l	CEC	Module 3
Gm11808	CEC	Module 3
Pnrc1	CEC	Module 3
Mlec	CEC	Module 3
Ifitm1	CEC	Module 3
Bok	CEC	Module 3
Rps9	CEC	Module 3
Fosl2	CEC	Module 3
Gapdh	CEC	Module 3
Prnp	CEC	Module 3
S100a11	CEC	Module 3
Sepw1	EC	Module 3
Stra13	EC	Module 3
Tceb2	EC	Module 3
Deb1	EC	Module 3
Setd8	EC	Module 3
Toporsos	EC	Module 3
Inadl	EC	Module 3
Hn1	EC	Module 3
2810428I15Rik	EC	Module 3
Gm12942	EC	Module 3
Fam101b	EC	Module 3
Rpl13a	EC	Module 3
Myeov2	EC	Module 3
Wbp5	EC	Module 3
BC029214	EC	Module 3
Nhp2l1	EC	Module 3
Gltscr2	EC	Module 3
Sept2	EC	Module 3
Tceb1	EC	Module 3
Apoa1bp	EC	Module 3
Atn1.1	EC	Module 3
Ngfrap1	EC	Module 3
Erbb2ip	EC	Module 3
Smek2	EC	Module 3
Vimp	EC	Module 3
Selm	EC	Module 3
Hrsp12	EC	Module 3
2700029M09Rik	EC	Module 3
PISD	EC	Module 3
Rps29	EC	Module 3
Whsc1l1	EC	Module 3
Fam177a	EC	Module 3
2700094K13Rik	EC	Module 3
1810043H04Rik	EC	Module 3
Rps21	EC	Module 3
Tmco1	EC	Module 3
Gm42418	T	Module 3
mt-Atp8	T	Module 3
Rps28	T	Module 3
Rps29	T	Module 3
Rpl38	T	Module 3
Ccnd2	T	Module 3
Btg1	T	Module 3
Rpl39	T	Module 3
Eif2s2	T	Module 3
Hnrnpm	T	Module 3
Cirbp	T	Module 3
Dync1i2	T	Module 3
Rpl13a	T	Module 3
Gnb2l1	T	Module 3
Gltscr2	T	Module 3
Wdr89	T	Module 3
Nhp2l1	T	Module 3
Rpl18	T	Module 3
Rps3	T	Module 3
Rps27rt	T	Module 3
Tceb2	T	Module 3
Shfm1	T	Module 3
Amica1	T	Module 3
Gm8730	T	Module 3
Eef1b2	T	Module 3
Sep15	T	Module 3
Rps27	T	Module 3
Amd1	T	Module 3
S100a9	T	Module 3
Lars2	T	Module 3
S100a8	T	Module 3
Hsp90ab1	T	Module 3
Hspe1	T	Module 3
Tceb1	DC_PC	Module 3
Lpl	DC_PC	Module 3
Gm561	DC_PC	Module 3
Zfp36	DC_PC	Module 3
Ndnl2	DC_PC	Module 3
Actb	DC_PC	Module 3
Fam178a	DC_PC	Module 3
Fam177a	DC_PC	Module 3
C2cd4b	DC_PC	Module 3
Socs3	DC_PC	Module 3
Usp18	DC_PC	Module 3
Snhg12	DC_PC	Module 3
S100a9	DC_PC	Module 3
S100a8	DC_PC	Module 3
Oat	DC_PC	Module 3
P2rx2	DC_PC	Module 3
Mia	DC_PC	Module 3
Ubc	DC_PC	Module 3
Fam134b	DC_PC	Module 3
Wdr89	DC_PC	Module 3
Ppp2cb	DC_PC	Module 3
Otoa	DC_PC	Module 3
Efhd1	DC_PC	Module 3
Mal2	DC_PC	Module 3
Ltbp2	DC_PC	Module 3
Nacc2	DC_PC	Module 3
Ngp	DC_PC	Module 3
Bcam	DC_PC	Module 3
Irak1	DC_PC	Module 3
Pla2g7	DC_PC	Module 3
Gas1	DC_PC	Module 3
Gnb2l1	SGN	Module 3
Rpl13a	SGN	Module 3
Tceb2	SGN	Module 3
Shfm1	SGN	Module 3
Fam63b	SGN	Module 3
1810043H04Rik	SGN	Module 3
Sepw1	SGN	Module 3
2810428I15Rik	SGN	Module 3
Rps28	SGN	Module 3
Sepp1	SGN	Module 3
S100a9	SGN	Module 3
S100a8	SGN	Module 3
Ccl4	SGN	Module 3
mt-Co1	FC3	Module 3
mt-Cytb	FC3	Module 3
mt-Nd4	FC3	Module 3
mt-Co2	FC3	Module 3
PISD	FC3	Module 3
Gm42418	FC3	Module 3
mt-Nd2	FC3	Module 3
mt-Nd1	FC3	Module 3
Ptgds	FC3	Module 3
mt-Nd3	FC3	Module 3
RP23-354H24.9	HC	Module 3
Sepw1	HC	Module 3
Selk	HC	Module 3
Gm42418	HC	Module 3
mt-Atp8	HC	Module 3
Hspa8	HC	Module 3
Ubb	HC	Module 3
Rpl15	HC	Module 3
Rpl27	HC	Module 3

## Sheet: Module 4
Age-dependent Dynamic Differentially Expressed Genes (DDEGs) for Each Cell Type
GeneName	CellType	Module
Hspa8	IC	Module 4
Cryab	IC	Module 4
Rps10	IC	Module 4
Rpl13	IC	Module 4
Rpl19	IC	Module 4
Ppia	IC	Module 4
Rps20	IC	Module 4
Eif1	IC	Module 4
Rpl28	IC	Module 4
Rpl35a	IC	Module 4
Rpl23	IC	Module 4
Cox6b1	IC	Module 4
Dnaja1	IC	Module 4
Rpl18	IC	Module 4
Rpl27a	IC	Module 4
Rps27a	IC	Module 4
Tubb5	IC	Module 4
Fau	IC	Module 4
Rpl7a	IC	Module 4
Rps14	IC	Module 4
Slc25a5	IC	Module 4
Ubc	IC	Module 4
Rps15a	IC	Module 4
Serf2	IC	Module 4
Adamts1	IC	Module 4
Txn1	IC	Module 4
Aes	IC	Module 4
Got1	IC	Module 4
Rps26	IC	Module 4
Ndufb10	IC	Module 4
H3f3a	IC	Module 4
Cox5a	IC	Module 4
Dusp1	IC	Module 4
Uqcrb	IC	Module 4
Atp5g1	IC	Module 4
Rpl15	IC	Module 4
Cox5b	IC	Module 4
Psmb5	IC	Module 4
Cox4i1	IC	Module 4
Vdac3	IC	Module 4
Vdac2	IC	Module 4
Uqcc2	IC	Module 4
Ldhb	IC	Module 4
Myl6	IC	Module 4
Chchd10	IC	Module 4
Rpl29	IC	Module 4
Hnrnpf	IC	Module 4
Atp5c1	IC	Module 4
Atp5j	IC	Module 4
1110008P14Rik	IC	Module 4
Mdh2	IC	Module 4
Mlf2	IC	Module 4
Ndufab1	IC	Module 4
Hnrnpa0	IC	Module 4
Atp5a1	IC	Module 4
Atp5b	IC	Module 4
Atp5d	IC	Module 4
Ndufb5	IC	Module 4
Ndufa11	IC	Module 4
Ubxn1	IC	Module 4
Bri3	IC	Module 4
Atp6v1g1	IC	Module 4
Slc25a3	IC	Module 4
Atp5f1	IC	Module 4
Ndufv2	IC	Module 4
Ndufs5	IC	Module 4
Uqcrq	IC	Module 4
Psma2	IC	Module 4
Uqcrh	IC	Module 4
Tmem59	IC	Module 4
Ndufb9	IC	Module 4
Mpc2	IC	Module 4
Vdac1	IC	Module 4
Atp5l	IC	Module 4
Eno1	IC	Module 4
Ifi27	IC	Module 4
Dusp4	IC	Module 4
Fkbp2	IC	Module 4
Cyc1	IC	Module 4
Hexa	IC	Module 4
Ndufa5	IC	Module 4
Pfdn5	IC	Module 4
Atp5j2	IC	Module 4
Rab21	IC	Module 4
Litaf	IC	Module 4
Fdx1	IC	Module 4
Uqcrfs1	IC	Module 4
Tacc1	IC	Module 4
Snrpd3	IC	Module 4
Cisd1	IC	Module 4
Timm13	IC	Module 4
1110008F13Rik	IC	Module 4
Ndufa4	IC	Module 4
Tomm20	IC	Module 4
Mpv17l2	IC	Module 4
Rbx1	IC	Module 4
Cox7a2	IC	Module 4
Minos1	IC	Module 4
Rpl31	IC	Module 4
Uqcr10	IC	Module 4
Cox7b	IC	Module 4
Mtmr2	IC	Module 4
Mrpl42	IC	Module 4
Rpn1	IC	Module 4
Ndufb7	IC	Module 4
Ndufa6	IC	Module 4
Rpl19	SC	Module 4
Sh3bp5	SC	Module 4
Rpl3	SC	Module 4
Rplp0	SC	Module 4
Naca	SC	Module 4
Rpl26	SC	Module 4
Atp5d	SC	Module 4
Pfn1	SC	Module 4
Atp5j	SC	Module 4
Rpl15	SC	Module 4
Serf2	SC	Module 4
Gapdh	SC	Module 4
H3f3a	SC	Module 4
Ndufa4	SC	Module 4
Uqcrh	SC	Module 4
Higd2a	SC	Module 4
Edf1	SC	Module 4
Rpl31	SC	Module 4
Gng5	SC	Module 4
2010107E04Rik	SC	Module 4
Rpl29	SC	Module 4
Uqcrb	SC	Module 4
Ndufa2	SC	Module 4
Cct3	SC	Module 4
Rps27a	SC	Module 4
Ndufv2	SC	Module 4
Rps27l	SC	Module 4
Ybx1	SC	Module 4
Srp14	SC	Module 4
Rnf7	SC	Module 4
Cox5b	SC	Module 4
D8Ertd738e	SC	Module 4
Ndufab1	SC	Module 4
Rap1a	SC	Module 4
Atp5l	SC	Module 4
Atp6v1g1	SC	Module 4
Uqcc2	SC	Module 4
Ndufb11	SC	Module 4
Mpc2	SC	Module 4
Cox5a	SC	Module 4
Cox7c	SC	Module 4
Arpc3	SC	Module 4
Ndufc1	SC	Module 4
Atp5c1	SC	Module 4
Prdx2	SC	Module 4
Txn1	SC	Module 4
Bsg	SC	Module 4
Arpc1b	SC	Module 4
Atp5h	SC	Module 4
Rpl27	SC	Module 4
Eif3k	SC	Module 4
Ndufs8	SC	Module 4
Vdac3	SC	Module 4
Myl12a	SC	Module 4
Rps7	SC	Module 4
Cdkn1a	SC	Module 4
Ndufs5	SC	Module 4
Mrpl12	SC	Module 4
Eif1ax	SC	Module 4
Ndufb7	SC	Module 4
Phlda3	SC	Module 4
Utp3	SC	Module 4
Ndufv1	SC	Module 4
Cycs	SC	Module 4
Imp3	SC	Module 4
Hnrnpf	SC	Module 4
Nenf	SC	Module 4
Ndufb5	SC	Module 4
Smdt1	SC	Module 4
Bri3	SC	Module 4
Mpc1	SC	Module 4
Cox6c	SC	Module 4
Bloc1s1	SC	Module 4
Ranbp1	SC	Module 4
Atp5f1	SC	Module 4
Usmg5	SC	Module 4
Id3	SC	Module 4
Tmsb10	SC	Module 4
Sdhb	SC	Module 4
Mrpl43	SC	Module 4
Vapa	SC	Module 4
Atp6v1f	SC	Module 4
Lap3	SC	Module 4
Gm1673	SC	Module 4
Eci1	SC	Module 4
Ndufa12	SC	Module 4
Ndufa11	SC	Module 4
Acaa2	SC	Module 4
Sept7	SC	Module 4
Uqcr10	SC	Module 4
Tmem59	SC	Module 4
Vgll3	SC	Module 4
Fis1	SC	Module 4
Nr2f2	FC1	Module 4
Ch25h	FC1	Module 4
Hspb1	FC1	Module 4
Hspb8	FC1	Module 4
Bhlhe22	FC1	Module 4
Kcnk2	FC1	Module 4
Zbtb16	FC1	Module 4
C4b	FC1	Module 4
Cxcl1	FC1	Module 4
Atp6v1c2	FC1	Module 4
Parp3	FC1	Module 4
Rps24	FC1	Module 4
Rpl15	FC1	Module 4
Prodh	FC1	Module 4
Jund	FC1	Module 4
Btg2	FC1	Module 4
Wfdc2	FC1	Module 4
Acot1	FC1	Module 4
Pnrc1	FC1	Module 4
Atf3	FC1	Module 4
Arl6ip5	FC1	Module 4
S100a10	FC1	Module 4
Pnp	FC1	Module 4
H2-Q4	FC1	Module 4
Zfp36l1	FC1	Module 4
Jun	FC1	Module 4
Klf9	FC1	Module 4
Pgrmc1	FC1	Module 4
Zfp36	FC1	Module 4
Tpt1	FC1	Module 4
Rpl9	FC1	Module 4
Fxyd6	FC1	Module 4
Rplp0	FC1	Module 4
Bambi	FC1	Module 4
Oat	FC1	Module 4
Matn2	FC1	Module 4
Rpl22l1	FC1	Module 4
Neat1	FC1	Module 4
Lgals1	FC1	Module 4
Vcam1	FC1	Module 4
Rpl17	FC1	Module 4
Rps23	FC1	Module 4
Junb	FC1	Module 4
Oaz1	FC1	Module 4
Clec2d	FC1	Module 4
Cebpb	FC1	Module 4
Rgcc	FC1	Module 4
Eif1	FC1	Module 4
Stmn1	FC1	Module 4
Slc41a1	FC1	Module 4
Mpzl1	FC1	Module 4
Rpl5	FC1	Module 4
Tmsb4x	FC1	Module 4
Cd47	FC1	Module 4
Rpl13	FC1	Module 4
Ubb	FC1	Module 4
Actg1	FC1	Module 4
Igfbp5	FC1	Module 4
Rhou	FC1	Module 4
Timp3	FC1	Module 4
Cox7a2l	FC1	Module 4
Ier5l	FC1	Module 4
Klf4	FC1	Module 4
Egr1	FC1	Module 4
Tm4sf1	FC1	Module 4
Mme	FC1	Module 4
Nat8	FC1	Module 4
Hspa1a	FC1	Module 4
Gas1	FC1	Module 4
Hhatl	FC1	Module 4
Lmna	FC1	Module 4
Fxyd2	FC1	Module 4
Actn2	FC1	Module 4
Zfp612	FC1	Module 4
Fth1	PVM_M	Module 4
Hspa8	PVM_M	Module 4
Efemp1	PVM_M	Module 4
Dnajb1	PVM_M	Module 4
Icam1	PVM_M	Module 4
Cd63	PVM_M	Module 4
Gbp6	PVM_M	Module 4
Socs3	PVM_M	Module 4
Ier3	PVM_M	Module 4
Bc1	PVM_M	Module 4
Junb	PVM_M	Module 4
Ubc	PVM_M	Module 4
Cystm1	PVM_M	Module 4
Thap2	PVM_M	Module 4
Fos	PVM_M	Module 4
Zfp36	PVM_M	Module 4
Atn1	PVM_M	Module 4
Ptpa	PVM_M	Module 4
Egr1	PVM_M	Module 4
Cxcl1	PVM_M	Module 4
Klf2	PVM_M	Module 4
Btg2	PVM_M	Module 4
Nfkbia	PVM_M	Module 4
Nupr1	PVM_M	Module 4
Tgm2	PVM_M	Module 4
Aldh1a2	PVM_M	Module 4
Xbp1	PVM_M	Module 4
Atf3	PVM_M	Module 4
Socs1	PVM_M	Module 4
Arid5a	PVM_M	Module 4
Nr4a1	PVM_M	Module 4
Bcl3	PVM_M	Module 4
Maff	PVM_M	Module 4
Manf	PVM_M	Module 4
Mrpl38	PVM_M	Module 4
S100a8	PVM_M	Module 4
Fkbp4	PVM_M	Module 4
Gm2564	PVM_M	Module 4
Cfb	PVM_M	Module 4
Fosb	PVM_M	Module 4
Dnaja1	PVM_M	Module 4
Sema5a	PVM_M	Module 4
Ccnl1	PVM_M	Module 4
Erf	PVM_M	Module 4
Rgs2	PVM_M	Module 4
Dbi	PVM_M	Module 4
Cebpb	PVM_M	Module 4
Ddx27	PVM_M	Module 4
Prdx5	PVM_M	Module 4
Odc1	PVM_M	Module 4
Rexo2	PVM_M	Module 4
Tmem100	PVM_M	Module 4
Hsph1	PVM_M	Module 4
Sec61b	PVM_M	Module 4
Lcn2	PVM_M	Module 4
Hspd1	PVM_M	Module 4
Rhou	PVM_M	Module 4
Cnn3	PVM_M	Module 4
Csrnp1	PVM_M	Module 4
Cdkn1a	PVM_M	Module 4
Dazap2	PVM_M	Module 4
Ik	PVM_M	Module 4
Gm42418	SMC	Module 4
Lars2	SMC	Module 4
Eif2s3y	SMC	Module 4
Col4a5	SMC	Module 4
Rgs5	SMC	Module 4
Rasgrp2	SMC	Module 4
Tmsb4x	SMC	Module 4
Pld1	SMC	Module 4
Ranbp2	SMC	Module 4
Zbtb37	SMC	Module 4
Pcmtd2	SMC	Module 4
Nfkbia	SMC	Module 4
Eef1a1	SMC	Module 4
Col4a3	SMC	Module 4
Eif1	SMC	Module 4
Atrx	SMC	Module 4
Cfh	SMC	Module 4
AY036118	SMC	Module 4
Fkbp5	SMC	Module 4
Sbno2	SMC	Module 4
Mrpl58	SMC	Module 4
Angptl4	SMC	Module 4
Afdn	SMC	Module 4
Aaed1	SMC	Module 4
Slc38a2	SMC	Module 4
Cp	SMC	Module 4
Ppp1r12a	SMC	Module 4
Hist1h2bc	SMC	Module 4
Cst3	SMC	Module 4
E130102H24Rik	SMC	Module 4
Osmr	SMC	Module 4
Hsp90b1	SMC	Module 4
Ggps1	SMC	Module 4
Esyt1	SMC	Module 4
Nap1l5	SMC	Module 4
Rpl15	SMC	Module 4
Fxyd5	SMC	Module 4
Hrct1	SMC	Module 4
Malat1	SMC	Module 4
Klf15	SMC	Module 4
Mt3	SMC	Module 4
Ubb	SMC	Module 4
Rps8	SMC	Module 4
Rpl21	SMC	Module 4
Fth1	SMC	Module 4
Limch1	CC	Module 4
Enpep	CC	Module 4
Fbxo2	CC	Module 4
Nfil3	CC	Module 4
Rock2	CC	Module 4
Nup98	CC	Module 4
Cnn2	CC	Module 4
Spaca6	CC	Module 4
Serpinh1	CC	Module 4
Rnf144a	CC	Module 4
Atf5	CC	Module 4
Oat	CC	Module 4
Dio2	CC	Module 4
Gm12840	CC	Module 4
Hsp90ab1	CC	Module 4
Higd1a	CC	Module 4
Ifrd1	CC	Module 4
Hspa5	CC	Module 4
Crem	CC	Module 4
Xbp1	CC	Module 4
Aig1	CC	Module 4
Hspd1	CC	Module 4
Xist	CC	Module 4
Clic4	CC	Module 4
Ptbp1	CC	Module 4
Adamts1	CC	Module 4
Cfl1	CC	Module 4
Ralgds	CC	Module 4
Pvr	CC	Module 4
Golph3	CC	Module 4
Mcl1	CC	Module 4
Sh3bgrl2	CC	Module 4
Runx1	CC	Module 4
Tmbim1	CC	Module 4
Tmed5	CC	Module 4
Atp2a2	CC	Module 4
Rab21	CC	Module 4
Stk40	CC	Module 4
Dlgap4	CC	Module 4
Gm42418	OB	Module 4
S100a8	OB	Module 4
Cdkn1a	OB	Module 4
Errfi1	OB	Module 4
Erdr1	OB	Module 4
Lars2	OB	Module 4
Nfil3	OB	Module 4
Hsph1	OB	Module 4
Trib1	OB	Module 4
Hspa5	OB	Module 4
Eif4a1	OB	Module 4
Plat	OB	Module 4
AY036118	OB	Module 4
Tmem176a	OB	Module 4
Samhd1	OB	Module 4
Fosl2	OB	Module 4
Myc	OB	Module 4
Frmd6	OB	Module 4
Tmem176b	OB	Module 4
Sh3pxd2b	OB	Module 4
Zbtb16	OB	Module 4
Fkbp5	OB	Module 4
Vmp1	OB	Module 4
Arid5a	OB	Module 4
Kdm6b	OB	Module 4
Ube2d3	OB	Module 4
Manf	OB	Module 4
Dnaja1	OB	Module 4
Fam53c	OB	Module 4
Stat3	OB	Module 4
Cdh11	OB	Module 4
Ccnl1	OB	Module 4
Clu	OB	Module 4
Socs1	TBC	Module 4
Cdkn1a	TBC	Module 4
Irf1	TBC	Module 4
Aldh1a2	TBC	Module 4
Dnaja1	TBC	Module 4
Ckb	TBC	Module 4
Hsph1	TBC	Module 4
Ccl2	TBC	Module 4
Nfkbiz	TBC	Module 4
Tmem176a	TBC	Module 4
Ppp1r15a	TBC	Module 4
Dnajb1	TBC	Module 4
Tpm3	TBC	Module 4
Rexo2	TBC	Module 4
Ier5	TBC	Module 4
Ubb	TBC	Module 4
Atf3	TBC	Module 4
Dynll1	TBC	Module 4
Gfpt2	TBC	Module 4
Gem	TBC	Module 4
Nfkbia	TBC	Module 4
Hspa1b	TBC	Module 4
Hspa1a	TBC	Module 4
Hspe1	TBC	Module 4
Gm11808	TBC	Module 4
Tmem176b	TBC	Module 4
Cfl1	TBC	Module 4
Gadd45g	TBC	Module 4
Gadd45b	TBC	Module 4
Fam208a	TBC	Module 4
Zfp36	TBC	Module 4
Cyr61	TBC	Module 4
Rps12	CEC	Module 4
Cdkn1a	CEC	Module 4
Tmsb4x	CEC	Module 4
Rps23	CEC	Module 4
Rpl9	CEC	Module 4
Rpl21	CEC	Module 4
Rps20	CEC	Module 4
Rpl14	CEC	Module 4
Dnaja1	CEC	Module 4
Rpl37a	CEC	Module 4
Vtn	CEC	Module 4
Higd1b	CEC	Module 4
Plat	CEC	Module 4
Cox4i2	CEC	Module 4
Zbtb16	CEC	Module 4
Pdgfrb	CEC	Module 4
Rgs5	CEC	Module 4
Fth1	CEC	Module 4
Plce1	CEC	Module 4
Ndufa4l2	CEC	Module 4
Aspn	CEC	Module 4
Abcc9	CEC	Module 4
Myl9	CEC	Module 4
Notch3	CEC	Module 4
Atf4	CEC	Module 4
Rarres2	CEC	Module 4
Dynll2	CEC	Module 4
Rps27rt	CEC	Module 4
Rpl35a	CEC	Module 4
Nfil3	BC	Module 4
Cdkn1a	BC	Module 4
Ier5	BC	Module 4
Tnfaip6	BC	Module 4
Nfatc2	BC	Module 4
Arid5a	BC	Module 4
Sytl3	BC	Module 4
Hspb8	BC	Module 4
Hsph1	BC	Module 4
Tpm3	BC	Module 4
Cacybp	BC	Module 4
Ppp1r2	BC	Module 4
Stat3	BC	Module 4
Rhou	BC	Module 4
Csrnp1	BC	Module 4
Fosl2	BC	Module 4
Nop58	BC	Module 4
Errfi1	BC	Module 4
Gclc	BC	Module 4
Rasl11a	BC	Module 4
Lmna	BC	Module 4
Tiparp	BC	Module 4
Ifrd1	BC	Module 4
Ripk1	BC	Module 4
Kdm6b	BC	Module 4
Xbp1	BC	Module 4
Dbi	RMC	Module 4
Hspa1b	RMC	Module 4
Prdx5	RMC	Module 4
Faap20	RMC	Module 4
Sugt1	RMC	Module 4
Aes	RMC	Module 4
Hspa1a	RMC	Module 4
Jund	RMC	Module 4
Cndp1	RMC	Module 4
Egln2	RMC	Module 4
Nudc	RMC	Module 4
Tspo	RMC	Module 4
Srsf3	RMC	Module 4
H2-D1	RMC	Module 4
Cdkn1a	RMC	Module 4
H2-T23	RMC	Module 4
Bloc1s1	RMC	Module 4
Enho	RMC	Module 4
Pim3	RMC	Module 4
Hsph1	RMC	Module 4
Dnaja1	RMC	Module 4
Ubc	RMC	Module 4
Hspa5	RMC	Module 4
Rpl19	RMC	Module 4
Ly6e	RMC	Module 4
Twf1	DC_PC	Module 4
Tap2	DC_PC	Module 4
Erp29	DC_PC	Module 4
Lysmd2	DC_PC	Module 4
B2m	DC_PC	Module 4
Ftl1	DC_PC	Module 4
Cryab	DC_PC	Module 4
Pdia3	DC_PC	Module 4
Rpl15	DC_PC	Module 4
Nipal2	DC_PC	Module 4
Cmtm7	DC_PC	Module 4
Mrpl42	DC_PC	Module 4
S100a11	DC_PC	Module 4
Fkbp2	DC_PC	Module 4
Ywhae	DC_PC	Module 4
Rspo2	DC_PC	Module 4
Snx3	DC_PC	Module 4
Eif1	DC_PC	Module 4
Kcnk1	DC_PC	Module 4
Mcfd2	DC_PC	Module 4
Creld2	DC_PC	Module 4
Stard10	DC_PC	Module 4
Adipor2	DC_PC	Module 4
Hspa8	Nudt4+ PC	Module 4
Rplp0	Nudt4+ PC	Module 4
Pdia3	Nudt4+ PC	Module 4
Hspb1	Nudt4+ PC	Module 4
Rps13	Nudt4+ PC	Module 4
Srsf9	Nudt4+ PC	Module 4
S100a10	Nudt4+ PC	Module 4
Rpl36al	Nudt4+ PC	Module 4
Mrfap1	Nudt4+ PC	Module 4
Rhoa	Nudt4+ PC	Module 4
Hnrnpf	Nudt4+ PC	Module 4
Btf3	Nudt4+ PC	Module 4
Ssr4	Nudt4+ PC	Module 4
Fkbp4	Nudt4+ PC	Module 4
Srp9	Nudt4+ PC	Module 4
Hnrnpa2b1	Nudt4+ PC	Module 4
H2afz	Nudt4+ PC	Module 4
Pomp	Nudt4+ PC	Module 4
Rabac1	Nudt4+ PC	Module 4
Pnrc1	Nudt4+ PC	Module 4
Rpl9	Nudt4+ PC	Module 4
Rps19	Nudt4+ PC	Module 4
Cd38	Neu	Module 4
Prelid1	Neu	Module 4
Pycard	Neu	Module 4
Arpc4	Neu	Module 4
Man2a1	Neu	Module 4
Ap2s1	Neu	Module 4
Fkbp5	Neu	Module 4
Vim	Neu	Module 4
Plac8	Neu	Module 4
Prtn3	Neu	Module 4
Serpinb1a	Neu	Module 4
Mafb	Neu	Module 4
Atxn10	Neu	Module 4
Rgs10	Neu	Module 4
Lars2	Neu	Module 4
Sec61b	Neu	Module 4
Ndufv3	Neu	Module 4
Klf13	Neu	Module 4
Dnm1	FC4	Module 4
Hspa1b	FC4	Module 4
Slc38a2	FC4	Module 4
Kif13b	FC4	Module 4
Ppm1a	FC4	Module 4
Rapgef5	FC4	Module 4
Rps24	FC4	Module 4
Isyna1	FC4	Module 4
Tmem87b	FC4	Module 4
Arl6ip5	FC4	Module 4
Lars2	FC4	Module 4
Zbtb16	FC4	Module 4
Ppp1r21	B	Module 4
Btf3	B	Module 4
Ahsa2	B	Module 4
Cox7a2l	B	Module 4
Ndufs8	B	Module 4
Apobec1	B	Module 4
Fam103a1	B	Module 4
Unc93b1	B	Module 4
Dck	B	Module 4
Hnrnpf	B	Module 4
Calm1	B	Module 4
Rassf2	M	Module 4
Fkbp5	M	Module 4
Rnf19b	M	Module 4
Fcgr2b	M	Module 4
Os9	M	Module 4
Stk24	M	Module 4
Eif4b	M	Module 4
Akt1	M	Module 4
Klf13	M	Module 4
Atp6v1g1	M	Module 4
Tchh	FC2	Module 4
Slc45a3	FC2	Module 4
Tufm	FC2	Module 4
Arid5a	FC2	Module 4
Eif3a	FC2	Module 4
Musk	FC3	Module 4
Hipk1	FC3	Module 4
Vcam1	FC3	Module 4
Lrrc58	FC3	Module 4
Wfdc18	EC	Module 4
Gm42418	EC	Module 4
S100a8	EC	Module 4
Il7r	T	Module 4
Rasal3	T	Module 4
Errfi1	T	Module 4
Atp5d	MC	Module 4
Ubc	MC	Module 4

## Sheet: Module 5
Age-dependent Dynamic Differentially Expressed Genes (DDEGs) for Each Cell Type
GeneName	CellType	Module
Selenop	SC	Module 5
Selenof	SC	Module 5
Elob	SC	Module 5
Selenok	SC	Module 5
Rack1	SC	Module 5
Atp5o.1	SC	Module 5
Gm47283	SC	Module 5
Ss18l2	SC	Module 5
Sem1	SC	Module 5
Selenos	SC	Module 5
Retreg1	SC	Module 5
Tcim	SC	Module 5
Cavin3	SC	Module 5
Trir	SC	Module 5
Cop1	SC	Module 5
2900097C17Rik	SC	Module 5
Fmc1	SC	Module 5
Cops9	SC	Module 5
Selenom	SC	Module 5
Mindy2	SC	Module 5
Fam91a1	SC	Module 5
Selenow	SC	Module 5
Tceal9	SC	Module 5
Mrpl58	SC	Module 5
Utp11	SC	Module 5
Rtraf	SC	Module 5
Snu13	SC	Module 5
Hdgfl3	SC	Module 5
Selenot	SC	Module 5
Nipsnap2	SC	Module 5
Nsd3	SC	Module 5
Kmt5a	SC	Module 5
Naxd	SC	Module 5
Ppp4r3b	SC	Module 5
Eloc	SC	Module 5
Vps28	SC	Module 5
Mfsd14a	SC	Module 5
Nop53	SC	Module 5
Paxx	SC	Module 5
AC149090.1	SC	Module 5
Erbin	SC	Module 5
Hectd4	SC	Module 5
Slc9a3	SC	Module 5
Bex3	SC	Module 5
Kmt5b	SC	Module 5
Sorbs1	SC	Module 5
Bc1	SC	Module 5
Cdc37l1	SC	Module 5
Ddx50	SC	Module 5
Cryab	SC	Module 5
Pgk1	SC	Module 5
Mt1	SC	Module 5
Vim	SC	Module 5
Ckb	SC	Module 5
Klf9	SC	Module 5
Ftl1	SC	Module 5
Chchd10	SC	Module 5
Egr2	SC	Module 5
Myl6	SC	Module 5
Snta1	SC	Module 5
Mt2	SC	Module 5
Hcfc1r1	SC	Module 5
Rpl10a	SC	Module 5
Gadd45g	SC	Module 5
Gabarapl2	SC	Module 5
Map1b	SC	Module 5
Hspb2	SC	Module 5
Arid5b	SC	Module 5
Sat1	SC	Module 5
Cd63	SC	Module 5
Ahsa1	SC	Module 5
Ndufb6	SC	Module 5
Map1lc3b	SC	Module 5
Mt3	SC	Module 5
Ech1	SC	Module 5
Taf10	SC	Module 5
Lamtor4	SC	Module 5
Tprgl	SC	Module 5
Hspa5	SC	Module 5
Slc25a5	SC	Module 5
Mbd2	SC	Module 5
Serpinh1	SC	Module 5
Minos1	SC	Module 5
Mrpl51	SC	Module 5
Mgst1	SC	Module 5
Eno1	SC	Module 5
Rgcc	SC	Module 5
Cnp	SC	Module 5
H2afj	SC	Module 5
Cyc1	SC	Module 5
Gm13889	SC	Module 5
Atp5g1	SC	Module 5
Tecr	SC	Module 5
Mid1ip1	SC	Module 5
Slc3a2	SC	Module 5
Sdc4	SC	Module 5
Cebpd	SC	Module 5
Rex1bd	SC	Module 5
Erg28	SC	Module 5
Mesd	SC	Module 5
Hpf1	SC	Module 5
Ndufaf8	SC	Module 5
Mia2	SC	Module 5
Mcrip1	SC	Module 5
Smim26	SC	Module 5
Jpt1	SC	Module 5
Retreg2	SC	Module 5
Rtl8a	SC	Module 5
Ppp4r3a	SC	Module 5
Plpbp	SC	Module 5
Hikeshi	SC	Module 5
Naxe	SC	Module 5
Tug1	SC	Module 5
Mosmo	SC	Module 5
Washc2	SC	Module 5
Cenpx	SC	Module 5
Ptpa	SC	Module 5
Gsdme	SC	Module 5
Sbno2	SC	Module 5
Nsmce3	SC	Module 5
Ints6l	SC	Module 5
Atn1	SC	Module 5
Lnpep	SC	Module 5
Hnrnpu	SC	Module 5
Cdh6	SC	Module 5
Hmgb1	SC	Module 5
Fbln5	SC	Module 5
Cab39l	SC	Module 5
Dctn4	SC	Module 5
Sparc	SC	Module 5
Eif1b	SC	Module 5
Cmtm5	SC	Module 5
Arl6ip5	SC	Module 5
Tsc22d3	SC	Module 5
Tacc1	SC	Module 5
Spire1	SC	Module 5
Zbtb16	SC	Module 5
Pdia3	SC	Module 5
Zfp445	SC	Module 5
Rasd1	SC	Module 5
Ppm1a	SC	Module 5
Cisd1	SC	Module 5
Angptl4	SC	Module 5
Rab21	SC	Module 5
Phgdh	SC	Module 5
Ube2m	SC	Module 5
Aig1	SC	Module 5
Slc39a1	SC	Module 5
Cetn3	SC	Module 5
Thap2	SC	Module 5
Hexa	SC	Module 5
Tmod2	SC	Module 5
Fibp	SC	Module 5
Slc1a5	SC	Module 5
Id2	SC	Module 5
Mxi1	SC	Module 5
Smox	SC	Module 5
Slc20a2	SC	Module 5
Hs3st1	SC	Module 5
Tusc3	SC	Module 5
Sult1a1	SC	Module 5
Selenop	CEC	Module 5
Cavin2	CEC	Module 5
Afdn	CEC	Module 5
Jcad	CEC	Module 5
Rack1	CEC	Module 5
Selenof	CEC	Module 5
Cavin1	CEC	Module 5
Selenow	CEC	Module 5
Selenok	CEC	Module 5
Elob	CEC	Module 5
Cavin3	CEC	Module 5
Sem1	CEC	Module 5
Tceal9	CEC	Module 5
Selenom	CEC	Module 5
Nop53	CEC	Module 5
Mindy2	CEC	Module 5
Gm47283	CEC	Module 5
Nsd3	CEC	Module 5
Selenot	CEC	Module 5
Rflnb	CEC	Module 5
Rtl8a	CEC	Module 5
Atp5o.1	CEC	Module 5
Rtraf	CEC	Module 5
Cebpd	CEC	Module 5
2900097C17Rik	CEC	Module 5
Mindy1	CEC	Module 5
Mia2	CEC	Module 5
Kmt5b	CEC	Module 5
Mark3	CEC	Module 5
Trir	CEC	Module 5
Ppp4r3b	CEC	Module 5
Eloc	CEC	Module 5
Cops9	CEC	Module 5
Ripor1	CEC	Module 5
Snu13	CEC	Module 5
Fbxl7	CEC	Module 5
Srarp	CEC	Module 5
Erbin	CEC	Module 5
Rex1bd	CEC	Module 5
mt-Cytb	CEC	Module 5
Mcrip1	CEC	Module 5
Map3k20	CEC	Module 5
AC149090.1	CEC	Module 5
Naxd	CEC	Module 5
Hnrnpu	CEC	Module 5
mt-Atp6	CEC	Module 5
Vps28	CEC	Module 5
Mfsd14a	CEC	Module 5
Utp11	CEC	Module 5
Cop1	CEC	Module 5
mt-Co3	CEC	Module 5
Ppp4r3a	CEC	Module 5
Slf2	CEC	Module 5
Tcim	CEC	Module 5
Col4a2	CEC	Module 5
Cenpx	CEC	Module 5
B430010I23Rik	CEC	Module 5
Retreg3	CEC	Module 5
Bex3	CEC	Module 5
Sorbs1	CEC	Module 5
mt-Nd4	CEC	Module 5
Lars2	CEC	Module 5
Actb	CEC	Module 5
mt-Co2	CEC	Module 5
AY036118	CEC	Module 5
Slc7a5	CEC	Module 5
Ly6a	CEC	Module 5
Sbno2	CEC	Module 5
Msn	CEC	Module 5
Sult1a1	CEC	Module 5
Rtl8b	CEC	Module 5
Fmc1	CEC	Module 5
Pgk1	CEC	Module 5
Itga1	CEC	Module 5
Ndufaf8	CEC	Module 5
Rtf2	CEC	Module 5
Lnpep	CEC	Module 5
Nbdy	CEC	Module 5
Hdgfl3	CEC	Module 5
Ly6c1	CEC	Module 5
Tug1	CEC	Module 5
Hpf1	CEC	Module 5
Atn1	CEC	Module 5
Hikeshi	CEC	Module 5
Washc2	CEC	Module 5
Ptpa	CEC	Module 5
Mesd	CEC	Module 5
Mosmo	CEC	Module 5
Nectin2	CEC	Module 5
Tlnrd1	CEC	Module 5
Wwc2	CEC	Module 5
Foxl2	CEC	Module 5
Grk2	CEC	Module 5
Kmt5a	CEC	Module 5
Thap12	CEC	Module 5
Naxe	CEC	Module 5
Nsmce3	CEC	Module 5
Selenos	CEC	Module 5
Babam2	CEC	Module 5
Thap2	CEC	Module 5
Smim26	CEC	Module 5
Adgrg1	CEC	Module 5
Ddx3y	CEC	Module 5
Myl6	CEC	Module 5
Rapgef5	CEC	Module 5
Spaar	CEC	Module 5
Washc4	CEC	Module 5
Jpt1	CEC	Module 5
Fam91a1	CEC	Module 5
Nup98	CEC	Module 5
Virma	CEC	Module 5
Myh9	CEC	Module 5
Zfp445	CEC	Module 5
Dgkh	CEC	Module 5
Cast	CEC	Module 5
Tacc1	CEC	Module 5
Mgp	CEC	Module 5
Igfbp7	CEC	Module 5
Adgrl4	CEC	Module 5
Slc38a2	CEC	Module 5
Zfp366	CEC	Module 5
Swap70	CEC	Module 5
Aaed1	CEC	Module 5
Rbpms	CEC	Module 5
Arid5b	CEC	Module 5
Jag2	CEC	Module 5
Rai14	CEC	Module 5
Cyyr1	CEC	Module 5
Cd63	CEC	Module 5
Dock4	CEC	Module 5
Insr	CEC	Module 5
Slc2a1	CEC	Module 5
Timp3	CEC	Module 5
Slfn5	CEC	Module 5
Ints6	CEC	Module 5
Btbd7	CEC	Module 5
Clic1	CEC	Module 5
Ccdc82	CEC	Module 5
Ralb	CEC	Module 5
Fnbp1l	CEC	Module 5
Apobec3	CEC	Module 5
Cdc37l1	CEC	Module 5
S1pr1	CEC	Module 5
Flvcr2	CEC	Module 5
Ric8a	CEC	Module 5
Nsd2	CEC	Module 5
Ppfibp1	CEC	Module 5
Mal	CEC	Module 5
Col4a1	CEC	Module 5
Serinc3	CEC	Module 5
Dpp8	CEC	Module 5
Kank3	CEC	Module 5
Pkn1	CEC	Module 5
Ptpra	CEC	Module 5
Rack1	DC_PC	Module 5
Elob	DC_PC	Module 5
Selenow	DC_PC	Module 5
Selenof	DC_PC	Module 5
Tceal9	DC_PC	Module 5
Cops9	DC_PC	Module 5
Rflnb	DC_PC	Module 5
Cnmd	DC_PC	Module 5
Nop53	DC_PC	Module 5
Sem1	DC_PC	Module 5
Selenom	DC_PC	Module 5
Selenok	DC_PC	Module 5
Rtraf	DC_PC	Module 5
Selenos	DC_PC	Module 5
Trir	DC_PC	Module 5
Atp5o.1	DC_PC	Module 5
Bex3	DC_PC	Module 5
Gm47283	DC_PC	Module 5
Naxd	DC_PC	Module 5
Rex1bd	DC_PC	Module 5
Snu13	DC_PC	Module 5
2900097C17Rik	DC_PC	Module 5
Mettl26	DC_PC	Module 5
Mindy2	DC_PC	Module 5
Eloc	DC_PC	Module 5
Afdn	DC_PC	Module 5
Paxx	DC_PC	Module 5
Hpf1	DC_PC	Module 5
Ss18l2	DC_PC	Module 5
Mcrip1	DC_PC	Module 5
CT025619.1	DC_PC	Module 5
Naxe	DC_PC	Module 5
Ndufaf8	DC_PC	Module 5
Lnpk	DC_PC	Module 5
Mia2	DC_PC	Module 5
Ppp4r3b	DC_PC	Module 5
Rida	DC_PC	Module 5
Mrpl58	DC_PC	Module 5
Nectin2	DC_PC	Module 5
Washc3	DC_PC	Module 5
Retreg2	DC_PC	Module 5
Vps28	DC_PC	Module 5
Erg28	DC_PC	Module 5
Utp11	DC_PC	Module 5
Hikeshi	DC_PC	Module 5
AC149090.1	DC_PC	Module 5
Thap12	DC_PC	Module 5
Selenot	DC_PC	Module 5
Selenop	DC_PC	Module 5
Nsd3	DC_PC	Module 5
Etfbkmt	DC_PC	Module 5
Selenoh	DC_PC	Module 5
Retreg1	DC_PC	Module 5
Grk3	DC_PC	Module 5
Kmt5a	DC_PC	Module 5
Cenpx	DC_PC	Module 5
Mesd	DC_PC	Module 5
Atn1	DC_PC	Module 5
Mosmo	DC_PC	Module 5
Gm38604	DC_PC	Module 5
Cryzl2	DC_PC	Module 5
Mindy1	DC_PC	Module 5
Nbdy	DC_PC	Module 5
Jpt1	DC_PC	Module 5
Cop1	DC_PC	Module 5
Nipsnap2	DC_PC	Module 5
Nectin3	DC_PC	Module 5
Ppp4r3a	DC_PC	Module 5
Erbin	DC_PC	Module 5
Ptpa	DC_PC	Module 5
Eya4	DC_PC	Module 5
Kmt5b	DC_PC	Module 5
Meltf	DC_PC	Module 5
Cavin3	DC_PC	Module 5
Bc1	DC_PC	Module 5
Ddx50	DC_PC	Module 5
Pgk1	DC_PC	Module 5
Cebpd	DC_PC	Module 5
Nsd2	DC_PC	Module 5
Selenoi	DC_PC	Module 5
Klhl24	DC_PC	Module 5
Slc38a2	DC_PC	Module 5
Fmc1	DC_PC	Module 5
Smim26	DC_PC	Module 5
Gm17018	DC_PC	Module 5
Nsmce3	DC_PC	Module 5
E530011L22Rik	DC_PC	Module 5
Dmac1	DC_PC	Module 5
Smim27	DC_PC	Module 5
Bmp6	DC_PC	Module 5
Bicdl1	DC_PC	Module 5
Fam241b	DC_PC	Module 5
Rtf2	DC_PC	Module 5
Mfsd14a	DC_PC	Module 5
Tug1	DC_PC	Module 5
Babam2	DC_PC	Module 5
Ints6l	DC_PC	Module 5
Schip1	DC_PC	Module 5
Myl6	DC_PC	Module 5
Zfp445	DC_PC	Module 5
Arl6ip5	DC_PC	Module 5
Pcgf5	DC_PC	Module 5
Gm48242	DC_PC	Module 5
Sbno2	DC_PC	Module 5
Rab21	DC_PC	Module 5
Pdia6	DC_PC	Module 5
Senp2	DC_PC	Module 5
Lnpep	DC_PC	Module 5
Ncoa4	DC_PC	Module 5
Dctn4	DC_PC	Module 5
Acss3	DC_PC	Module 5
Nupr1	DC_PC	Module 5
Rubie	DC_PC	Module 5
Fuca1	DC_PC	Module 5
Rer1	DC_PC	Module 5
Apoc1	DC_PC	Module 5
Letm2	DC_PC	Module 5
Pde4d	DC_PC	Module 5
Mgst1	DC_PC	Module 5
Aplp2	DC_PC	Module 5
Fbln7	DC_PC	Module 5
Kazald1	DC_PC	Module 5
Atox1	DC_PC	Module 5
Hnrnpu	DC_PC	Module 5
Ppm1a	DC_PC	Module 5
Tbc1d10a	DC_PC	Module 5
Adgra3	DC_PC	Module 5
Fabp3	DC_PC	Module 5
Rapgef5	DC_PC	Module 5
Tubb2b	DC_PC	Module 5
Mlec	DC_PC	Module 5
Phyhipl	DC_PC	Module 5
Hs3st1	DC_PC	Module 5
Lum	DC_PC	Module 5
Lgals1	DC_PC	Module 5
Arf5	DC_PC	Module 5
Cst6	DC_PC	Module 5
9530077C05Rik	DC_PC	Module 5
Tmed9	DC_PC	Module 5
Fut8	DC_PC	Module 5
C1ql3	DC_PC	Module 5
Smpdl3a	DC_PC	Module 5
Btbd7	DC_PC	Module 5
1810058I24Rik	DC_PC	Module 5
Phyh	DC_PC	Module 5
Drap1	DC_PC	Module 5
Atp6v1f	DC_PC	Module 5
Emb	DC_PC	Module 5
Cavin2	TBC	Module 5
Rack1	TBC	Module 5
Selenof	TBC	Module 5
Selenow	TBC	Module 5
Selenop	TBC	Module 5
Elob	TBC	Module 5
Sem1	TBC	Module 5
Selenom	TBC	Module 5
Cebpd	TBC	Module 5
Selenok	TBC	Module 5
Nop53	TBC	Module 5
Tceal9	TBC	Module 5
Rtraf	TBC	Module 5
Bex3	TBC	Module 5
Afdn	TBC	Module 5
Snu13	TBC	Module 5
Atp5o.1	TBC	Module 5
Jcad	TBC	Module 5
Cops9	TBC	Module 5
Selenos	TBC	Module 5
Cavin3	TBC	Module 5
Gsdme	TBC	Module 5
Cdh6	TBC	Module 5
Cenpx	TBC	Module 5
Nsd3	TBC	Module 5
2900097C17Rik	TBC	Module 5
Trir	TBC	Module 5
Cavin1	TBC	Module 5
Mesd	TBC	Module 5
Hdgfl3	TBC	Module 5
Rtl8a	TBC	Module 5
Selenoh	TBC	Module 5
Eloc	TBC	Module 5
Ctsl	TBC	Module 5
Arid5b	TBC	Module 5
Mettl26	TBC	Module 5
Mcrip1	TBC	Module 5
Vps28	TBC	Module 5
Utp11	TBC	Module 5
Kmt5b	TBC	Module 5
Nectin3	TBC	Module 5
Mia2	TBC	Module 5
Washc3	TBC	Module 5
Gm47283	TBC	Module 5
Grk3	TBC	Module 5
Naxe	TBC	Module 5
Ppp4r3b	TBC	Module 5
Nbdy	TBC	Module 5
Naxd	TBC	Module 5
Thap12	TBC	Module 5
Ndufaf8	TBC	Module 5
Mindy2	TBC	Module 5
Tug1	TBC	Module 5
Jpt1	TBC	Module 5
Sult1a1	TBC	Module 5
CT025619.1	TBC	Module 5
Rbpms	TBC	Module 5
Stim1	TBC	Module 5
Ybx3	TBC	Module 5
Trp53inp1	TBC	Module 5
Myl6	TBC	Module 5
Eya4	TBC	Module 5
Foxn3	TBC	Module 5
Acss3	TBC	Module 5
Bc1	TBC	Module 5
Aldh1a1	TBC	Module 5
Klhl24	TBC	Module 5
Cntd1	TBC	Module 5
Pcca	TBC	Module 5
Aaed1	TBC	Module 5
Klf9	TBC	Module 5
Zufsp	TBC	Module 5
Wwc2	TBC	Module 5
Acsl3	TBC	Module 5
Lnpep	TBC	Module 5
Sbno2	TBC	Module 5
Zbtb16	TBC	Module 5
Serpinh1	TBC	Module 5
Vim	TBC	Module 5
Gbp6	TBC	Module 5
Rhoj	TBC	Module 5
Fmc1	TBC	Module 5
Rex1bd	TBC	Module 5
Erg28	TBC	Module 5
Smim26	TBC	Module 5
Selenot	TBC	Module 5
Mrpl58	TBC	Module 5
Gnb5	TBC	Module 5
Retreg2	TBC	Module 5
Hpf1	TBC	Module 5
Washc2	TBC	Module 5
Sqor	TBC	Module 5
Plpbp	TBC	Module 5
Smim27	TBC	Module 5
Erbin	TBC	Module 5
Nectin2	TBC	Module 5
Rpl15	TBC	Module 5
Atn1	TBC	Module 5
Selenon	TBC	Module 5
Ppp4r3a	TBC	Module 5
Gm38604	TBC	Module 5
Gm29683	TBC	Module 5
Ddx50	TBC	Module 5
AC149090.1	TBC	Module 5
Cop1	TBC	Module 5
Dctn4	TBC	Module 5
Vegfd	TBC	Module 5
Ints6l	TBC	Module 5
Pdia3	TBC	Module 5
Trim35	TBC	Module 5
Hnrnpu	TBC	Module 5
Snrnp70	TBC	Module 5
Zfp612	TBC	Module 5
Rpl10-ps3	TBC	Module 5
Thap2	TBC	Module 5
Mill2	TBC	Module 5
Cast	TBC	Module 5
Grik1	TBC	Module 5
Slc38a2	TBC	Module 5
Zfp445	TBC	Module 5
D10Wsu102e	TBC	Module 5
Arl6ip5	TBC	Module 5
Tmem37	TBC	Module 5
Slc43a1	TBC	Module 5
Ramp2	TBC	Module 5
Ppm1a	TBC	Module 5
Igf1	TBC	Module 5
Btbd7	TBC	Module 5
Kank3	TBC	Module 5
Fkbp5	TBC	Module 5
Klf15	TBC	Module 5
Tuba1a	TBC	Module 5
Wnt6	TBC	Module 5
Cavin2	BC	Module 5
Cebpd	BC	Module 5
Rack1	BC	Module 5
Selenop	BC	Module 5
Selenof	BC	Module 5
Elob	BC	Module 5
Selenok	BC	Module 5
Sem1	BC	Module 5
Selenow	BC	Module 5
Nop53	BC	Module 5
Selenom	BC	Module 5
Tceal9	BC	Module 5
Jcad	BC	Module 5
Cenpx	BC	Module 5
Snu13	BC	Module 5
Bex3	BC	Module 5
Rtraf	BC	Module 5
Sbno2	BC	Module 5
2900097C17Rik	BC	Module 5
Atp5o.1	BC	Module 5
Cavin1	BC	Module 5
Nsd3	BC	Module 5
Trir	BC	Module 5
Cops9	BC	Module 5
Selenos	BC	Module 5
Mindy2	BC	Module 5
Cavin3	BC	Module 5
Cdh6	BC	Module 5
Hdgfl3	BC	Module 5
Gm47283	BC	Module 5
Eloc	BC	Module 5
Rex1bd	BC	Module 5
Grk3	BC	Module 5
Vps28	BC	Module 5
Kmt5b	BC	Module 5
Mesd	BC	Module 5
Mia2	BC	Module 5
Ppp4r3b	BC	Module 5
Utp11	BC	Module 5
Mcrip1	BC	Module 5
Rbpms	BC	Module 5
Gsdme	BC	Module 5
Naxd	BC	Module 5
Rtl8a	BC	Module 5
Ndufaf8	BC	Module 5
Mettl26	BC	Module 5
Selenoh	BC	Module 5
Atn1	BC	Module 5
Nectin2	BC	Module 5
Naxe	BC	Module 5
Thap12	BC	Module 5
Tug1	BC	Module 5
Washc3	BC	Module 5
Selenot	BC	Module 5
Washc2	BC	Module 5
Erbin	BC	Module 5
Plpbp	BC	Module 5
Afdn	BC	Module 5
Nipsnap2	BC	Module 5
Cop1	BC	Module 5
CT025619.1	BC	Module 5
Aaed1	BC	Module 5
Ddx50	BC	Module 5
Gm29683	BC	Module 5
Eya4	BC	Module 5
Dctn4	BC	Module 5
Foxn3	BC	Module 5
Rpl15	BC	Module 5
Slc38a2	BC	Module 5
Rpl10-ps3	BC	Module 5
Ppm1a	BC	Module 5
Sult1a1	BC	Module 5
Hnrnpu	BC	Module 5
Myl6	BC	Module 5
Trim35	BC	Module 5
Rgs7bp	BC	Module 5
Gadd45b	BC	Module 5
Ch25h	BC	Module 5
Hspa8	BC	Module 5
Itih5	BC	Module 5
Gem	BC	Module 5
Hspb1	BC	Module 5
Hspa5	BC	Module 5
Pnrc1	BC	Module 5
Gm11808	BC	Module 5
Hspe1	BC	Module 5
Rassf1	BC	Module 5
Zbtb16	BC	Module 5
Atf3	BC	Module 5
Rgcc	BC	Module 5
Gbp6	BC	Module 5
Stat2	BC	Module 5
Rhoj	BC	Module 5
Icam1	BC	Module 5
Mybpc1	BC	Module 5
Mrpl58	BC	Module 5
Jpt1	BC	Module 5
Fmc1	BC	Module 5
Nbdy	BC	Module 5
Nectin3	BC	Module 5
Retreg2	BC	Module 5
Hpf1	BC	Module 5
Nsmce3	BC	Module 5
Erg28	BC	Module 5
Ss18l2	BC	Module 5
Ptpa	BC	Module 5
Smim27	BC	Module 5
Ppp4r3a	BC	Module 5
AC149090.1	BC	Module 5
Nup98	BC	Module 5
Letm2	BC	Module 5
Zfp445	BC	Module 5
Lnpep	BC	Module 5
Zufsp	BC	Module 5
Snrnp70	BC	Module 5
Thap2	BC	Module 5
Wwc2	BC	Module 5
Rictor	BC	Module 5
Arl6ip5	BC	Module 5
Zfp612	BC	Module 5
Pdia3	BC	Module 5
Ppp1r12a	BC	Module 5
Rnf122	BC	Module 5
Bclaf1	BC	Module 5
Bhmt2	BC	Module 5
Nupr1	BC	Module 5
Btbd7	BC	Module 5
D10Wsu102e	BC	Module 5
Ubc	BC	Module 5
Fam118a	BC	Module 5
Lrrc58	BC	Module 5
Selenop	IC	Module 5
AC149090.1	IC	Module 5
Selenok	IC	Module 5
Ss18l2	IC	Module 5
Retreg1	IC	Module 5
Selenof	IC	Module 5
Gm47283	IC	Module 5
Atp5o.1	IC	Module 5
Sem1	IC	Module 5
Elob	IC	Module 5
Selenos	IC	Module 5
Fbxl7	IC	Module 5
Rack1	IC	Module 5
Cops9	IC	Module 5
Afdn	IC	Module 5
Nsd3	IC	Module 5
Trir	IC	Module 5
Mindy2	IC	Module 5
Mia2	IC	Module 5
Gm3776	IC	Module 5
Slc38a2	IC	Module 5
Rex1bd	IC	Module 5
Hpf1	IC	Module 5
Ndufaf8	IC	Module 5
Naxe	IC	Module 5
Tceal9	IC	Module 5
Eloc	IC	Module 5
Fmc1	IC	Module 5
Ccdc152	IC	Module 5
Naxd	IC	Module 5
Rtraf	IC	Module 5
Selenot	IC	Module 5
Kmt5b	IC	Module 5
Hnrnpu	IC	Module 5
Selenow	IC	Module 5
2900097C17Rik	IC	Module 5
Ogdhl	IC	Module 5
Retreg2	IC	Module 5
CT025619.1	IC	Module 5
Paxx	IC	Module 5
Erbin	IC	Module 5
Mcrip1	IC	Module 5
Mesd	IC	Module 5
Mettl26	IC	Module 5
Snu13	IC	Module 5
Vps28	IC	Module 5
Ppp4r3a	IC	Module 5
Atn1	IC	Module 5
Smim26	IC	Module 5
Washc2	IC	Module 5
Nipsnap2	IC	Module 5
Pick1.1	IC	Module 5
Mfsd14a	IC	Module 5
Nop53	IC	Module 5
Nsd2	IC	Module 5
Selenom	IC	Module 5
Bex3	IC	Module 5
Utp11	IC	Module 5
Ppp4r3b	IC	Module 5
Cox8a	IC	Module 5
Rpl22	IC	Module 5
Klhl24	IC	Module 5
Pgk1	IC	Module 5
Zfp445	IC	Module 5
Bhlhe41	IC	Module 5
Cdc37l1	IC	Module 5
Sorbs1	IC	Module 5
Mlana	IC	Module 5
Arfgef3	IC	Module 5
Dctn4	IC	Module 5
Lnpep	IC	Module 5
Rbpms	IC	Module 5
Vps13a	IC	Module 5
Ppib	IC	Module 5
Ndufa13	IC	Module 5
Bax	IC	Module 5
Nceh1	IC	Module 5
Ndufb4	IC	Module 5
Rpl34	IC	Module 5
S100a13	IC	Module 5
Rpl24	IC	Module 5
Ctsz	IC	Module 5
Slc6a8	IC	Module 5
Cnih4	IC	Module 5
Ago2	IC	Module 5
Canx	IC	Module 5
Lyst	IC	Module 5
Mgat4b	IC	Module 5
Ppargc1a	IC	Module 5
Jpt1	IC	Module 5
Mrpl58	IC	Module 5
Mosmo	IC	Module 5
Ftl1-ps1	IC	Module 5
Gm45847	IC	Module 5
Nsmce3	IC	Module 5
Cenpx	IC	Module 5
Washc3	IC	Module 5
Tmem268	IC	Module 5
Prelid3b	IC	Module 5
Erg28	IC	Module 5
Mcrip2	IC	Module 5
Gnb5	IC	Module 5
Plpbp	IC	Module 5
Kmt5a	IC	Module 5
Mindy1	IC	Module 5
Nbdy	IC	Module 5
Rtl8a	IC	Module 5
Tug1	IC	Module 5
Ptpa	IC	Module 5
Cop1	IC	Module 5
Lnpk	IC	Module 5
Washc4	IC	Module 5
Sbno2	IC	Module 5
Cebpd	IC	Module 5
Ppp1r12a	IC	Module 5
Arl6ip5	IC	Module 5
Timm9	IC	Module 5
Eny2	IC	Module 5
Timm17a	IC	Module 5
Ndufaf4	IC	Module 5
Ssr3	IC	Module 5
Tmed10	IC	Module 5
Ndufc2	IC	Module 5
2010107E04Rik	IC	Module 5
Pmel	IC	Module 5
Pfkp	IC	Module 5
Lgmn	IC	Module 5
Emp3	IC	Module 5
Ddx50	IC	Module 5
Btbd7	IC	Module 5
Tspan4	CC	Module 5
Rack1	CC	Module 5
Selenop	CC	Module 5
Selenow	CC	Module 5
Selenok	CC	Module 5
Selenof	CC	Module 5
Elob	CC	Module 5
Selenom	CC	Module 5
Tceal9	CC	Module 5
Sem1	CC	Module 5
Selenos	CC	Module 5
Cdh6	CC	Module 5
Snu13	CC	Module 5
Zbtb16	CC	Module 5
Rnf213	CC	Module 5
Lrrtm4	CC	Module 5
C1ra	CC	Module 5
Ctsl	CC	Module 5
Itgb1	CC	Module 5
2900097C17Rik	CC	Module 5
Bex3	CC	Module 5
Nsd3	CC	Module 5
Nop53	CC	Module 5
Rtraf	CC	Module 5
Atp5o.1	CC	Module 5
Eloc	CC	Module 5
Cops9	CC	Module 5
Cavin1	CC	Module 5
Trir	CC	Module 5
Cavin3	CC	Module 5
Selenot	CC	Module 5
Mesd	CC	Module 5
Naxd	CC	Module 5
Vps28	CC	Module 5
Washc3	CC	Module 5
Mia2	CC	Module 5
Rtl8a	CC	Module 5
Fmc1	CC	Module 5
Hnrnpu	CC	Module 5
Cenpx	CC	Module 5
Kmt5b	CC	Module 5
Ppp4r3b	CC	Module 5
Afdn	CC	Module 5
Ndufaf8	CC	Module 5
Erg28	CC	Module 5
Mcrip1	CC	Module 5
Mettl26	CC	Module 5
Hdgfl3	CC	Module 5
Grk3	CC	Module 5
Mosmo	CC	Module 5
Washc2	CC	Module 5
Utp11	CC	Module 5
AC130815.2	CC	Module 5
Jpt1	CC	Module 5
Atn1	CC	Module 5
Nsmce3	CC	Module 5
Mindy2	CC	Module 5
Map3k20	CC	Module 5
Thap12	CC	Module 5
Plpbp	CC	Module 5
Erbin	CC	Module 5
Gm47283	CC	Module 5
Hdgfl2	CC	Module 5
Washc4	CC	Module 5
Tug1	CC	Module 5
Fam91a1	CC	Module 5
Selenon	CC	Module 5
Hikeshi	CC	Module 5
Retreg2	CC	Module 5
Ddx50	CC	Module 5
CT025619.1	CC	Module 5
Gucy1a1	CC	Module 5
Lmbrd2	CC	Module 5
Ints6l	CC	Module 5
Pgk1	CC	Module 5
Zfp445	CC	Module 5
Ripk1	CC	Module 5
Klhl24	CC	Module 5
Foxn3	CC	Module 5
Rex1bd	CC	Module 5
Gucy1b1	CC	Module 5
Ubr5	CC	Module 5
2010111I01Rik	CC	Module 5
S1pr1	CC	Module 5
Paxx	CC	Module 5
Tcim	CC	Module 5
Fbxl7	CC	Module 5
Kmt5a	CC	Module 5
Naxe	CC	Module 5
Jcad	CC	Module 5
Mrln	CC	Module 5
Ss18l2	CC	Module 5
Ptpa	CC	Module 5
Gsdme	CC	Module 5
AC149090.1	CC	Module 5
Nbdy	CC	Module 5
Bclaf3	CC	Module 5
Mindy3	CC	Module 5
Cop1	CC	Module 5
Mfsd14a	CC	Module 5
Ppp4r3a	CC	Module 5
Large1	CC	Module 5
AY036118	CC	Module 5
Smim26	CC	Module 5
Dock4	CC	Module 5
Lrrn3	CC	Module 5
Nectin3	CC	Module 5
Fgfr1	CC	Module 5
Rpl15	CC	Module 5
Lnpep	CC	Module 5
Thap2	CC	Module 5
Klf12	CC	Module 5
Slc38a1	CC	Module 5
Flrt2	CC	Module 5
Snrnp48	CC	Module 5
Map4k4	CC	Module 5
Sntb2	CC	Module 5
Gjb2	CC	Module 5
Hhip	CC	Module 5
Sf3b3	CC	Module 5
Sorbs1	CC	Module 5
Lyst	CC	Module 5
Dlg4	CC	Module 5
Btbd7	CC	Module 5
Slc38a9	CC	Module 5
Ppm1a	CC	Module 5
Perp	CC	Module 5
Gucy1a1	SMC	Module 5
Gucy1b1	SMC	Module 5
Selenof	SMC	Module 5
Carmn	SMC	Module 5
Nsd3	SMC	Module 5
Gm47283	SMC	Module 5
Selenow	SMC	Module 5
Cavin1	SMC	Module 5
Sem1	SMC	Module 5
Map3k20	SMC	Module 5
Elob	SMC	Module 5
Rack1	SMC	Module 5
Cavin3	SMC	Module 5
Selenom	SMC	Module 5
Cebpd	SMC	Module 5
Selenok	SMC	Module 5
Itga1	SMC	Module 5
Selenop	SMC	Module 5
Mindy2	SMC	Module 5
Carmil1	SMC	Module 5
Kmt5b	SMC	Module 5
Zbtb16	SMC	Module 5
Atp5o.1	SMC	Module 5
Snu13	SMC	Module 5
Rbpms	SMC	Module 5
Nop53	SMC	Module 5
Tceal9	SMC	Module 5
Trir	SMC	Module 5
2900097C17Rik	SMC	Module 5
Selenos	SMC	Module 5
Eloc	SMC	Module 5
AC149090.1	SMC	Module 5
Rex1bd	SMC	Module 5
Cops9	SMC	Module 5
Vps28	SMC	Module 5
Mesd	SMC	Module 5
Rtraf	SMC	Module 5
Rtl8a	SMC	Module 5
Mia2	SMC	Module 5
Utp11	SMC	Module 5
Selenot	SMC	Module 5
Fmc1	SMC	Module 5
Hpf1	SMC	Module 5
Hdgfl3	SMC	Module 5
Washc2	SMC	Module 5
Bex3	SMC	Module 5
Mcrip1	SMC	Module 5
Bclaf3	SMC	Module 5
Grk3	SMC	Module 5
Tug1	SMC	Module 5
Hikeshi	SMC	Module 5
Atn1	SMC	Module 5
Slf2	SMC	Module 5
Washc4	SMC	Module 5
Fam241a	SMC	Module 5
Naxd	SMC	Module 5
Mosmo	SMC	Module 5
Tcim	SMC	Module 5
B430010I23Rik	SMC	Module 5
Ints6l	SMC	Module 5
Erbin	SMC	Module 5
Nipsnap2	SMC	Module 5
Cenpx	SMC	Module 5
Ppp4r3b	SMC	Module 5
Ss18l2	SMC	Module 5
Dyrk2	SMC	Module 5
Nectin3	SMC	Module 5
Nbdy	SMC	Module 5
Mettl26	SMC	Module 5
Mfsd14a	SMC	Module 5
Selenon	SMC	Module 5
Cop1	SMC	Module 5
Rtf2	SMC	Module 5
Plpbp	SMC	Module 5
Mindy3	SMC	Module 5
Thap12	SMC	Module 5
Nsd2	SMC	Module 5
Washc3	SMC	Module 5
Zfp445	SMC	Module 5
Hnrnpu	SMC	Module 5
Dgkh	SMC	Module 5
Lnpep	SMC	Module 5
Arl6ip5	SMC	Module 5
Rapgef5	SMC	Module 5
Nup98	SMC	Module 5
Cdc37l1	SMC	Module 5
Thap2	SMC	Module 5
Dctn4	SMC	Module 5
Filip1l	SMC	Module 5
Cdh6	SMC	Module 5
Crebzf	SMC	Module 5
Klhl24	SMC	Module 5
Btbd7	SMC	Module 5
Rictor	SMC	Module 5
Nipbl	SMC	Module 5
Pdia3	SMC	Module 5
Stk24	SMC	Module 5
Ppp4r3a	SMC	Module 5
Ptpa	SMC	Module 5
CT025619.1	SMC	Module 5
Srp54a	SMC	Module 5
Ripor2	SMC	Module 5
Fam91a1	SMC	Module 5
Hdgfl2	SMC	Module 5
Fbxl7	SMC	Module 5
Tmem131l	SMC	Module 5
CAAA01118383.1	SMC	Module 5
C1qtnf12	SMC	Module 5
Mfsd14b	SMC	Module 5
Smim26	SMC	Module 5
Hectd4	SMC	Module 5
Kctd17	SMC	Module 5
Stim1	SMC	Module 5
Zfp738	SMC	Module 5
Pkn1	SMC	Module 5
Arid5b	SMC	Module 5
Zfp266	SMC	Module 5
Gm14964	SMC	Module 5
Kirrel	SMC	Module 5
Usp40	SMC	Module 5
Mon2	SMC	Module 5
Rb1cc1	SMC	Module 5
Gabpb2	SMC	Module 5
Fam208a	SMC	Module 5
Ano6	SMC	Module 5
Son	SMC	Module 5
Lrrc58	SMC	Module 5
Elob	Nudt4+ PC	Module 5
Rack1	Nudt4+ PC	Module 5
Retreg1	Nudt4+ PC	Module 5
Selenof	Nudt4+ PC	Module 5
Selenow	Nudt4+ PC	Module 5
Sem1	Nudt4+ PC	Module 5
Selenos	Nudt4+ PC	Module 5
Selenok	Nudt4+ PC	Module 5
Selenop	Nudt4+ PC	Module 5
Trir	Nudt4+ PC	Module 5
Afdn	Nudt4+ PC	Module 5
2900097C17Rik	Nudt4+ PC	Module 5
Selenom	Nudt4+ PC	Module 5
Atp5o.1	Nudt4+ PC	Module 5
AC154683.1	Nudt4+ PC	Module 5
Cavin3	Nudt4+ PC	Module 5
Rtraf	Nudt4+ PC	Module 5
Eloc	Nudt4+ PC	Module 5
Rex1bd	Nudt4+ PC	Module 5
Selenot	Nudt4+ PC	Module 5
Snu13	Nudt4+ PC	Module 5
Nop53	Nudt4+ PC	Module 5
Tceal9	Nudt4+ PC	Module 5
Cops9	Nudt4+ PC	Module 5
Cavin1	Nudt4+ PC	Module 5
Rflnb	Nudt4+ PC	Module 5
Kmt5a	Nudt4+ PC	Module 5
Paxx	Nudt4+ PC	Module 5
Mesd	Nudt4+ PC	Module 5
Mindy2	Nudt4+ PC	Module 5
Bex3	Nudt4+ PC	Module 5
Sorbs1	Nudt4+ PC	Module 5
Jcad	Nudt4+ PC	Module 5
Naxd	Nudt4+ PC	Module 5
Ss18l2	Nudt4+ PC	Module 5
Hdgfl3	Nudt4+ PC	Module 5
Cenpx	Nudt4+ PC	Module 5
Vps28	Nudt4+ PC	Module 5
Mia2	Nudt4+ PC	Module 5
Mosmo	Nudt4+ PC	Module 5
Mcrip1	Nudt4+ PC	Module 5
Ppp4r3b	Nudt4+ PC	Module 5
Mettl26	Nudt4+ PC	Module 5
Nsd3	Nudt4+ PC	Module 5
AC149090.1	Nudt4+ PC	Module 5
Hpf1	Nudt4+ PC	Module 5
Eppk1	Nudt4+ PC	Module 5
Washc3	Nudt4+ PC	Module 5
Erbin	Nudt4+ PC	Module 5
Smim26	Nudt4+ PC	Module 5
Gm47283	Nudt4+ PC	Module 5
Retreg2	Nudt4+ PC	Module 5
Spaar	Nudt4+ PC	Module 5
Nsmce3	Nudt4+ PC	Module 5
Ptpa	Nudt4+ PC	Module 5
Naxe	Nudt4+ PC	Module 5
Eloa	Nudt4+ PC	Module 5
Kmt5b	Nudt4+ PC	Module 5
Ndufaf8	Nudt4+ PC	Module 5
Pgk1	Nudt4+ PC	Module 5
Cop1	Nudt4+ PC	Module 5
Rida	Nudt4+ PC	Module 5
Mrpl58	Nudt4+ PC	Module 5
Nat8f1	Nudt4+ PC	Module 5
Gm17018	Nudt4+ PC	Module 5
Fmc1	Nudt4+ PC	Module 5
Bmp6	Nudt4+ PC	Module 5
Tlnrd1	Nudt4+ PC	Module 5
Washc2	Nudt4+ PC	Module 5
Ppp4r3a	Nudt4+ PC	Module 5
Klf12	Nudt4+ PC	Module 5
Fam91a1	Nudt4+ PC	Module 5
CT025619.1	Nudt4+ PC	Module 5
Klf5	Nudt4+ PC	Module 5
Lnpep	Nudt4+ PC	Module 5
Cavin2	Nudt4+ PC	Module 5
Clta	Nudt4+ PC	Module 5
BC031181	Nudt4+ PC	Module 5
Polr1d	Nudt4+ PC	Module 5
Rps18	Nudt4+ PC	Module 5
Ubxn1	Nudt4+ PC	Module 5
Rps24	Nudt4+ PC	Module 5
Myl6	Nudt4+ PC	Module 5
Hikeshi	Nudt4+ PC	Module 5
Nbdy	Nudt4+ PC	Module 5
Smim27	Nudt4+ PC	Module 5
Jpt1	Nudt4+ PC	Module 5
Ftl1-ps1	Nudt4+ PC	Module 5
Rtl8a	Nudt4+ PC	Module 5
Cebpd	Nudt4+ PC	Module 5
Atn1	Nudt4+ PC	Module 5
Igip	Nudt4+ PC	Module 5
Rflna	Nudt4+ PC	Module 5
CAAA01118383.1	Nudt4+ PC	Module 5
Slc38a2	Nudt4+ PC	Module 5
Selenoh	Nudt4+ PC	Module 5
Rpl15	Nudt4+ PC	Module 5
Arl6ip5	Nudt4+ PC	Module 5
Aaed1	Nudt4+ PC	Module 5
Hnrnpu	Nudt4+ PC	Module 5
Fau	Nudt4+ PC	Module 5
Hspe1	Nudt4+ PC	Module 5
Pim3	Nudt4+ PC	Module 5
Rps16	Nudt4+ PC	Module 5
Rps11	Nudt4+ PC	Module 5
Rps5	Nudt4+ PC	Module 5
Rpl10-ps3	Nudt4+ PC	Module 5
Ndufb11	Nudt4+ PC	Module 5
Klhl24	Nudt4+ PC	Module 5
Ggps1	Nudt4+ PC	Module 5
Arid5b	Nudt4+ PC	Module 5
Mrps24	Nudt4+ PC	Module 5
Lbp	Nudt4+ PC	Module 5
Pfdn5	Nudt4+ PC	Module 5
Foxn3	Nudt4+ PC	Module 5
Rnf7	Nudt4+ PC	Module 5
Hsbp1	Nudt4+ PC	Module 5
Tinagl1	Nudt4+ PC	Module 5
Sec11c	Nudt4+ PC	Module 5
Plin4	Nudt4+ PC	Module 5
Fkbp5	Nudt4+ PC	Module 5
Ppm1a	Nudt4+ PC	Module 5
Naca	Nudt4+ PC	Module 5
Csad	Nudt4+ PC	Module 5
Cast	Nudt4+ PC	Module 5
Prodh	Nudt4+ PC	Module 5
Rack1	OB	Module 5
Selenop	OB	Module 5
Sem1	OB	Module 5
Selenof	OB	Module 5
Selenok	OB	Module 5
Selenow	OB	Module 5
Elob	OB	Module 5
Cebpd	OB	Module 5
Selenos	OB	Module 5
Selenom	OB	Module 5
Cavin3	OB	Module 5
Nsd3	OB	Module 5
Nop53	OB	Module 5
Gm47283	OB	Module 5
2900097C17Rik	OB	Module 5
Snu13	OB	Module 5
Trir	OB	Module 5
Cavin1	OB	Module 5
Tceal9	OB	Module 5
Rtraf	OB	Module 5
Afdn	OB	Module 5
Mesd	OB	Module 5
Mindy2	OB	Module 5
Atp5o.1	OB	Module 5
Selenot	OB	Module 5
Cavin2	OB	Module 5
Cops9	OB	Module 5
Eloc	OB	Module 5
Bex3	OB	Module 5
Cdc37l1	OB	Module 5
Nsmce3	OB	Module 5
Rtl8a	OB	Module 5
Kmt5b	OB	Module 5
Gucy1a1	OB	Module 5
Rex1bd	OB	Module 5
Mcrip1	OB	Module 5
Utp11	OB	Module 5
Mia2	OB	Module 5
Tug1	OB	Module 5
Hdgfl3	OB	Module 5
Sbno2	OB	Module 5
Eya4	OB	Module 5
CT025619.1	OB	Module 5
Ppp4r3b	OB	Module 5
Fbxl7	OB	Module 5
Cdh6	OB	Module 5
Sorbs1	OB	Module 5
Myl6	OB	Module 5
Mef2a	OB	Module 5
Slc38a2	OB	Module 5
Skil	OB	Module 5
Serpinh1	OB	Module 5
Klf9	OB	Module 5
Nr4a3	OB	Module 5
Tsc22d3	OB	Module 5
Pdia3	OB	Module 5
Calr	OB	Module 5
Vps28	OB	Module 5
Fmc1	OB	Module 5
Ndufaf8	OB	Module 5
Naxd	OB	Module 5
Mettl26	OB	Module 5
Cenpx	OB	Module 5
Naxe	OB	Module 5
AC149090.1	OB	Module 5
Washc3	OB	Module 5
Atn1	OB	Module 5
Plpbp	OB	Module 5
Nbdy	OB	Module 5
AC130815.2	OB	Module 5
Jpt1	OB	Module 5
Aaed1	OB	Module 5
Retreg2	OB	Module 5
Erbin	OB	Module 5
Eloa	OB	Module 5
Mosmo	OB	Module 5
Grk3	OB	Module 5
Smim27	OB	Module 5
Nipsnap2	OB	Module 5
Zfp445	OB	Module 5
Bclaf3	OB	Module 5
Ddx50	OB	Module 5
Nup98	OB	Module 5
Rpl15	OB	Module 5
Pcgf5	OB	Module 5
Hnrnpu	OB	Module 5
Icam1	OB	Module 5
Dctn4	OB	Module 5
Lnpep	OB	Module 5
Wwc2	OB	Module 5
Marf1	OB	Module 5
Slc38a9	OB	Module 5
Trim35	OB	Module 5
Rbpms	OB	Module 5
Arl6ip5	OB	Module 5
Acss3	OB	Module 5
Foxn3	OB	Module 5
Ripk1	OB	Module 5
Hnrnpa2b1	OB	Module 5
Klhl24	OB	Module 5
Stim1	OB	Module 5
Sult1a1	OB	Module 5
Bclaf1	OB	Module 5
Ints6	OB	Module 5
Pnisr	OB	Module 5
Rrbp1	OB	Module 5
Fap	OB	Module 5
Lgmn	OB	Module 5
Spag9	OB	Module 5
Brd1	OB	Module 5
Nsd1	OB	Module 5
Ccnl2	OB	Module 5
Jmjd1c	OB	Module 5
Hdlbp	OB	Module 5
Fosb	OB	Module 5
Thbs1	OB	Module 5
Arhgap5	OB	Module 5
Nrd1	OB	Module 5
Rps6kb1	OB	Module 5
Lmna	OB	Module 5
Ifrd1	OB	Module 5
Macf1	OB	Module 5
Ibsp	OB	Module 5
Satb2	OB	Module 5
Rack1	FC1	Module 5
Selenof	FC1	Module 5
Sem1	FC1	Module 5
Gm47283	FC1	Module 5
Selenok	FC1	Module 5
Cops9	FC1	Module 5
Atp5o.1	FC1	Module 5
Elob	FC1	Module 5
Selenos	FC1	Module 5
Trir	FC1	Module 5
Selenop	FC1	Module 5
Nat8f1	FC1	Module 5
Selenow	FC1	Module 5
Tceal9	FC1	Module 5
AC154683.1	FC1	Module 5
Vps28	FC1	Module 5
Mettl26	FC1	Module 5
Mia2	FC1	Module 5
Afdn	FC1	Module 5
Ss18l2	FC1	Module 5
Bex3	FC1	Module 5
Selenom	FC1	Module 5
Rtraf	FC1	Module 5
Rex1bd	FC1	Module 5
Atp1a2	FC1	Module 5
Cebpd	FC1	Module 5
Eloc	FC1	Module 5
Selenot	FC1	Module 5
AC149090.1	FC1	Module 5
Retreg1	FC1	Module 5
Snu13	FC1	Module 5
2900097C17Rik	FC1	Module 5
Ndufaf8	FC1	Module 5
Mesd	FC1	Module 5
Naxd	FC1	Module 5
Nipsnap2	FC1	Module 5
Cenpx	FC1	Module 5
Fmc1	FC1	Module 5
Nsd3	FC1	Module 5
Cavin2	FC1	Module 5
Nsmce3	FC1	Module 5
Mcrip1	FC1	Module 5
Naxe	FC1	Module 5
Smim26	FC1	Module 5
Erbin	FC1	Module 5
Mrpl58	FC1	Module 5
Gm17018	FC1	Module 5
CT025619.1	FC1	Module 5
Cavin3	FC1	Module 5
Hpf1	FC1	Module 5
Retreg2	FC1	Module 5
Gm45847	FC1	Module 5
Nop53	FC1	Module 5
Utp11	FC1	Module 5
Washc3	FC1	Module 5
Rflnb	FC1	Module 5
Mindy2	FC1	Module 5
Kmt5a	FC1	Module 5
Hikeshi	FC1	Module 5
Washc2	FC1	Module 5
Nbdy	FC1	Module 5
Nat8f5	FC1	Module 5
Tug1	FC1	Module 5
Washc4	FC1	Module 5
Bud23	FC1	Module 5
Mcrip2	FC1	Module 5
Hdgfl3	FC1	Module 5
Sbno2	FC1	Module 5
Flrt1	FC1	Module 5
Myl6	FC1	Module 5
Nsd2	FC1	Module 5
Pgk1	FC1	Module 5
Fkbp5	FC1	Module 5
Tprkb	FC1	Module 5
Aaed1	FC1	Module 5
Kcnt1	FC1	Module 5
Hnrnpu	FC1	Module 5
Pdgfrb	FC1	Module 5
Eef1d	FC1	Module 5
Ndrg2	FC1	Module 5
Stim1	FC1	Module 5
Pik3ip1	FC1	Module 5
Rpl10a	FC1	Module 5
Gabarap	FC1	Module 5
Klhl24	FC1	Module 5
Rras	FC1	Module 5
Naca	FC1	Module 5
Cemip	FC1	Module 5
Clcn2	FC1	Module 5
Itih5	FC1	Module 5
Aldh2	FC1	Module 5
Lbp	FC1	Module 5
Zufsp	FC1	Module 5
Bclaf3	FC1	Module 5
Plpbp	FC1	Module 5
Rida	FC1	Module 5
Kmt5b	FC1	Module 5
Ppp4r3b	FC1	Module 5
Mosmo	FC1	Module 5
Ppp4r3a	FC1	Module 5
Thap12	FC1	Module 5
Rtl8a	FC1	Module 5
Atn1	FC1	Module 5
Cop1	FC1	Module 5
Ptpa	FC1	Module 5
Smim27	FC1	Module 5
Paxx	FC1	Module 5
Cnmd	FC1	Module 5
Fbln1	FC1	Module 5
Pmepa1	FC1	Module 5
Pid1	FC1	Module 5
Ehd3	FC1	Module 5
Slc6a8	FC1	Module 5
Ank2	FC1	Module 5
Ssh2	FC1	Module 5
Arhgef12	FC1	Module 5
Yy1	FC1	Module 5
Mdk	FC1	Module 5
Cdo1	FC1	Module 5
Crybg3	FC1	Module 5
Rflnb	RMC	Module 5
Elob	RMC	Module 5
Cnmd	RMC	Module 5
Selenof	RMC	Module 5
Selenok	RMC	Module 5
Selenow	RMC	Module 5
Rack1	RMC	Module 5
Cops9	RMC	Module 5
Nop53	RMC	Module 5
Mettl26	RMC	Module 5
Atp5o.1	RMC	Module 5
Paxx	RMC	Module 5
Sem1	RMC	Module 5
1810028F09Rik	RMC	Module 5
Snu13	RMC	Module 5
Trir	RMC	Module 5
Tceal9	RMC	Module 5
Erbin	RMC	Module 5
2900097C17Rik	RMC	Module 5
Mia2	RMC	Module 5
Bex3	RMC	Module 5
Rtraf	RMC	Module 5
Ndufaf8	RMC	Module 5
Mrpl58	RMC	Module 5
Afdn	RMC	Module 5
Naxd	RMC	Module 5
Rida	RMC	Module 5
Vps28	RMC	Module 5
Rex1bd	RMC	Module 5
Ss18l2	RMC	Module 5
Cenpx	RMC	Module 5
Eloc	RMC	Module 5
Selenos	RMC	Module 5
Hpf1	RMC	Module 5
Nsd3	RMC	Module 5
Naxe	RMC	Module 5
Jpt1	RMC	Module 5
Erg28	RMC	Module 5
Cop1	RMC	Module 5
Mcrip1	RMC	Module 5
Washc3	RMC	Module 5
Fmc1	RMC	Module 5
Selenot	RMC	Module 5
Retreg1	RMC	Module 5
Ppp4r3b	RMC	Module 5
Mindy1	RMC	Module 5
Gm17018	RMC	Module 5
Mindy2	RMC	Module 5
Map3k20	RMC	Module 5
Mfsd14a	RMC	Module 5
Rtf2	RMC	Module 5
Ptpa	RMC	Module 5
Nipsnap2	RMC	Module 5
Kmt5b	RMC	Module 5
Utp11	RMC	Module 5
Thap12	RMC	Module 5
Mesd	RMC	Module 5
Gm45716	RMC	Module 5
Atn1	RMC	Module 5
Fam91a1	RMC	Module 5
Selenop	RMC	Module 5
Gm20300	RMC	Module 5
Gm47283	RMC	Module 5
Eloa	RMC	Module 5
Nectin2	RMC	Module 5
Retreg2	RMC	Module 5
Washc2	RMC	Module 5
CAAA01118383.1	RMC	Module 5
Ppp4r3a	RMC	Module 5
4930452G13Rik	RMC	Module 5
AC149090.1	RMC	Module 5
CT025619.1	RMC	Module 5
Sntb1	RMC	Module 5
Tug1	RMC	Module 5
Pgk1	RMC	Module 5
Id4	RMC	Module 5
Hnrnpu	RMC	Module 5
Aaed1	RMC	Module 5
Dbp	RMC	Module 5
Per3	RMC	Module 5
Tef	RMC	Module 5
Myl6	RMC	Module 5
Smim26	RMC	Module 5
Smim27	RMC	Module 5
Hikeshi	RMC	Module 5
Nbdy	RMC	Module 5
Rtl8a	RMC	Module 5
Prcd	RMC	Module 5
Selenoh	RMC	Module 5
Cavin2	RMC	Module 5
Slc25a30	RMC	Module 5
Selenom	RMC	Module 5
Dmac1	RMC	Module 5
Kmt5a	RMC	Module 5
Bicdl1	RMC	Module 5
Etfbkmt	RMC	Module 5
Eef1akmt2	RMC	Module 5
Hdgfl3	RMC	Module 5
Cryzl2	RMC	Module 5
Cavin1	RMC	Module 5
Lnpk	RMC	Module 5
Bud23	RMC	Module 5
Plpbp	RMC	Module 5
Chmp1b	RMC	Module 5
C1qtnf12	RMC	Module 5
Gatd1	RMC	Module 5
Patj	RMC	Module 5
Nsmce3	RMC	Module 5
Bc1	RMC	Module 5
Lnpep	RMC	Module 5
Zfp445	RMC	Module 5
Eya4	RMC	Module 5
Bhlhe41	RMC	Module 5
Rpl10-ps3	RMC	Module 5
Usp2	RMC	Module 5
Ncoa4	RMC	Module 5
Ston2	RMC	Module 5
Btbd7	RMC	Module 5
Chd9	RMC	Module 5
Ppm1a	RMC	Module 5
Trp53inp1	FC3	Module 5
Tsc22d3	FC3	Module 5
Cdc37l1	FC3	Module 5
Slc38a2	FC3	Module 5
Arid5b	FC3	Module 5
Dcn	FC3	Module 5
Lsamp	FC3	Module 5
Klf9	FC3	Module 5
Sdc2	FC3	Module 5
Smox	FC3	Module 5
Reep3	FC3	Module 5
Msl1	FC3	Module 5
Htra1	FC3	Module 5
Eci2	FC3	Module 5
Tmem106b	FC3	Module 5
Igfbp7	FC3	Module 5
Thsd4	FC3	Module 5
Mettl7a1	FC3	Module 5
Dnajc1	FC3	Module 5
Ets1	FC3	Module 5
Spag9	FC3	Module 5
Ak3	FC3	Module 5
Ddhd2	FC3	Module 5
Omd	FC3	Module 5
Selenof	FC3	Module 5
Rack1	FC3	Module 5
AC149090.1	FC3	Module 5
Cebpd	FC3	Module 5
Selenop	FC3	Module 5
Selenos	FC3	Module 5
Elob	FC3	Module 5
Selenok	FC3	Module 5
Selenow	FC3	Module 5
Tceal9	FC3	Module 5
Sem1	FC3	Module 5
Nsd3	FC3	Module 5
Selenom	FC3	Module 5
Cavin2	FC3	Module 5
Afdn	FC3	Module 5
Trir	FC3	Module 5
2900097C17Rik	FC3	Module 5
Sbno2	FC3	Module 5
Cops9	FC3	Module 5
Snu13	FC3	Module 5
CT025619.1	FC3	Module 5
Mia2	FC3	Module 5
Selenot	FC3	Module 5
Atp5o.1	FC3	Module 5
Cavin3	FC3	Module 5
Mindy2	FC3	Module 5
Mettl26	FC3	Module 5
Rtraf	FC3	Module 5
Kmt5b	FC3	Module 5
Tug1	FC3	Module 5
Bex3	FC3	Module 5
Naxd	FC3	Module 5
Ppp4r3a	FC3	Module 5
Mesd	FC3	Module 5
Cenpx	FC3	Module 5
Nsmce3	FC3	Module 5
Gm47283	FC3	Module 5
Hdgfl3	FC3	Module 5
Rex1bd	FC3	Module 5
Vps28	FC3	Module 5
Eloc	FC3	Module 5
Mcrip1	FC3	Module 5
Ppp4r3b	FC3	Module 5
Fmc1	FC3	Module 5
Mosmo	FC3	Module 5
Cnmd	FC3	Module 5
Ints6l	FC3	Module 5
Nop53	FC3	Module 5
Rtl8a	FC3	Module 5
Ptpa	FC3	Module 5
Naxe	FC3	Module 5
Carmil1	FC3	Module 5
Washc2	FC3	Module 5
Aaed1	FC3	Module 5
Atn1	FC3	Module 5
Cop1	FC3	Module 5
Retreg3	FC3	Module 5
Retreg2	FC3	Module 5
Nectin2	FC3	Module 5
Selenon	FC3	Module 5
Hpf1	FC3	Module 5
Smim26	FC3	Module 5
Bmt2	FC3	Module 5
Zfp445	FC3	Module 5
AC130815.2	FC3	Module 5
Hdgfl2	FC3	Module 5
Jpt1	FC3	Module 5
Bclaf3	FC3	Module 5
Cavin1	FC3	Module 5
Utp11	FC3	Module 5
Klf5	FC3	Module 5
Pcgf5	FC3	Module 5
Pgk1	FC3	Module 5
Sorbs1	FC3	Module 5
Lnpep	FC3	Module 5
Acss3	FC3	Module 5
Dmac1	FC3	Module 5
Mrap	FC3	Module 5
Plpbp	FC3	Module 5
Rpl15	FC3	Module 5
Stim1	FC3	Module 5
Ddx50	FC3	Module 5
Ints6	FC3	Module 5
Zbtb16	FC3	Module 5
Sipa1l1	FC3	Module 5
Rbpms	FC3	Module 5
Tacc1	FC3	Module 5
Wdr60	FC3	Module 5
Parp8	FC3	Module 5
Tlk1	FC3	Module 5
Arl6ip5	FC3	Module 5
Map1lc3b	FC3	Module 5
Elob	FC2	Module 5
Rack1	FC2	Module 5
Selenof	FC2	Module 5
Selenow	FC2	Module 5
Selenos	FC2	Module 5
Selenok	FC2	Module 5
Tceal9	FC2	Module 5
Sem1	FC2	Module 5
Atp5o.1	FC2	Module 5
Cops9	FC2	Module 5
Cavin3	FC2	Module 5
Cavin2	FC2	Module 5
Selenom	FC2	Module 5
Fmc1	FC2	Module 5
Nat8f1	FC2	Module 5
Bex3	FC2	Module 5
Trir	FC2	Module 5
Vps28	FC2	Module 5
Selenop	FC2	Module 5
Mettl26	FC2	Module 5
Rtraf	FC2	Module 5
Snu13	FC2	Module 5
Ss18l2	FC2	Module 5
Naxd	FC2	Module 5
Afdn	FC2	Module 5
Eloc	FC2	Module 5
Selenot	FC2	Module 5
Rex1bd	FC2	Module 5
Ndufaf8	FC2	Module 5
2900097C17Rik	FC2	Module 5
Cenpx	FC2	Module 5
Mindy2	FC2	Module 5
Naxe	FC2	Module 5
Kmt5a	FC2	Module 5
Smim26	FC2	Module 5
Mcrip1	FC2	Module 5
Gm47283	FC2	Module 5
Myl6	FC2	Module 5
Hpf1	FC2	Module 5
Nipsnap2	FC2	Module 5
Cebpd	FC2	Module 5
Nsmce3	FC2	Module 5
Rtl8a	FC2	Module 5
Washc3	FC2	Module 5
Paxx	FC2	Module 5
Nop53	FC2	Module 5
Nsd3	FC2	Module 5
CT025619.1	FC2	Module 5
Mesd	FC2	Module 5
Mrpl58	FC2	Module 5
Mosmo	FC2	Module 5
Nbdy	FC2	Module 5
Ptpa	FC2	Module 5
AC154683.1	FC2	Module 5
Utp11	FC2	Module 5
Washc2	FC2	Module 5
AC149090.1	FC2	Module 5
Slc38a2	FC2	Module 5
Cavin1	FC2	Module 5
Ppp4r3b	FC2	Module 5
Retreg2	FC2	Module 5
Plpbp	FC2	Module 5
Mia2	FC2	Module 5
Pgk1	FC2	Module 5
Atn1	FC2	Module 5
Kmt5b	FC2	Module 5
Hikeshi	FC2	Module 5
Kctd17	FC2	Module 5
Aaed1	FC2	Module 5
Arl6ip5	FC2	Module 5
Srrm2	FC2	Module 5
Bud23	FC2	Module 5
Sbno2	FC2	Module 5
Mcrip2	FC2	Module 5
Erbin	FC2	Module 5
Hnrnpu	FC2	Module 5
Rpl15	FC2	Module 5
Nat8f5	FC2	Module 5
Gpx4	FC2	Module 5
Ckb	FC2	Module 5
Cyc1	FC2	Module 5
Bsg	FC2	Module 5
Pdia3	FC2	Module 5
Csrnp1	FC2	Module 5
Thap12	FC2	Module 5
Nectin2	FC2	Module 5
Hdgfl2	FC2	Module 5
Smim27	FC2	Module 5
C030006K11Rik	FC2	Module 5
Hdgfl3	FC2	Module 5
Erg28	FC2	Module 5
Nat8f3	FC2	Module 5
Ppp4r3a	FC2	Module 5
Cdh6	FC2	Module 5
Sorbs1	FC2	Module 5
Wwc2	FC2	Module 5
Mgat4b	FC2	Module 5
Dctn4	FC2	Module 5
Akap8l	FC2	Module 5
Actg1	FC2	Module 5
Rilpl1	FC2	Module 5
Stk24	FC2	Module 5
Rflnb	IPhC_IBC	Module 5
Selenom	IPhC_IBC	Module 5
Afdn	IPhC_IBC	Module 5
Rack1	IPhC_IBC	Module 5
Selenok	IPhC_IBC	Module 5
Washc2	IPhC_IBC	Module 5
Elob	IPhC_IBC	Module 5
Selenos	IPhC_IBC	Module 5
Selenof	IPhC_IBC	Module 5
Grk3	IPhC_IBC	Module 5
Hpf1	IPhC_IBC	Module 5
Selenow	IPhC_IBC	Module 5
Mindy2	IPhC_IBC	Module 5
Pgk1	IPhC_IBC	Module 5
Sem1	IPhC_IBC	Module 5
Cops9	IPhC_IBC	Module 5
Tceal9	IPhC_IBC	Module 5
AC149090.1	IPhC_IBC	Module 5
Nop53	IPhC_IBC	Module 5
Trir	IPhC_IBC	Module 5
Bex3	IPhC_IBC	Module 5
Rtraf	IPhC_IBC	Module 5
Rex1bd	IPhC_IBC	Module 5
Atp5o.1	IPhC_IBC	Module 5
Ndufaf8	IPhC_IBC	Module 5
Eloc	IPhC_IBC	Module 5
Snu13	IPhC_IBC	Module 5
2900097C17Rik	IPhC_IBC	Module 5
CT025619.1	IPhC_IBC	Module 5
Nbdy	IPhC_IBC	Module 5
Selenoi	IPhC_IBC	Module 5
Nsd3	IPhC_IBC	Module 5
Rida	IPhC_IBC	Module 5
Naxd	IPhC_IBC	Module 5
Mettl26	IPhC_IBC	Module 5
Vps28	IPhC_IBC	Module 5
Retreg2	IPhC_IBC	Module 5
Selenot	IPhC_IBC	Module 5
Rpl15	IPhC_IBC	Module 5
Kmt5a	IPhC_IBC	Module 5
Retreg1	IPhC_IBC	Module 5
Ss18l2	IPhC_IBC	Module 5
Erg28	IPhC_IBC	Module 5
Eya4	IPhC_IBC	Module 5
Mesd	IPhC_IBC	Module 5
Mia2	IPhC_IBC	Module 5
Washc3	IPhC_IBC	Module 5
Carmil1	IPhC_IBC	Module 5
Jpt1	IPhC_IBC	Module 5
Ppp4r3b	IPhC_IBC	Module 5
Nectin2	IPhC_IBC	Module 5
Rexo5	IPhC_IBC	Module 5
Mrpl58	IPhC_IBC	Module 5
Ptpa	IPhC_IBC	Module 5
Lnpk	IPhC_IBC	Module 5
Naxe	IPhC_IBC	Module 5
Mfsd14a	IPhC_IBC	Module 5
Cavin3	IPhC_IBC	Module 5
Erbin	IPhC_IBC	Module 5
Mcrip1	IPhC_IBC	Module 5
Gm47283	IPhC_IBC	Module 5
E530011L22Rik	IPhC_IBC	Module 5
Plpbp	IPhC_IBC	Module 5
Smim27	IPhC_IBC	Module 5
Cebpd	IPhC_IBC	Module 5
Nsmce3	IPhC_IBC	Module 5
Cenpx	IPhC_IBC	Module 5
Fam241b	IPhC_IBC	Module 5
Selenop	IPhC_IBC	Module 5
Utp11	IPhC_IBC	Module 5
Gm17018	IPhC_IBC	Module 5
Smim26	IPhC_IBC	Module 5
Tug1	IPhC_IBC	Module 5
Hikeshi	IPhC_IBC	Module 5
Nectin3	IPhC_IBC	Module 5
Cryzl2	IPhC_IBC	Module 5
Mosmo	IPhC_IBC	Module 5
Bclaf3	IPhC_IBC	Module 5
Fmc1	IPhC_IBC	Module 5
Meltf	IPhC_IBC	Module 5
Paxx	IPhC_IBC	Module 5
Bmp6	IPhC_IBC	Module 5
Ccdc85c	IPhC_IBC	Module 5
Ddx50	IPhC_IBC	Module 5
Ints6l	IPhC_IBC	Module 5
Atn1	IPhC_IBC	Module 5
Ppp4r3a	IPhC_IBC	Module 5
Ppm1a	IPhC_IBC	Module 5
Myl6	IPhC_IBC	Module 5
Kmt5b	IPhC_IBC	Module 5
Sorbs1	IPhC_IBC	Module 5
Slc25a30	IPhC_IBC	Module 5
Cop1	IPhC_IBC	Module 5
Crybg1	IPhC_IBC	Module 5
B430010I23Rik	IPhC_IBC	Module 5
Nsd2	IPhC_IBC	Module 5
Cnmd	IPhC_IBC	Module 5
Tmem117	IPhC_IBC	Module 5
Otol1	IPhC_IBC	Module 5
Senp2	IPhC_IBC	Module 5
Calr	EC	Module 5
Selenos	EC	Module 5
Rtraf	EC	Module 5
Snu13	EC	Module 5
Selenom	EC	Module 5
Cops9	EC	Module 5
2900097C17Rik	EC	Module 5
Bex3	EC	Module 5
Mettl26	EC	Module 5
Cenpx	EC	Module 5
Ss18l2	EC	Module 5
Selenot	EC	Module 5
Vps28	EC	Module 5
Naxe	EC	Module 5
Ndufaf8	EC	Module 5
Mcrip1	EC	Module 5
Erbin	EC	Module 5
Rex1bd	EC	Module 5
Erg28	EC	Module 5
Rida	EC	Module 5
Fmc1	EC	Module 5
Nsd3	EC	Module 5
Utp11	EC	Module 5
Ppp4r3a	EC	Module 5
Nipsnap2	EC	Module 5
Selenoh	EC	Module 5
Cavin1	EC	Module 5
Hpf1	EC	Module 5
Fam241b	EC	Module 5
Retreg2	EC	Module 5
CT025619.1	EC	Module 5
Ppp4r3b	EC	Module 5
Cebpd	EC	Module 5
Smim26	EC	Module 5
Hikeshi	EC	Module 5
Thap12	EC	Module 5
Mfsd14a	EC	Module 5
Tug1	EC	Module 5
Babam2	EC	Module 5
Cop1	EC	Module 5
1810028F09Rik	EC	Module 5
Gm20219	EC	Module 5
Washc2	EC	Module 5
Lnpk	EC	Module 5
Etfbkmt	EC	Module 5
Rack1	EC	Module 5
Elob	EC	Module 5
Selenof	EC	Module 5
Cnmd	EC	Module 5
Selenow	EC	Module 5
Selenok	EC	Module 5
Afdn	EC	Module 5
Rflnb	EC	Module 5
Sem1	EC	Module 5
Trir	EC	Module 5
Tceal9	EC	Module 5
Atp5o.1	EC	Module 5
Paxx	EC	Module 5
Nop53	EC	Module 5
Naxd	EC	Module 5
Mrpl58	EC	Module 5
Eloc	EC	Module 5
Jpt1	EC	Module 5
Mia2	EC	Module 5
Rpl15	EC	Module 5
Hsp90ab1	EC	Module 5
Mindy2	EC	Module 5
Meltf	EC	Module 5
Mesd	EC	Module 5
Retreg1	EC	Module 5
Washc3	EC	Module 5
Smim27	EC	Module 5
Pgk1	EC	Module 5
Rtf2	EC	Module 5
Rtl8a	EC	Module 5
Ptpa	EC	Module 5
Cavin3	EC	Module 5
AC149090.1	EC	Module 5
Nectin2	EC	Module 5
[truncated: 530 more rows]

## Sheet: Module 6
Age-dependent Dynamic Differentially Expressed Genes (DDEGs) for Each Cell Type
GeneName	CellType	Module
Ctsb	IC	Module 6
Cst6	IC	Module 6
Cdkn1a	IC	Module 6
Hsp90aa1	IC	Module 6
Ccnd1	IC	Module 6
Hsp90ab1	IC	Module 6
Pmepa1	IC	Module 6
Ephx1	IC	Module 6
Erh	IC	Module 6
Rhoc	IC	Module 6
Rbp1	IC	Module 6
Fam46a	IC	Module 6
Prdx1	IC	Module 6
Tmod1	IC	Module 6
Rps16	IC	Module 6
Fos	IC	Module 6
Rps15	IC	Module 6
Calm1	IC	Module 6
Rpl5	IC	Module 6
B2m	IC	Module 6
Akr1a1	IC	Module 6
Gyg	IC	Module 6
Slc5a3	IC	Module 6
Rpl12	IC	Module 6
Ywhaq	IC	Module 6
Rps8	IC	Module 6
Snx1	IC	Module 6
Rpl17	IC	Module 6
Dusp3	IC	Module 6
Rpl26	IC	Module 6
Park7	IC	Module 6
Mien1	IC	Module 6
Mcoln3	IC	Module 6
Rpl23a	IC	Module 6
Gstm1	IC	Module 6
Pgpep1	IC	Module 6
Klf6	IC	Module 6
H2-K1	IC	Module 6
Fdps	IC	Module 6
Egr1	IC	Module 6
Pfkfb3	IC	Module 6
Sqstm1	IC	Module 6
Cst3	IC	Module 6
Rps25	IC	Module 6
Scp2	IC	Module 6
H2-D1	IC	Module 6
Actb	IC	Module 6
Cdc42	IC	Module 6
Taldo1	IC	Module 6
Gabarap	IC	Module 6
Cnbp	IC	Module 6
Eif4a1	IC	Module 6
Btg2	IC	Module 6
Sh3glb1	IC	Module 6
Arpc2	IC	Module 6
Ptges3	IC	Module 6
Tma7	IC	Module 6
Dynll1	IC	Module 6
Dsp	IC	Module 6
S100a11	IC	Module 6
Spint2	IC	Module 6
Sec61g	IC	Module 6
Tmsb4x	IC	Module 6
Greb1	IC	Module 6
Snx3	IC	Module 6
Snrpe	IC	Module 6
Srp14	IC	Module 6
Crip1	IC	Module 6
Pla2g7	IC	Module 6
Limd1	IC	Module 6
Snhg11	IC	Module 6
Spp1	IC	Module 6
Rplp1	IC	Module 6
Mgll	IC	Module 6
Ddit3	IC	Module 6
Gpx4	IC	Module 6
S100a1	IC	Module 6
Tmcc3	IC	Module 6
Rpl30	IC	Module 6
Ctsd	IC	Module 6
Btg1	IC	Module 6
Iqgap1	IC	Module 6
Bst2	IC	Module 6
Mt2	IC	Module 6
Atf3	IC	Module 6
Hist1h1c	IC	Module 6
Eef2	IC	Module 6
Vmo1	IC	Module 6
Atp6v0a1	IC	Module 6
Hspb1	IC	Module 6
Bace2	IC	Module 6
Itga4	IC	Module 6
Tspan10	IC	Module 6
Plekhb1	IC	Module 6
Gnai2	IC	Module 6
Trpm1	IC	Module 6
Aph1c	IC	Module 6
Prelp	IC	Module 6
Calr	IC	Module 6
Lgals3	IC	Module 6
Hspa5	IC	Module 6
Rpl10	IC	Module 6
Manf	IC	Module 6
Eef1a1	IC	Module 6
Tnfrsf12a	IC	Module 6
Pdia6	IC	Module 6
Xbp1	IC	Module 6
Jund	IC	Module 6
Sox9	IC	Module 6
Sdf2l1	IC	Module 6
Ampd3	IC	Module 6
Tagln2	IC	Module 6
S100a10	IC	Module 6
Slc3a2	IC	Module 6
Rps3a1	IC	Module 6
Sdcbp	IC	Module 6
Rps2	IC	Module 6
Ubb	IC	Module 6
Rps11	IC	Module 6
Jun	IC	Module 6
Hist1h2bc	IC	Module 6
Rplp2	IC	Module 6
Rps3	IC	Module 6
Sgk1	IC	Module 6
Sap30	IC	Module 6
Rps5	IC	Module 6
Chchd2	IC	Module 6
Uba52	IC	Module 6
Syt4	IC	Module 6
Dbi	IC	Module 6
Bcl2l1	IC	Module 6
Rps23	IC	Module 6
Rpl18a	IC	Module 6
Anxa5	IC	Module 6
Rps4x	IC	Module 6
Rpl9	IC	Module 6
Rplp0	IC	Module 6
Rps19	IC	Module 6
Rpl36al	IC	Module 6
Tuba1a	IC	Module 6
Rps12	IC	Module 6
Gapdh	IC	Module 6
Rps6	IC	Module 6
Ran	IC	Module 6
Rpsa	IC	Module 6
Cyb5a	IC	Module 6
Fez1	IC	Module 6
Sec11c	IC	Module 6
H3f3b	IC	Module 6
Clic1	IC	Module 6
Fosb	IC	Module 6
Naca	IC	Module 6
Rpl32	IC	Module 6
Rpl8	IC	Module 6
Ptma	IC	Module 6
Tuba1b	IC	Module 6
Rps27l	IC	Module 6
Hsp90b1	IC	Module 6
Hspa1b	IC	Module 6
Psmd8	IC	Module 6
Oat	IC	Module 6
Gng5	IC	Module 6
Eef1b2	IC	Module 6
Rpl7	IC	Module 6
Anxa2	IC	Module 6
Rpl10a	IC	Module 6
Rps13	IC	Module 6
Rps24	IC	Module 6
Car8	IC	Module 6
Atp6v1f	IC	Module 6
Pebp1	IC	Module 6
Ywhah	IC	Module 6
Chmp5	IC	Module 6
Pfn1	IC	Module 6
Gnas	IC	Module 6
Rab3a	IC	Module 6
Rps9	IC	Module 6
Rpl27	IC	Module 6
Rpl21	IC	Module 6
Adm	IC	Module 6
Krtcap2	IC	Module 6
Rps7	IC	Module 6
Atp6ap2	IC	Module 6
Rnf7	IC	Module 6
Rpl11	IC	Module 6
Nme1	IC	Module 6
Btf3	IC	Module 6
Cfl1	IC	Module 6
Rpl35	IC	Module 6
Pdia3	IC	Module 6
Cycs	IC	Module 6
Eif5a	IC	Module 6
Mrps6	IC	Module 6
Vim	IC	Module 6
Atp6v0e	IC	Module 6
Mrfap1	IC	Module 6
Hspe1	IC	Module 6
Fkbp1a	IC	Module 6
Npm1	IC	Module 6
Rpl3	IC	Module 6
Rhoa	IC	Module 6
Arpc3	IC	Module 6
Gstp1	IC	Module 6
Atp5h	IC	Module 6
Actg1	IC	Module 6
Hint1	IC	Module 6
Eef1d	IC	Module 6
Rpl14	IC	Module 6
Sec61b	IC	Module 6
Rps18	IC	Module 6
H2afz	IC	Module 6
Cystm1	IC	Module 6
Edf1	IC	Module 6
Eif3k	IC	Module 6
Rnh1	IC	Module 6
Rpl36a	IC	Module 6
Dad1	IC	Module 6
Rpl4	IC	Module 6
Eef1g	IC	Module 6
Clta	IC	Module 6
Bag1	IC	Module 6
Ost4	IC	Module 6
Tspo	IC	Module 6
Ywhaz	IC	Module 6
Junb	IC	Module 6
Ppp1r14b	IC	Module 6
Dnajc3	IC	Module 6
Tubb4b	IC	Module 6
Gdf15	IC	Module 6
Rps17	IC	Module 6
Esd	IC	Module 6
Ctsh	IC	Module 6
Ier2	IC	Module 6
Mcl1	IC	Module 6
Lgals1	IC	Module 6
Ybx1	IC	Module 6
Mat2a	IC	Module 6
Cstb	IC	Module 6
Hspa1a	IC	Module 6
Mt1	IC	Module 6
Slc7a5	IC	Module 6
Arf4	IC	Module 6
Idh3a	IC	Module 6
Rexo2	IC	Module 6
Mrpl12	IC	Module 6
Dnajb9	IC	Module 6
Dnajb11	IC	Module 6
Gm11808	IC	Module 6
Spcs2	IC	Module 6
Tpd52l1	IC	Module 6
Sdhd	IC	Module 6
Fkbp4	IC	Module 6
Srsf9	IC	Module 6
Cotl1	IC	Module 6
Tbcb	IC	Module 6
Set	IC	Module 6
Nudc	IC	Module 6
Ostc	IC	Module 6
Hk1	IC	Module 6
Higd2a	IC	Module 6
Hspa9	IC	Module 6
Brk1	IC	Module 6
Sumo2	IC	Module 6
Ndufa12	IC	Module 6
Nedd8	IC	Module 6
Ube2s	IC	Module 6
Ndufb6	IC	Module 6
Rab18	IC	Module 6
Ywhae	IC	Module 6
Spg21	IC	Module 6
Lmna	IC	Module 6
Psmb2	IC	Module 6
Hsbp1	IC	Module 6
Ndufa8	IC	Module 6
Psmb6	IC	Module 6
Oaz1	IC	Module 6
Pgam1	IC	Module 6
Herpud1	IC	Module 6
Prdx2	IC	Module 6
Acyp2	IC	Module 6
Cd44	IC	Module 6
Tbca	IC	Module 6
Csrp1	IC	Module 6
Map1lc3b	IC	Module 6
Arpc1b	IC	Module 6
Adgra1	IC	Module 6
Hspb8	IC	Module 6
Crem	IC	Module 6
Tmem140	IC	Module 6
Wfdc18	IC	Module 6
Man2a1	IC	Module 6
Magt1	IC	Module 6
Vps29	IC	Module 6
Sh3bgrl3	IC	Module 6
Nop10	IC	Module 6
Hspd1	IC	Module 6
Tmem258	IC	Module 6
Cox7a2l	IC	Module 6
Gnb1	IC	Module 6
Mdh1	IC	Module 6
Atp6v1a	IC	Module 6
Gabarapl2	IC	Module 6
Romo1	IC	Module 6
Tmed9	IC	Module 6
Dync1li1	IC	Module 6
Trappc4	IC	Module 6
Tpm4	IC	Module 6
Hras	IC	Module 6
Tomm5	IC	Module 6
Eif3h	IC	Module 6
Dnajc15	IC	Module 6
Txndc17	IC	Module 6
Sod2	IC	Module 6
Mpc1	IC	Module 6
Sf3b5	IC	Module 6
Vapa	IC	Module 6
Chmp4b	IC	Module 6
Tmem14c	IC	Module 6
Mrpl20	IC	Module 6
Hsd17b12	IC	Module 6
Arf1	IC	Module 6
Sept7	IC	Module 6
Snrpb	IC	Module 6
Ndufb8	IC	Module 6
Smdt1	IC	Module 6
Mtch1	IC	Module 6
Prdx5	IC	Module 6
Usmg5	IC	Module 6
Sdf2	IC	Module 6
Insig2	IC	Module 6
Ifit1	CC	Module 6
Ctgf	CC	Module 6
Iigp1	CC	Module 6
B2m	CC	Module 6
Trim30a	CC	Module 6
Ifi44	CC	Module 6
Isg15	CC	Module 6
Oasl2	CC	Module 6
Cyp1b1	CC	Module 6
Tm4sf1	CC	Module 6
F830016B08Rik	CC	Module 6
Ifi47	CC	Module 6
Osmr	CC	Module 6
Slfn8	CC	Module 6
Rgcc	CC	Module 6
Id3	CC	Module 6
Eif2s2	CC	Module 6
S100a11	CC	Module 6
Srrt	CC	Module 6
H2-K1	CC	Module 6
Irf7	CC	Module 6
Lcn2	CC	Module 6
Psmb8	CC	Module 6
Rsad2	CC	Module 6
Ifitm3	CC	Module 6
Gbp3	CC	Module 6
Aqp1	CC	Module 6
Gbp5	CC	Module 6
Ifit3	CC	Module 6
Tgtp1	CC	Module 6
Actg1	CC	Module 6
Phf11d	CC	Module 6
Slfn5	CC	Module 6
Trim12a	CC	Module 6
Parm1	CC	Module 6
Sema3d	CC	Module 6
H2-Q4	CC	Module 6
Parp14	CC	Module 6
Cmpk2	CC	Module 6
Nfkbiz	CC	Module 6
Tgtp2	CC	Module 6
Ifit3b	CC	Module 6
Eya4	CC	Module 6
Calr	CC	Module 6
Casp4	CC	Module 6
Eif1	CC	Module 6
Actb	CC	Module 6
Icam1	CC	Module 6
1110008P14Rik	CC	Module 6
Ywhah	CC	Module 6
Tmsb4x	CC	Module 6
Chmp3	CC	Module 6
Sarnp	CC	Module 6
Rpl24	CC	Module 6
Cox6a1	CC	Module 6
H3f3b	CC	Module 6
Rpl35	CC	Module 6
Polr2l	CC	Module 6
Clec2d	CC	Module 6
H2-D1	CC	Module 6
Rps17	CC	Module 6
Rpsa	CC	Module 6
Gngt2	CC	Module 6
Cox8a	CC	Module 6
H2-T23	CC	Module 6
Bcat2	CC	Module 6
H2-Ab1	CC	Module 6
Mt2	CC	Module 6
Cd74	CC	Module 6
Slc9b2	CC	Module 6
Mt1	CC	Module 6
H2-Aa	CC	Module 6
H2-Eb1	CC	Module 6
Sfrp4	CC	Module 6
Ar	CC	Module 6
Bcam	CC	Module 6
Ifi203	CC	Module 6
Tnfrsf12a	CC	Module 6
Gm20186	CC	Module 6
Tagln2	CC	Module 6
Vim	CC	Module 6
Manf	CC	Module 6
Plcb1	CC	Module 6
Anxa1	CC	Module 6
Timp1	CC	Module 6
Ptges	CC	Module 6
Tmem140	CC	Module 6
Grk5	CC	Module 6
Clstn3	CC	Module 6
Cd63	CC	Module 6
Ugdh	CC	Module 6
Palmd	CC	Module 6
Lgals3	CC	Module 6
Ldha	CC	Module 6
Arhgap20	CC	Module 6
Il13ra1	CC	Module 6
Neat1	CC	Module 6
Pdpn	CC	Module 6
Rnh1	CC	Module 6
Sdcbp	CC	Module 6
Gapdh	CC	Module 6
Rnf125	CC	Module 6
Lima1	CC	Module 6
Tpt1	CC	Module 6
Serpinb6a	CC	Module 6
Lmna	CC	Module 6
Sgms2	CC	Module 6
Pcdh7	CC	Module 6
Tpm4	CC	Module 6
Abcb1a	CC	Module 6
Tgoln1	CC	Module 6
Sept11	CC	Module 6
Tubb6	CC	Module 6
Nucks1	CC	Module 6
Man2a1	CC	Module 6
Ywhag	CC	Module 6
Ctsb	CC	Module 6
Tgfb1	CC	Module 6
Prrx1	CC	Module 6
Msn	CC	Module 6
Socs3	CC	Module 6
Slc7a2	CC	Module 6
Otud1	CC	Module 6
Cep128	CC	Module 6
Tuba1c	CC	Module 6
Vat1	CC	Module 6
Ptbp3	CC	Module 6
Ndrg1	CC	Module 6
Lmcd1	CC	Module 6
Tax1bp3	CC	Module 6
Phlda3	CC	Module 6
Ptp4a2	CC	Module 6
Hes1	CC	Module 6
Cd9	CC	Module 6
Tiparp	CC	Module 6
Atp6ap2	CC	Module 6
Hbegf	CC	Module 6
Pitpnc1	CC	Module 6
Mbnl2	CC	Module 6
Gucy2c	CC	Module 6
Cryab	CC	Module 6
S100a6	CC	Module 6
Cstb	CC	Module 6
Zc3hav1	CC	Module 6
Vmp1	CC	Module 6
Pmepa1	CC	Module 6
Zmiz1	CC	Module 6
Cdkn1a	CC	Module 6
Mdfic	CC	Module 6
Hspb1	CC	Module 6
Sh3pxd2b	CC	Module 6
Man1a	CC	Module 6
Spcs3	CC	Module 6
Plod2	CC	Module 6
Insig1	CC	Module 6
Ctdnep1	CC	Module 6
Vwc2	CC	Module 6
Csf1	CC	Module 6
Ccbe1	CC	Module 6
Medag	CC	Module 6
Myl6	CC	Module 6
Col8a1	CC	Module 6
Cebpd	CC	Module 6
Nr1d1	CC	Module 6
Cavin2	CC	Module 6
Emp3	CC	Module 6
Irgm1	CC	Module 6
Tnfrsf11b	CC	Module 6
Esm1	CC	Module 6
Vcam1	CC	Module 6
Sbno2	CC	Module 6
Hp	CC	Module 6
Stat2	CC	Module 6
Gbp6	CC	Module 6
Ndrg3	CC	Module 6
Zdhhc23	CC	Module 6
Crnde	CC	Module 6
Bnip3l	CC	Module 6
Stim1	CC	Module 6
Pdia3	CC	Module 6
Casp3	CC	Module 6
Pabpc1	CC	Module 6
Sdc4	CC	Module 6
Angpt2	CC	Module 6
Rps6	CC	Module 6
Rps19	CC	Module 6
Rcan1	CC	Module 6
Jmjd1c	CC	Module 6
Lox	CC	Module 6
Prss35	CC	Module 6
Lyz2	CC	Module 6
Rac1	CC	Module 6
Tnfrsf1a	CC	Module 6
Cnnm2	CC	Module 6
Rictor	CC	Module 6
Cast	CC	Module 6
Arid5b	CC	Module 6
Ncoa4	CC	Module 6
Dnajb9	CC	Module 6
Fstl1	CC	Module 6
Anxa7	CC	Module 6
Rai14	CC	Module 6
Emp1	CC	Module 6
Dab2	CC	Module 6
Arhgef12	CC	Module 6
Igfbp5	CC	Module 6
Tm2d2	CC	Module 6
Iqgap1	CC	Module 6
Pqlc1	CC	Module 6
Cltb	CC	Module 6
Rasal2	CC	Module 6
Acsl4	CC	Module 6
Ndfip1	CC	Module 6
Fut8	CC	Module 6
Eif1a	CC	Module 6
Ppp1r2	CC	Module 6
Arl6ip5	CC	Module 6
Larp4b	CC	Module 6
Uap1	CC	Module 6
Ankrd28	CC	Module 6
Pttg1ip	CC	Module 6
Adam9	CC	Module 6
Fmnl2	CC	Module 6
Peak1	CC	Module 6
Samd4	CC	Module 6
Znrf1	CC	Module 6
Tmem164	CC	Module 6
Fxyd1	SC	Module 6
Dbi	SC	Module 6
B2m	SC	Module 6
Gsn	SC	Module 6
Jun	SC	Module 6
Socs3	SC	Module 6
Hspa8	SC	Module 6
Irf1	SC	Module 6
Ptma	SC	Module 6
Isg15	SC	Module 6
H2-K1	SC	Module 6
H2-D1	SC	Module 6
Junb	SC	Module 6
Chchd2	SC	Module 6
Hsp90ab1	SC	Module 6
Ubc	SC	Module 6
Rabac1	SC	Module 6
Irgm1	SC	Module 6
Rpsa	SC	Module 6
Actb	SC	Module 6
Bst2	SC	Module 6
Hsp90aa1	SC	Module 6
Prnp	SC	Module 6
Rpl28	SC	Module 6
Rpl27a	SC	Module 6
Jund	SC	Module 6
Fosb	SC	Module 6
Cox8a	SC	Module 6
Klf4	SC	Module 6
Egr1	SC	Module 6
Cd59a	SC	Module 6
Rplp2	SC	Module 6
Zfp36	SC	Module 6
Fos	SC	Module 6
Gabarap	SC	Module 6
Ubb	SC	Module 6
Rps5	SC	Module 6
Tmsb4x	SC	Module 6
Ndufs7	SC	Module 6
Ifit1	SC	Module 6
Rpl13	SC	Module 6
Rpl23a	SC	Module 6
Rtp4	SC	Module 6
Pmepa1	SC	Module 6
Rpl21	SC	Module 6
Btg2	SC	Module 6
Atf3	SC	Module 6
Rps2	SC	Module 6
Rps24	SC	Module 6
S100a8	SC	Module 6
Hist1h2bc	SC	Module 6
Stat1	SC	Module 6
Sncg	SC	Module 6
Fth1	SC	Module 6
Ndufb8	SC	Module 6
Rps14	SC	Module 6
1810037I17Rik	SC	Module 6
Rhoa	SC	Module 6
Rps19	SC	Module 6
Grcc10	SC	Module 6
Fau	SC	Module 6
Tomm5	SC	Module 6
Ier2	SC	Module 6
Cox4i1	SC	Module 6
Pebp1	SC	Module 6
Dynll1	SC	Module 6
Actg1	SC	Module 6
Rpl11	SC	Module 6
Ywhaq	SC	Module 6
Sumo2	SC	Module 6
Rpl22	SC	Module 6
Atp5j2	SC	Module 6
Cox6b1	SC	Module 6
Eef1d	SC	Module 6
Gadd45b	SC	Module 6
Klf13	SC	Module 6
Hspe1	SC	Module 6
Sertad1	SC	Module 6
Rpl7	SC	Module 6
Snrpd2	SC	Module 6
Mif	SC	Module 6
Lysmd2	SC	Module 6
Rps16	SC	Module 6
Cfl1	SC	Module 6
Hspa2	SC	Module 6
Calm1	SC	Module 6
Snx3	SC	Module 6
Gpx4	SC	Module 6
Sh3bgrl3	SC	Module 6
Rpl36a	SC	Module 6
Rpl7a	SC	Module 6
Tnfrsf12a	SC	Module 6
Mcl1	SC	Module 6
Ndufa7	SC	Module 6
Rpl18	SC	Module 6
Gpx1	SC	Module 6
Klf6	SC	Module 6
Ptges3	SC	Module 6
Ahnak2	SC	Module 6
Timm13	SC	Module 6
Klf2	SC	Module 6
Rps15	SC	Module 6
Mrpl23	SC	Module 6
Txnip	SC	Module 6
Rhob	SC	Module 6
Rps26	SC	Module 6
Tmem258	SC	Module 6
Polr2f	SC	Module 6
Tomm7	SC	Module 6
Eif1a	SC	Module 6
Cstb	SC	Module 6
Atp5e	SC	Module 6
Hint1	SC	Module 6
Npm1	SC	Module 6
Uba52	SC	Module 6
Tpi1	SC	Module 6
Stmn1	SC	Module 6
Gstp1	SC	Module 6
Psmb6	SC	Module 6
Tubb4b	SC	Module 6
Ran	SC	Module 6
Nr4a1	SC	Module 6
Nfkbia	SC	Module 6
Gnb2	SC	Module 6
Hsbp1	SC	Module 6
Cox17	SC	Module 6
Pfdn2	SC	Module 6
Etfb	SC	Module 6
Cdkn2d	SC	Module 6
Cdkn1c	SC	Module 6
Anxa5	SC	Module 6
Ier5l	SC	Module 6
Cox7a2	SC	Module 6
Lmna	SC	Module 6
2410015M20Rik	SC	Module 6
Mrps33	SC	Module 6
Chchd1	SC	Module 6
Park7	SC	Module 6
Lgals1	SC	Module 6
Tbca	SC	Module 6
Marcksl1	SC	Module 6
Ppdpf	SC	Module 6
Scp2	SC	Module 6
Trib1	SC	Module 6
Ctsz	SC	Module 6
Dynlrb1	SC	Module 6
Cox6a1	SC	Module 6
Cox14	SC	Module 6
Bola2	SC	Module 6
Ndufa5	SC	Module 6
Arf4	SC	Module 6
Acadl	SC	Module 6
Ppia	SC	Module 6
Cdk2ap2	SC	Module 6
Hspd1	SC	Module 6
Cnbp	SC	Module 6
Dhrs3	SC	Module 6
Fkbp4	SC	Module 6
Ndufb10	SC	Module 6
Ifi27	SC	Module 6
Uqcrq	SC	Module 6
Nol7	SC	Module 6
Ost4	SC	Module 6
St13	SC	Module 6
Rbx1	SC	Module 6
H2afz	SC	Module 6
Clta	SC	Module 6
Spcs2	SC	Module 6
Odc1	SC	Module 6
Xbp1	SC	Module 6
Iigp1	SC	Module 6
Psma7	SC	Module 6
Gatm	SC	Module 6
Phlda1	SC	Module 6
Wdr83os	SC	Module 6
Igtp	SC	Module 6
Xaf1	SC	Module 6
Ctnnb1	SC	Module 6
Fabp5	SC	Module 6
Rcn1	SC	Module 6
Anapc16	SC	Module 6
Tagln2	SC	Module 6
Psmb8	SC	Module 6
Tuba1b	SC	Module 6
Commd1	SC	Module 6
Atp1b2	SC	Module 6
Calr	SC	Module 6
Psenen	SC	Module 6
Ywhaz	SC	Module 6
Psmb3	SC	Module 6
Scand1	SC	Module 6
Pnrc1	SC	Module 6
Brk1	SC	Module 6
Ndrg2	SC	Module 6
Card19	SC	Module 6
Eif4a2	SC	Module 6
Pnp	SC	Module 6
Midn	SC	Module 6
Snrpb	SC	Module 6
Pim3	SC	Module 6
Zfp36l2	SC	Module 6
Nop10	SC	Module 6
Ndufa8	SC	Module 6
Lamtor2	SC	Module 6
Vti1b	SC	Module 6
Hnrnpa0	SC	Module 6
Ass1	SC	Module 6
Endod1	SC	Module 6
Ppp1r15a	SC	Module 6
Dnaja1	SC	Module 6
6330403K07Rik	SC	Module 6
Scarb2	SC	Module 6
Ifit3	SC	Module 6
Apoe	SC	Module 6
Hnrnpc	SC	Module 6
Lsm7	SC	Module 6
Swi5	SC	Module 6
S100a11	SC	Module 6
Stat3	SC	Module 6
Csrnp1	SC	Module 6
Ctsd	SC	Module 6
Pou3f1	SC	Module 6
H2-Eb1	M	Module 6
H2-Aa	M	Module 6
H2-Ab1	M	Module 6
Cd74	M	Module 6
Ifitm3	M	Module 6
Klra2	M	Module 6
Ms4a4c	M	Module 6
H2-DMb1	M	Module 6
H3f3b	M	Module 6
Cd72	M	Module 6
Tspo	M	Module 6
Gm4955	M	Module 6
AW112010	M	Module 6
Ifi27l2a	M	Module 6
Sp100	M	Module 6
Lgals3	M	Module 6
Cxcl16	M	Module 6
Cxcl2	M	Module 6
Srgn	M	Module 6
H2-DMa	M	Module 6
Slamf7	M	Module 6
Fxyd5	M	Module 6
B2m	M	Module 6
Irf7	M	Module 6
Ccl12	M	Module 6
Ly6a	M	Module 6
Pim1	M	Module 6
Bcl2a1a	M	Module 6
Ifitm2	M	Module 6
Traf1	M	Module 6
Ch25h	M	Module 6
Ly9	M	Module 6
Lilr4b	M	Module 6
Plbd1	M	Module 6
Cd52	M	Module 6
Phf11b	M	Module 6
Erdr1	M	Module 6
Cdkn1a	M	Module 6
H2-Q6	M	Module 6
Fcgr4	M	Module 6
Stat1	M	Module 6
Tmsb10	M	Module 6
Dck	M	Module 6
Rsad2	M	Module 6
Fgl2	M	Module 6
Zbp1	M	Module 6
Usp18	M	Module 6
Nfkbiz	M	Module 6
Fth1	M	Module 6
S100a9	M	Module 6
Ccl4	M	Module 6
Hsp90b1	M	Module 6
Mgl2	M	Module 6
Ccl7	M	Module 6
Il1b	M	Module 6
Cd44	M	Module 6
Rnf213	M	Module 6
S100a6	M	Module 6
S100a8	M	Module 6
Emb	M	Module 6
Napsa	M	Module 6
Lat2	M	Module 6
Plk3	M	Module 6
Glipr1	M	Module 6
Nabp1	M	Module 6
Mndal	M	Module 6
Ifi204	M	Module 6
Bcl2a1d	M	Module 6
Irg1	M	Module 6
Tnfsf9	M	Module 6
Ccnd1	M	Module 6
Cd93	M	Module 6
Litaf	M	Module 6
Xaf1	M	Module 6
Tagln2	M	Module 6
Creld2	M	Module 6
Samsn1	M	Module 6
Alox5ap	M	Module 6
Cd69	M	Module 6
Eif2ak2	M	Module 6
Stap1	M	Module 6
Ifi205	M	Module 6
Manf	M	Module 6
Ccr2	M	Module 6
Scimp	M	Module 6
Pfn1	M	Module 6
Cd81	M	Module 6
Cd300ld	M	Module 6
Oasl2	M	Module 6
Runx3	M	Module 6
Il2rg	M	Module 6
Itgb2	M	Module 6
Trim30d	M	Module 6
Lgals3bp	M	Module 6
Ifit3	M	Module 6
Clec4e	M	Module 6
Cks2	M	Module 6
Gsr	M	Module 6
Plac8	M	Module 6
Cyba	M	Module 6
Cxcl10	M	Module 6
Pirb	M	Module 6
Cxcl14	M	Module 6
Ccnd2	M	Module 6
Phf11a	M	Module 6
Sdc3	M	Module 6
Ifi44	M	Module 6
Mx1	M	Module 6
Acvrl1	M	Module 6
Ifih1	M	Module 6
Ifit2	M	Module 6
Rps2	M	Module 6
Camp	M	Module 6
Ngp	M	Module 6
Gm10076	M	Module 6
Il2ra	M	Module 6
Vmo1	M	Module 6
Itgax	M	Module 6
Lmo4	M	Module 6
H2-D1	M	Module 6
H2-T23	M	Module 6
H2-Q7	M	Module 6
Vim	M	Module 6
Slfn1	M	Module 6
Hspa5	M	Module 6
Oasl1	M	Module 6
Stip1	M	Module 6
Il1rn	M	Module 6
Gapdh	M	Module 6
Casp4	M	Module 6
Kdm6b	M	Module 6
Csrnp1	M	Module 6
Gadd45b	M	Module 6
Psmb9	M	Module 6
Cyp4f18	M	Module 6
Tnfrsf12a	M	Module 6
Gch1	M	Module 6
Pdia6	M	Module 6
Dusp2	M	Module 6
Slfn2	M	Module 6
Rab20	M	Module 6
Ms4a6d	M	Module 6
Plaur	M	Module 6
Trib1	M	Module 6
Iqgap1	M	Module 6
Pkm	M	Module 6
Sdcbp	M	Module 6
Nfil3	M	Module 6
C3	M	Module 6
Rplp0	M	Module 6
Clec4d	M	Module 6
Ldha	M	Module 6
Cst7	M	Module 6
Jdp2	M	Module 6
Cebpb	M	Module 6
Hcar2	M	Module 6
Nlrp3	M	Module 6
Gm11808	M	Module 6
Ppp1r15a	M	Module 6
H2-K1	M	Module 6
Isg15	M	Module 6
Calr	M	Module 6
Ly6e	M	Module 6
Ifi47	M	Module 6
Sdf2l1	M	Module 6
Uba52	M	Module 6
Cxcl13	M	Module 6
C4b	M	Module 6
Fcgr1	M	Module 6
Ms4a6b	M	Module 6
Pdia3	M	Module 6
Ifi211	M	Module 6
Ifi213	M	Module 6
Lilra5	M	Module 6
C130026I21Rik	M	Module 6
Ifi206	M	Module 6
Gngt2	M	Module 6
Slfn5	M	Module 6
Oas1a	M	Module 6
Gm34084	M	Module 6
Iigp1	M	Module 6
Vcam1	M	Module 6
Lyz2	M	Module 6
Phf11d	M	Module 6
Rpl15	M	Module 6
Afdn	M	Module 6
Zufsp	M	Module 6
Slc38a2	M	Module 6
Lnpep	M	Module 6
Dennd4a	M	Module 6
Acsl1	M	Module 6
Nme2	M	Module 6
Arl6ip5	M	Module 6
Nup98	M	Module 6
Msr1	M	Module 6
Hsp90aa1	Nudt4+ PC	Module 6
Calr	Nudt4+ PC	Module 6
Ifitm3	Nudt4+ PC	Module 6
Hspa5	Nudt4+ PC	Module 6
Ptma	Nudt4+ PC	Module 6
Manf	Nudt4+ PC	Module 6
Ftl1	Nudt4+ PC	Module 6
Jam3	Nudt4+ PC	Module 6
Eif1	Nudt4+ PC	Module 6
Socs3	Nudt4+ PC	Module 6
Cryab	Nudt4+ PC	Module 6
Hsp90b1	Nudt4+ PC	Module 6
Pdia6	Nudt4+ PC	Module 6
Ubb	Nudt4+ PC	Module 6
Dnajc3	Nudt4+ PC	Module 6
Ifi27	Nudt4+ PC	Module 6
Ifitm1	Nudt4+ PC	Module 6
Spcs2	Nudt4+ PC	Module 6
Tubb4b	Nudt4+ PC	Module 6
Tspan8	Nudt4+ PC	Module 6
Hspa1b	Nudt4+ PC	Module 6
Hspa1a	Nudt4+ PC	Module 6
Hsph1	Nudt4+ PC	Module 6
Jund	Nudt4+ PC	Module 6
Actg1	Nudt4+ PC	Module 6
Laptm4a	Nudt4+ PC	Module 6
Cdkn1a	Nudt4+ PC	Module 6
Rpsa	Nudt4+ PC	Module 6
Eif1a	Nudt4+ PC	Module 6
Cebpb	Nudt4+ PC	Module 6
Lamp1	Nudt4+ PC	Module 6
Ubc	Nudt4+ PC	Module 6
Ang	Nudt4+ PC	Module 6
Creld2	Nudt4+ PC	Module 6
Dnaja1	Nudt4+ PC	Module 6
Atp6v0b	Nudt4+ PC	Module 6
Eif5a	Nudt4+ PC	Module 6
Stip1	Nudt4+ PC	Module 6
Gm11808	Nudt4+ PC	Module 6
Chordc1	Nudt4+ PC	Module 6
Jun	Nudt4+ PC	Module 6
Atf3	Nudt4+ PC	Module 6
Btg2	Nudt4+ PC	Module 6
Atox1	Nudt4+ PC	Module 6
Nedd8	Nudt4+ PC	Module 6
Dusp1	Nudt4+ PC	Module 6
Sdf2l1	Nudt4+ PC	Module 6
Cfl1	Nudt4+ PC	Module 6
Smim11	Nudt4+ PC	Module 6
Mt1	Nudt4+ PC	Module 6
Ckb	Nudt4+ PC	Module 6
Klf6	Nudt4+ PC	Module 6
Lypd5	Nudt4+ PC	Module 6
Pde10a	Nudt4+ PC	Module 6
Cdk2ap2	Nudt4+ PC	Module 6
Park7	Nudt4+ PC	Module 6
Car3	Nudt4+ PC	Module 6
Igfbp5	Nudt4+ PC	Module 6
Actb	Nudt4+ PC	Module 6
Hist1h2bc	Nudt4+ PC	Module 6
Qpct	Nudt4+ PC	Module 6
Fos	Nudt4+ PC	Module 6
Junb	Nudt4+ PC	Module 6
Hsp90ab1	Nudt4+ PC	Module 6
Rplp1	Nudt4+ PC	Module 6
Rbp1	Nudt4+ PC	Module 6
Dynll1	Nudt4+ PC	Module 6
H2-K1	Nudt4+ PC	Module 6
Cald1	Nudt4+ PC	Module 6
Sorcs3	Nudt4+ PC	Module 6
Zfp36	Nudt4+ PC	Module 6
Sncg	Nudt4+ PC	Module 6
Padi2	Nudt4+ PC	Module 6
Bhlhe40	Nudt4+ PC	Module 6
Egr1	Nudt4+ PC	Module 6
Sfxn1	Nudt4+ PC	Module 6
Aass	Nudt4+ PC	Module 6
Nr4a1	Nudt4+ PC	Module 6
Aebp1	Nudt4+ PC	Module 6
Tmem176b	Nudt4+ PC	Module 6
Ost4	Nudt4+ PC	Module 6
Cdkn1c	Nudt4+ PC	Module 6
Nudt4	Nudt4+ PC	Module 6
Ahcyl2	Nudt4+ PC	Module 6
Sh3gl2	Nudt4+ PC	Module 6
Ptges3	Nudt4+ PC	Module 6
Col2a1	Nudt4+ PC	Module 6
Rbx1	Nudt4+ PC	Module 6
Srsf3	Nudt4+ PC	Module 6
Cope	Nudt4+ PC	Module 6
Nop10	Nudt4+ PC	Module 6
S100a9	Nudt4+ PC	Module 6
Plet1	Nudt4+ PC	Module 6
Ahsa1	Nudt4+ PC	Module 6
Cbr1	Nudt4+ PC	Module 6
Ier3	Nudt4+ PC	Module 6
Fosb	Nudt4+ PC	Module 6
Ier2	Nudt4+ PC	Module 6
Serinc3	Nudt4+ PC	Module 6
Tsc22d1	Nudt4+ PC	Module 6
B2m	Nudt4+ PC	Module 6
Tspan3	Nudt4+ PC	Module 6
Rps27	Nudt4+ PC	Module 6
Tmem47	Nudt4+ PC	Module 6
H2-D1	Nudt4+ PC	Module 6
Tma7	Nudt4+ PC	Module 6
Cpxm2	Nudt4+ PC	Module 6
Tnfrsf11b	Nudt4+ PC	Module 6
Ebf1	Nudt4+ PC	Module 6
Tmsb10	Nudt4+ PC	Module 6
Timp2	Nudt4+ PC	Module 6
Ddr2	Nudt4+ PC	Module 6
Enpp5	Nudt4+ PC	Module 6
Emc10	Nudt4+ PC	Module 6
Arl6ip1	Nudt4+ PC	Module 6
Srpr	Nudt4+ PC	Module 6
Sorbs2	Nudt4+ PC	Module 6
Serpine2	Nudt4+ PC	Module 6
Xbp1	Nudt4+ PC	Module 6
Sf3b5	Nudt4+ PC	Module 6
Gm10076	Nudt4+ PC	Module 6
Ddx3y	Nudt4+ PC	Module 6
Pdpn	Nudt4+ PC	Module 6
Anxa5	Nudt4+ PC	Module 6
Psmb6	Nudt4+ PC	Module 6
Sec61b	Nudt4+ PC	Module 6
Cp	Nudt4+ PC	Module 6
Rsrp1	Nudt4+ PC	Module 6
Sec61g	Nudt4+ PC	Module 6
Rnase4	Nudt4+ PC	Module 6
Chchd2	Nudt4+ PC	Module 6
Slc7a2	Nudt4+ PC	Module 6
Rpl10	Nudt4+ PC	Module 6
Cyr61	Nudt4+ PC	Module 6
Gng5	Nudt4+ PC	Module 6
Cst3	Nudt4+ PC	Module 6
Hsd17b11	Nudt4+ PC	Module 6
Uba52	Nudt4+ PC	Module 6
Oat	Nudt4+ PC	Module 6
Tcn2	Nudt4+ PC	Module 6
Swi5	Nudt4+ PC	Module 6
Fkbp2	Nudt4+ PC	Module 6
Cystm1	Nudt4+ PC	Module 6
Kcnk2	Nudt4+ PC	Module 6
Irf2bpl	Nudt4+ PC	Module 6
Canx	Nudt4+ PC	Module 6
Map1lc3b	Nudt4+ PC	Module 6
Stk38l	Nudt4+ PC	Module 6
Oxr1	Nudt4+ PC	Module 6
Atp6v0e	Nudt4+ PC	Module 6
Nupr1	Nudt4+ PC	Module 6
Nudc	Nudt4+ PC	Module 6
D8Ertd738e	Nudt4+ PC	Module 6
Srp14	Nudt4+ PC	Module 6
Tmem258	Nudt4+ PC	Module 6
2010111I01Rik	Nudt4+ PC	Module 6
Spcs1	Nudt4+ PC	Module 6
Grcc10	Nudt4+ PC	Module 6
Ctsl	Nudt4+ PC	Module 6
Ly6e	BC	Module 6
Ly6a	BC	Module 6
H2-K1	BC	Module 6
Irgm1	BC	Module 6
Bst2	BC	Module 6
Ifit1	BC	Module 6
Sncg	BC	Module 6
Ifitm3	BC	Module 6
Isg15	BC	Module 6
H2-D1	BC	Module 6
Ifi27l2a	BC	Module 6
B2m	BC	Module 6
Rtp4	BC	Module 6
Iigp1	BC	Module 6
Gbp6.1	BC	Module 6
Oasl2	BC	Module 6
Ifi47	BC	Module 6
Socs1	BC	Module 6
Irf1	BC	Module 6
Psmb8	BC	Module 6
Irf7	BC	Module 6
H2-T23	BC	Module 6
Ifit3	BC	Module 6
C4b	BC	Module 6
Plscr2	BC	Module 6
Gbp7	BC	Module 6
Rsad2	BC	Module 6
Ifi27	BC	Module 6
Ifit3b	BC	Module 6
Parp14	BC	Module 6
Igtp	BC	Module 6
Xaf1	BC	Module 6
Tmem176b	BC	Module 6
Lars2	BC	Module 6
Gbp3	BC	Module 6
Gbp10	BC	Module 6
H2-Q4	BC	Module 6
Usp18	BC	Module 6
Zbp1	BC	Module 6
Tgm2	BC	Module 6
S100a9	BC	Module 6
Igf2	BC	Module 6
Rnf213	BC	Module 6
Oas1a	BC	Module 6
Spon2	BC	Module 6
Ifi44	BC	Module 6
Stat1	BC	Module 6
Pnp	BC	Module 6
F830016B08Rik	BC	Module 6
Tgtp2	BC	Module 6
Tgtp1	BC	Module 6
Tmem176a	BC	Module 6
S100a8	BC	Module 6
Cxcl10	BC	Module 6
Psmb9	BC	Module 6
C2	BC	Module 6
Slfn8	BC	Module 6
Gbp9	BC	Module 6
Odc1	BC	Module 6
Gbp4	BC	Module 6
Gm4841	BC	Module 6
Irgm2	BC	Module 6
Anks1b	BC	Module 6
Phf11d	BC	Module 6
Wfdc2	BC	Module 6
Hist1h2bc	BC	Module 6
Cmpk2	BC	Module 6
Herc6	BC	Module 6
Ddx58	BC	Module 6
Gbp5	BC	Module 6
Tspo	BC	Module 6
Irf9	BC	Module 6
Gbp2	BC	Module 6
Psme1	BC	Module 6
Eif2ak2	BC	Module 6
Psmb10	BC	Module 6
Ifih1	BC	Module 6
Ifi35	BC	Module 6
Helz2	BC	Module 6
Trim12c	BC	Module 6
Ccl19	BC	Module 6
Sp100	BC	Module 6
Lgals9	BC	Module 6
Fbxo2	BC	Module 6
Samd9l	BC	Module 6
Parp9	BC	Module 6
Ptges3	BC	Module 6
Slfn5	BC	Module 6
Lgals3bp	BC	Module 6
Ltbp1	BC	Module 6
Ube2l6	BC	Module 6
Lgr6	BC	Module 6
Tmsb10	BC	Module 6
Erdr1	BC	Module 6
Ccl7	BC	Module 6
Ran	BC	Module 6
Dhrs3	BC	Module 6
Trim12a	BC	Module 6
Myd88	BC	Module 6
Twsg1	BC	Module 6
Parp3	BC	Module 6
Ccl2	BC	Module 6
Pmepa1	BC	Module 6
Nmi	BC	Module 6
Shisa5	BC	Module 6
Cx3cl1	BC	Module 6
Znfx1	BC	Module 6
Plscr1	BC	Module 6
Pttg1	BC	Module 6
Plat	BC	Module 6
Osmr	BC	Module 6
Atp1b2	BC	Module 6
Gm26669	BC	Module 6
Psme2	BC	Module 6
Id3	BC	Module 6
Samhd1	BC	Module 6
Gm2564	BC	Module 6
Ncoa7	BC	Module 6
Rgs2	BC	Module 6
Gm26917	BC	Module 6
Cited2	BC	Module 6
Mt1	BC	Module 6
Ccl11	BC	Module 6
Chchd10	BC	Module 6
Gadd45a	BC	Module 6
Adamts1	BC	Module 6
Laptm4a	BC	Module 6
Hsp90b1	BC	Module 6
Uba52	BC	Module 6
Ddx60	BC	Module 6
Eif4a2	BC	Module 6
Hnrnpc	BC	Module 6
Aard	BC	Module 6
Xdh	BC	Module 6
Ptgs2	BC	Module 6
Cacna1d	BC	Module 6
H3f3b	BC	Module 6
Fth1	BC	Module 6
Col23a1	BC	Module 6
Tap1	BC	Module 6
Lgals1	BC	Module 6
Gng11	BC	Module 6
Hsp90ab1	BC	Module 6
Jund	BC	Module 6
Fzd10	BC	Module 6
Sh3bgrl	BC	Module 6
Ppp1r15a	BC	Module 6
Mdk	BC	Module 6
Pltp	BC	Module 6
Vmo1	BC	Module 6
Hmgb2	BC	Module 6
6330403K07Rik	BC	Module 6
Ubb	BC	Module 6
Sox9	BC	Module 6
Aebp1	BC	Module 6
Gm10076	BC	Module 6
Ly6a	B	Module 6
H2-Q7	B	Module 6
Fxyd5	B	Module 6
Gimap4	B	Module 6
Smagp	B	Module 6
C130026I21Rik	B	Module 6
Ctsh	B	Module 6
Traf1	B	Module 6
Xist	B	Module 6
Tsix	B	Module 6
Gm11808	B	Module 6
Napsa	B	Module 6
Aprt	B	Module 6
Uba52	B	Module 6
A530040E14Rik	B	Module 6
Gimap3	B	Module 6
AC125149.3	B	Module 6
Ptpn22	B	Module 6
Cybb	B	Module 6
Gimap7	B	Module 6
Bcl2	B	Module 6
Itgb7	B	Module 6
Man1a	B	Module 6
Ahnak	B	Module 6
Apoe	B	Module 6
Ptpn18	B	Module 6
Farsb	B	Module 6
Fcgr2b	B	Module 6
Cacna1s	B	Module 6
Capg	B	Module 6
A530032D15Rik	B	Module 6
Serpina3g	B	Module 6
Cyp4f18	B	Module 6
Eef1d	B	Module 6
Gimap5	B	Module 6
AW112010	B	Module 6
Gm15987	B	Module 6
Hepacam2	B	Module 6
Oosp1	B	Module 6
Bcl2a1b	B	Module 6
Ctsc	B	Module 6
Krt222	B	Module 6
Tcf4	B	Module 6
Asph	B	Module 6
Odc1	B	Module 6
Marchf1	B	Module 6
Acp5	B	Module 6
Evi2a	B	Module 6
Notch2	B	Module 6
Pigp	B	Module 6
Sp140	B	Module 6
Snhg18	B	Module 6
Tmem154	B	Module 6
H2-Q6	B	Module 6
Spcs3	B	Module 6
Nxpe3	B	Module 6
Fam46c	B	Module 6
Nfatc1	B	Module 6
Psmb8	B	Module 6
Plec	B	Module 6
mt-Nd4l	B	Module 6
Fnbp1	B	Module 6
Txndc5	B	Module 6
Lsp1	B	Module 6
Nmi	B	Module 6
Crip1	B	Module 6
Rcn3	B	Module 6
Ybx1	B	Module 6
Gapdh	B	Module 6
S100a10	B	Module 6
Rpl15	B	Module 6
Npm1	B	Module 6
AC133103.1	B	Module 6
S100a6	B	Module 6
AC168977.1	B	Module 6
Zbtb20	B	Module 6
Gm15228	B	Module 6
Zbtb32	B	Module 6
Itgb1	B	Module 6
Pdia4	B	Module 6
Bhlhe41	B	Module 6
Plscr1	B	Module 6
Ass1	B	Module 6
Fcrl5	B	Module 6
Psmb9	B	Module 6
Ahnak2	B	Module 6
Ccr1	B	Module 6
Anxa2	B	Module 6
Ctla4	B	Module 6
Gpr55	B	Module 6
Tnfsf8	B	Module 6
5330426L24Rik	B	Module 6
Plac8	B	Module 6
1810046K07Rik	B	Module 6
Il5ra	B	Module 6
Csf2rb	B	Module 6
Lipc	B	Module 6
Rassf4	B	Module 6
Phf11b	B	Module 6
Zcwpw1	B	Module 6
Zbtb38	B	Module 6
Gpr137b	B	Module 6
AI427809	B	Module 6
Rdh12	B	Module 6
D10Wsu102e	B	Module 6
Mzb1	B	Module 6
Atxn1	B	Module 6
Nid1	B	Module 6
Rasgrp1	B	Module 6
Cacna1e	B	Module 6
Gm20186	B	Module 6
Sox5	B	Module 6
Ccdc28b	B	Module 6
Uchl3	B	Module 6
Hspa1b	B	Module 6
Hspa1a	B	Module 6
Stx7	B	Module 6
Tmcc3	B	Module 6
Fbxw7	B	Module 6
AU020206	B	Module 6
Pik3c2b	B	Module 6
Tbc1d9	B	Module 6
Smpdl3a	B	Module 6
Auh	B	Module 6
Tnfrsf13b	B	Module 6
Psmd14	B	Module 6
Gm30382	B	Module 6
Vars	B	Module 6
Ahr	B	Module 6
Trib1	B	Module 6
Hmgn3	B	Module 6
Nudc	B	Module 6
Ypel2	B	Module 6
Serpina3f	B	Module 6
S100a11	B	Module 6
Anp32a	B	Module 6
Clic1	B	Module 6
Chmp4b	B	Module 6
Crlf2	B	Module 6
Pdia3	B	Module 6
Tubb4b	B	Module 6
Dnajb1	B	Module 6
Camp	B	Module 6
Rpl21	RMC	Module 6
Rplp1	RMC	Module 6
Rps3a1	RMC	Module 6
Rps15	RMC	Module 6
Rps24	RMC	Module 6
Rps5	RMC	Module 6
Rps6	RMC	Module 6
Hsp90aa1	RMC	Module 6
Rpl35a	RMC	Module 6
Eef1a1	RMC	Module 6
Rps19	RMC	Module 6
Rpl13	RMC	Module 6
Rpl17	RMC	Module 6
Rplp2	RMC	Module 6
Rps23	RMC	Module 6
Rpl5	RMC	Module 6
Rpl30	RMC	Module 6
Rpl26	RMC	Module 6
Rps3	RMC	Module 6
Rpl27a	RMC	Module 6
Rpl23	RMC	Module 6
Pfdn5	RMC	Module 6
Rps15a	RMC	Module 6
Rpl23a	RMC	Module 6
Rpl10	RMC	Module 6
Rpl32	RMC	Module 6
Rps8	RMC	Module 6
Ifi27	RMC	Module 6
Rps10	RMC	Module 6
Rps7	RMC	Module 6
Rps12	RMC	Module 6
Rps20	RMC	Module 6
Rpl12	RMC	Module 6
Rpl22	RMC	Module 6
Hspb1	RMC	Module 6
Uba52	RMC	Module 6
Manf	RMC	Module 6
Hspa8	RMC	Module 6
Rpl15	RMC	Module 6
Cryab	RMC	Module 6
Sdf2l1	RMC	Module 6
Tmem176b	RMC	Module 6
Calr	RMC	Module 6
Dnase1	RMC	Module 6
Fkbp4	RMC	Module 6
Rpl9	RMC	Module 6
Fau	RMC	Module 6
Rps16	RMC	Module 6
Rps25	RMC	Module 6
Rpl8	RMC	Module 6
Rps14	RMC	Module 6
Rps27a	RMC	Module 6
Rpl14	RMC	Module 6
Hsp90ab1	RMC	Module 6
Tpt1	RMC	Module 6
Rps13	RMC	Module 6
Rpl34	RMC	Module 6
Rps18	RMC	Module 6
Rps9	RMC	Module 6
Rpl11	RMC	Module 6
Rpl28	RMC	Module 6
Rps26	RMC	Module 6
Rplp0	RMC	Module 6
Cox8a	RMC	Module 6
Rps11	RMC	Module 6
Rps4x	RMC	Module 6
Rps2	RMC	Module 6
Rpl10a	RMC	Module 6
Naca	RMC	Module 6
Rpl31	RMC	Module 6
H3f3b	RMC	Module 6
Rpl18a	RMC	Module 6
Eef1b2	RMC	Module 6
Rpsa	RMC	Module 6
Hspe1	RMC	Module 6
Eef1d	RMC	Module 6
Eef1g	RMC	Module 6
Ifitm2	RMC	Module 6
Hnrnpc	RMC	Module 6
Tmsb4x	RMC	Module 6
Ptges3	RMC	Module 6
Spcs2	RMC	Module 6
Sumo3	RMC	Module 6
Snx3	RMC	Module 6
Fkbp2	RMC	Module 6
Hsp90b1	RMC	Module 6
Ormdl2	RMC	Module 6
Mrpl17	RMC	Module 6
Arl6ip5	RMC	Module 6
Ddx3y	RMC	Module 6
Npm1	RMC	Module 6
Pdia3	RMC	Module 6
Mbd1	RMC	Module 6
Cast	RMC	Module 6
Mt2	RMC	Module 6
Pdia6	RMC	Module 6
Lypd2	RMC	Module 6
Fxyd6	RMC	Module 6
Rpl36a	RMC	Module 6
Rpl37	RMC	Module 6
Rpl37a	RMC	Module 6
Rps27	RMC	Module 6
H2-Q2	RMC	Module 6
Rps21	RMC	Module 6
Ifitm3	RMC	Module 6
Emd	RMC	Module 6
Calm2	RMC	Module 6
Rpl35	RMC	Module 6
Rbp1	RMC	Module 6
Ifi27l2a	RMC	Module 6
Stip1	RMC	Module 6
Snhg11	RMC	Module 6
Eif4a2	RMC	Module 6
Gstm2	RMC	Module 6
Rnaseh2c	RMC	Module 6
AU021092	RMC	Module 6
Tmem176a	RMC	Module 6
Stra6	RMC	Module 6
Eddm3b	RMC	Module 6
Prr13	RMC	Module 6
Txnip	RMC	Module 6
Krt19	RMC	Module 6
Rpl41	RMC	Module 6
Cox7a2l	RMC	Module 6
Mif	RMC	Module 6
Nr1d1	RMC	Module 6
Tpd52l1	RMC	Module 6
Ociad2	RMC	Module 6
Ephx1	RMC	Module 6
Crip1	RMC	Module 6
Psme1	RMC	Module 6
Cldn11	RMC	Module 6
Ifi27l2a	TBC	Module 6
Sncg	TBC	Module 6
Fth1	TBC	Module 6
Ifit1	TBC	Module 6
Igfbp5	TBC	Module 6
Ly6e	TBC	Module 6
Hn1	TBC	Module 6
Mt2	TBC	Module 6
Bst2	TBC	Module 6
Isg15	TBC	Module 6
Hspa8	TBC	Module 6
H2-K1	TBC	Module 6
Oasl2	TBC	Module 6
H2-D1	TBC	Module 6
B2m	TBC	Module 6
Ly6a	TBC	Module 6
Snhg11	TBC	Module 6
Hsp90aa1	TBC	Module 6
Crabp2	TBC	Module 6
Gbp6.1	TBC	Module 6
Psmb8	TBC	Module 6
Ces1d	TBC	Module 6
C4b	TBC	Module 6
Rbp1	TBC	Module 6
Pla2g7	TBC	Module 6
Rtp4	TBC	Module 6
Bex4	TBC	Module 6
H2-T23	TBC	Module 6
Mt1	TBC	Module 6
Irgm1	TBC	Module 6
Psmb9	TBC	Module 6
Ccl19	TBC	Module 6
Ifi27	TBC	Module 6
Ptges3	TBC	Module 6
H2-Q4	TBC	Module 6
S100a9	TBC	Module 6
Pi16	TBC	Module 6
S100a8	TBC	Module 6
Pttg1	TBC	Module 6
Slc1a3	TBC	Module 6
Ifitm3	TBC	Module 6
Ccl11	TBC	Module 6
Espn	TBC	Module 6
Chchd10	TBC	Module 6
Gfra4	TBC	Module 6
Cacybp	TBC	Module 6
Errfi1	TBC	Module 6
Lgr6	TBC	Module 6
Rnf213	TBC	Module 6
Gprasp2	TBC	Module 6
Il33	TBC	Module 6
Ccl7	TBC	Module 6
Tspo	TBC	Module 6
Ubc	TBC	Module 6
Gpr83	TBC	Module 6
Parp14	TBC	Module 6
Dhrs3	TBC	Module 6
Tpi1	TBC	Module 6
Klf4	TBC	Module 6
Odc1	TBC	Module 6
Pmepa1	TBC	Module 6
F830016B08Rik	TBC	Module 6
Gbp7	TBC	Module 6
Atf4	TBC	Module 6
Tgm2	TBC	Module 6
Bex1	TBC	Module 6
Rgs2	TBC	Module 6
Ier3	TBC	Module 6
Gadd45a	TBC	Module 6
Pex5l	TBC	Module 6
Nupr1	TBC	Module 6
Spon2	TBC	Module 6
Adamts1	TBC	Module 6
Gm26917	TBC	Module 6
Hsp90ab1	TBC	Module 6
Uba52	TBC	Module 6
Hnrnpm	TBC	Module 6
Vmo1	TBC	Module 6
Plscr2	TBC	Module 6
Xaf1	TBC	Module 6
Rsad2	TBC	Module 6
Stat1	TBC	Module 6
Gng2	TBC	Module 6
6330403K07Rik	TBC	Module 6
Ifit3	TBC	Module 6
Flt1	TBC	Module 6
Erdr1	TBC	Module 6
Ntm	TBC	Module 6
Clu	TBC	Module 6
Cav1	TBC	Module 6
Mitd1	TBC	Module 6
Emp1	TBC	Module 6
mt-Nd4l	TBC	Module 6
Ddx60	TBC	Module 6
Gprasp1	TBC	Module 6
Camp	TBC	Module 6
Gbp10	TBC	Module 6
Pnp	TBC	Module 6
Hist1h2bc	TBC	Module 6
Hspb1	TBC	Module 6
Hspa5	TBC	Module 6
Cxcl13	TBC	Module 6
Herc6	TBC	Module 6
Ch25h	TBC	Module 6
Osr2	TBC	Module 6
Hsp90b1	TBC	Module 6
Prr13	TBC	Module 6
Slfn5	TBC	Module 6
Gstp1	TBC	Module 6
Calr	TBC	Module 6
Ntrk3	TBC	Module 6
Hnrnpc	TBC	Module 6
Sp100	TBC	Module 6
Fkbp2	TBC	Module 6
Dbi	TBC	Module 6
Thbs4	TBC	Module 6
Letm2	TBC	Module 6
Pim1	TBC	Module 6
Adam33	TBC	Module 6
Klf2	TBC	Module 6
Osmr	TBC	Module 6
Rassf9	TBC	Module 6
Rps24	TBC	Module 6
Icam1	TBC	Module 6
Ranbp3l	TBC	Module 6
Manf	TBC	Module 6
Marf1	TBC	Module 6
Rhou	TBC	Module 6
Tnfaip6	TBC	Module 6
Ifi27l2a	OB	Module 6
B2m	OB	Module 6
Isg15	OB	Module 6
Ifit1	OB	Module 6
Iigp1	OB	Module 6
H2-K1	OB	Module 6
Ly6a	OB	Module 6
Ly6e	OB	Module 6
Bst2	OB	Module 6
Ifi47	OB	Module 6
H2-D1	OB	Module 6
Rsad2	OB	Module 6
Ifitm3	OB	Module 6
Cxcl10	OB	Module 6
Ifit3	OB	Module 6
Tgtp1	OB	Module 6
Psmb8	OB	Module 6
Rtp4	OB	Module 6
Oasl2	OB	Module 6
H2-Q7	OB	Module 6
Gm4951	OB	Module 6
H2-T23	OB	Module 6
Slfn8	OB	Module 6
Phf11d	OB	Module 6
Irgm1	OB	Module 6
Irf7	OB	Module 6
Usp18	OB	Module 6
Ifi44	OB	Module 6
H2-Q4	OB	Module 6
Fth1	OB	Module 6
Xaf1	OB	Module 6
Fbln1	OB	Module 6
Cxcl12	OB	Module 6
Ifit3b	OB	Module 6
Gbp7	OB	Module 6
Ccl2	OB	Module 6
Cmpk2	OB	Module 6
Serping1	OB	Module 6
Crabp2	OB	Module 6
Slfn9	OB	Module 6
Gbp3	OB	Module 6
S100a9	OB	Module 6
Pnp	OB	Module 6
Mdk	OB	Module 6
Hap1	OB	Module 6
Plscr2	OB	Module 6
PISD	OB	Module 6
Ifi27	OB	Module 6
Ifi35	OB	Module 6
Gas6	OB	Module 6
Slfn5	OB	Module 6
Spint2	OB	Module 6
Tgm2	OB	Module 6
Sncg	OB	Module 6
Igtp	OB	Module 6
Gbp2	OB	Module 6
Igfbp5	OB	Module 6
Fbxo2	OB	Module 6
Herc6	OB	Module 6
Aig1	OB	Module 6
Lgals3bp	OB	Module 6
F830016B08Rik	OB	Module 6
Vmo1	OB	Module 6
Eif4a2	OB	Module 6
Gbp5	OB	Module 6
Gpx8	OB	Module 6
Ogn	OB	Module 6
Ccl19	OB	Module 6
Trim12a	OB	Module 6
Bex4	OB	Module 6
Cyba	OB	Module 6
Psme1	OB	Module 6
6330403K07Rik	OB	Module 6
Nop10	OB	Module 6
Rcn3	OB	Module 6
Aebp1	OB	Module 6
Pttg1	OB	Module 6
Cemip	OB	Module 6
C4b	OB	Module 6
Mt2	OB	Module 6
Mt1	OB	Module 6
Gpx3	OB	Module 6
Nudt4	OB	Module 6
Hsp90b1	OB	Module 6
Tap2	OB	Module 6
Sp110	OB	Module 6
Gprasp1	OB	Module 6
Vegfa	OB	Module 6
C2	OB	Module 6
Osmr	OB	Module 6
Ncoa7	OB	Module 6
Stat1	OB	Module 6
Mmp13	OB	Module 6
Adgrf5	OB	Module 6
Parp14	OB	Module 6
Fgf7	OB	Module 6
Snhg11	OB	Module 6
Abi3bp	OB	Module 6
Mafb	OB	Module 6
Samd9l	OB	Module 6
Angptl4	OB	Module 6
C1ra	OB	Module 6
Ecm1	OB	Module 6
Glrb	OB	Module 6
Itm2c	OB	Module 6
Irgm2	OB	Module 6
Pappa	OB	Module 6
Plxna2	OB	Module 6
Map1b	OB	Module 6
Zscan26	OB	Module 6
Stat2	OB	Module 6
Cyp1b1	OB	Module 6
Ccdc141	OB	Module 6
Rai14	OB	Module 6
Sfrp4	OB	Module 6
Ly6e	FC1	Module 6
H2-D1	FC1	Module 6
Ifi27l2a	FC1	Module 6
Ifit3	FC1	Module 6
Ifitm3	FC1	Module 6
Iigp1	FC1	Module 6
Gm4951	FC1	Module 6
Isg15	FC1	Module 6
F830016B08Rik	FC1	Module 6
Mx1	FC1	Module 6
Oas1a	FC1	Module 6
Tgtp1	FC1	Module 6
Irgm1	FC1	Module 6
Oasl2	FC1	Module 6
Bst2	FC1	Module 6
Ifi47	FC1	Module 6
Cxcl10	FC1	Module 6
Gbp6.1	FC1	Module 6
Ifit1	FC1	Module 6
Ifit2	FC1	Module 6
Ddx3y	FC1	Module 6
Trim30a	FC1	Module 6
Psmb8	FC1	Module 6
B2m	FC1	Module 6
Gbp2	FC1	Module 6
Ifi44	FC1	Module 6
Ifit3b	FC1	Module 6
H3f3b	FC1	Module 6
Irgm2	FC1	Module 6
Usp18	FC1	Module 6
H2-K1	FC1	Module 6
Irf7	FC1	Module 6
Fth1	FC1	Module 6
Xaf1	FC1	Module 6
Rpl18a	FC1	Module 6
Rtp4	FC1	Module 6
Laptm4a	FC1	Module 6
Eif2s3y	FC1	Module 6
Socs3	FC1	Module 6
Ier3	FC1	Module 6
Gbp3	FC1	Module 6
Rpl23	FC1	Module 6
Rps7	FC1	Module 6
H2-T23	FC1	Module 6
Rps3a1	FC1	Module 6
Irf9	FC1	Module 6
Snhg11	FC1	Module 6
Eef1a1	FC1	Module 6
Igtp	FC1	Module 6
Rps14	FC1	Module 6
Rps3	FC1	Module 6
Gadd45g	FC1	Module 6
S100a11	FC1	Module 6
Sfrp4	FC1	Module 6
H3f3a	FC1	Module 6
Rsad2	FC1	Module 6
Ctsl	FC1	Module 6
Btf3	FC1	Module 6
Cd63	FC1	Module 6
Ftl1	FC1	Module 6
Gbp7	FC1	Module 6
Tmem176a	FC1	Module 6
Rps5	FC1	Module 6
Tmem176b	FC1	Module 6
Fau	FC1	Module 6
Rps20	FC1	Module 6
Cfl1	FC1	Module 6
Rps8	FC1	Module 6
Ptma	FC1	Module 6
Sdf2l1	FC1	Module 6
Rpl10	FC1	Module 6
Rps11	FC1	Module 6
Rpl30	FC1	Module 6
Ildr2	FC1	Module 6
Icam1	FC1	Module 6
Gstm2	FC1	Module 6
Irf1	FC1	Module 6
Cxcl12	FC1	Module 6
Rpl3	FC1	Module 6
Cyba	FC1	Module 6
Fos	FC1	Module 6
Rps4x	FC1	Module 6
Car3	FC1	Module 6
Socs1	FC1	Module 6
Klf2	FC1	Module 6
Pdia3	FC1	Module 6
Rps15a	FC1	Module 6
Srgn	FC1	Module 6
Rpl26	FC1	Module 6
Rps9	FC1	Module 6
Rpl7	FC1	Module 6
Hspa8	FC1	Module 6
Tspo	FC1	Module 6
Eif3h	FC1	Module 6
Lamp1	FC1	Module 6
Antxr1	FC1	Module 6
Rpl35a	FC1	Module 6
Slc16a2	FC1	Module 6
Tspan13	FC1	Module 6
Rpl21	FC1	Module 6
H2-Q7	CEC	Module 6
Rplp1	CEC	Module 6
Rps15	CEC	Module 6
Rplp2	CEC	Module 6
B2m	CEC	Module 6
Rps21	CEC	Module 6
Rpl23a	CEC	Module 6
Junb	CEC	Module 6
H2-Q4	CEC	Module 6
Rgs16	CEC	Module 6
Rpl30	CEC	Module 6
Rpl12	CEC	Module 6
Jun	CEC	Module 6
Zfp36	CEC	Module 6
S100a13	CEC	Module 6
Rpl26	CEC	Module 6
Crip1	CEC	Module 6
Ifi44	CEC	Module 6
Gbp2	CEC	Module 6
Lgals9	CEC	Module 6
Rsad2	CEC	Module 6
Zfp36l1	CEC	Module 6
Slfn2	CEC	Module 6
Syt7	CEC	Module 6
Rps17	CEC	Module 6
Rps8	CEC	Module 6
Sec61g	CEC	Module 6
Ifi27l2a	CEC	Module 6
Psmb8	CEC	Module 6
Rpl31	CEC	Module 6
Fos	CEC	Module 6
Lyz2	CEC	Module 6
Hspa8	CEC	Module 6
Tmem252	CEC	Module 6
Ifitm3	CEC	Module 6
Fxyd5	CEC	Module 6
Rpl13	CEC	Module 6
H2-K1	CEC	Module 6
Bhlhe40	CEC	Module 6
Hspe1	CEC	Module 6
H2-D1	CEC	Module 6
Rnd1	CEC	Module 6
Map3k6	CEC	Module 6
Litaf	CEC	Module 6
Hspa5	CEC	Module 6
Fas	CEC	Module 6
Scgb3a1	CEC	Module 6
Cdc42ep4	CEC	Module 6
Galnt15	CEC	Module 6
Kbtbd11	CEC	Module 6
Lrg1	CEC	Module 6
Grrp1	CEC	Module 6
Xbp1	CEC	Module 6
Ch25h	CEC	Module 6
Adamts9	CEC	Module 6
H3f3b	CEC	Module 6
Cd74	CEC	Module 6
Mt2	CEC	Module 6
Pim3	CEC	Module 6
Anxa7	CEC	Module 6
Podxl	CEC	Module 6
Emp1	CEC	Module 6
Esyt1	CEC	Module 6
Aig1	CEC	Module 6
Synpo	CEC	Module 6
Tpm4	CEC	Module 6
Sdcbp	CEC	Module 6
Tmem176a	CEC	Module 6
Arl6ip5	CEC	Module 6
Osmr	CEC	Module 6
Lcn2	CEC	Module 6
Rpl15	CEC	Module 6
Tpm3	CEC	Module 6
Plaur	CEC	Module 6
Gm20186	CEC	Module 6
Vwa1	CEC	Module 6
Xdh	CEC	Module 6
Bcl3	CEC	Module 6
Atp8b1	CEC	Module 6
Tgm2	CEC	Module 6
Ccdc141	CEC	Module 6
Csf2rb	CEC	Module 6
Il6ra	CEC	Module 6
Rtn4	CEC	Module 6
Acer2	CEC	Module 6
Tmem176b	CEC	Module 6
Ppp1r9b	CEC	Module 6
Adamts1	CEC	Module 6
B3gnt3	CEC	Module 6
Tubb6	CEC	Module 6
[truncated: 516 more rows]
