# Supplementary material for: Single-cell transcriptomic atlas of mouse cochlear aging
Source: Protein Cell. 2022 Nov 11;14(3):180–201. doi: 10.1093/procel/pwac058 (PMC10098046; doi:10.1093/procel/pwac058)
Supplement: pwac058_suppl_Supplementary_Table_S5 [file pwac058_suppl_supplementary_table_s5.xlsx]

## Sheet: sg-N (TM) vs sg-N (Veh)
Differentially Expressed Genes (DEGs) of sg-NTC (TM) vs sg-NTC (Veh) in Bulk RNA-seq data
GeneID	GeneName	log2FoldChange	pvalue	padj	regulation
ENSMUSG00000028972	Car6	11.9312	6.2e-24	9.05e-23	Up
ENSMUSG00000030785	Cox6a2	8.91937	1.79e-13	1.56e-12	Up
ENSMUSG00000009487	Otog	8.5376	3.13e-12	2.52e-11	Up
ENSMUSG00000017943	Gdap1l1	8.325	1.22e-11	9.44e-11	Up
ENSMUSG00000029797	Sspo	8.23012	2.94e-22	4.02e-21	Up
ENSMUSG00000032056	Btg4	8.04487	8.66e-11	6.29e-10	Up
ENSMUSG00000033207	Mamdc2	7.98005	1.27e-10	9.16e-10	Up
ENSMUSG00000034584	Exph5	7.85223	5.28e-14	4.74e-13	Up
ENSMUSG00000030345	Dyrk4	7.79587	4.48e-10	3.08e-09	Up
ENSMUSG00000052131	Akr1b7	7.79413	4.64e-10	3.18e-09	Up
ENSMUSG00000009596	Taf7l	7.68478	1.52e-09	1e-08	Up
ENSMUSG00000020081	Tacr2	7.44823	4.29e-09	2.73e-08	Up
ENSMUSG00000052631	Sh2d6	7.4281	2.52e-72	1.26e-70	Up
ENSMUSG00000009092	Derl3	7.2998	1.18e-100	9.17e-99	Up
ENSMUSG00000021751	Acox2	7.26179	1.94e-08	1.17e-07	Up
ENSMUSG00000054136	Adm2	7.13365	3.19e-08	1.89e-07	Up
ENSMUSG00000025432	Avil	7.05429	2.86e-185	5.41e-183	Up
ENSMUSG00000045868	Gvin1	6.92655	1.95e-07	1.08e-06	Up
ENSMUSG00000078907	Fam186b	6.92423	1.59e-07	8.9e-07	Up
ENSMUSG00000050296	Abca12	6.85584	1.32e-10	9.49e-10	Up
ENSMUSG00000073406	H2-Bl	6.79799	5.74e-08	3.33e-07	Up
ENSMUSG00000008461	Fut1	6.78589	3.14e-07	1.69e-06	Up
ENSMUSG00000030827	Fgf21	6.72578	4.72e-32	9.27e-31	Up
ENSMUSG00000034645	Zyg11a	6.45252	2.58e-06	1.27e-05	Up
ENSMUSG00000023045	Soat2	6.43132	1.78e-67	8.34e-66	Up
ENSMUSG00000025202	Scd3	6.34974	3.67e-06	1.77e-05	Up
ENSMUSG00000090700	Cyp4f40	6.31253	5.65e-06	2.66e-05	Up
ENSMUSG00000020120	Plek	6.28095	4.96e-06	2.35e-05	Up
ENSMUSG00000063234	Gpr84	6.27867	5.65e-06	2.66e-05	Up
ENSMUSG00000052271	Bhlha15	6.21793	6.63e-30	1.21e-28	Up
ENSMUSG00000038742	Angptl6	6.13596	5.34e-84	3.3e-82	Up
ENSMUSG00000041754	Trem3	6.13284	1.16e-05	5.23e-05	Up
ENSMUSG00000051029	Serpinb1b	5.9146	6.47e-06	3.02e-05	Up
ENSMUSG00000028445	Enho	5.83798	9.68e-05	0.000385686	Up
ENSMUSG00000032936	Camkv	5.74604	1.49e-05	6.62e-05	Up
ENSMUSG00000038884	Shfl	5.73182	8.38e-05	0.000336678	Up
ENSMUSG00000030344	Akap3	5.66278	2.96e-05	0.000126202	Up
ENSMUSG00000035860	Cdhr3	5.50598	0.000269919	0.00100106	Up
ENSMUSG00000023826	Prkn	5.48377	5.54e-05	0.000228177	Up
ENSMUSG00000050424	Pnma5	5.45169	0.000547026	0.00192408	Up
ENSMUSG00000078606	Gvin2	5.45077	0.000435766	0.00155978	Up
ENSMUSG00000071235	Vrtn	5.44701	0.0003195	0.00117234	Up
ENSMUSG00000043259	Fam13c	5.42849	4.21e-14	3.81e-13	Up
ENSMUSG00000044322	Dsc1	5.38609	0.000425974	0.0015279	Up
ENSMUSG00000053141	Ptprt	5.37881	0.000547719	0.00192612	Up
ENSMUSG00000081842	Rap1a-ps2	5.3772	0.000653803	0.00227001	Up
ENSMUSG00000025746	Il6	5.3532	9.07e-05	0.000363018	Up
ENSMUSG00000026822	Lcn2	5.33414	3.13e-48	1e-46	Up
ENSMUSG00000024448	H2-M10.1	5.25006	0.000785678	0.00269424	Up
ENSMUSG00000097725	4930593A02Rik	5.24643	0.00104725	0.00351844	Up
ENSMUSG00000022330	Osr2	5.17751	2.7e-10	1.89e-09	Up
ENSMUSG00000029882	2210010C04Rik	5.17588	0.00108034	0.00362527	Up
ENSMUSG00000028909	Ptpru	5.09612	0.000386235	0.00139699	Up
ENSMUSG00000050526	Mgat4f	5.08529	0.00212216	0.0067364	Up
ENSMUSG00000086150	Bach2os	5.04243	2.26e-05	9.79e-05	Up
ENSMUSG00000073412	Lst1	5.01695	0.0023116	0.00726516	Up
ENSMUSG00000062168	Ppef1	4.98574	1.63e-11	1.24e-10	Up
ENSMUSG00000020256	Aldh1l2	4.98455	0	0	Up
ENSMUSG00000048388	Fam171b	4.97553	2.26e-276	7.95e-274	Up
ENSMUSG00000035910	Dcdc2a	4.93362	0.00376672	0.0113027	Up
ENSMUSG00000052276	Ostn	4.92641	0.00308159	0.00946097	Up
ENSMUSG00000085020	2310081O03Rik	4.91888	0.00337384	0.0102505	Up
ENSMUSG00000024011	Pi16	4.87571	1.24e-16	1.29e-15	Up
ENSMUSG00000059108	Ifitm6	4.84525	7.01e-09	4.39e-08	Up
ENSMUSG00000069873	4930438A08Rik	4.83647	0.00393575	0.0117629	Up
ENSMUSG00000064267	Hvcn1	4.82809	0.00392477	0.0117341	Up
ENSMUSG00000064272	Gpbar1	4.80235	5.63e-05	0.000231508	Up
ENSMUSG00000031995	St14	4.76435	0.0011317	0.00378082	Up
ENSMUSG00000031343	Gabra3	4.73727	0.00588851	0.0169697	Up
ENSMUSG00000085702	Mecomos	4.73594	0.00852881	0.0236573	Up
ENSMUSG00000032204	Aqp9	4.73489	0.00592616	0.0170697	Up
ENSMUSG00000021404	Serpinb9c	4.73346	0.00532611	0.0154992	Up
ENSMUSG00000029189	Sel1l3	4.71538	9.72e-05	0.000387026	Up
ENSMUSG00000070407	Hs3st3b1	4.69529	2.01e-66	9.3e-65	Up
ENSMUSG00000020788	Atp2a3	4.66145	7.85e-81	4.57e-79	Up
ENSMUSG00000005640	Insrr	4.65547	4.79e-08	2.8e-07	Up
ENSMUSG00000031104	Rab33a	4.65335	0.000118851	0.000466478	Up
ENSMUSG00000028542	Slc6a9	4.6374	3.08e-292	1.27e-289	Up
ENSMUSG00000022501	Prm1	4.63284	0.0094048	0.0257966	Up
ENSMUSG00000109006	B230209E15Rik	4.63071	0.00812025	0.0226186	Up
ENSMUSG00000054266	Serpinb9d	4.6256	0.00775861	0.0217095	Up
ENSMUSG00000025383	Il23a	4.60864	1.08e-12	8.91e-12	Up
ENSMUSG00000040627	Aicda	4.60566	0.00184524	0.005928	Up
ENSMUSG00000025347	Mettl7b	4.60065	6.95e-24	1.01e-22	Up
ENSMUSG00000034586	Hid1	4.56819	5.79e-223	1.41e-220	Up
ENSMUSG00000064263	Platr26	4.54806	0.00209244	0.00665275	Up
ENSMUSG00000058216	Gstp3	4.50793	0.0109446	0.0295408	Up
ENSMUSG00000042766	Trim46	4.47945	1.36e-27	2.3e-26	Up
ENSMUSG00000028838	Extl1	4.43678	7.98e-52	2.8e-50	Up
ENSMUSG00000101517	4732465J04Rik	4.43237	1.01e-05	4.59e-05	Up
ENSMUSG00000026616	Cr2	4.42516	0.00332314	0.0101143	Up
ENSMUSG00000020363	Gfpt2	4.41859	1.16e-08	7.14e-08	Up
ENSMUSG00000108935	4930588G17Rik	4.39128	0.01814	0.0466125	Up
ENSMUSG00000074971	Fibin	4.3834	0.0155987	0.0407567	Up
ENSMUSG00000066842	Hmcn1	4.38158	0.0164557	0.0427239	Up
ENSMUSG00000047787	Flrt1	4.35315	1.61e-22	2.22e-21	Up
ENSMUSG00000046607	Hrk	4.27738	0.00610961	0.0175365	Up
ENSMUSG00000047492	Inhbe	4.21232	0.00643104	0.0183492	Up
ENSMUSG00000090326	Dthd1	4.21159	1.11e-25	1.76e-24	Up
ENSMUSG00000000730	Dnmt3l	4.16255	0.00113381	0.00378712	Up
ENSMUSG00000020226	Slc5a4b	4.12969	0.008426	0.0234022	Up
ENSMUSG00000059434	Gckr	4.12931	0.00881925	0.0243806	Up
ENSMUSG00000017493	Igfbp4	4.10574	1.14e-47	3.64e-46	Up
ENSMUSG00000027313	Chac1	4.09989	1.85e-171	3.01e-169	Up
ENSMUSG00000025408	Ddit3	4.09925	0	0	Up
ENSMUSG00000027071	P2rx3	4.05408	2.94e-28	5.07e-27	Up
ENSMUSG00000067724	Gbx1	4.04783	1.62e-18	1.85e-17	Up
ENSMUSG00000040026	Saa3	3.99551	1.1e-08	6.82e-08	Up
ENSMUSG00000024610	Cd74	3.9871	1.28e-119	1.26e-117	Up
ENSMUSG00000058152	Chsy3	3.98019	0.000160423	0.000615489	Up
ENSMUSG00000040280	Ndufa4l2	3.96866	0.0143095	0.0376392	Up
ENSMUSG00000022818	Cyp2ab1	3.95184	1.53e-06	7.69e-06	Up
ENSMUSG00000046027	Stard5	3.94336	1.79e-173	3.03e-171	Up
ENSMUSG00000047963	Stbd1	3.9405	1.28e-52	4.55e-51	Up
ENSMUSG00000051498	Tlr6	3.91696	0.00266795	0.00830639	Up
ENSMUSG00000017007	Rbpjl	3.86767	0.0176454	0.0454975	Up
ENSMUSG00000061048	Cdh3	3.86715	6.6e-10	4.47e-09	Up
ENSMUSG00000027412	Lpin3	3.86692	4.26e-86	2.73e-84	Up
ENSMUSG00000097323	4930426I24Rik	3.86077	0.00396218	0.0118321	Up
ENSMUSG00000032715	Trib3	3.85029	0	0	Up
ENSMUSG00000079033	Mef2b	3.8483	3.42e-05	0.000145	Up
ENSMUSG00000021226	Acot2	3.80402	4.88e-85	3.05e-83	Up
ENSMUSG00000048216	Gpr85	3.79369	7.14e-29	1.26e-27	Up
ENSMUSG00000086228	Ubap1l	3.79129	4.93e-05	0.000204497	Up
ENSMUSG00000041112	Elmo1	3.74175	5.1e-139	5.99e-137	Up
ENSMUSG00000053469	Tg	3.72744	0.00683758	0.0193586	Up
ENSMUSG00000035504	Reep6	3.72525	1.92e-60	7.99e-59	Up
ENSMUSG00000006529	Itih1	3.72292	0.00611217	0.017541	Up
ENSMUSG00000038550	Ciart	3.72011	3.93e-131	4.16e-129	Up
ENSMUSG00000028751	Pla2g2e	3.67211	3.74e-11	2.79e-10	Up
ENSMUSG00000045790	Ccdc149	3.63909	8.89e-33	1.79e-31	Up
ENSMUSG00000048078	Tenm4	3.63717	8.28e-39	2.06e-37	Up
ENSMUSG00000055976	Cldn23	3.62312	0.00121897	0.00403949	Up
ENSMUSG00000030659	Nucb2	3.61354	9.4e-257	3e-254	Up
ENSMUSG00000056476	Med12l	3.59809	5.76e-07	3.03e-06	Up
ENSMUSG00000027737	Slc7a11	3.59808	0	0	Up
ENSMUSG00000085412	Halr1	3.59747	0.00765272	0.021448	Up
ENSMUSG00000032482	Cspg5	3.59169	1.34e-14	1.25e-13	Up
ENSMUSG00000062380	Tubb3	3.571	4.4e-41	1.17e-39	Up
ENSMUSG00000006462	A530013C23Rik	3.5534	0.00030773	0.00113156	Up
ENSMUSG00000067001	Serpinb7	3.52043	7.14e-15	6.76e-14	Up
ENSMUSG00000036390	Gadd45a	3.5	2.96e-46	9.11e-45	Up
ENSMUSG00000000753	Serpinf1	3.48726	4.72e-76	2.54e-74	Up
ENSMUSG00000010095	Slc3a2	3.48268	0	0	Up
ENSMUSG00000045912	C2cd4c	3.48251	0.00251208	0.007858	Up
ENSMUSG00000028179	Cth	3.41848	1.04e-05	4.72e-05	Up
ENSMUSG00000084284	Tpt1-ps6	3.38792	0.0150796	0.0395021	Up
ENSMUSG00000037705	Tecta	3.37876	1.77e-11	1.35e-10	Up
ENSMUSG00000041552	Ptchd1	3.35363	5.59e-09	3.52e-08	Up
ENSMUSG00000008932	Slc1a7	3.34742	1.8e-43	5.15e-42	Up
ENSMUSG00000026628	Atf3	3.30637	1.29e-112	1.16e-110	Up
ENSMUSG00000100937	Nscme3l	3.30219	0.00540114	0.0156884	Up
ENSMUSG00000064358	mt-Co3	3.28995	0.000152685	0.000588027	Up
ENSMUSG00000056366	Fabp3-ps1	3.27493	0.000985756	0.00333198	Up
ENSMUSG00000078302	Foxd1	3.26549	8.71e-05	0.000349236	Up
ENSMUSG00000060548	Tnfrsf19	3.2529	0.0020361	0.00649397	Up
ENSMUSG00000037446	Tulp1	3.24172	4.39e-24	6.44e-23	Up
ENSMUSG00000028037	Ifi44	3.23843	1.76e-09	1.15e-08	Up
ENSMUSG00000023272	Creld2	3.23782	0	0	Up
ENSMUSG00000030671	Pde3b	3.23374	6.77e-27	1.12e-25	Up
ENSMUSG00000028125	Abca4	3.18181	1.8e-35	4.03e-34	Up
ENSMUSG00000020964	Sel1l	3.17083	0	0	Up
ENSMUSG00000040435	Ppp1r15a	3.14061	0	0	Up
ENSMUSG00000026864	Hspa5	3.13576	0	0	Up
ENSMUSG00000064356	mt-Atp8	3.11416	0.00563307	0.0163154	Up
ENSMUSG00000053475	Tnfaip6	3.1113	0.00271704	0.00844704	Up
ENSMUSG00000045312	Lhfpl2	3.07762	1.13e-220	2.67e-218	Up
ENSMUSG00000045629	Sh3tc2	3.07354	6.59e-05	0.000267934	Up
ENSMUSG00000026544	Dusp23	3.07351	6.13e-28	1.04e-26	Up
ENSMUSG00000020491	2810021J22Rik	3.07046	8.48e-05	0.000340322	Up
ENSMUSG00000074652	Myh7b	3.06497	0.000404551	0.00145621	Up
ENSMUSG00000027999	Pla2g12a	3.06495	5.98e-140	7.11e-138	Up
ENSMUSG00000042804	Gpr153	3.04525	9.82e-112	8.64e-110	Up
ENSMUSG00000063535	Zfp773	3.02132	1.49e-08	9.15e-08	Up
ENSMUSG00000086775	Snhg7os	3.01785	2.13e-10	1.51e-09	Up
ENSMUSG00000055865	Tafa3	3.01552	0.0125131	0.0333669	Up
ENSMUSG00000057069	Ero1b	3.00809	2.19e-175	3.78e-173	Up
ENSMUSG00000029544	Cabp1	3.00257	7.05e-28	1.2e-26	Up
ENSMUSG00000059708	Akap17b	2.98168	2.4e-43	6.83e-42	Up
ENSMUSG00000027438	Napb	2.98063	1.93e-89	1.3e-87	Up
ENSMUSG00000014905	Dnajb9	2.98033	5.88e-257	1.91e-254	Up
ENSMUSG00000026058	Khdrbs2	2.9785	0.000132016	0.000513935	Up
ENSMUSG00000030134	Rasgef1a	2.94683	0.00391386	0.0117036	Up
ENSMUSG00000022769	Sdf2l1	2.94424	0	0	Up
ENSMUSG00000074818	Pdzd7	2.93185	2.44e-27	4.09e-26	Up
ENSMUSG00000100094	1810008I18Rik	2.92199	0.000357715	0.00129999	Up
ENSMUSG00000078815	Cacng6	2.91624	0.00208529	0.00663433	Up
ENSMUSG00000035085	1700020L24Rik	2.90488	0.00290304	0.00895584	Up
ENSMUSG00000031558	Slit2	2.89105	2.5e-41	6.72e-40	Up
ENSMUSG00000031700	Gpt2	2.88863	1.13e-229	3.03e-227	Up
ENSMUSG00000029446	Psph	2.88077	3.78e-245	1.1e-242	Up
ENSMUSG00000037593	Rskr	2.8623	3.2e-10	2.22e-09	Up
ENSMUSG00000025140	Pycr1	2.83075	1.89e-92	1.32e-90	Up
ENSMUSG00000000409	Lck	2.81869	1.54e-19	1.86e-18	Up
ENSMUSG00000078349	AW011738	2.79106	4.9e-13	4.17e-12	Up
ENSMUSG00000055725	Paqr3	2.79038	8.64e-33	1.74e-31	Up
ENSMUSG00000032115	Hyou1	2.78457	0	0	Up
ENSMUSG00000038508	Gdf15	2.74699	4.18e-43	1.19e-41	Up
ENSMUSG00000042064	Myo3b	2.74443	0.00134288	0.00442459	Up
ENSMUSG00000114515	Aldoa	2.73716	2.1e-13	1.82e-12	Up
ENSMUSG00000025355	Mmp19	2.73536	6.13e-65	2.75e-63	Up
ENSMUSG00000032591	Mst1	2.73373	2.83e-34	6.07e-33	Up
ENSMUSG00000027858	Tspan2	2.72032	2.54e-10	1.79e-09	Up
ENSMUSG00000027886	1700013F07Rik	2.71694	0.000217097	0.000818541	Up
ENSMUSG00000024621	Csf1r	2.70524	6.75e-09	4.23e-08	Up
ENSMUSG00000020682	Mmp28	2.70431	9.73e-14	8.59e-13	Up
ENSMUSG00000030825	Hsd17b14	2.69854	0.00427839	0.0127077	Up
ENSMUSG00000043051	Disc1	2.69728	0.00693263	0.0196083	Up
ENSMUSG00000029844	Hoxa1	2.68167	1.38e-22	1.92e-21	Up
ENSMUSG00000031770	Herpud1	2.67522	0	0	Up
ENSMUSG00000042599	Kdm7a	2.66956	2.8e-157	3.99e-155	Up
ENSMUSG00000053641	Dennd4a	2.65909	1.01e-137	1.16e-135	Up
ENSMUSG00000026826	Nr4a2	2.65866	6.05e-41	1.6e-39	Up
ENSMUSG00000087624	9230111E07Rik	2.65111	0.00325089	0.00991366	Up
ENSMUSG00000031410	Nxf7	2.64892	5.6e-156	7.85e-154	Up
ENSMUSG00000049422	Chchd10	2.64517	6.78e-07	3.53e-06	Up
ENSMUSG00000036617	Etl4	2.64348	1.84e-15	1.81e-14	Up
ENSMUSG00000022805	Cfap91	2.63843	5.82e-08	3.38e-07	Up
ENSMUSG00000028780	Sema3c	2.6264	3.64e-42	1e-40	Up
ENSMUSG00000029410	Ppef2	2.62239	8.08e-05	0.000325862	Up
ENSMUSG00000062785	Kcnc3	2.6188	4.06e-09	2.59e-08	Up
ENSMUSG00000056185	Snx32	2.61621	6.16e-09	3.87e-08	Up
ENSMUSG00000023393	Slc17a9	2.60767	7.69e-33	1.56e-31	Up
ENSMUSG00000052415	Tchh	2.60565	0.0104725	0.0284045	Up
ENSMUSG00000022676	Snai2	2.5946	1.32e-26	2.16e-25	Up
ENSMUSG00000073437	D330041H03Rik	2.5916	1.89e-72	9.49e-71	Up
ENSMUSG00000032271	Nnmt	2.58929	1.34e-12	1.1e-11	Up
ENSMUSG00000036067	Slc2a6	2.58501	2.9e-65	1.31e-63	Up
ENSMUSG00000087017	4930417H01Rik	2.58066	1.41e-07	7.9e-07	Up
ENSMUSG00000031337	Mtm1	2.57188	1.38e-33	2.9e-32	Up
ENSMUSG00000020635	Fkbp1b	2.56854	2.4e-08	1.44e-07	Up
ENSMUSG00000003032	Klf4	2.56369	8.75e-58	3.45e-56	Up
ENSMUSG00000025176	Hoga1	2.55814	3.22e-11	2.42e-10	Up
ENSMUSG00000108456	4732496C06Rik	2.5561	5.47e-14	4.9e-13	Up
ENSMUSG00000026456	Cyb5r1	2.55227	0	0	Up
ENSMUSG00000033213	AA467197	2.54673	3.39e-10	2.35e-09	Up
ENSMUSG00000055435	Maf	2.54231	0.000175342	0.000668861	Up
ENSMUSG00000033597	Caskin1	2.54153	2.05e-13	1.78e-12	Up
ENSMUSG00000029151	Slc30a3	2.52885	0.0125226	0.033382	Up
ENSMUSG00000036330	Slc18a1	2.52335	0.00555341	0.0161063	Up
ENSMUSG00000050022	Amz1	2.52182	3.62e-11	2.71e-10	Up
ENSMUSG00000052560	Cpne8	2.52053	0.000375941	0.00136329	Up
ENSMUSG00000015709	Arnt2	2.5191	1.39e-05	6.19e-05	Up
ENSMUSG00000072568	Lratd2	2.49669	3.12e-35	6.91e-34	Up
ENSMUSG00000028654	Mycl	2.49626	2.51e-06	1.23e-05	Up
ENSMUSG00000085037	4933421O10Rik	2.49063	2.41e-17	2.61e-16	Up
ENSMUSG00000036766	Dner	2.48846	0.0184935	0.0474215	Up
ENSMUSG00000026380	Tfcp2l1	2.48679	0.00288	0.00890068	Up
ENSMUSG00000064357	mt-Atp6	2.48658	0.00373864	0.0112283	Up
ENSMUSG00000107387	5430435K18Rik	2.48609	0.00785774	0.0219655	Up
ENSMUSG00000022144	Gdnf	2.48198	0.00682579	0.0193315	Up
ENSMUSG00000062054	Iah1	2.47261	9.2e-87	5.92e-85	Up
ENSMUSG00000043157	Arl11	2.46196	2.52e-15	2.45e-14	Up
ENSMUSG00000031824	6430548M08Rik	2.4609	6.76e-48	2.16e-46	Up
ENSMUSG00000020176	Grb10	2.45787	4.14e-202	8.7e-200	Up
ENSMUSG00000005125	Ndrg1	2.45686	0	0	Up
ENSMUSG00000022844	Pdia5	2.45592	1.13e-97	8.41e-96	Up
ENSMUSG00000109946	Brd3os	2.44905	5.31e-24	7.75e-23	Up
ENSMUSG00000029092	D5Ertd615e	2.44811	2.24e-14	2.06e-13	Up
ENSMUSG00000021266	Wars	2.44774	6.42e-294	2.7e-291	Up
ENSMUSG00000101009	1700108F19Rik	2.44507	3.99e-05	0.000167536	Up
ENSMUSG00000069633	Pex11g	2.43896	2.44e-06	1.2e-05	Up
ENSMUSG00000051674	Dcun1d4	2.43504	3.62e-40	9.42e-39	Up
ENSMUSG00000078607	1810010H24Rik	2.42812	3.32e-06	1.61e-05	Up
ENSMUSG00000044072	Eml6	2.42461	2.19e-77	1.2e-75	Up
ENSMUSG00000022371	Col14a1	2.42343	0.00665666	0.0189115	Up
ENSMUSG00000022340	Sybu	2.41153	1.79e-15	1.76e-14	Up
ENSMUSG00000059588	Calcrl	2.41064	1.6e-22	2.21e-21	Up
ENSMUSG00000006958	Chrd	2.4099	0.000198079	0.000750942	Up
ENSMUSG00000074570	Cass4	2.40791	4.89e-06	2.32e-05	Up
ENSMUSG00000066607	Insyn1	2.40535	2.08e-11	1.58e-10	Up
ENSMUSG00000049676	Catsperg1	2.40262	1.1e-13	9.71e-13	Up
ENSMUSG00000005951	Shpk	2.39747	2.27e-07	1.25e-06	Up
ENSMUSG00000024028	Tff2	2.39388	0.00364538	0.0109769	Up
ENSMUSG00000113290	A530058O07Rik	2.39092	0.000822213	0.00281226	Up
ENSMUSG00000035064	Eef2k	2.38956	2.35e-61	1e-59	Up
ENSMUSG00000070287	Slc35g2	2.38655	0.0146211	0.0384001	Up
ENSMUSG00000054409	Tmem74	2.37606	2.92e-23	4.15e-22	Up
ENSMUSG00000015652	Steap1	2.37148	3.04e-165	4.73e-163	Up
ENSMUSG00000022742	Cpox	2.36874	0	0	Up
ENSMUSG00000085287	4833418N02Rik	2.358	3.7e-16	3.78e-15	Up
ENSMUSG00000031129	Slc9a9	2.35476	5.73e-25	8.75e-24	Up
ENSMUSG00000029060	Mib2	2.35367	1.05e-145	1.35e-143	Up
ENSMUSG00000079484	Phyhd1	2.3335	0.00111268	0.00372376	Up
ENSMUSG00000039851	4932438H23Rik	2.3313	0.013373	0.0354012	Up
ENSMUSG00000028145	Them4	2.32042	8.43e-46	2.55e-44	Up
ENSMUSG00000041180	Hectd2	2.31532	0.00515439	0.0150325	Up
ENSMUSG00000084984	Far1os	2.31252	1.01e-12	8.38e-12	Up
ENSMUSG00000025007	Aldh18a1	2.3044	0	0	Up
ENSMUSG00000024143	Rhoq	2.30346	2.52e-187	4.89e-185	Up
ENSMUSG00000040502	Marchf9	2.29726	1.54e-23	2.22e-22	Up
ENSMUSG00000074183	Gsta1	2.27912	0.00423749	0.0125949	Up
ENSMUSG00000056749	Nfil3	2.2754	5.05e-71	2.48e-69	Up
ENSMUSG00000020080	Hkdc1	2.27103	1.24e-06	6.26e-06	Up
ENSMUSG00000074796	Slc4a11	2.26627	2.72e-132	2.91e-130	Up
ENSMUSG00000078700	D030028A08Rik	2.26559	1.44e-50	4.92e-49	Up
ENSMUSG00000024600	Slc27a6	2.26483	0.00678327	0.0192269	Up
ENSMUSG00000038539	Atf5	2.25584	1.77e-119	1.73e-117	Up
ENSMUSG00000039126	Prune2	2.2496	0	0	Up
ENSMUSG00000031709	Tbc1d9	2.23451	4.46e-06	2.13e-05	Up
ENSMUSG00000021203	Otub2	2.23142	1.24e-32	2.49e-31	Up
ENSMUSG00000040848	Sft2d2	2.23037	7.31e-280	2.68e-277	Up
ENSMUSG00000022146	Osmr	2.22947	7.6e-43	2.13e-41	Up
ENSMUSG00000035845	Alg12	2.22623	1.18e-122	1.19e-120	Up
ENSMUSG00000007594	Hapln4	2.22252	3.47e-41	9.25e-40	Up
ENSMUSG00000030717	Nupr1	2.21352	2.06e-223	5.07e-221	Up
ENSMUSG00000086841	2410006H16Rik	2.21232	9.54e-256	2.99e-253	Up
ENSMUSG00000059816	Shisal2a	2.20751	0.0106465	0.0288173	Up
ENSMUSG00000068114	Ccdc134	2.20584	1.65e-106	1.36e-104	Up
ENSMUSG00000092574	2810047C21Rik1	2.20399	0.0175743	0.0453346	Up
ENSMUSG00000079499	6530402F18Rik	2.20372	0.00248061	0.0077666	Up
ENSMUSG00000028020	Glrb	2.19878	2.35e-08	1.41e-07	Up
ENSMUSG00000028132	Tlcd4	2.1952	4.63e-05	0.000192796	Up
ENSMUSG00000078879	Zfp973	2.19333	0.0102866	0.027953	Up
ENSMUSG00000038910	Plcl2	2.18592	1.28e-74	6.75e-73	Up
ENSMUSG00000010830	Kdelr3	2.18567	1.13e-77	6.22e-76	Up
ENSMUSG00000028278	Rragd	2.18211	1.61e-13	1.4e-12	Up
ENSMUSG00000038213	Tapbpl	2.1751	1.75e-98	1.31e-96	Up
ENSMUSG00000025823	Pdia4	2.17079	0	0	Up
ENSMUSG00000041096	Tspyl2	2.16628	2.23e-169	3.53e-167	Up
ENSMUSG00000035967	Ints6l	2.16596	3.18e-48	1.02e-46	Up
ENSMUSG00000078190	Dnm3os	2.16588	8.2e-48	2.61e-46	Up
ENSMUSG00000030089	Slc41a3	2.16587	3.18e-09	2.04e-08	Up
ENSMUSG00000034391	Fbxo15	2.16255	0.000529268	0.00186618	Up
ENSMUSG00000027901	Dennd2d	2.16099	5.7e-05	0.000233846	Up
ENSMUSG00000020620	Abca8b	2.15354	2.24e-18	2.55e-17	Up
ENSMUSG00000027808	Serp1	2.15125	0	0	Up
ENSMUSG00000022865	Cxadr	2.14886	5.58e-144	7.03e-142	Up
ENSMUSG00000059142	Zfp945	2.14424	2.68e-138	3.1e-136	Up
ENSMUSG00000002228	Ppm1j	2.12879	0.00029435	0.00108444	Up
ENSMUSG00000042182	Bend6	2.12772	2.45e-37	5.76e-36	Up
ENSMUSG00000018411	Mapt	2.12734	0.000111657	0.000440356	Up
ENSMUSG00000028807	Zbtb8a	2.12716	1.96e-10	1.39e-09	Up
ENSMUSG00000072214	Septin5	2.12086	5.11e-62	2.2e-60	Up
ENSMUSG00000024687	Osbp	2.11922	9.13e-258	3.03e-255	Up
ENSMUSG00000023883	Phf10	2.119	6.5e-148	8.76e-146	Up
ENSMUSG00000031169	Porcn	2.118	3.32e-06	1.61e-05	Up
ENSMUSG00000043073	Usp17le	2.10885	0.0097465	0.0266364	Up
ENSMUSG00000040148	Hmx3	2.106	6.61e-08	3.81e-07	Up
ENSMUSG00000038074	Fkbp14	2.09813	2.18e-54	8.04e-53	Up
ENSMUSG00000021696	Elovl7	2.0921	2.32e-23	3.31e-22	Up
ENSMUSG00000022558	Mroh1	2.09033	1.76e-180	3.19e-178	Up
ENSMUSG00000031570	Plpp5	2.08902	4.25e-142	5.27e-140	Up
ENSMUSG00000028893	Sesn2	2.08627	1.1e-141	1.35e-139	Up
ENSMUSG00000034258	Flvcr2	2.06976	0.00405913	0.0120981	Up
ENSMUSG00000003355	Fkbp11	2.06598	5.56e-226	1.43e-223	Up
ENSMUSG00000025762	Larp1b	2.06298	6.44e-49	2.11e-47	Up
ENSMUSG00000020873	Slc35b1	2.04775	2.51e-285	1.01e-282	Up
ENSMUSG00000022871	Fetub	2.04594	3.24e-48	1.04e-46	Up
ENSMUSG00000028641	P3h1	2.04561	1.33e-198	2.74e-196	Up
ENSMUSG00000002279	Lmf1	2.04188	4.58e-99	3.46e-97	Up
ENSMUSG00000029279	Brdt	2.04031	0.000775891	0.00266174	Up
ENSMUSG00000022847	Thpo	2.03693	0.0102516	0.0278753	Up
ENSMUSG00000000686	Abhd15	2.03541	0.00958394	0.0262421	Up
ENSMUSG00000042675	Ypel3	2.03051	1.8e-42	5e-41	Up
ENSMUSG00000087658	Hotairm1	2.02918	0.00079546	0.00272562	Up
ENSMUSG00000032238	Rora	2.02899	0.0108709	0.0293604	Up
ENSMUSG00000039770	Ypel5	2.02884	2.11e-97	1.56e-95	Up
ENSMUSG00000022136	Dnajc3	2.0273	0	0	Up
ENSMUSG00000103710	D030062O11Rik	2.02278	0.00285008	0.00882211	Up
ENSMUSG00000047146	Tet1	2.02146	0.00069985	0.00241966	Up
ENSMUSG00000039474	Wfs1	2.01748	3.54e-110	3.08e-108	Up
ENSMUSG00000024781	Lipa	2.01071	2.83e-64	1.26e-62	Up
ENSMUSG00000036564	Ndrg4	1.99923	7.62e-15	7.2e-14	Up
ENSMUSG00000028597	Gpx7	1.99792	0.0123665	0.0330015	Up
ENSMUSG00000024807	Syvn1	1.9971	9.07e-191	1.78e-188	Up
ENSMUSG00000001622	Csn3	1.9931	8.54e-44	2.45e-42	Up
ENSMUSG00000031789	Cngb1	1.99056	1.26e-08	7.77e-08	Up
ENSMUSG00000030336	Cd27	1.9886	0.00306788	0.00942558	Up
ENSMUSG00000029752	Asns	1.98486	0	0	Up
ENSMUSG00000044165	Bcl2l15	1.98382	8.28e-06	3.82e-05	Up
ENSMUSG00000100594	2810414N06Rik	1.97644	3.65e-06	1.76e-05	Up
ENSMUSG00000023952	Gtpbp2	1.96954	3.43e-280	1.29e-277	Up
ENSMUSG00000019843	Fyn	1.96404	2.55e-108	2.13e-106	Up
ENSMUSG00000007279	Scube2	1.95985	0.001539	0.0050152	Up
ENSMUSG00000086443	4933421A08Rik	1.95888	0.00381161	0.0114236	Up
ENSMUSG00000029314	Gpat3	1.9562	2.83e-66	1.31e-64	Up
ENSMUSG00000080115	Eef1akmt3	1.95618	6.25e-05	0.00025509	Up
ENSMUSG00000026307	Scly	1.95533	4.52e-46	1.39e-44	Up
ENSMUSG00000028756	Pink1	1.94382	1.92e-65	8.7e-64	Up
ENSMUSG00000085912	Trp53cor1	1.93972	1.44e-05	6.44e-05	Up
ENSMUSG00000030499	Kctd15	1.93832	7.71e-38	1.86e-36	Up
ENSMUSG00000087222	E030042O20Rik	1.93765	0.0151104	0.0395648	Up
ENSMUSG00000029061	Mmp23	1.93137	0.000463608	0.00165224	Up
ENSMUSG00000032575	Manf	1.92926	0	0	Up
ENSMUSG00000031772	Cntnap4	1.92905	9.19e-22	1.23e-20	Up
ENSMUSG00000018500	Adora2b	1.92282	0.000629787	0.00219503	Up
ENSMUSG00000061728	Btnl7-ps	1.91991	2.69e-07	1.46e-06	Up
ENSMUSG00000064105	Cnnm2	1.91918	3.24e-31	6.2e-30	Up
ENSMUSG00000049985	Ankrd55	1.91432	8.23e-05	0.000331797	Up
ENSMUSG00000023809	Rps6ka2	1.89214	2.55e-172	4.19e-170	Up
ENSMUSG00000031381	Piga	1.87998	1.29e-69	6.22e-68	Up
ENSMUSG00000046714	Foxc2	1.87817	5.69e-05	0.000233716	Up
ENSMUSG00000011008	Mcoln2	1.8779	3.51e-05	0.000148207	Up
ENSMUSG00000021094	Dhrs7	1.87736	4.17e-99	3.17e-97	Up
ENSMUSG00000014813	Stc1	1.87141	6.7e-15	6.36e-14	Up
ENSMUSG00000055301	Adh7	1.86773	7.46e-79	4.16e-77	Up
ENSMUSG00000032252	Glce	1.86617	1.16e-83	7.08e-82	Up
ENSMUSG00000034910	Pygo1	1.86306	0.000219007	0.000825022	Up
ENSMUSG00000004500	Zfp324	1.86215	5.74e-50	1.93e-48	Up
ENSMUSG00000097093	C330013E15Rik	1.86109	0.0103654	0.0281539	Up
ENSMUSG00000026142	Rhbdd1	1.85601	2.65e-81	1.55e-79	Up
ENSMUSG00000109644	0610005C13Rik	1.85469	0.000372832	0.00135249	Up
ENSMUSG00000063659	Zbtb18	1.85093	2.73e-76	1.48e-74	Up
ENSMUSG00000020647	Ncoa1	1.84891	1.07e-28	1.88e-27	Up
ENSMUSG00000033159	Cnppd1	1.84352	9.69e-117	9.23e-115	Up
ENSMUSG00000049999	Ppp1r3d	1.84347	0.000162098	0.000621501	Up
ENSMUSG00000050538	B230217C12Rik	1.84232	3.41e-30	6.29e-29	Up
ENSMUSG00000020712	Tcam1	1.84159	1.94e-33	4.05e-32	Up
ENSMUSG00000096221	1500002C15Rik	1.83897	1.09e-07	6.17e-07	Up
ENSMUSG00000038576	Susd4	1.83887	6.08e-13	5.13e-12	Up
ENSMUSG00000042682	Selenok	1.83843	1.03e-159	1.48e-157	Up
ENSMUSG00000020038	Cry1	1.83663	5.79e-46	1.76e-44	Up
ENSMUSG00000075701	Selenos	1.83598	3.72e-202	7.93e-200	Up
ENSMUSG00000037995	Igsf9	1.83434	0.016766	0.0434639	Up
ENSMUSG00000061911	Myt1l	1.83344	0.000513517	0.00181622	Up
ENSMUSG00000024664	Fads3	1.83261	8.81e-176	1.53e-173	Up
ENSMUSG00000039982	Dtx4	1.83087	2.32e-28	4.02e-27	Up
ENSMUSG00000021831	Ero1a	1.82244	0	0	Up
ENSMUSG00000054723	Vmac	1.82116	1.5e-14	1.39e-13	Up
ENSMUSG00000022094	Slc39a14	1.81598	3.91e-218	8.99e-216	Up
ENSMUSG00000054568	Usp17la	1.81341	4.53e-05	0.00018896	Up
ENSMUSG00000028167	Bdh2	1.81286	1.33e-09	8.76e-09	Up
ENSMUSG00000033526	Ppip5k1	1.81256	6.82e-82	4.06e-80	Up
ENSMUSG00000057554	Lgals8	1.81167	3.13e-106	2.57e-104	Up
ENSMUSG00000009828	Cilk1	1.81114	3.06e-49	1.01e-47	Up
ENSMUSG00000041168	Lonp1	1.81004	0	0	Up
ENSMUSG00000054013	Tmem179	1.80892	0.00692989	0.0196038	Up
ENSMUSG00000037795	N4bp2	1.80543	2.34e-134	2.59e-132	Up
ENSMUSG00000031883	Car7	1.80356	0.000242222	0.000907319	Up
ENSMUSG00000073600	Prob1	1.80352	1.72e-26	2.79e-25	Up
ENSMUSG00000043029	Trpv3	1.80334	2.03e-05	8.85e-05	Up
ENSMUSG00000051177	Plcb1	1.80318	1.7e-11	1.3e-10	Up
ENSMUSG00000035692	Isg15	1.8005	3.52e-16	3.6e-15	Up
ENSMUSG00000026435	Slc45a3	1.78706	0.00502747	0.0146996	Up
ENSMUSG00000041073	Nacad	1.78637	9.23e-25	1.4e-23	Up
ENSMUSG00000015363	Trabd	1.78525	1.29e-140	1.54e-138	Up
ENSMUSG00000036534	Slc38a7	1.77828	1.51e-72	7.6e-71	Up
ENSMUSG00000098332	Pigbos1	1.77572	0.00766694	0.0214809	Up
ENSMUSG00000025920	Stau2	1.76962	1.96e-35	4.38e-34	Up
ENSMUSG00000032757	Bet1	1.76371	2.77e-71	1.36e-69	Up
ENSMUSG00000027194	Ttc17	1.76046	9.32e-153	1.29e-150	Up
ENSMUSG00000026018	Ica1l	1.75595	0.000577654	0.00202479	Up
ENSMUSG00000024975	Pdcd4	1.75443	7.98e-43	2.24e-41	Up
ENSMUSG00000028803	Nipal3	1.75376	1.56e-26	2.53e-25	Up
ENSMUSG00000025069	Gsto2	1.75244	5.65e-10	3.85e-09	Up
ENSMUSG00000023951	Vegfa	1.75182	0	0	Up
ENSMUSG00000044937	Ttc41	1.74811	1.2e-15	1.19e-14	Up
ENSMUSG00000021482	Prxl2c	1.7478	1.73e-52	6.12e-51	Up
ENSMUSG00000020412	Ascc2	1.74761	3.05e-270	1.03e-267	Up
ENSMUSG00000006095	Tbcb	1.74655	8.24e-109	6.93e-107	Up
ENSMUSG00000020101	Vsir	1.74587	1.06e-16	1.11e-15	Up
ENSMUSG00000055333	Fat2	1.7423	9.74e-96	7.09e-94	Up
ENSMUSG00000071176	Arhgef10	1.73888	4.82e-57	1.86e-55	Up
ENSMUSG00000028545	Bend5	1.73807	0.000304125	0.00111878	Up
ENSMUSG00000040462	Os9	1.72761	6.21e-179	1.1e-176	Up
ENSMUSG00000010110	Stx5a	1.72663	1.54e-125	1.57e-123	Up
ENSMUSG00000027397	Slc20a1	1.72509	3.24e-226	8.47e-224	Up
ENSMUSG00000087528	9830144P21Rik	1.72405	4.37e-09	2.78e-08	Up
ENSMUSG00000036432	Siah2	1.72312	1.19e-39	3.06e-38	Up
ENSMUSG00000006930	Hap1	1.72017	4.74e-49	1.56e-47	Up
ENSMUSG00000039740	Alg2	1.71265	1.68e-73	8.57e-72	Up
ENSMUSG00000031133	Arhgef6	1.71056	0.000253058	0.00094381	Up
ENSMUSG00000038372	Gmds	1.70751	1.67e-44	4.9e-43	Up
ENSMUSG00000056501	Cebpb	1.70506	8.44e-11	6.13e-10	Up
ENSMUSG00000028708	Mknk1	1.7034	8.65e-60	3.55e-58	Up
ENSMUSG00000087231	E230016M11Rik	1.70178	0.00640487	0.0182866	Up
ENSMUSG00000054474	Thnsl2	1.70122	2.15e-07	1.18e-06	Up
ENSMUSG00000087611	4930458D05Rik	1.69518	0.000175045	0.000667875	Up
ENSMUSG00000006179	Prss16	1.68878	8.52e-23	1.2e-21	Up
ENSMUSG00000032558	Nphp3	1.68625	5.62e-28	9.57e-27	Up
ENSMUSG00000023074	Mospd1	1.68561	2.87e-16	2.95e-15	Up
ENSMUSG00000070476	Fam217b	1.68173	2.43e-17	2.63e-16	Up
ENSMUSG00000106951	5930430L01Rik	1.67983	1.15e-05	5.2e-05	Up
ENSMUSG00000028300	C9orf72	1.67876	2.97e-39	7.47e-38	Up
ENSMUSG00000033326	Kdm4a	1.67558	4.58e-164	7.06e-162	Up
ENSMUSG00000003865	Gys1	1.67343	2.83e-147	3.73e-145	Up
ENSMUSG00000020576	Nbas	1.67328	3.04e-96	2.23e-94	Up
ENSMUSG00000070284	Gmppb	1.67106	4.75e-38	1.15e-36	Up
ENSMUSG00000025366	Esyt1	1.66716	6.36e-88	4.17e-86	Up
ENSMUSG00000060224	Pyroxd2	1.66632	3.87e-34	8.26e-33	Up
ENSMUSG00000053334	Ficd	1.6644	1.45e-17	1.59e-16	Up
ENSMUSG00000024501	Dpysl3	1.66368	5.18e-99	3.88e-97	Up
ENSMUSG00000050035	Fhl4	1.66324	0.00071094	0.00245063	Up
ENSMUSG00000019856	Fam184a	1.65658	5.71e-20	7.05e-19	Up
ENSMUSG00000041439	Mfsd6	1.65635	5.19e-51	1.8e-49	Up
ENSMUSG00000027074	Slc43a3	1.65558	6.1e-06	2.86e-05	Up
ENSMUSG00000037428	Vgf	1.6539	7.47e-06	3.46e-05	Up
ENSMUSG00000021680	Crhbp	1.65137	7.79e-21	9.99e-20	Up
ENSMUSG00000020448	Rnf185	1.64319	1.86e-88	1.23e-86	Up
ENSMUSG00000062995	Ica1	1.64176	5.02e-43	1.42e-41	Up
ENSMUSG00000021662	Arhgef28	1.63603	4.2e-52	1.48e-50	Up
ENSMUSG00000015619	Gata3	1.62832	1.44e-11	1.11e-10	Up
ENSMUSG00000041757	Plekha6	1.62483	5.78e-14	5.17e-13	Up
ENSMUSG00000058420	Syt17	1.62377	1.01e-06	5.18e-06	Up
ENSMUSG00000004113	Cacna1b	1.62339	5.23e-05	0.00021635	Up
ENSMUSG00000045867	Cradd	1.62188	2.68e-05	0.000114926	Up
ENSMUSG00000054364	Rhob	1.61981	4.72e-97	3.48e-95	Up
ENSMUSG00000040936	Ulk4	1.61699	0.00140572	0.00461149	Up
ENSMUSG00000040297	Suco	1.61695	8.34e-88	5.44e-86	Up
ENSMUSG00000011427	Zfp790	1.61551	8.37e-31	1.58e-29	Up
ENSMUSG00000059554	Ccdc28a	1.61469	1.57e-11	1.2e-10	Up
ENSMUSG00000027244	Atg13	1.61213	9.12e-114	8.32e-112	Up
ENSMUSG00000033857	Engase	1.6036	5.06e-15	4.83e-14	Up
ENSMUSG00000028017	Egf	1.60219	0.000264298	0.00098233	Up
ENSMUSG00000021236	Entpd5	1.59858	2.46e-39	6.22e-38	Up
ENSMUSG00000028266	Lmo4	1.59819	3.42e-55	1.29e-53	Up
ENSMUSG00000020175	Rab36	1.59686	6.38e-19	7.43e-18	Up
ENSMUSG00000036882	Arhgap33	1.59455	6.33e-19	7.38e-18	Up
ENSMUSG00000058656	Samd12	1.59436	1.6e-10	1.15e-09	Up
ENSMUSG00000016481	Cr1l	1.59062	7.54e-86	4.82e-84	Up
ENSMUSG00000030256	Bhlhe41	1.58948	0.00178189	0.00573411	Up
ENSMUSG00000087385	Frg2f1	1.58857	0.00321803	0.00982213	Up
ENSMUSG00000000126	Wnt9a	1.58831	0.00896986	0.0247295	Up
ENSMUSG00000022895	Ets2	1.58733	2.09e-39	5.3e-38	Up
ENSMUSG00000025357	Dgka	1.58661	2.45e-34	5.27e-33	Up
ENSMUSG00000032968	Inha	1.58478	2.4e-08	1.44e-07	Up
ENSMUSG00000097287	D130017N08Rik	1.58376	0.00726452	0.0204799	Up
ENSMUSG00000021451	Sema4d	1.58343	1.06e-23	1.53e-22	Up
ENSMUSG00000063488	Zkscan7	1.57462	0.000228308	0.000857809	Up
ENSMUSG00000016493	Cd46	1.57334	2.36e-09	1.53e-08	Up
ENSMUSG00000020048	Hsp90b1	1.57328	0	0	Up
ENSMUSG00000033697	Arhgap39	1.57191	6.71e-40	1.73e-38	Up
ENSMUSG00000037235	Mxd4	1.57069	3.38e-33	6.95e-32	Up
ENSMUSG00000011832	Evi5l	1.56977	8.23e-13	6.87e-12	Up
ENSMUSG00000026317	Cln8	1.56794	1.17e-31	2.27e-30	Up
ENSMUSG00000026764	Kif5c	1.5673	1.1e-10	7.96e-10	Up
ENSMUSG00000042680	Garem1	1.56493	2.36e-16	2.44e-15	Up
ENSMUSG00000041313	Slc7a1	1.56396	0	0	Up
ENSMUSG00000030187	Klra2	1.56385	1.53e-13	1.34e-12	Up
ENSMUSG00000020541	Tom1l1	1.56161	1.86e-38	4.57e-37	Up
ENSMUSG00000028655	Mfsd2a	1.56017	3.41e-12	2.73e-11	Up
ENSMUSG00000038564	Ift172	1.56005	3.65e-53	1.31e-51	Up
ENSMUSG00000085615	A330035P11Rik	1.55926	8.71e-05	0.000349236	Up
ENSMUSG00000072623	Zfp9	1.55032	2.25e-21	2.95e-20	Up
ENSMUSG00000042207	Kdm5b	1.54766	1.53e-102	1.19e-100	Up
ENSMUSG00000051343	Rab11fip5	1.54224	2.07e-54	7.66e-53	Up
ENSMUSG00000069920	B3gnt9	1.54213	5.02e-19	5.9e-18	Up
ENSMUSG00000024352	Spata24	1.54196	3.88e-11	2.89e-10	Up
ENSMUSG00000041977	Arhgef11	1.54053	9.86e-139	1.15e-136	Up
ENSMUSG00000040618	Pck2	1.5387	1.85e-135	2.08e-133	Up
ENSMUSG00000074829	2010315B03Rik	1.53826	2.03e-15	1.99e-14	Up
ENSMUSG00000050910	Cdr2l	1.53697	5.86e-134	6.44e-132	Up
ENSMUSG00000054509	Parp4	1.53637	5.17e-64	2.29e-62	Up
ENSMUSG00000042406	Atf4	1.5336	0	0	Up
ENSMUSG00000085396	Firre	1.532	2.72e-61	1.16e-59	Up
ENSMUSG00000030956	Fam53b	1.52987	1.41e-18	1.63e-17	Up
ENSMUSG00000019838	Slc16a10	1.52784	1.17e-24	1.77e-23	Up
ENSMUSG00000049580	Tsku	1.52671	1.86e-55	7.03e-54	Up
ENSMUSG00000024066	Xdh	1.52511	2.72e-104	2.18e-102	Up
ENSMUSG00000030287	Itpr2	1.52409	3.32e-29	5.94e-28	Up
ENSMUSG00000043263	Ifi209	1.51699	8.56e-08	4.89e-07	Up
ENSMUSG00000036036	Zfp57	1.51615	7.26e-163	1.08e-160	Up
ENSMUSG00000020648	Dus4l	1.51378	3.25e-17	3.49e-16	Up
ENSMUSG00000034449	Dhrs11	1.5133	9.87e-28	1.67e-26	Up
ENSMUSG00000022365	Derl1	1.51096	8.59e-227	2.28e-224	Up
ENSMUSG00000115783	Bc1	1.50881	0.0104965	0.0284605	Up
ENSMUSG00000031644	Nek1	1.50873	1.18e-52	4.23e-51	Up
ENSMUSG00000068547	Clca4a	1.50831	0.00146863	0.00480039	Up
ENSMUSG00000029777	Gars	1.50624	2.18e-283	8.53e-281	Up
ENSMUSG00000093424	6330562C20Rik	1.50233	0.000831465	0.00284109	Up
ENSMUSG00000037822	Smim14	1.50231	3.27e-40	8.54e-39	Up
ENSMUSG00000032021	Crtam	1.50213	1.14e-16	1.19e-15	Up
ENSMUSG00000025939	Ube2w	1.50135	2.3e-30	4.26e-29	Up
ENSMUSG00000020484	Xbp1	1.5012	1.45e-176	2.55e-174	Up
ENSMUSG00000092274	Neat1	1.50118	3.85e-186	7.38e-184	Up
ENSMUSG00000040498	Igsf23	1.50115	0.00808912	0.0225465	Up
ENSMUSG00000031398	Plxna3	1.49877	1.57e-57	6.17e-56	Up
ENSMUSG00000058240	Cryzl1	1.49709	1.6e-63	7.01e-62	Up
ENSMUSG00000029009	Mthfr	1.49609	4.38e-72	2.18e-70	Up
ENSMUSG00000036002	Fam214b	1.4893	6.06e-21	7.82e-20	Up
ENSMUSG00000039234	Sec24d	1.48879	1.67e-234	4.64e-232	Up
ENSMUSG00000035969	Rusc2	1.48566	1.29e-53	4.7e-52	Up
ENSMUSG00000038354	Ankrd35	1.48519	2.67e-06	1.31e-05	Up
ENSMUSG00000024493	Lars	1.48321	3.7e-207	8.19e-205	Up
ENSMUSG00000061882	Ccdc62	1.48237	0.00796438	0.0222312	Up
ENSMUSG00000024587	Nars	1.47952	0	0	Up
ENSMUSG00000039050	Osbpl2	1.47913	1.88e-91	1.29e-89	Up
ENSMUSG00000015305	Sash1	1.47584	1.18e-196	2.36e-194	Up
ENSMUSG00000030104	Edem1	1.47579	3.89e-192	7.72e-190	Up
ENSMUSG00000024594	Prrc1	1.47356	4.53e-45	1.35e-43	Up
ENSMUSG00000020639	Pfn4	1.47303	0.00762066	0.0213749	Up
ENSMUSG00000040855	Reps2	1.47247	0.0108571	0.0293275	Up
ENSMUSG00000041028	Ghitm	1.47153	5.16e-244	1.48e-241	Up
ENSMUSG00000024843	Chka	1.47146	6.26e-70	3.03e-68	Up
ENSMUSG00000017754	Pltp	1.47127	5.09e-05	0.000211024	Up
ENSMUSG00000020818	Mfsd11	1.47088	2.95e-36	6.78e-35	Up
ENSMUSG00000030082	Sec61a1	1.46245	0	0	Up
ENSMUSG00000030555	Ttc23	1.46093	5.86e-19	6.85e-18	Up
ENSMUSG00000021070	Bdkrb2	1.46087	5.22e-13	4.43e-12	Up
ENSMUSG00000039840	Epg5	1.46041	1.18e-78	6.58e-77	Up
ENSMUSG00000029992	Gfpt1	1.46035	1.2e-225	3e-223	Up
ENSMUSG00000053091	Lins1	1.45973	4.46e-31	8.52e-30	Up
ENSMUSG00000045795	Whamm	1.45901	3.44e-15	3.31e-14	Up
ENSMUSG00000038146	Notch3	1.45787	0.00577999	0.0166922	Up
ENSMUSG00000030588	Yif1b	1.45719	3.7e-29	6.61e-28	Up
ENSMUSG00000033813	Tcea1	1.45566	1e-163	1.53e-161	Up
ENSMUSG00000034667	Xpot	1.45286	5.21e-222	1.25e-219	Up
ENSMUSG00000027070	Lrp2	1.45158	0.00103135	0.00347247	Up
ENSMUSG00000097651	4930461G14Rik	1.44911	0.000118974	0.000466772	Up
ENSMUSG00000060961	Slc4a4	1.44111	0.0113974	0.0306573	Up
ENSMUSG00000032557	Uba5	1.44043	1.89e-74	9.82e-73	Up
ENSMUSG00000022498	Txndc11	1.43866	4.72e-68	2.24e-66	Up
ENSMUSG00000015542	Nat9	1.43589	1.18e-17	1.29e-16	Up
ENSMUSG00000026223	Itm2c	1.43569	3.32e-200	6.89e-198	Up
ENSMUSG00000026483	Niban1	1.43294	0	0	Up
ENSMUSG00000004508	Gab2	1.43179	4.24e-12	3.38e-11	Up
ENSMUSG00000037447	Arid5a	1.43025	1.42e-39	3.62e-38	Up
ENSMUSG00000018102	H2bc4	1.42737	2.52e-06	1.24e-05	Up
ENSMUSG00000073968	Trim68	1.4273	5.26e-05	0.000217337	Up
ENSMUSG00000033577	Myo6	1.42696	3.08e-24	4.54e-23	Up
ENSMUSG00000021238	Aldh6a1	1.42673	1.27e-09	8.44e-09	Up
ENSMUSG00000040648	Ppip5k2	1.42653	1.3e-81	7.69e-80	Up
ENSMUSG00000070031	Sp140	1.42616	5.88e-07	3.09e-06	Up
ENSMUSG00000056598	Drc3	1.42208	0.000214523	0.0008099	Up
ENSMUSG00000039648	Kyat1	1.42072	4.79e-06	2.28e-05	Up
ENSMUSG00000022899	Slc15a2	1.41757	1.71e-17	1.86e-16	Up
ENSMUSG00000015837	Sqstm1	1.4167	0	0	Up
ENSMUSG00000033021	Gmppa	1.41491	2.76e-74	1.42e-72	Up
ENSMUSG00000071359	Tbpl1	1.41269	2.78e-61	1.18e-59	Up
ENSMUSG00000028518	Prkaa2	1.41232	0.000810564	0.00277517	Up
ENSMUSG00000039637	Coro7	1.41144	4.13e-29	7.36e-28	Up
ENSMUSG00000078584	AU022252	1.40944	4.01e-32	7.91e-31	Up
ENSMUSG00000040359	Ufl1	1.40915	1e-37	2.4e-36	Up
ENSMUSG00000072889	Nfxl1	1.40898	1.19e-76	6.49e-75	Up
ENSMUSG00000040828	Catsperd	1.40643	0.000155543	0.000598499	Up
ENSMUSG00000037722	Gnpnat1	1.40599	0.00170842	0.00552281	Up
ENSMUSG00000062300	Nectin2	1.40574	1.85e-74	9.69e-73	Up
ENSMUSG00000022228	Zscan26	1.40379	1.2e-36	2.78e-35	Up
ENSMUSG00000018906	P4ha2	1.40349	3.32e-125	3.37e-123	Up
ENSMUSG00000024302	Dtna	1.40115	4.81e-11	3.56e-10	Up
ENSMUSG00000020641	Rsad2	1.39893	2.76e-07	1.5e-06	Up
ENSMUSG00000062310	Glrp1	1.39887	4.33e-47	1.36e-45	Up
ENSMUSG00000074733	Zfp950	1.39343	9.02e-23	1.27e-21	Up
ENSMUSG00000044052	Ccr10	1.39259	0.0006436	0.00223774	Up
ENSMUSG00000028019	Pdgfc	1.39227	7.05e-11	5.15e-10	Up
ENSMUSG00000003814	Calr	1.39158	0	0	Up
ENSMUSG00000035004	Igsf6	1.38734	0.00040303	0.00145129	Up
ENSMUSG00000004319	Clcn3	1.38645	4.42e-110	3.83e-108	Up
ENSMUSG00000029231	Pdgfra	1.3834	1.19e-05	5.35e-05	Up
ENSMUSG00000022639	Dubr	1.38071	7.29e-34	1.54e-32	Up
ENSMUSG00000030921	Trim30a	1.37664	1.86e-08	1.13e-07	Up
ENSMUSG00000019806	Aig1	1.37449	1.03e-20	1.31e-19	Up
ENSMUSG00000026885	Ttll11	1.37364	0.00167681	0.00543043	Up
ENSMUSG00000063698	Sfxn4	1.37228	1.15e-07	6.49e-07	Up
ENSMUSG00000097164	Cep83os	1.37175	4.36e-05	0.000182285	Up
ENSMUSG00000035151	Elmod2	1.37149	8.94e-31	1.69e-29	Up
ENSMUSG00000034243	Golgb1	1.36756	3.7e-185	6.93e-183	Up
ENSMUSG00000028744	Slc66a1	1.36421	2.83e-09	1.82e-08	Up
ENSMUSG00000016206	H2-M3	1.36414	1.89e-41	5.12e-40	Up
ENSMUSG00000028159	Dapp1	1.36406	6.5e-25	9.89e-24	Up
ENSMUSG00000075702	Selenom	1.36376	1.69e-28	2.94e-27	Up
ENSMUSG00000026627	Pacc1	1.36289	3.8e-14	3.45e-13	Up
ENSMUSG00000050854	Tmem125	1.36181	1.89e-05	8.27e-05	Up
ENSMUSG00000038967	Pdk2	1.36139	1.12e-05	5.05e-05	Up
ENSMUSG00000060791	Gmfg	1.35867	0.00275477	0.00855198	Up
ENSMUSG00000025571	Tnrc6c	1.35575	1.97e-73	1.01e-71	Up
ENSMUSG00000020160	Meis1	1.35413	1.36e-20	1.72e-19	Up
ENSMUSG00000023266	Frs3	1.35413	0.00296794	0.0091446	Up
ENSMUSG00000113338	A530046M15Rik	1.35241	0.0138326	0.0364793	Up
ENSMUSG00000032353	Tmed3	1.35141	1.57e-44	4.63e-43	Up
ENSMUSG00000022793	B4galt4	1.35101	0.0192279	0.0489917	Up
ENSMUSG00000021610	Clptm1l	1.35017	5e-112	4.45e-110	Up
ENSMUSG00000041084	Ostc	1.34888	5.13e-133	5.52e-131	Up
ENSMUSG00000014867	Surf4	1.34847	4.52e-277	1.62e-274	Up
ENSMUSG00000034245	Hdac11	1.3464	0.00363019	0.0109407	Up
ENSMUSG00000020444	Guk1	1.34567	1.37e-36	3.19e-35	Up
ENSMUSG00000038831	Ralgps1	1.344	1.92e-12	1.56e-11	Up
ENSMUSG00000009406	Elk1	1.34211	4.06e-34	8.63e-33	Up
ENSMUSG00000030337	Vamp1	1.33869	1.25e-18	1.44e-17	Up
ENSMUSG00000038777	Sema6c	1.3369	0.000752879	0.0025864	Up
ENSMUSG00000028214	Gem	1.33073	0.000116785	0.000458784	Up
ENSMUSG00000009293	Ube2g2	1.32933	3.78e-50	1.28e-48	Up
ENSMUSG00000004460	Dnajb11	1.32914	1.63e-172	2.71e-170	Up
ENSMUSG00000029149	Krtcap3	1.32914	0.000982696	0.00332228	Up
ENSMUSG00000034762	Glis1	1.32807	0.00218207	0.00690842	Up
ENSMUSG00000025586	Cpeb1	1.32479	1.18e-12	9.77e-12	Up
ENSMUSG00000024516	Sec11c	1.32478	5.68e-38	1.37e-36	Up
ENSMUSG00000037624	Kcnk2	1.3247	9.14e-08	5.21e-07	Up
ENSMUSG00000031066	Usp11	1.32459	2.17e-33	4.52e-32	Up
ENSMUSG00000020892	Aloxe3	1.32427	2.13e-05	9.23e-05	Up
ENSMUSG00000025130	P4hb	1.32368	0	0	Up
ENSMUSG00000045176	Borcs6	1.32347	4.24e-05	0.000177745	Up
ENSMUSG00000035941	Ibtk	1.3232	5.02e-115	4.66e-113	Up
ENSMUSG00000005699	Pard6a	1.32242	1.6e-08	9.75e-08	Up
ENSMUSG00000030621	Me3	1.31698	0.00227528	0.00715881	Up
ENSMUSG00000031513	Leprotl1	1.31196	1.49e-77	8.23e-76	Up
ENSMUSG00000041229	Phf8	1.31124	2.34e-26	3.78e-25	Up
ENSMUSG00000005148	Klf5	1.31112	4.19e-34	8.92e-33	Up
ENSMUSG00000039633	Lonrf1	1.31061	3.3e-07	1.78e-06	Up
ENSMUSG00000068264	Ap5s1	1.31041	3.01e-13	2.59e-12	Up
ENSMUSG00000024924	Vldlr	1.31039	7.76e-44	2.24e-42	Up
ENSMUSG00000026994	Galnt3	1.30452	1.72e-24	2.57e-23	Up
ENSMUSG00000045136	Tubb2b	1.30436	7.39e-11	5.39e-10	Up
ENSMUSG00000027938	Creb3l4	1.30359	0.00206539	0.00658009	Up
ENSMUSG00000020653	Klf11	1.30284	5.95e-10	4.04e-09	Up
ENSMUSG00000027944	Hax1	1.30133	8.13e-149	1.1e-146	Up
ENSMUSG00000027828	Ssr3	1.29852	1.86e-282	7.11e-280	Up
ENSMUSG00000068739	Sars	1.29609	1.36e-299	5.88e-297	Up
ENSMUSG00000026955	Sapcd2	1.2955	1.78e-24	2.66e-23	Up
ENSMUSG00000021767	Kat6b	1.29389	3.73e-35	8.25e-34	Up
ENSMUSG00000024049	Myom1	1.2935	0.000278898	0.00103155	Up
ENSMUSG00000036181	H1f2	1.2891	2.02e-39	5.12e-38	Up
ENSMUSG00000032383	Ppib	1.28864	1.34e-70	6.53e-69	Up
ENSMUSG00000018166	Erbb3	1.28688	0.00352348	0.0106601	Up
ENSMUSG00000039518	Cdsn	1.28609	3.51e-36	8.01e-35	Up
ENSMUSG00000048787	Dcun1d3	1.28593	3.77e-25	5.8e-24	Up
ENSMUSG00000078716	Tmem8b	1.28547	0.00170131	0.00550151	Up
ENSMUSG00000030826	Bcat2	1.2827	4.38e-38	1.06e-36	Up
ENSMUSG00000022637	Cblb	1.28055	1.64e-28	2.87e-27	Up
ENSMUSG00000044164	Rnf182	1.27984	0.00376257	0.0112943	Up
ENSMUSG00000020571	Pdia6	1.27835	0	0	Up
ENSMUSG00000110357	A030001D20Rik	1.27505	0.010111	0.0275409	Up
ENSMUSG00000038658	Ric1	1.27504	3.21e-42	8.85e-41	Up
ENSMUSG00000023259	Slc26a6	1.27377	2.92e-08	1.74e-07	Up
ENSMUSG00000053460	Ggcx	1.27322	1.56e-29	2.82e-28	Up
ENSMUSG00000034675	Dbn1	1.27206	0.00110935	0.00371406	Up
ENSMUSG00000008305	Tle1	1.27195	9.7e-50	3.23e-48	Up
ENSMUSG00000039989	Cbx4	1.27096	3.03e-19	3.58e-18	Up
ENSMUSG00000025198	Erlin1	1.27071	1.38e-92	9.69e-91	Up
ENSMUSG00000079608	Stard6	1.2695	3.26e-07	1.76e-06	Up
ENSMUSG00000097207	6030443J06Rik	1.26778	0.000291823	0.00107605	Up
ENSMUSG00000020427	Igfbp3	1.26751	0.00433935	0.0128776	Up
ENSMUSG00000040687	Madd	1.2645	3.42e-66	1.57e-64	Up
ENSMUSG00000000278	Scpep1	1.26399	4.87e-250	1.47e-247	Up
ENSMUSG00000030815	Phkg2	1.26229	2.23e-25	3.48e-24	Up
ENSMUSG00000000223	Drp2	1.26167	0.000497439	0.00176515	Up
ENSMUSG00000031840	Rab3a	1.26128	0.00104125	0.00350169	Up
ENSMUSG00000026718	Stam	1.26097	6.74e-49	2.2e-47	Up
ENSMUSG00000048490	Nrip1	1.26085	3.42e-41	9.15e-40	Up
ENSMUSG00000030268	Bcat1	1.25958	3.39e-117	3.26e-115	Up
ENSMUSG00000020027	Socs2	1.25578	4.88e-11	3.61e-10	Up
ENSMUSG00000032733	Snx33	1.25562	3.69e-34	7.89e-33	Up
ENSMUSG00000054277	Arfgap3	1.24732	1.94e-66	8.97e-65	Up
ENSMUSG00000038393	Txnip	1.24615	6.62e-51	2.29e-49	Up
ENSMUSG00000025353	Ormdl2	1.24546	6.26e-25	9.53e-24	Up
ENSMUSG00000018340	Anxa6	1.24304	6.41e-120	6.35e-118	Up
ENSMUSG00000005949	Ctns	1.24212	1.22e-18	1.41e-17	Up
ENSMUSG00000078786	BC024978	1.24132	4.76e-10	3.26e-09	Up
ENSMUSG00000032932	Hspa13	1.24113	2.23e-109	1.89e-107	Up
ENSMUSG00000005413	Hmox1	1.24096	4.11e-44	1.19e-42	Up
ENSMUSG00000031594	Fgl1	1.24018	0.00112112	0.00374836	Up
ENSMUSG00000028799	Zfp362	1.23877	9.2e-10	6.16e-09	Up
ENSMUSG00000034271	Jdp2	1.23842	4.59e-27	7.63e-26	Up
ENSMUSG00000024150	Mcfd2	1.23804	7.61e-106	6.22e-104	Up
ENSMUSG00000049336	Tenm2	1.23737	0.00584772	0.0168634	Up
ENSMUSG00000002845	Tmem39a	1.23328	2.19e-48	7.05e-47	Up
ENSMUSG00000027843	Ptpn22	1.23259	9.31e-20	1.14e-18	Up
ENSMUSG00000052298	Cdc42se2	1.23063	1.84e-88	1.22e-86	Up
ENSMUSG00000058402	Zfp420	1.22969	4.97e-06	2.35e-05	Up
ENSMUSG00000018821	Avpi1	1.22874	8.75e-47	2.73e-45	Up
ENSMUSG00000036136	Fam110c	1.2276	2.11e-06	1.04e-05	Up
ENSMUSG00000056216	Cebpg	1.22736	1.41e-56	5.42e-55	Up
ENSMUSG00000003380	Rabac1	1.22567	6.6e-33	1.34e-31	Up
ENSMUSG00000019986	Ahi1	1.22433	9.92e-13	8.24e-12	Up
ENSMUSG00000043747	1520401A03Rik	1.22305	0.00363207	0.0109425	Up
ENSMUSG00000024856	Cdk2ap2	1.22219	2.73e-52	9.66e-51	Up
ENSMUSG00000039208	Metrnl	1.22212	4.41e-11	3.28e-10	Up
ENSMUSG00000027357	Crls1	1.22002	5.06e-31	9.63e-30	Up
ENSMUSG00000032702	Kank1	1.21969	2.7e-48	8.69e-47	Up
ENSMUSG00000025512	Chid1	1.21918	7.99e-31	1.51e-29	Up
ENSMUSG00000108207	1810059H22Rik	1.21905	0.00794022	0.0221709	Up
ENSMUSG00000031488	Rab11fip1	1.21846	2e-27	3.37e-26	Up
ENSMUSG00000063652	Slc22a21	1.21844	4.92e-14	4.43e-13	Up
ENSMUSG00000029178	Klf3	1.21842	8.17e-39	2.04e-37	Up
ENSMUSG00000001281	Itgb7	1.21838	1.26e-141	1.54e-139	Up
ENSMUSG00000019188	H13	1.21825	9.5e-148	1.27e-145	Up
ENSMUSG00000059970	Hspa2	1.21813	2.15e-12	1.74e-11	Up
ENSMUSG00000039835	Nhsl1	1.21579	4.96e-43	1.4e-41	Up
ENSMUSG00000026674	Ddr2	1.21391	8.53e-242	2.41e-239	Up
ENSMUSG00000028675	Pnrc2	1.2137	6.65e-89	4.44e-87	Up
ENSMUSG00000049411	Tmem241	1.21267	5.55e-07	2.93e-06	Up
ENSMUSG00000022684	Bfar	1.21179	4.14e-27	6.9e-26	Up
ENSMUSG00000026153	Fam135a	1.20554	4.89e-47	1.54e-45	Up
ENSMUSG00000057342	Sphk2	1.20546	1.29e-29	2.33e-28	Up
ENSMUSG00000055128	Cgrrf1	1.20506	5.59e-14	5.01e-13	Up
ENSMUSG00000085492	Trmt61b	1.20336	5.94e-11	4.36e-10	Up
ENSMUSG00000033538	Casp4	1.20333	1.94e-14	1.78e-13	Up
ENSMUSG00000015980	Lrrc27	1.20076	0.00233002	0.00731618	Up
ENSMUSG00000031534	Smim19	1.19903	5.2e-05	0.000215042	Up
ENSMUSG00000046519	Golph3l	1.19597	8.62e-36	1.95e-34	Up
ENSMUSG00000034059	Ypel4	1.19395	0.000220633	0.000830964	Up
ENSMUSG00000032507	Fbxl2	1.19225	2.6e-07	1.42e-06	Up
ENSMUSG00000029094	Afap1	1.19139	1.17e-24	1.76e-23	Up
ENSMUSG00000039236	Isg20	1.19053	3.06e-36	7.02e-35	Up
ENSMUSG00000002791	Pdxk-ps	1.18824	0.0179856	0.0462719	Up
ENSMUSG00000042046	Dstyk	1.18753	3.78e-30	6.96e-29	Up
ENSMUSG00000000266	Mid2	1.18562	1.69e-23	2.42e-22	Up
ENSMUSG00000026553	Copa	1.18522	1.9e-203	4.08e-201	Up
ENSMUSG00000052525	Spdya	1.18491	0.0172624	0.0445967	Up
ENSMUSG00000038594	Cep85l	1.18418	1.21e-09	8.05e-09	Up
ENSMUSG00000038312	Edem2	1.18305	1.74e-85	1.1e-83	Up
ENSMUSG00000025403	Shmt2	1.17943	4.65e-174	7.93e-172	Up
ENSMUSG00000038615	Nfe2l1	1.17936	2.48e-232	6.78e-230	Up
ENSMUSG00000034731	Dgkh	1.1787	2.16e-17	2.33e-16	Up
ENSMUSG00000087403	Kantr	1.17845	8.8e-12	6.86e-11	Up
ENSMUSG00000026589	Sec16b	1.17576	0.0130966	0.0347402	Up
ENSMUSG00000028128	F3	1.17413	1.96e-24	2.92e-23	Up
ENSMUSG00000042918	Mamstr	1.1738	0.00757321	0.0212597	Up
ENSMUSG00000050628	Ubald2	1.17101	1.24e-08	7.6e-08	Up
ENSMUSG00000041891	Lman1	1.17084	7.45e-219	1.74e-216	Up
ENSMUSG00000026663	Atf6	1.17061	3.66e-145	4.67e-143	Up
ENSMUSG00000045211	Nudt18	1.16986	7.96e-13	6.66e-12	Up
ENSMUSG00000060935	Tmem263	1.16983	7.97e-36	1.8e-34	Up
ENSMUSG00000000901	Mmp11	1.16749	8.73e-16	8.73e-15	Up
ENSMUSG00000070371	Prss36	1.16631	2.95e-05	0.000125836	Up
ENSMUSG00000022508	Bcl6	1.16501	1.6e-06	7.98e-06	Up
ENSMUSG00000032826	Ank2	1.16438	0.00144448	0.00472774	Up
ENSMUSG00000086290	Snhg12	1.16435	2.44e-20	3.07e-19	Up
ENSMUSG00000096687	Mfsd4b4	1.1643	1.14e-09	7.58e-09	Up
ENSMUSG00000025738	Fbxl16	1.16259	1.03e-14	9.61e-14	Up
ENSMUSG00000018740	Slc25a35	1.16193	0.00449349	0.0132893	Up
ENSMUSG00000060477	Irak2	1.16171	1.12e-14	1.05e-13	Up
ENSMUSG00000035765	Dym	1.15993	5.9e-26	9.37e-25	Up
ENSMUSG00000022241	Tars	1.15966	1.56e-147	2.07e-145	Up
ENSMUSG00000020715	Ern1	1.15948	9.93e-103	7.82e-101	Up
ENSMUSG00000028255	Clca1	1.15851	3.42e-13	2.93e-12	Up
ENSMUSG00000047205	Dusp18	1.15781	2.45e-60	1.01e-58	Up
ENSMUSG00000002996	Hbp1	1.15665	4.88e-19	5.75e-18	Up
ENSMUSG00000047388	Atmin	1.15631	1.2e-16	1.25e-15	Up
ENSMUSG00000032548	Slco2a1	1.15591	2.66e-38	6.5e-37	Up
ENSMUSG00000021690	Jmy	1.15567	2.77e-36	6.36e-35	Up
ENSMUSG00000056050	Mia3	1.14956	3.24e-67	1.51e-65	Up
ENSMUSG00000056144	Trim34a	1.1495	0.00498565	0.0145853	Up
ENSMUSG00000056260	Lrif1	1.14884	1.33e-37	3.15e-36	Up
ENSMUSG00000038453	Srcin1	1.14782	1.21e-08	7.46e-08	Up
ENSMUSG00000032724	Abtb2	1.14664	2.05e-12	1.66e-11	Up
ENSMUSG00000049791	Fzd4	1.14606	9.22e-06	4.22e-05	Up
ENSMUSG00000030852	Tacc2	1.14572	1.17e-65	5.32e-64	Up
ENSMUSG00000020300	Cpeb4	1.14552	4.03e-33	8.25e-32	Up
ENSMUSG00000028645	Slc2a1	1.14511	1.21e-170	1.95e-168	Up
ENSMUSG00000064215	Ifi27	1.14349	1.76e-25	2.76e-24	Up
ENSMUSG00000031668	Eif2ak3	1.14195	2.3e-14	2.11e-13	Up
ENSMUSG00000030556	Lrrc28	1.14181	8.52e-08	4.86e-07	Up
ENSMUSG00000032478	Nme6	1.14159	4.04e-13	3.45e-12	Up
ENSMUSG00000002014	Ssr4	1.1404	5.96e-69	2.86e-67	Up
ENSMUSG00000009731	Kcnd1	1.14035	8.05e-10	5.42e-09	Up
ENSMUSG00000049232	Tigd2	1.14033	1.63e-13	1.42e-12	Up
ENSMUSG00000031960	Aars	1.13972	1.18e-214	2.67e-212	Up
ENSMUSG00000045180	Shroom2	1.13576	1.45e-05	6.46e-05	Up
ENSMUSG00000011751	Sptbn4	1.13567	0.000243908	0.00091324	Up
ENSMUSG00000041132	N4bp2l1	1.13037	0.010468	0.0283965	Up
ENSMUSG00000025935	Tram1	1.13007	1.08e-118	1.05e-116	Up
ENSMUSG00000020321	Mdh1	1.12946	1.54e-129	1.61e-127	Up
ENSMUSG00000052062	Pard3b	1.1289	3.76e-05	0.00015813	Up
ENSMUSG00000032519	Slc25a38	1.12778	4.28e-15	4.1e-14	Up
ENSMUSG00000028999	Rint1	1.12713	3.93e-20	4.9e-19	Up
ENSMUSG00000057137	Tmem140	1.12526	0.000248837	0.000929673	Up
ENSMUSG00000044562	Rasip1	1.12477	0.000826028	0.00282363	Up
ENSMUSG00000020986	Sec23a	1.12447	4e-41	1.06e-39	Up
ENSMUSG00000032116	Stt3a	1.12434	1.35e-166	2.12e-164	Up
ENSMUSG00000005667	Mthfd2	1.12423	1.26e-83	7.67e-82	Up
ENSMUSG00000025178	Pi4k2a	1.12399	7.1e-46	2.15e-44	Up
ENSMUSG00000032526	Ss18l2	1.12289	3.05e-09	1.96e-08	Up
ENSMUSG00000006204	Cdcp3	1.12043	0.00153666	0.00500851	Up
ENSMUSG00000034854	Mfsd12	1.11981	9.63e-08	5.48e-07	Up
ENSMUSG00000032842	Abcc10	1.11895	6.73e-12	5.29e-11	Up
ENSMUSG00000072704	Smim10l1	1.11714	1.15e-32	2.31e-31	Up
ENSMUSG00000057596	Trim30d	1.11661	1.67e-05	7.36e-05	Up
ENSMUSG00000030759	Far1	1.11638	1.16e-105	9.39e-104	Up
ENSMUSG00000042348	Arl15	1.11516	1.94e-12	1.58e-11	Up
ENSMUSG00000022297	Fzd6	1.11478	2.43e-40	6.35e-39	Up
ENSMUSG00000041642	Kif21b	1.11379	1.56e-36	3.59e-35	Up
ENSMUSG00000028982	Slc25a33	1.11352	2.59e-06	1.27e-05	Up
ENSMUSG00000021306	Gpr137b	1.11207	1.7e-18	1.95e-17	Up
ENSMUSG00000024589	Nedd4l	1.11058	1.04e-53	3.8e-52	Up
ENSMUSG00000029993	Nfu1	1.11008	7.9e-41	2.09e-39	Up
ENSMUSG00000033762	Recql4	1.10807	6.55e-42	1.79e-40	Up
ENSMUSG00000022453	Naga	1.10573	5.33e-16	5.4e-15	Up
ENSMUSG00000026343	Gpr39	1.10264	0.000194805	0.000739177	Up
ENSMUSG00000069114	Zbtb10	1.10236	5.24e-15	5e-14	Up
ENSMUSG00000029456	Acad10	1.10138	2.22e-05	9.61e-05	Up
ENSMUSG00000024413	Npc1	1.10054	5e-40	1.3e-38	Up
ENSMUSG00000085148	Mir22hg	1.10044	6.03e-19	7.04e-18	Up
ENSMUSG00000025876	Unc5a	1.1004	0.00344948	0.0104582	Up
ENSMUSG00000022364	Tbc1d31	1.09999	4.87e-63	2.13e-61	Up
ENSMUSG00000032553	Srprb	1.09978	3.02e-32	5.99e-31	Up
ENSMUSG00000018442	Derl2	1.09728	5.97e-80	3.4e-78	Up
ENSMUSG00000034636	Zyg11b	1.09662	3.71e-80	2.12e-78	Up
ENSMUSG00000040010	Slc7a5	1.09454	5.88e-73	2.99e-71	Up
ENSMUSG00000035227	Spcs2	1.09452	1.05e-146	1.36e-144	Up
ENSMUSG00000029467	Atp2a2	1.09417	2.52e-245	7.48e-243	Up
ENSMUSG00000042042	Csgalnact2	1.09414	4.13e-33	8.44e-32	Up
ENSMUSG00000055912	Tmem150a	1.09309	0.000352023	0.00128131	Up
ENSMUSG00000030271	Ogg1	1.09244	8.22e-16	8.23e-15	Up
ENSMUSG00000032315	Cyp1a1	1.09128	0.000317558	0.00116546	Up
ENSMUSG00000018669	Cdk5rap3	1.08932	1.22e-53	4.43e-52	Up
ENSMUSG00000018659	Pnpo	1.08903	7.57e-17	8.02e-16	Up
ENSMUSG00000087165	2010001A14Rik	1.08801	0.0105006	0.0284673	Up
ENSMUSG00000060301	2610008E11Rik	1.08534	3.15e-09	2.02e-08	Up
ENSMUSG00000027122	Arl14ep	1.083	2.04e-72	1.02e-70	Up
ENSMUSG00000017652	Cd40	1.08177	2.14e-05	9.31e-05	Up
ENSMUSG00000024201	Kdm4b	1.07928	5.26e-28	8.98e-27	Up
ENSMUSG00000042817	Flt3	1.07842	0.00758807	0.021298	Up
ENSMUSG00000057054	Inca1	1.07622	0.000859519	0.00292766	Up
ENSMUSG00000038150	Ormdl3	1.07445	3.88e-20	4.85e-19	Up
ENSMUSG00000030279	C2cd5	1.07378	4.59e-24	6.73e-23	Up
ENSMUSG00000026924	Sec16a	1.0736	6.3e-83	3.79e-81	Up
ENSMUSG00000025724	Sec11a	1.073	3.91e-59	1.59e-57	Up
ENSMUSG00000039242	B3galnt2	1.07173	2.81e-35	6.25e-34	Up
ENSMUSG00000030824	Nucb1	1.07121	1.68e-169	2.67e-167	Up
ENSMUSG00000026107	Nabp1	1.06849	1.14e-37	2.72e-36	Up
ENSMUSG00000030876	Mettl9	1.06797	1.9e-34	4.12e-33	Up
ENSMUSG00000022768	Ccdc116	1.06707	0.0062449	0.0178861	Up
ENSMUSG00000014177	Tvp23b	1.06675	8.04e-30	1.46e-28	Up
ENSMUSG00000022964	Tmem50b	1.06638	8.8e-17	9.28e-16	Up
ENSMUSG00000029426	Scarb2	1.06631	7.63e-17	8.08e-16	Up
ENSMUSG00000028211	Trp53inp1	1.0661	6.21e-37	1.45e-35	Up
ENSMUSG00000028059	Arhgef2	1.06474	1.16e-134	1.29e-132	Up
ENSMUSG00000037851	Iars	1.06465	4.5e-108	3.75e-106	Up
ENSMUSG00000097715	Gpr137b-ps	1.06386	4.04e-14	3.66e-13	Up
ENSMUSG00000049670	Morn4	1.06382	6.84e-13	5.75e-12	Up
ENSMUSG00000028469	Npr2	1.06229	3.31e-06	1.61e-05	Up
ENSMUSG00000063406	Tmed5	1.06153	2.64e-80	1.52e-78	Up
ENSMUSG00000037636	Slc25a43	1.06048	4.59e-05	0.000191544	Up
ENSMUSG00000087141	Plcxd2	1.06025	4.89e-16	4.96e-15	Up
ENSMUSG00000047264	Zfp358	1.05993	2.25e-10	1.59e-09	Up
ENSMUSG00000045268	Zfp691	1.05988	0.00191823	0.00613963	Up
ENSMUSG00000031232	Magt1	1.05987	1.24e-82	7.42e-81	Up
ENSMUSG00000016239	Lonrf3	1.05863	1.95e-11	1.48e-10	Up
ENSMUSG00000034035	Ccdc17	1.05842	0.00966754	0.0264416	Up
ENSMUSG00000005124	Ccn4	1.05683	3.82e-32	7.53e-31	Up
ENSMUSG00000024219	Anks1	1.05505	1.62e-24	2.43e-23	Up
ENSMUSG00000018599	Mief2	1.05299	3.99e-13	3.41e-12	Up
ENSMUSG00000036533	Cdc42ep3	1.05252	4.85e-05	0.000201594	Up
ENSMUSG00000006463	Zdhhc24	1.05236	2.68e-09	1.73e-08	Up
ENSMUSG00000031155	Pim2	1.0509	3.32e-08	1.97e-07	Up
ENSMUSG00000028470	Hint2	1.05065	3.89e-07	2.08e-06	Up
ENSMUSG00000004994	Ccdc130	1.05003	2.93e-07	1.59e-06	Up
ENSMUSG00000032285	Dnaja4	1.04984	2.52e-07	1.38e-06	Up
ENSMUSG00000032281	Acsbg1	1.04886	6.62e-24	9.64e-23	Up
ENSMUSG00000039246	Lyplal1	1.04692	0.0063978	0.0182694	Up
ENSMUSG00000020142	Slc1a4	1.04688	2.81e-25	4.35e-24	Up
ENSMUSG00000056919	Cep162	1.04506	2.34e-31	4.51e-30	Up
ENSMUSG00000026615	Eprs	1.04125	1.5e-184	2.78e-182	Up
ENSMUSG00000036983	Tfb1m	1.04074	3.18e-07	1.72e-06	Up
ENSMUSG00000050578	Mmp13	1.03921	7.42e-08	4.26e-07	Up
ENSMUSG00000042747	Krtcap2	1.03908	4.94e-64	2.19e-62	Up
ENSMUSG00000041923	Nol4	1.03899	1.12e-06	5.68e-06	Up
ENSMUSG00000027695	Pld1	1.03688	2.29e-21	3e-20	Up
ENSMUSG00000055013	Agap1	1.0362	3.08e-39	7.74e-38	Up
ENSMUSG00000022244	Amacr	1.03549	3.14e-06	1.53e-05	Up
ENSMUSG00000006517	Mvd	1.03451	2.82e-16	2.9e-15	Up
ENSMUSG00000050541	Adra1b	1.03399	1.65e-05	7.31e-05	Up
ENSMUSG00000019158	Tmem160	1.0336	3.12e-06	1.52e-05	Up
ENSMUSG00000041351	Rap1gap	1.03181	0.00454522	0.0134285	Up
ENSMUSG00000053746	Ptrh1	1.03062	3.64e-10	2.52e-09	Up
ENSMUSG00000038059	Smim3	1.03033	3.3e-22	4.49e-21	Up
ENSMUSG00000073725	Lmbrd1	1.02999	1.21e-29	2.2e-28	Up
ENSMUSG00000071103	1700029J07Rik	1.0297	0.0116638	0.0312715	Up
ENSMUSG00000061186	Sfmbt2	1.02755	4.43e-14	4e-13	Up
ENSMUSG00000051977	Prdm9	1.02751	1.27e-07	7.15e-07	Up
ENSMUSG00000066191	Anks6	1.02688	5.17e-09	3.26e-08	Up
ENSMUSG00000047030	Spata2	1.02438	6.06e-22	8.19e-21	Up
ENSMUSG00000040105	Plpp6	1.02412	0.000164728	0.000631025	Up
ENSMUSG00000004462	Tbccd1	1.02235	3.75e-14	3.4e-13	Up
ENSMUSG00000055407	Map6	1.02111	1.02e-16	1.07e-15	Up
ENSMUSG00000001424	Snd1	1.01995	4.98e-141	6.01e-139	Up
ENSMUSG00000041153	Osgin2	1.01935	8.92e-13	7.43e-12	Up
ENSMUSG00000044037	Als2cl	1.01886	5.84e-11	4.29e-10	Up
ENSMUSG00000038351	Sgsm2	1.0181	7.52e-21	9.65e-20	Up
ENSMUSG00000078566	Bnip3	1.01656	4.82e-26	7.68e-25	Up
ENSMUSG00000043415	Otud1	1.01637	0.000265325	0.000985508	Up
ENSMUSG00000021066	Atl1	1.01539	7.37e-05	0.000298179	Up
ENSMUSG00000066892	Fbxl12	1.013	1.07e-10	7.76e-10	Up
ENSMUSG00000036257	Pnpla8	1.01262	2.01e-22	2.77e-21	Up
ENSMUSG00000050945	Zfp438	1.0125	0.00152853	0.00498392	Up
ENSMUSG00000050335	Lgals3	1.01196	3.52e-141	4.27e-139	Up
ENSMUSG00000046314	Stxbp6	1.01084	4.77e-05	0.000198505	Up
ENSMUSG00000096210	H1f0	1.01084	1.08e-116	1.02e-114	Up
ENSMUSG00000045917	Tmem268	1.00988	2.79e-08	1.66e-07	Up
ENSMUSG00000053395	Cacng8	1.00906	0.000503127	0.00178386	Up
ENSMUSG00000031532	Saraf	1.00798	2.67e-87	1.73e-85	Up
ENSMUSG00000026031	Cflar	1.00786	2.11e-39	5.34e-38	Up
ENSMUSG00000067869	Tcea1-ps1	1.00634	1.61e-07	9e-07	Up
ENSMUSG00000026664	Phyh	1.00547	1.52e-05	6.73e-05	Up
ENSMUSG00000020434	4921536K21Rik	1.0051	0.0160231	0.0417643	Up
ENSMUSG00000038319	Kcnh2	1.00401	1.21e-09	8.02e-09	Up
ENSMUSG00000063838	Cdc42ep5	1.00178	1.44e-06	7.25e-06	Up
ENSMUSG00000025008	Tctn3	0.999631	9.62e-06	4.39e-05	Up
ENSMUSG00000034160	Ogt	0.999358	3.76e-112	3.36e-110	Up
ENSMUSG00000035713	Usp35	0.998479	1.2e-05	5.41e-05	Up
ENSMUSG00000044894	Uqcrq	0.998352	3.22e-44	9.39e-43	Up
ENSMUSG00000040428	Plekha4	0.997156	0.000637319	0.00221903	Up
ENSMUSG00000038170	Pde4dip	0.997143	2.21e-79	1.25e-77	Up
ENSMUSG00000022092	Ppp3cc	0.996139	9.89e-05	0.000393756	Up
ENSMUSG00000027035	Cers6	0.996097	7e-34	1.48e-32	Up
ENSMUSG00000046312	Myorg	0.995587	0.00226698	0.00713662	Up
ENSMUSG00000029128	Rab28	0.994705	8.14e-27	1.34e-25	Up
ENSMUSG00000032182	Yipf2	0.993702	0.000113915	0.000448224	Up
ENSMUSG00000054894	Dmac2l	0.993662	1.23e-07	6.94e-07	Up
ENSMUSG00000007038	Neu1	0.99331	3.3e-21	4.3e-20	Up
ENSMUSG00000034574	Daam1	0.99034	8.34e-23	1.17e-21	Up
ENSMUSG00000027257	Pacsin3	0.989477	3.23e-17	3.47e-16	Up
ENSMUSG00000034110	Kctd7	0.987877	3.7e-06	1.78e-05	Up
ENSMUSG00000022505	Emp2	0.987597	6.25e-75	3.3e-73	Up
ENSMUSG00000020108	Ddit4	0.987093	1.83e-43	5.23e-42	Up
ENSMUSG00000036632	Alg5	0.986397	3e-29	5.38e-28	Up
ENSMUSG00000010660	Plcd1	0.98558	0.000114395	0.000449907	Up
ENSMUSG00000022893	Adamts1	0.984231	1.46e-18	1.68e-17	Up
ENSMUSG00000022946	Dop1b	0.984109	6.16e-10	4.18e-09	Up
ENSMUSG00000028344	Invs	0.984015	3.39e-15	3.27e-14	Up
ENSMUSG00000048058	Ldlrad3	0.983657	2.4e-15	2.34e-14	Up
ENSMUSG00000016496	Cd274	0.981744	5.03e-06	2.38e-05	Up
ENSMUSG00000024155	Meiob	0.981353	4.68e-05	0.000194873	Up
ENSMUSG00000006435	Neurl1a	0.981235	4.24e-06	2.03e-05	Up
ENSMUSG00000001156	Mxd1	0.981192	9.78e-07	5e-06	Up
ENSMUSG00000040613	Apobec1	0.981043	1.39e-06	6.98e-06	Up
ENSMUSG00000019951	Uhrf1bp1l	0.980841	7.83e-56	2.98e-54	Up
ENSMUSG00000043831	Lysmd4	0.979404	1.02e-07	5.81e-07	Up
ENSMUSG00000031399	Fam3a	0.977702	4.62e-11	3.42e-10	Up
ENSMUSG00000036537	Rnf113a1	0.977577	0.00010787	0.000426286	Up
ENSMUSG00000087143	A830082K12Rik	0.975869	0.000573812	0.00201213	Up
ENSMUSG00000040560	Wdr7	0.975116	9.42e-15	8.86e-14	Up
ENSMUSG00000042359	Osbpl6	0.970351	7.21e-07	3.75e-06	Up
ENSMUSG00000024790	Sac3d1	0.968084	2.59e-08	1.55e-07	Up
ENSMUSG00000039976	Tbc1d16	0.968063	9.76e-20	1.19e-18	Up
ENSMUSG00000039742	Fam71f1	0.967419	3.81e-08	2.25e-07	Up
ENSMUSG00000048264	Dip2c	0.967214	3.24e-16	3.33e-15	Up
ENSMUSG00000072621	Slfn10-ps	0.967078	4.28e-05	0.000179146	Up
ENSMUSG00000052584	Serp2	0.966928	0.000141637	0.000549157	Up
ENSMUSG00000041355	Ssr2	0.9668	1.51e-115	1.41e-113	Up
ENSMUSG00000062743	Zfp677	0.966776	0.00658729	0.0187577	Up
ENSMUSG00000060397	Zfp128	0.9666	0.00893536	0.024658	Up
ENSMUSG00000052566	Hook2	0.966571	1.02e-11	7.92e-11	Up
ENSMUSG00000021252	Erg28	0.966495	1.09e-29	1.98e-28	Up
ENSMUSG00000053580	Tanc2	0.966449	4.53e-11	3.36e-10	Up
ENSMUSG00000022292	Rrm2b	0.966187	2.25e-16	2.33e-15	Up
ENSMUSG00000078486	Perm1	0.964684	4.73e-05	0.000197064	Up
ENSMUSG00000019726	Lyst	0.963657	2.46e-19	2.93e-18	Up
ENSMUSG00000029407	Uso1	0.96339	5.27e-91	3.56e-89	Up
ENSMUSG00000039781	Cep131	0.962477	2.17e-16	2.25e-15	Up
ENSMUSG00000000184	Ccnd2	0.962401	4.07e-28	6.98e-27	Up
ENSMUSG00000041842	Fhdc1	0.960625	3.13e-05	0.000133182	Up
ENSMUSG00000042349	Ikbke	0.96061	1.52e-18	1.74e-17	Up
ENSMUSG00000050605	Zfp61	0.959625	9.65e-08	5.49e-07	Up
ENSMUSG00000052605	Isoc2b	0.959583	2.88e-05	0.000123236	Up
ENSMUSG00000056629	Fkbp2	0.959382	5.18e-19	6.08e-18	Up
ENSMUSG00000040111	Gramd1b	0.959076	9.16e-22	1.23e-20	Up
ENSMUSG00000022685	Parn	0.95861	2.86e-27	4.78e-26	Up
ENSMUSG00000028158	Mttp	0.956406	1.54e-06	7.73e-06	Up
ENSMUSG00000022951	Rcan1	0.954715	9.15e-10	6.14e-09	Up
ENSMUSG00000031490	Eif4ebp1	0.952817	4.9e-44	1.42e-42	Up
ENSMUSG00000040146	Rgl3	0.952621	0.0063537	0.0181646	Up
ENSMUSG00000004798	Ulk2	0.952558	1.3e-19	1.57e-18	Up
ENSMUSG00000010755	Cars	0.951888	6.32e-64	2.79e-62	Up
ENSMUSG00000040451	Sgms1	0.950548	4.43e-20	5.52e-19	Up
ENSMUSG00000067928	Zfp760	0.949851	7.59e-09	4.73e-08	Up
ENSMUSG00000052727	Map1b	0.948709	2.87e-139	3.39e-137	Up
ENSMUSG00000061666	Gdpd1	0.948458	2.5e-05	0.00010748	Up
ENSMUSG00000054484	Tmem62	0.948363	6.75e-08	3.89e-07	Up
ENSMUSG00000043535	Setx	0.947943	2.02e-91	1.38e-89	Up
ENSMUSG00000021281	Tnfaip2	0.947874	3.51e-32	6.94e-31	Up
ENSMUSG00000001128	Cfp	0.947452	5.65e-05	0.000232212	Up
ENSMUSG00000033863	Klf9	0.947258	9.01e-17	9.49e-16	Up
ENSMUSG00000005580	Adcy9	0.946571	0.00063274	0.00220443	Up
ENSMUSG00000056536	Pign	0.94557	9.14e-46	2.75e-44	Up
ENSMUSG00000062044	Lmtk3	0.94436	5.07e-05	0.00021026	Up
ENSMUSG00000029650	Slc46a3	0.943929	0.000101269	0.000402231	Up
ENSMUSG00000097908	4933404O12Rik	0.943336	0.000102977	0.000408355	Up
ENSMUSG00000003500	Impdh1	0.943161	2.48e-31	4.75e-30	Up
ENSMUSG00000034613	Ppm1h	0.943091	4.53e-07	2.41e-06	Up
ENSMUSG00000053012	Krcc1	0.94295	6.14e-21	7.92e-20	Up
ENSMUSG00000037818	Abhd18	0.942316	0.000163318	0.000625901	Up
ENSMUSG00000029185	Fam114a1	0.941812	1.61e-08	9.83e-08	Up
ENSMUSG00000067567	Hdac8	0.941803	2.13e-07	1.17e-06	Up
ENSMUSG00000059288	Cdyl	0.941581	5.19e-12	4.11e-11	Up
ENSMUSG00000042870	Tom1	0.941088	0.000566894	0.00199031	Up
ENSMUSG00000039747	Orai2	0.940604	1.06e-19	1.29e-18	Up
ENSMUSG00000006143	Upk3bl	0.939639	0.000740874	0.00254719	Up
ENSMUSG00000051730	Mettl5	0.939375	3.59e-06	1.73e-05	Up
ENSMUSG00000041650	Pcca	0.939044	4.54e-10	3.12e-09	Up
ENSMUSG00000036052	Dnajb5	0.938469	1.85e-08	1.12e-07	Up
ENSMUSG00000026313	Hdac4	0.938096	4.08e-19	4.81e-18	Up
ENSMUSG00000048647	Exd1	0.937265	0.00655893	0.0186862	Up
ENSMUSG00000046546	Fam43a	0.937265	2.3e-05	9.97e-05	Up
ENSMUSG00000021260	Hhipl1	0.937236	1.42e-14	1.32e-13	Up
ENSMUSG00000066258	Trim12a	0.936606	3.7e-05	0.00015609	Up
ENSMUSG00000032123	Dpagt1	0.934735	8.56e-26	1.35e-24	Up
ENSMUSG00000030766	Arhgap17	0.933117	5.61e-20	6.94e-19	Up
ENSMUSG00000020076	Ddx50	0.93297	7.7e-49	2.51e-47	Up
ENSMUSG00000055116	Arntl	0.932576	2.83e-16	2.92e-15	Up
ENSMUSG00000028830	AU040320	0.932145	1.02e-19	1.24e-18	Up
ENSMUSG00000042066	Tmcc2	0.931904	0.000887216	0.00301604	Up
ENSMUSG00000026495	Efcab2	0.931898	0.00432112	0.0128279	Up
ENSMUSG00000054855	Rnd1	0.931674	8.8e-17	9.28e-16	Up
ENSMUSG00000003762	Coq8b	0.931076	4.52e-06	2.16e-05	Up
ENSMUSG00000028093	Acp6	0.929649	9.02e-24	1.31e-22	Up
ENSMUSG00000084834	4930565N06Rik	0.927789	0.0123256	0.0329129	Up
ENSMUSG00000032839	Trpc1	0.925608	0.0002595	0.000965745	Up
ENSMUSG00000086370	Ftx	0.925606	2.56e-06	1.26e-05	Up
ENSMUSG00000023284	Zfp605	0.924925	5.5e-05	0.000226611	Up
ENSMUSG00000031189	Aff2	0.923423	8.51e-06	3.92e-05	Up
ENSMUSG00000037971	1110032A03Rik	0.923041	0.000705756	0.00243617	Up
ENSMUSG00000029125	Stx18	0.922664	3.61e-10	2.5e-09	Up
ENSMUSG00000000538	Tom1l2	0.920632	5.43e-36	1.24e-34	Up
ENSMUSG00000010025	Aldh3a2	0.920471	1.12e-37	2.69e-36	Up
ENSMUSG00000026469	Xpr1	0.919267	6.85e-32	1.33e-30	Up
ENSMUSG00000040219	Ttc12	0.918896	0.00043191	0.0015463	Up
ENSMUSG00000035640	Cbarp	0.918744	0.00226558	0.0071343	Up
ENSMUSG00000037031	Tspan15	0.91851	3.38e-06	1.64e-05	Up
ENSMUSG00000034557	Zfyve9	0.918419	2.74e-26	4.41e-25	Up
ENSMUSG00000032175	Tyk2	0.918387	1.49e-22	2.07e-21	Up
ENSMUSG00000038774	Ascc3	0.917347	9.97e-37	2.32e-35	Up
ENSMUSG00000001829	Clpb	0.917191	1.77e-26	2.87e-25	Up
ENSMUSG00000022139	Mbnl2	0.917006	8.82e-89	5.87e-87	Up
ENSMUSG00000009733	Tfcp2	0.916553	7.37e-10	4.97e-09	Up
ENSMUSG00000047443	Erfe	0.916445	0.00574625	0.0166041	Up
ENSMUSG00000040841	Six5	0.91614	0.000545991	0.00192122	Up
ENSMUSG00000026270	Capn10	0.915603	1.84e-08	1.12e-07	Up
ENSMUSG00000005374	Tbl2	0.914793	5.89e-33	1.2e-31	Up
ENSMUSG00000028337	Coro2a	0.914446	2.41e-09	1.56e-08	Up
ENSMUSG00000041895	Wipi1	0.91391	1.48e-22	2.06e-21	Up
ENSMUSG00000035158	Mitf	0.913542	2.29e-09	1.49e-08	Up
ENSMUSG00000022757	Tfg	0.91329	1.14e-47	3.64e-46	Up
ENSMUSG00000092341	Malat1	0.913007	1.9e-08	1.15e-07	Up
ENSMUSG00000097267	1700109K24Rik	0.911763	0.00584187	0.0168494	Up
ENSMUSG00000004069	Dnaja3	0.911559	2.36e-34	5.09e-33	Up
ENSMUSG00000038210	Hoxa11	0.91026	7.93e-12	6.2e-11	Up
ENSMUSG00000027333	Smox	0.90983	1.63e-19	1.96e-18	Up
ENSMUSG00000039542	Ncam1	0.909414	3.98e-12	3.18e-11	Up
ENSMUSG00000045827	Serpinb9	0.90836	2.3e-22	3.17e-21	Up
ENSMUSG00000029826	Zc3hav1	0.90825	6.06e-63	2.65e-61	Up
ENSMUSG00000041654	Slc39a11	0.908187	7.48e-22	1e-20	Up
ENSMUSG00000028479	Gne	0.908093	3.5e-16	3.58e-15	Up
ENSMUSG00000018425	Dhx40	0.907497	1.19e-39	3.07e-38	Up
ENSMUSG00000074151	Nlrc5	0.906813	7.33e-12	5.75e-11	Up
ENSMUSG00000027954	Efna1	0.906219	2.4e-09	1.56e-08	Up
ENSMUSG00000002222	Rmnd5a	0.905769	1.94e-33	4.05e-32	Up
ENSMUSG00000024083	Pja2	0.905484	1.75e-74	9.2e-73	Up
ENSMUSG00000020883	Fbxl20	0.905147	2.57e-19	3.06e-18	Up
ENSMUSG00000027422	Rrbp1	0.903305	5.45e-161	7.97e-159	Up
ENSMUSG00000078671	Chd2	0.902577	3.13e-60	1.29e-58	Up
ENSMUSG00000066861	Oas1g	0.900944	0.0127261	0.0338722	Up
ENSMUSG00000002459	Rgs20	0.898082	0.00841509	0.0233757	Up
ENSMUSG00000031901	Dus2	0.897669	7.37e-08	4.23e-07	Up
ENSMUSG00000030269	Mtmr14	0.897636	1.07e-18	1.24e-17	Up
ENSMUSG00000067219	Nipal1	0.897194	0.00862675	0.023902	Up
ENSMUSG00000008035	Mid1ip1	0.897002	6.48e-08	3.74e-07	Up
ENSMUSG00000072694	1500011B03Rik	0.896944	0.00710488	0.0200429	Up
ENSMUSG00000021286	Zfyve21	0.89688	1.06e-05	4.83e-05	Up
ENSMUSG00000023055	Calcoco1	0.896362	3.27e-23	4.64e-22	Up
ENSMUSG00000031387	Renbp	0.896333	4.55e-09	2.89e-08	Up
ENSMUSG00000034591	Slc41a2	0.896246	3.33e-08	1.97e-07	Up
ENSMUSG00000005045	Chd5	0.895867	1.57e-06	7.87e-06	Up
ENSMUSG00000027429	Sec23b	0.895325	1.81e-70	8.83e-69	Up
ENSMUSG00000013160	Atp6v0d1	0.895046	6.13e-26	9.72e-25	Up
ENSMUSG00000041298	Katnal1	0.893655	6.09e-09	3.83e-08	Up
ENSMUSG00000031168	Ebp	0.893139	5.58e-22	7.55e-21	Up
ENSMUSG00000048707	Tprn	0.892405	8.42e-08	4.81e-07	Up
ENSMUSG00000094870	Zfp131	0.892368	1.89e-28	3.29e-27	Up
ENSMUSG00000027822	Slc33a1	0.892185	1.67e-21	2.21e-20	Up
ENSMUSG00000056671	Prelid2	0.892049	0.00145169	0.00475042	Up
ENSMUSG00000072825	Cep170b	0.890843	1.19e-16	1.24e-15	Up
ENSMUSG00000022280	Rnf19a	0.889631	3.48e-20	4.35e-19	Up
ENSMUSG00000031711	Zfp330	0.889378	2.05e-20	2.59e-19	Up
ENSMUSG00000056228	Cars2	0.888672	4.98e-15	4.76e-14	Up
ENSMUSG00000033276	Stk36	0.886916	2e-05	8.73e-05	Up
ENSMUSG00000045210	Vcpip1	0.885675	4.47e-39	1.12e-37	Up
ENSMUSG00000029616	Erp29	0.885477	4.17e-26	6.66e-25	Up
ENSMUSG00000027865	Gdap2	0.881577	2.11e-11	1.61e-10	Up
ENSMUSG00000024826	Dpf2	0.881252	2.28e-35	5.09e-34	Up
ENSMUSG00000028977	Casz1	0.880737	0.00730693	0.0205893	Up
ENSMUSG00000002732	Fkbp7	0.879263	5.04e-07	2.67e-06	Up
ENSMUSG00000021000	Mia2	0.879152	1.33e-44	3.93e-43	Up
ENSMUSG00000042258	Isl1	0.87851	0.000315883	0.00115956	Up
ENSMUSG00000026670	Uap1	0.878146	2.18e-31	4.21e-30	Up
ENSMUSG00000024487	Yipf5	0.878134	2.53e-32	5.05e-31	Up
ENSMUSG00000073016	Uprt	0.878021	1.51e-09	9.95e-09	Up
ENSMUSG00000001105	Ift20	0.877583	1.26e-21	1.68e-20	Up
ENSMUSG00000034616	Ssh3	0.877426	1.25e-06	6.34e-06	Up
ENSMUSG00000032212	Sltm	0.877329	1.13e-42	3.15e-41	Up
ENSMUSG00000110206	Flt3l	0.877234	0.00887809	0.0245196	Up
ENSMUSG00000028552	Eps15	0.876949	1.12e-55	4.23e-54	Up
ENSMUSG00000053332	Gas5	0.876494	2.62e-57	1.02e-55	Up
ENSMUSG00000087574	C030037D09Rik	0.876475	0.00613303	0.0175979	Up
ENSMUSG00000033763	Mtss2	0.876078	2.04e-08	1.23e-07	Up
ENSMUSG00000027259	Adal	0.873944	2.05e-05	8.91e-05	Up
ENSMUSG00000040033	Stat2	0.873697	5.2e-11	3.83e-10	Up
ENSMUSG00000078622	Ccdc47	0.873226	1.65e-61	7.05e-60	Up
ENSMUSG00000045038	Prkce	0.872652	8.29e-11	6.03e-10	Up
ENSMUSG00000028032	Papss1	0.871867	2.65e-38	6.49e-37	Up
ENSMUSG00000034936	Arl4d	0.87128	0.000706682	0.00243887	Up
ENSMUSG00000031634	Ufsp2	0.871265	1.04e-22	1.45e-21	Up
ENSMUSG00000033769	Exoc6b	0.871256	3.18e-22	4.34e-21	Up
ENSMUSG00000028550	Atg4c	0.870894	1.63e-07	9.07e-07	Up
ENSMUSG00000031442	Mcf2l	0.870417	0.000150447	0.000579795	Up
ENSMUSG00000041189	Chrnb1	0.869837	5.49e-16	5.55e-15	Up
ENSMUSG00000024112	Cacna1h	0.868924	0.00679178	0.0192447	Up
ENSMUSG00000022553	Maf1	0.867917	6.71e-34	1.42e-32	Up
ENSMUSG00000005917	Otx1	0.867568	0.0105271	0.0285301	Up
ENSMUSG00000079111	Kdelr2	0.86736	1.64e-57	6.43e-56	Up
ENSMUSG00000032637	Atxn2l	0.867341	1.45e-99	1.12e-97	Up
ENSMUSG00000018774	Cd68	0.867285	2.95e-11	2.22e-10	Up
ENSMUSG00000033713	Foxn3	0.866423	1.6e-09	1.05e-08	Up
ENSMUSG00000054967	Zfp647	0.865751	0.00759185	0.0213051	Up
ENSMUSG00000063011	Msln	0.863397	2.26e-11	1.71e-10	Up
ENSMUSG00000025484	Bet1l	0.862248	6.68e-05	0.000271669	Up
ENSMUSG00000021701	Plk2	0.862044	5.02e-40	1.3e-38	Up
ENSMUSG00000041390	Mdfic	0.861902	3.61e-22	4.91e-21	Up
ENSMUSG00000039831	Arhgap29	0.861801	1.61e-45	4.82e-44	Up
ENSMUSG00000091264	Smim13	0.861767	4.74e-06	2.25e-05	Up
ENSMUSG00000024862	Klc2	0.860939	5.01e-11	3.7e-10	Up
ENSMUSG00000032525	Nktr	0.858927	2.63e-71	1.3e-69	Up
ENSMUSG00000095687	Rnaset2a	0.858415	4.09e-07	2.18e-06	Up
ENSMUSG00000023979	Guca1b	0.857842	0.0195291	0.0496638	Up
ENSMUSG00000079144	A130010J15Rik	0.857122	0.00175092	0.00564691	Up
ENSMUSG00000034109	Golim4	0.856698	7.28e-34	1.54e-32	Up
ENSMUSG00000030934	Oat	0.856669	9.63e-56	3.66e-54	Up
ENSMUSG00000025068	Gsto1	0.856169	8.77e-105	7.07e-103	Up
ENSMUSG00000021061	Sptb	0.855994	0.00131478	0.00434029	Up
ENSMUSG00000053510	Nrd1	0.855717	8.72e-59	3.5e-57	Up
ENSMUSG00000028078	Dclk2	0.855031	6.85e-18	7.6e-17	Up
ENSMUSG00000020100	Slc29a3	0.852898	1.36e-08	8.38e-08	Up
ENSMUSG00000055681	Cope	0.851247	3.15e-33	6.5e-32	Up
ENSMUSG00000020189	Osbpl8	0.850518	9.49e-22	1.27e-20	Up
ENSMUSG00000045636	Mtus1	0.84993	0.00953881	0.0261396	Up
ENSMUSG00000038648	Creb3l2	0.849512	2.34e-33	4.87e-32	Up
ENSMUSG00000062931	Zfp938	0.849246	4.7e-05	0.000195642	Up
ENSMUSG00000064284	Cdpf1	0.848995	6.1e-07	3.2e-06	Up
ENSMUSG00000028042	Zbtb7b	0.848526	6.12e-26	9.72e-25	Up
ENSMUSG00000026740	Dnajc1	0.847805	1.13e-18	1.31e-17	Up
ENSMUSG00000004567	Mcoln1	0.847758	5.16e-13	4.39e-12	Up
ENSMUSG00000027615	Hps3	0.847057	2.97e-09	1.91e-08	Up
ENSMUSG00000024158	Hagh	0.847025	7.96e-23	1.12e-21	Up
ENSMUSG00000018848	Rars	0.846804	4.36e-137	4.98e-135	Up
ENSMUSG00000054469	Lclat1	0.84646	5.84e-29	1.04e-27	Up
ENSMUSG00000024921	Smarca2	0.845725	3.57e-08	2.11e-07	Up
ENSMUSG00000027243	Harbi1	0.845289	2.11e-07	1.16e-06	Up
ENSMUSG00000005803	Sqor	0.844375	2.68e-09	1.74e-08	Up
ENSMUSG00000015942	Gtf2ird2	0.843943	0.00011324	0.000445926	Up
ENSMUSG00000056938	Acbd4	0.843427	2.13e-08	1.28e-07	Up
ENSMUSG00000027068	Dhrs9	0.842449	1.32e-31	2.55e-30	Up
ENSMUSG00000034088	Hdlbp	0.841129	2.3e-204	5.02e-202	Up
ENSMUSG00000005057	Sh2b2	0.840988	0.000966987	0.00327046	Up
ENSMUSG00000029708	Gcc1	0.838904	6.7e-12	5.27e-11	Up
ENSMUSG00000028841	Cnksr1	0.838896	0.00341065	0.0103514	Up
ENSMUSG00000003062	Stard3nl	0.838515	5.89e-14	5.26e-13	Up
ENSMUSG00000014959	Gorasp2	0.837714	3.49e-36	7.99e-35	Up
ENSMUSG00000079020	Slc45a4	0.837172	6.04e-13	5.1e-12	Up
ENSMUSG00000023048	Prr13	0.835774	4.46e-55	1.67e-53	Up
ENSMUSG00000003617	Cp	0.835453	4.28e-11	3.18e-10	Up
ENSMUSG00000021519	Mterf3	0.834817	7.47e-12	5.85e-11	Up
ENSMUSG00000023912	Slc25a27	0.834783	0.00221379	0.00699727	Up
ENSMUSG00000018476	Kdm6b	0.834679	1.85e-30	3.45e-29	Up
ENSMUSG00000018672	Copz2	0.834577	1.37e-05	6.12e-05	Up
ENSMUSG00000023806	Rsph3b	0.834511	7.51e-07	3.89e-06	Up
ENSMUSG00000046962	Zbtb21	0.834223	2.48e-10	1.75e-09	Up
ENSMUSG00000021365	Nedd9	0.833702	0.00146087	0.00477865	Up
ENSMUSG00000022914	Brwd1	0.833316	1.08e-22	1.51e-21	Up
ENSMUSG00000033487	Fndc3a	0.833188	1.97e-37	4.64e-36	Up
ENSMUSG00000025578	Cbx8	0.831349	2.54e-07	1.39e-06	Up
ENSMUSG00000024990	Rbp4	0.830956	0.000224702	0.000845367	Up
ENSMUSG00000038524	Fchsd1	0.830814	0.000460666	0.00164243	Up
ENSMUSG00000021752	Kctd6	0.830808	0.000223427	0.000840753	Up
ENSMUSG00000049421	Zfp260	0.830806	3.56e-16	3.63e-15	Up
ENSMUSG00000036985	Zdhhc9	0.830638	1.37e-11	1.05e-10	Up
ENSMUSG00000027358	Bmp2	0.829211	0.000137972	0.00053567	Up
ENSMUSG00000028906	Epb41	0.829066	8.29e-51	2.86e-49	Up
ENSMUSG00000035829	Ppp1r26	0.827706	0.0114796	0.0308401	Up
ENSMUSG00000055866	Per2	0.827584	9.87e-06	4.5e-05	Up
ENSMUSG00000032333	Stoml1	0.827471	7.28e-06	3.38e-05	Up
ENSMUSG00000039048	Foxred1	0.827156	7.27e-15	6.88e-14	Up
ENSMUSG00000055897	Ppp4r1l-ps	0.825677	9.35e-16	9.33e-15	Up
ENSMUSG00000097119	B230354K17Rik	0.82554	5.05e-14	4.54e-13	Up
ENSMUSG00000022204	Ngdn	0.824917	1.77e-20	2.23e-19	Up
ENSMUSG00000031174	Rpgr	0.824628	0.00232672	0.00730868	Up
ENSMUSG00000024776	Stambpl1	0.824258	1.89e-20	2.39e-19	Up
ENSMUSG00000051351	Zfp46	0.824143	2.51e-11	1.9e-10	Up
ENSMUSG00000013076	Amotl1	0.82373	1.2e-62	5.22e-61	Up
ENSMUSG00000022008	Gpalpp1	0.823583	4.79e-20	5.94e-19	Up
ENSMUSG00000022911	Arl13b	0.822111	4.87e-14	4.39e-13	Up
ENSMUSG00000019944	Rhobtb1	0.821798	0.000114634	0.000450747	Up
ENSMUSG00000026131	Dst	0.821742	5.76e-163	8.64e-161	Up
ENSMUSG00000070282	3000002C10Rik	0.821315	0.0129946	0.0344961	Up
ENSMUSG00000025485	Ric8a	0.821147	1.76e-14	1.63e-13	Up
ENSMUSG00000026199	Ankzf1	0.821135	1.3e-11	1e-10	Up
ENSMUSG00000019820	Utrn	0.820636	1.08e-48	3.52e-47	Up
ENSMUSG00000040272	Accs	0.81864	1.99e-09	1.3e-08	Up
ENSMUSG00000025283	Sat1	0.818321	1.04e-23	1.51e-22	Up
ENSMUSG00000024055	Cyp4f13	0.818303	1.23e-07	6.91e-07	Up
ENSMUSG00000040374	Pex2	0.817803	1.97e-15	1.93e-14	Up
ENSMUSG00000062421	Arf2	0.817457	1.66e-25	2.6e-24	Up
ENSMUSG00000043257	Pigv	0.817376	1.88e-05	8.23e-05	Up
ENSMUSG00000026856	Dolpp1	0.81713	1.21e-08	7.44e-08	Up
ENSMUSG00000030231	Plekha5	0.816336	6.02e-19	7.02e-18	Up
ENSMUSG00000041440	Gk5	0.816022	1.19e-05	5.38e-05	Up
ENSMUSG00000071064	Zfp827	0.815778	6.55e-07	3.42e-06	Up
ENSMUSG00000037847	Nmrk1	0.815425	0.00926985	0.0254832	Up
ENSMUSG00000045752	Tssc4	0.81502	1.06e-19	1.28e-18	Up
ENSMUSG00000008429	Herpud2	0.814882	3.92e-14	3.55e-13	Up
ENSMUSG00000035992	Fnip1	0.814691	2.84e-28	4.9e-27	Up
ENSMUSG00000051319	Mtln	0.814035	7.18e-05	0.000291001	Up
ENSMUSG00000053317	Sec61b	0.812309	6.7e-28	1.14e-26	Up
ENSMUSG00000058881	Zfp516	0.812258	6.66e-25	1.01e-23	Up
ENSMUSG00000074884	Serf2	0.812196	1.16e-11	8.99e-11	Up
ENSMUSG00000026421	Csrp1	0.811845	7.12e-59	2.87e-57	Up
ENSMUSG00000029163	Emilin1	0.811667	3.06e-18	3.46e-17	Up
ENSMUSG00000037965	Zc3h7a	0.811217	6.6e-49	2.16e-47	Up
ENSMUSG00000099881	2810013P06Rik	0.811049	0.00180767	0.00581382	Up
ENSMUSG00000021192	Golga5	0.810646	1.99e-18	2.27e-17	Up
ENSMUSG00000039178	Tbc1d19	0.810608	2.94e-07	1.59e-06	Up
ENSMUSG00000038323	1700066M21Rik	0.810464	6.33e-09	3.98e-08	Up
ENSMUSG00000097290	1300002E11Rik	0.810404	0.00156097	0.00508006	Up
ENSMUSG00000041775	Mapk1ip1	0.810115	0.000596146	0.00208579	Up
ENSMUSG00000001627	Ifrd1	0.809893	1.4e-32	2.81e-31	Up
ENSMUSG00000032437	Stt3b	0.808667	1.92e-85	1.21e-83	Up
ENSMUSG00000028461	Ccdc107	0.808203	2.45e-06	1.21e-05	Up
ENSMUSG00000017167	Cntnap1	0.808161	1.64e-11	1.25e-10	Up
ENSMUSG00000037355	Uvssa	0.807972	4.04e-08	2.37e-07	Up
ENSMUSG00000024127	Prepl	0.806948	6.85e-21	8.82e-20	Up
ENSMUSG00000043190	Rfesd	0.806679	1.34e-05	5.98e-05	Up
ENSMUSG00000029098	Acox3	0.804901	5.41e-05	0.000223253	Up
ENSMUSG00000039158	Akna	0.804024	3.67e-07	1.97e-06	Up
ENSMUSG00000026600	Soat1	0.803333	5.99e-66	2.73e-64	Up
ENSMUSG00000053398	Phgdh	0.802616	4.97e-117	4.76e-115	Up
ENSMUSG00000027900	Dram2	0.802516	1.19e-11	9.2e-11	Up
ENSMUSG00000096971	4930556M19Rik	0.802264	0.00133956	0.00441536	Up
ENSMUSG00000022864	D16Ertd472e	0.801754	3.2e-11	2.41e-10	Up
ENSMUSG00000023977	Ubr2	0.800823	2.72e-80	1.57e-78	Up
ENSMUSG00000062202	Btbd9	0.800172	1.13e-12	9.34e-12	Up
ENSMUSG00000020952	Scfd1	0.799962	2.4e-23	3.42e-22	Up
ENSMUSG00000038708	Golga4	0.798904	5.06e-50	1.7e-48	Up
ENSMUSG00000039652	Cpeb3	0.797274	0.014969	0.0392303	Up
ENSMUSG00000045098	Kmt5b	0.796962	4.93e-20	6.11e-19	Up
ENSMUSG00000027580	Helz2	0.795913	7.38e-35	1.62e-33	Up
ENSMUSG00000037321	Tap1	0.795437	6.1e-11	4.47e-10	Up
ENSMUSG00000035840	Lysmd3	0.794586	5.61e-18	6.27e-17	Up
ENSMUSG00000042408	Zmym6	0.793934	1.06e-15	1.06e-14	Up
ENSMUSG00000031431	Tsc22d3	0.792056	1.46e-07	8.19e-07	Up
ENSMUSG00000018736	Ndel1	0.791788	1.23e-20	1.57e-19	Up
ENSMUSG00000035775	Krt20	0.790189	0.0036061	0.0108738	Up
ENSMUSG00000049858	Suox	0.789329	0.000350096	0.00127484	Up
ENSMUSG00000048756	Foxo3	0.788703	4.08e-13	3.48e-12	Up
ENSMUSG00000059316	Slc27a4	0.788005	1.71e-10	1.22e-09	Up
ENSMUSG00000030615	Tmem126a	0.785575	3.68e-13	3.14e-12	Up
ENSMUSG00000009030	Pdcl	0.785517	3.85e-30	7.07e-29	Up
ENSMUSG00000074746	Pdzd8	0.783421	7.84e-24	1.14e-22	Up
ENSMUSG00000027739	Rab33b	0.779372	2.1e-05	9.12e-05	Up
ENSMUSG00000052684	Jun	0.779104	1.31e-10	9.45e-10	Up
ENSMUSG00000030761	Myo7a	0.778995	1.62e-18	1.85e-17	Up
ENSMUSG00000024512	Dynap	0.778963	0.00516144	0.0150479	Up
ENSMUSG00000000869	Il4	0.778604	0.0160601	0.0418481	Up
ENSMUSG00000019039	Dalrd3	0.777849	2.39e-10	1.68e-09	Up
ENSMUSG00000056131	Pgm3	0.777362	2.36e-07	1.29e-06	Up
ENSMUSG00000003863	Ppfia3	0.777217	0.00422435	0.0125602	Up
ENSMUSG00000030754	Copb1	0.777102	5.6e-66	2.56e-64	Up
ENSMUSG00000040407	Akap9	0.776838	5.89e-15	5.6e-14	Up
ENSMUSG00000027746	Ufm1	0.774058	1.46e-30	2.73e-29	Up
ENSMUSG00000033486	Catsper2	0.773798	0.0125251	0.0333836	Up
ENSMUSG00000030323	Ift122	0.773379	2.82e-13	2.43e-12	Up
ENSMUSG00000063851	Rnf183	0.772924	0.00176274	0.00567989	Up
ENSMUSG00000031309	Rps6ka3	0.772359	6.7e-30	1.23e-28	Up
ENSMUSG00000022994	Adcy6	0.772041	1.42e-26	2.32e-25	Up
ENSMUSG00000037366	Pafah2	0.771518	1.26e-07	7.08e-07	Up
ENSMUSG00000033721	Vav3	0.771344	3.25e-10	2.26e-09	Up
ENSMUSG00000017119	Nbr1	0.770719	1.06e-68	5.03e-67	Up
ENSMUSG00000039286	Fndc3b	0.770714	7.79e-50	2.61e-48	Up
ENSMUSG00000021254	Gpatch2l	0.770443	1.36e-09	9.01e-09	Up
ENSMUSG00000032497	Lrrfip2	0.770385	5.72e-21	7.39e-20	Up
ENSMUSG00000039886	Tmem120a	0.769359	1.05e-12	8.73e-12	Up
ENSMUSG00000021916	Glt8d1	0.769063	1.01e-10	7.3e-10	Up
ENSMUSG00000068758	Il3ra	0.768859	0.001042	0.00350288	Up
ENSMUSG00000024457	Trim26	0.768725	9.23e-33	1.86e-31	Up
ENSMUSG00000043154	Ppp2r3a	0.767688	3.72e-12	2.98e-11	Up
ENSMUSG00000068479	Mfap1a	0.76703	1.27e-09	8.44e-09	Up
ENSMUSG00000042787	Exog	0.766667	1.06e-07	5.98e-07	Up
ENSMUSG00000040713	Creg1	0.766247	3.67e-10	2.54e-09	Up
ENSMUSG00000031545	Gpat4	0.766026	1.93e-31	3.72e-30	Up
ENSMUSG00000021275	Tecpr2	0.765489	1.52e-05	6.74e-05	Up
ENSMUSG00000086784	Isoc2a	0.765185	8.91e-05	0.000356858	Up
ENSMUSG00000033278	Ptprm	0.764795	1.4e-05	6.27e-05	Up
ENSMUSG00000026121	Sema4c	0.764649	4.67e-08	2.73e-07	Up
ENSMUSG00000045466	Zfp956	0.764615	0.00743915	0.0209209	Up
ENSMUSG00000024620	Pdgfrb	0.764614	0.000816162	0.00279322	Up
ENSMUSG00000041444	Arhgap32	0.764516	9.07e-14	8.03e-13	Up
ENSMUSG00000054648	Zfp869	0.764419	3.98e-10	2.75e-09	Up
ENSMUSG00000039914	Coq10a	0.764082	0.00313943	0.009618	Up
ENSMUSG00000068732	Tmem167b	0.764067	1.47e-19	1.78e-18	Up
ENSMUSG00000013878	Rnf170	0.763453	8.01e-08	4.58e-07	Up
ENSMUSG00000020700	Map3k3	0.763381	6.86e-22	9.23e-21	Up
ENSMUSG00000036840	Siah1a	0.762143	9.17e-05	0.000366549	Up
ENSMUSG00000087177	E130307A14Rik	0.761028	0.00939648	0.0257861	Up
ENSMUSG00000042642	Flad1	0.760324	4.42e-10	3.04e-09	Up
ENSMUSG00000029860	Zyx	0.759585	6.68e-31	1.27e-29	Up
ENSMUSG00000029397	Rchy1	0.75905	3.64e-10	2.52e-09	Up
ENSMUSG00000054414	Slc30a7	0.758947	7.52e-27	1.24e-25	Up
ENSMUSG00000025473	Adam8	0.758504	2.86e-24	4.23e-23	Up
ENSMUSG00000050619	Zscan29	0.756503	5.37e-11	3.95e-10	Up
ENSMUSG00000090946	Ccdc71l	0.756481	3.84e-06	1.85e-05	Up
ENSMUSG00000023307	Marchf5	0.756481	1.94e-25	3.03e-24	Up
ENSMUSG00000079469	Pigb	0.756391	0.00013068	0.000509194	Up
ENSMUSG00000039345	Mettl22	0.755203	0.000399418	0.0014399	Up
ENSMUSG00000027698	Nceh1	0.754694	6.45e-18	7.17e-17	Up
ENSMUSG00000035569	Ankrd11	0.754613	1.17e-61	5.05e-60	Up
ENSMUSG00000028757	Ddost	0.753118	2.06e-64	9.2e-63	Up
ENSMUSG00000040415	Dtx3	0.752488	2.39e-14	2.19e-13	Up
ENSMUSG00000017707	Serinc3	0.751785	8.23e-50	2.75e-48	Up
ENSMUSG00000038828	Tmem214	0.751164	1.31e-20	1.67e-19	Up
ENSMUSG00000038538	Ubn2	0.75023	2.22e-23	3.17e-22	Up
ENSMUSG00000036503	Rnf13	0.750036	7.17e-20	8.84e-19	Up
ENSMUSG00000038267	Slc22a23	0.749701	3.79e-07	2.03e-06	Up
ENSMUSG00000046947	Adck2	0.749029	0.00277554	0.00860871	Up
ENSMUSG00000040511	Pvr	0.748948	3.15e-36	7.22e-35	Up
ENSMUSG00000041115	Iqsec2	0.747577	1.13e-07	6.37e-07	Up
ENSMUSG00000044339	Alkbh2	0.747554	0.00335918	0.0102096	Up
ENSMUSG00000028680	Plk3	0.747482	3.95e-09	2.52e-08	Up
ENSMUSG00000019802	Sec63	0.747335	1.2e-30	2.26e-29	Up
ENSMUSG00000022369	Mtbp	0.74698	3.14e-23	4.45e-22	Up
ENSMUSG00000032652	Crebl2	0.746976	0.00225697	0.007109	Up
ENSMUSG00000021009	Ptpn21	0.746904	8.57e-19	9.94e-18	Up
ENSMUSG00000019861	Gopc	0.746641	1.81e-14	1.67e-13	Up
ENSMUSG00000001755	Coasy	0.744885	5.63e-15	5.36e-14	Up
ENSMUSG00000035325	Sec31a	0.743455	7.86e-57	3.02e-55	Up
ENSMUSG00000020680	Taf15	0.743197	1.64e-73	8.42e-72	Up
ENSMUSG00000073643	Wdfy1	0.742373	1.81e-13	1.57e-12	Up
ENSMUSG00000038023	Atp6v0a2	0.742076	1.29e-18	1.48e-17	Up
ENSMUSG00000036918	Ttc7	0.741703	2.14e-08	1.29e-07	Up
ENSMUSG00000002963	Pnkp	0.741582	6.1e-08	3.52e-07	Up
ENSMUSG00000022812	Gsk3b	0.741341	1.28e-39	3.28e-38	Up
ENSMUSG00000039395	Mreg	0.741231	0.000399434	0.0014399	Up
ENSMUSG00000037369	Kdm6a	0.740763	2.22e-11	1.68e-10	Up
ENSMUSG00000040520	Manea	0.740603	6.14e-14	5.47e-13	Up
ENSMUSG00000000149	Gna12	0.74056	1.79e-12	1.46e-11	Up
ENSMUSG00000026755	Arpc5l	0.740487	2.57e-33	5.34e-32	Up
ENSMUSG00000030738	Eif3c	0.740242	7.78e-115	7.17e-113	Up
ENSMUSG00000045377	Tmem88	0.740237	6.87e-15	6.51e-14	Up
ENSMUSG00000021427	Ssr1	0.739484	1.71e-91	1.18e-89	Up
ENSMUSG00000044098	Rsbn1	0.738599	1.61e-11	1.24e-10	Up
ENSMUSG00000019139	Isyna1	0.738236	4.14e-50	1.39e-48	Up
ENSMUSG00000031667	Aktip	0.738179	3.13e-05	0.000133047	Up
ENSMUSG00000024533	Spire1	0.737414	5.46e-16	5.53e-15	Up
ENSMUSG00000025812	Pard3	0.73628	1.92e-14	1.77e-13	Up
ENSMUSG00000018995	Nars2	0.735954	0.000469665	0.00167175	Up
ENSMUSG00000045251	Zfp688	0.735677	0.000430968	0.00154357	Up
ENSMUSG00000038028	Tigar	0.73485	2.63e-09	1.7e-08	Up
ENSMUSG00000039004	Bmp6	0.73392	0.00368512	0.011083	Up
ENSMUSG00000047881	Rell1	0.733796	1.33e-15	1.32e-14	Up
ENSMUSG00000026437	Cdk18	0.733641	1.92e-10	1.36e-09	Up
ENSMUSG00000054408	Spcs3	0.733044	5.29e-46	1.62e-44	Up
ENSMUSG00000036712	Cyld	0.732669	3.01e-28	5.18e-27	Up
ENSMUSG00000042790	Rnf214	0.732437	1.18e-07	6.67e-07	Up
ENSMUSG00000029127	Zbtb49	0.732289	0.0154741	0.0404557	Up
ENSMUSG00000015016	Acsf3	0.732019	1.44e-05	6.43e-05	Up
ENSMUSG00000021420	Fars2	0.731416	2.86e-06	1.4e-05	Up
ENSMUSG00000023959	Clic5	0.731194	6.5e-06	3.04e-05	Up
ENSMUSG00000005267	Zfp287	0.730792	0.00462353	0.0136388	Up
ENSMUSG00000035530	Eif1	0.729408	4.21e-85	2.64e-83	Up
ENSMUSG00000026836	Acvr1	0.728634	6.85e-11	5e-10	Up
ENSMUSG00000037032	Apbb1	0.728493	7e-05	0.000283986	Up
ENSMUSG00000036825	Ssx2ip	0.728141	2.16e-10	1.53e-09	Up
ENSMUSG00000034647	Ankrd12	0.727403	5.26e-13	4.46e-12	Up
ENSMUSG00000034473	Sec22a	0.7273	1.23e-05	5.53e-05	Up
ENSMUSG00000027187	Cat	0.726978	7.96e-21	1.02e-19	Up
ENSMUSG00000057143	Trim12c	0.726136	0.00045865	0.00163626	Up
ENSMUSG00000038225	Primpol	0.725506	2.03e-05	8.85e-05	Up
ENSMUSG00000038301	Snx10	0.723724	2.45e-15	2.39e-14	Up
ENSMUSG00000047037	Nipa1	0.723333	0.000150441	0.000579795	Up
ENSMUSG00000059834	Sclt1	0.723322	1.36e-05	6.09e-05	Up
ENSMUSG00000020585	Laptm4a	0.722712	7.65e-55	2.85e-53	Up
ENSMUSG00000025190	Got1	0.721896	2.22e-41	5.99e-40	Up
ENSMUSG00000027340	Slc23a2	0.721619	2.25e-32	4.5e-31	Up
ENSMUSG00000032042	Srpr	0.721546	5.75e-49	1.89e-47	Up
ENSMUSG00000054021	Sirt5	0.721383	1.7e-05	7.51e-05	Up
ENSMUSG00000024548	Setbp1	0.720947	3.43e-07	1.84e-06	Up
ENSMUSG00000054737	Zfp182	0.720908	2.84e-05	0.000121326	Up
ENSMUSG00000051000	Fam160a1	0.719296	6.13e-05	0.000250305	Up
ENSMUSG00000036661	Dennd3	0.719173	1.39e-07	7.82e-07	Up
ENSMUSG00000028976	Slc2a5	0.719081	1.28e-15	1.26e-14	Up
ENSMUSG00000041729	Coro2b	0.718793	0.00015282	0.000588417	Up
ENSMUSG00000034793	G6pc3	0.718746	1.21e-13	1.07e-12	Up
ENSMUSG00000027994	Mcub	0.718729	8.31e-07	4.28e-06	Up
ENSMUSG00000024725	Ostf1	0.717789	8.35e-22	1.12e-20	Up
ENSMUSG00000002409	Dyrk1b	0.717565	0.00171045	0.00552794	Up
ENSMUSG00000028133	Rwdd3	0.717169	0.0121146	0.0324045	Up
ENSMUSG00000030284	Creld1	0.71714	4.63e-16	4.7e-15	Up
ENSMUSG00000024359	Hspa9	0.717129	6.53e-116	6.12e-114	Up
ENSMUSG00000032308	Ulk3	0.717103	8.01e-07	4.13e-06	Up
ENSMUSG00000052656	Rnf103	0.716017	1.41e-07	7.92e-07	Up
ENSMUSG00000035649	Zcchc7	0.715956	4.27e-15	4.09e-14	Up
ENSMUSG00000026014	Raph1	0.715906	4.18e-11	3.11e-10	Up
ENSMUSG00000029561	Oasl2	0.715326	0.00642432	0.018333	Up
ENSMUSG00000045302	Preb	0.715151	7.44e-33	1.51e-31	Up
ENSMUSG00000034480	Diaph2	0.715067	7.13e-10	4.82e-09	Up
ENSMUSG00000031781	Ciapin1	0.714985	2.49e-14	2.28e-13	Up
ENSMUSG00000041225	Arhgap12	0.714382	1.82e-09	1.19e-08	Up
ENSMUSG00000062729	Ppox	0.714164	1.71e-10	1.22e-09	Up
ENSMUSG00000039512	Uhrf1bp1	0.713941	6.22e-27	1.03e-25	Up
ENSMUSG00000020198	Ap3d1	0.713593	4.33e-38	1.05e-36	Up
ENSMUSG00000097636	Mirt1	0.713463	3.96e-09	2.53e-08	Up
ENSMUSG00000028920	Fbxo42	0.71338	3.48e-15	3.35e-14	Up
ENSMUSG00000071350	Setdb2	0.713081	5.28e-05	0.000218216	Up
ENSMUSG00000068250	Amn1	0.712685	2.64e-06	1.29e-05	Up
ENSMUSG00000039850	Endov	0.711297	1.3e-09	8.58e-09	Up
ENSMUSG00000033233	Trim45	0.711092	1.76e-05	7.74e-05	Up
ENSMUSG00000090150	Acad11	0.711035	0.000110156	0.000434723	Up
ENSMUSG00000021514	Zfp369	0.710995	1.51e-08	9.22e-08	Up
ENSMUSG00000035392	Dennd1a	0.710867	1.68e-07	9.36e-07	Up
ENSMUSG00000038894	Irs2	0.710512	1.24e-08	7.6e-08	Up
ENSMUSG00000040414	Slc25a28	0.71022	3.43e-09	2.2e-08	Up
ENSMUSG00000034320	Slc26a2	0.709695	2.46e-26	3.97e-25	Up
ENSMUSG00000022848	Slc49a4	0.709277	0.000126334	0.000493294	Up
ENSMUSG00000096780	Tmem181b-ps	0.709267	9.74e-11	7.06e-10	Up
ENSMUSG00000020893	Per1	0.709107	3.21e-23	4.55e-22	Up
ENSMUSG00000025381	Cnpy2	0.709097	1.19e-14	1.11e-13	Up
ENSMUSG00000085793	Lin52	0.709033	0.000674849	0.0023379	Up
ENSMUSG00000036552	Ermard	0.708558	0.00041516	0.00149191	Up
ENSMUSG00000002083	Bbc3	0.708536	1.66e-05	7.32e-05	Up
ENSMUSG00000035469	Rcbtb1	0.708392	1.14e-12	9.43e-12	Up
ENSMUSG00000053769	Lysmd1	0.708311	0.000584854	0.00204877	Up
ENSMUSG00000021338	Carmil1	0.708061	1.49e-07	8.32e-07	Up
ENSMUSG00000003402	Prkcsh	0.707774	2.85e-54	1.05e-52	Up
ENSMUSG00000001661	Hoxc6	0.707097	7.23e-06	3.37e-05	Up
ENSMUSG00000022617	Chkb	0.707026	1.04e-10	7.56e-10	Up
ENSMUSG00000012117	Dhdds	0.706726	4.8e-13	4.09e-12	Up
ENSMUSG00000015755	Tab2	0.705284	3.33e-32	6.6e-31	Up
ENSMUSG00000038295	Atg9b	0.70511	0.00452304	0.0133653	Up
ENSMUSG00000003378	Grik5	0.705108	0.0115261	0.0309506	Up
ENSMUSG00000029699	Ssc4d	0.704805	0.00317688	0.00971891	Up
ENSMUSG00000043822	Adamtsl5	0.704086	7.67e-05	0.000309964	Up
ENSMUSG00000003031	Cdkn1b	0.703887	3.14e-21	4.1e-20	Up
ENSMUSG00000026837	Col5a1	0.702194	1.71e-42	4.75e-41	Up
ENSMUSG00000024792	Zfpl1	0.701684	3.94e-05	0.000165518	Up
ENSMUSG00000028811	Yars	0.700616	8.13e-30	1.48e-28	Up
ENSMUSG00000052928	Ctif	0.700605	9.05e-06	4.15e-05	Up
ENSMUSG00000030509	Asb7	0.700388	7.42e-08	4.26e-07	Up
ENSMUSG00000029591	Ung	0.700014	8.08e-10	5.44e-09	Up
ENSMUSG00000047554	Tmem41b	0.699911	1.4e-17	1.53e-16	Up
ENSMUSG00000030704	Rab6a	0.699878	2.35e-25	3.65e-24	Up
ENSMUSG00000070565	Rasal2	0.6998	5.41e-12	4.28e-11	Up
ENSMUSG00000022462	Slc38a2	0.699304	1.21e-109	1.03e-107	Up
ENSMUSG00000063450	Syne2	0.699051	7.95e-69	3.8e-67	Up
ENSMUSG00000034126	Pomt2	0.698528	1.09e-07	6.16e-07	Up
ENSMUSG00000035173	Ccdc186	0.69846	2.18e-19	2.61e-18	Up
ENSMUSG00000063952	Brpf3	0.698078	1.56e-20	1.98e-19	Up
ENSMUSG00000022305	Lrp12	0.697931	1.02e-08	6.33e-08	Up
ENSMUSG00000032579	Hemk1	0.697706	0.00298774	0.00919741	Up
ENSMUSG00000027799	Nbea	0.697109	4.71e-21	6.1e-20	Up
ENSMUSG00000060090	Rp2	0.69641	6.66e-12	5.25e-11	Up
ENSMUSG00000018999	Slc35b4	0.694185	1.2e-11	9.31e-11	Up
ENSMUSG00000002625	Akap8l	0.69397	2.43e-12	1.96e-11	Up
ENSMUSG00000026439	Rbbp5	0.693963	1.13e-16	1.19e-15	Up
ENSMUSG00000047281	Sfn	0.693863	0.0026359	0.0082155	Up
ENSMUSG00000107476	Zfp862-ps	0.69376	4.96e-06	2.35e-05	Up
ENSMUSG00000024018	Ccdc167	0.692941	0.00188473	0.00603799	Up
ENSMUSG00000035234	Abraxas1	0.692935	9.63e-07	4.92e-06	Up
ENSMUSG00000060733	Ipmk	0.692786	1.43e-17	1.57e-16	Up
ENSMUSG00000048930	Tada3	0.692278	5.3e-14	4.76e-13	Up
ENSMUSG00000027889	Ampd2	0.691488	1.3e-43	3.74e-42	Up
ENSMUSG00000051615	Rap2a	0.691438	0.000261626	0.000972819	Up
ENSMUSG00000027956	Tmem144	0.690472	0.000613756	0.00214348	Up
ENSMUSG00000036890	Gtdc1	0.690119	0.0114787	0.0308401	Up
ENSMUSG00000037266	Rsrp1	0.689299	6.08e-36	1.38e-34	Up
ENSMUSG00000079057	Cyp4v3	0.689053	0.00809209	0.0225475	Up
ENSMUSG00000021770	Samd8	0.689026	6.77e-13	5.69e-12	Up
ENSMUSG00000047407	Tgif1	0.688863	2.22e-11	1.68e-10	Up
ENSMUSG00000043602	Zfp3	0.688296	0.00177405	0.00571294	Up
ENSMUSG00000069662	Marcks	0.688185	1.47e-13	1.29e-12	Up
ENSMUSG00000026511	Srp9	0.688155	1.67e-25	2.61e-24	Up
ENSMUSG00000068206	Pick1	0.687494	4.58e-09	2.9e-08	Up
ENSMUSG00000029166	Mapre3	0.687485	0.000358803	0.00130352	Up
ENSMUSG00000022474	Pmm1	0.687252	7.91e-16	7.94e-15	Up
ENSMUSG00000047821	Trim16	0.68638	2.88e-17	3.1e-16	Up
ENSMUSG00000040774	Cept1	0.686173	7.68e-16	7.73e-15	Up
ENSMUSG00000021176	Efcab11	0.686002	0.0184429	0.0473063	Up
ENSMUSG00000023919	Cenpq	0.68577	3.76e-16	3.83e-15	Up
ENSMUSG00000018395	Kif3a	0.685622	1.7e-14	1.58e-13	Up
ENSMUSG00000035824	Tk2	0.685586	9.06e-06	4.15e-05	Up
ENSMUSG00000020137	Thap2	0.68537	2.83e-07	1.54e-06	Up
ENSMUSG00000027806	Tsc22d2	0.68533	2.68e-21	3.5e-20	Up
ENSMUSG00000019088	Dnase1l1	0.685252	0.00219796	0.00695014	Up
ENSMUSG00000004561	Mettl17	0.684979	4.93e-07	2.61e-06	Up
ENSMUSG00000026721	Rabgap1l	0.684909	3.31e-05	0.000140538	Up
ENSMUSG00000021715	Cwc27	0.684866	0.000347441	0.00126678	Up
ENSMUSG00000052395	Rft1	0.684375	3.58e-06	1.73e-05	Up
ENSMUSG00000021902	Phf7	0.684199	0.000645261	0.00224216	Up
ENSMUSG00000021756	Il6st	0.684108	2.18e-33	4.54e-32	Up
ENSMUSG00000109336	Samd4b	0.6836	8.54e-18	9.44e-17	Up
ENSMUSG00000037375	Hhat	0.68297	0.00467271	0.0137603	Up
ENSMUSG00000020744	Slc25a19	0.682785	6.23e-09	3.91e-08	Up
ENSMUSG00000058569	Tmed9	0.681983	1.44e-39	3.67e-38	Up
ENSMUSG00000036966	Spryd3	0.681956	1.56e-12	1.28e-11	Up
ENSMUSG00000039307	Hexdc	0.681669	1.83e-05	8.04e-05	Up
ENSMUSG00000043510	Hscb	0.681431	8.26e-05	0.000332516	Up
ENSMUSG00000001962	Fam50a	0.681209	1.29e-08	7.95e-08	Up
ENSMUSG00000047789	Slc38a9	0.680372	9.32e-07	4.78e-06	Up
ENSMUSG00000027346	Gpcpd1	0.679683	3.06e-08	1.82e-07	Up
ENSMUSG00000068747	Sort1	0.679438	0.000888316	0.00301859	Up
ENSMUSG00000026956	Uap1l1	0.67744	5.07e-20	6.28e-19	Up
ENSMUSG00000071552	Tigit	0.676774	2.94e-06	1.43e-05	Up
ENSMUSG00000058013	Septin11	0.676549	2.27e-74	1.18e-72	Up
ENSMUSG00000000127	Fer	0.675475	8.3e-12	6.49e-11	Up
ENSMUSG00000030451	Herc2	0.675238	2.62e-39	6.61e-38	Up
ENSMUSG00000019505	Ubb	0.674378	4.88e-91	3.31e-89	Up
ENSMUSG00000049659	Aftph	0.674287	6.28e-21	8.09e-20	Up
ENSMUSG00000073176	Zfp449	0.674077	0.0084822	0.0235356	Up
ENSMUSG00000021629	Slc30a5	0.673764	3.18e-22	4.34e-21	Up
ENSMUSG00000037999	Arap2	0.672659	1.12e-17	1.23e-16	Up
ENSMUSG00000001366	Fbxo9	0.671792	2.24e-06	1.11e-05	Up
ENSMUSG00000020272	Stk10	0.671772	1.2e-16	1.25e-15	Up
ENSMUSG00000038773	Kdm3b	0.671734	1.69e-21	2.23e-20	Up
ENSMUSG00000028161	Ppp3ca	0.671632	2.82e-21	3.69e-20	Up
ENSMUSG00000029073	Cptp	0.671348	1.05e-07	5.93e-07	Up
ENSMUSG00000099032	Tcf24	0.671306	0.0131022	0.0347498	Up
ENSMUSG00000040760	Appl1	0.67121	1.25e-15	1.24e-14	Up
ENSMUSG00000040022	Rab11fip2	0.671149	0.000127241	0.000496468	Up
ENSMUSG00000047735	Samd9l	0.670992	0.000592981	0.00207513	Up
ENSMUSG00000008393	Carhsp1	0.6708	6.7e-22	9.03e-21	Up
ENSMUSG00000006241	Ccdc159	0.670591	0.0129518	0.0344196	Up
ENSMUSG00000033389	Arhgap44	0.670589	0.00422163	0.0125542	Up
ENSMUSG00000019590	Cyb561	0.67017	7.53e-14	6.7e-13	Up
ENSMUSG00000017664	Slc35c2	0.670015	4.57e-12	3.64e-11	Up
ENSMUSG00000051510	Mafg	0.669168	1.59e-34	3.45e-33	Up
ENSMUSG00000030061	Uba3	0.669066	2.99e-33	6.19e-32	Up
ENSMUSG00000008958	Vps72	0.668866	2.18e-18	2.48e-17	Up
ENSMUSG00000024642	Tle4	0.668732	1.03e-05	4.68e-05	Up
ENSMUSG00000033991	Ttc37	0.668105	2.86e-20	3.58e-19	Up
ENSMUSG00000022231	Sema5a	0.667914	4.98e-08	2.9e-07	Up
ENSMUSG00000026854	Usp20	0.667286	2.61e-06	1.28e-05	Up
ENSMUSG00000054708	Ankrd24	0.663763	0.00668328	0.0189715	Up
ENSMUSG00000026209	Dnpep	0.663594	3.01e-19	3.57e-18	Up
ENSMUSG00000006611	Hfe	0.663462	0.000196201	0.000744149	Up
ENSMUSG00000041426	Hibch	0.662858	7.72e-05	0.000311965	Up
ENSMUSG00000032849	Abcc4	0.66272	1.21e-21	1.61e-20	Up
ENSMUSG00000032673	Prorsd1	0.662682	0.00120742	0.00400737	Up
ENSMUSG00000021311	Mtr	0.662248	1.1e-17	1.21e-16	Up
ENSMUSG00000028559	Osbpl9	0.66181	2.58e-25	4e-24	Up
ENSMUSG00000020225	Tmbim4	0.661769	4.14e-17	4.42e-16	Up
ENSMUSG00000039701	Usp53	0.661397	4.59e-07	2.44e-06	Up
ENSMUSG00000058690	Ccser2	0.660303	7.49e-15	7.08e-14	Up
ENSMUSG00000046351	Zfp322a	0.658893	4.66e-06	2.21e-05	Up
ENSMUSG00000015002	Efr3a	0.657851	5.48e-46	1.68e-44	Up
ENSMUSG00000006057	Atp5g1	0.657655	5.23e-06	2.47e-05	Up
ENSMUSG00000037217	Syn1	0.657283	0.00441772	0.0130854	Up
ENSMUSG00000041488	Stx3	0.6571	0.000349475	0.00127327	Up
ENSMUSG00000041040	Fam117b	0.656611	1.96e-07	1.08e-06	Up
ENSMUSG00000044906	4930503L19Rik	0.656508	4.51e-14	4.07e-13	Up
ENSMUSG00000055447	Cd47	0.65597	2.47e-22	3.39e-21	Up
ENSMUSG00000026155	Smap1	0.655315	0.00017125	0.000654342	Up
ENSMUSG00000039232	Stx11	0.655194	2.18e-06	1.08e-05	Up
ENSMUSG00000026896	Ifih1	0.65469	0.000123892	0.000484276	Up
ENSMUSG00000021906	Oxnad1	0.654412	4.59e-11	3.41e-10	Up
ENSMUSG00000042650	Alkbh5	0.654378	7.08e-46	2.15e-44	Up
ENSMUSG00000020311	Erlec1	0.654056	1.42e-09	9.35e-09	Up
ENSMUSG00000040586	Ofd1	0.653978	0.000885499	0.00301139	Up
ENSMUSG00000058638	Zfp110	0.653451	1.64e-12	1.34e-11	Up
ENSMUSG00000071657	Bscl2	0.653093	5.99e-08	3.47e-07	Up
ENSMUSG00000031953	Tmem170	0.652989	0.00121243	0.00402245	Up
ENSMUSG00000060519	Tor3a	0.652665	3.15e-09	2.02e-08	Up
ENSMUSG00000025034	Trim8	0.652632	1.43e-13	1.26e-12	Up
ENSMUSG00000031617	Tmem184c	0.652375	4.33e-16	4.4e-15	Up
ENSMUSG00000021495	Fam193b	0.652316	1.43e-10	1.03e-09	Up
ENSMUSG00000018449	Rpain	0.651967	3.6e-07	1.94e-06	Up
ENSMUSG00000018567	Gabarap	0.650893	2.89e-33	5.99e-32	Up
ENSMUSG00000022434	Fam118a	0.650605	4.34e-08	2.54e-07	Up
ENSMUSG00000006736	Tspan31	0.650487	6.47e-18	7.18e-17	Up
ENSMUSG00000028862	Map3k6	0.650203	8.24e-09	5.13e-08	Up
ENSMUSG00000032913	Lrig2	0.649913	2.56e-06	1.26e-05	Up
ENSMUSG00000022974	Paxbp1	0.649721	2.91e-19	3.45e-18	Up
ENSMUSG00000096054	Syne1	0.649467	3.61e-36	8.23e-35	Up
ENSMUSG00000030083	Abtb1	0.648939	0.000123631	0.000483367	Up
ENSMUSG00000102644	Thap6	0.648759	6.43e-05	0.000261885	Up
ENSMUSG00000025464	Paox	0.647159	2.92e-05	0.000124548	Up
ENSMUSG00000028334	Nans	0.646753	1.95e-31	3.77e-30	Up
ENSMUSG00000054715	Zscan22	0.645768	0.000534145	0.00188222	Up
ENSMUSG00000022339	Ebag9	0.645435	2.75e-08	1.64e-07	Up
ENSMUSG00000023707	Ogfod2	0.644749	0.00100285	0.0033871	Up
ENSMUSG00000030272	Camk1	0.644282	2.65e-13	2.29e-12	Up
ENSMUSG00000026696	Vamp4	0.644132	2.11e-07	1.16e-06	Up
ENSMUSG00000085566	A730017L22Rik	0.643492	0.00318806	0.00974964	Up
ENSMUSG00000020962	Gtf2a1	0.643202	3.41e-12	2.74e-11	Up
ENSMUSG00000062232	Rapgef2	0.643156	1.16e-22	1.63e-21	Up
ENSMUSG00000043279	Trim56	0.642911	1.98e-20	2.5e-19	Up
ENSMUSG00000046605	B3gntl1	0.642671	4.35e-06	2.08e-05	Up
ENSMUSG00000048249	Crebrf	0.642012	5.63e-07	2.96e-06	Up
ENSMUSG00000030095	Tmem43	0.641906	1.58e-22	2.19e-21	Up
ENSMUSG00000018143	Mafk	0.641806	4.03e-16	4.1e-15	Up
ENSMUSG00000067629	Syngap1	0.641502	2.04e-07	1.12e-06	Up
ENSMUSG00000054099	Slc25a40	0.641162	0.00124175	0.00411181	Up
ENSMUSG00000039623	Ap5z1	0.640954	5.29e-06	2.5e-05	Up
ENSMUSG00000022564	Grina	0.640613	3.92e-34	8.36e-33	Up
ENSMUSG00000043019	Edem3	0.640362	9.24e-16	9.22e-15	Up
ENSMUSG00000000134	Tfe3	0.64034	8.2e-13	6.85e-12	Up
ENSMUSG00000028389	Zfp37	0.640167	0.000107022	0.00042313	Up
ENSMUSG00000044068	Zrsr1	0.640091	0.00559453	0.0162142	Up
ENSMUSG00000042363	Lgalsl	0.63912	3.8e-07	2.04e-06	Up
ENSMUSG00000053581	Zfand2a	0.638606	4.47e-10	3.07e-09	Up
ENSMUSG00000026655	Fam107b	0.63824	2.77e-10	1.94e-09	Up
ENSMUSG00000053347	Zfp943	0.636916	4.94e-05	0.000204895	Up
ENSMUSG00000020397	Med7	0.636846	0.0106452	0.0288173	Up
ENSMUSG00000020911	Krt19	0.636601	2.14e-30	3.97e-29	Up
ENSMUSG00000026915	Strbp	0.635657	1.16e-10	8.36e-10	Up
ENSMUSG00000020668	Kif3c	0.634629	1.91e-06	9.5e-06	Up
ENSMUSG00000036879	Phkb	0.634029	9.97e-09	6.18e-08	Up
ENSMUSG00000035929	H2-Q4	0.633938	3.89e-06	1.86e-05	Up
ENSMUSG00000016664	Pacsin2	0.633862	2.94e-53	1.06e-51	Up
ENSMUSG00000022201	Zfr	0.633777	1.68e-42	4.68e-41	Up
ENSMUSG00000013495	Tmem175	0.633361	3.11e-05	0.000132324	Up
ENSMUSG00000034157	Cipc	0.632893	4.02e-10	2.77e-09	Up
ENSMUSG00000019823	Mical1	0.632233	0.000256395	0.000954808	Up
ENSMUSG00000027088	Phospho2	0.631363	2.23e-05	9.67e-05	Up
ENSMUSG00000032479	Map4	0.630925	1.21e-49	4.01e-48	Up
ENSMUSG00000029313	Aff1	0.630892	9.84e-36	2.22e-34	Up
ENSMUSG00000030051	Aplf	0.629236	8.95e-05	0.000358366	Up
ENSMUSG00000021972	Hmbox1	0.628985	1.47e-15	1.46e-14	Up
ENSMUSG00000045005	Fzd5	0.628191	0.00654312	0.0186443	Up
ENSMUSG00000030421	Uri1	0.627975	2.1e-15	2.05e-14	Up
ENSMUSG00000073062	Zxdb	0.627694	0.000645228	0.00224216	Up
ENSMUSG00000025477	Inpp5a	0.626588	1.61e-10	1.15e-09	Up
ENSMUSG00000019710	Mrpl24	0.626251	1.39e-24	2.08e-23	Up
ENSMUSG00000024521	Pmaip1	0.62556	0.000137889	0.000535469	Up
ENSMUSG00000006442	Srm	0.625419	2.48e-20	3.11e-19	Up
ENSMUSG00000047084	Ngrn	0.62505	1e-07	5.68e-07	Up
ENSMUSG00000025702	Marchf8	0.624892	1.63e-17	1.78e-16	Up
ENSMUSG00000075053	Vdac3-ps1	0.624673	6.65e-06	3.11e-05	Up
ENSMUSG00000057894	Zfp329	0.624644	7.75e-06	3.59e-05	Up
ENSMUSG00000036138	Acaa1a	0.624489	2.93e-09	1.89e-08	Up
ENSMUSG00000032840	Spring1	0.624207	5.82e-07	3.06e-06	Up
ENSMUSG00000034401	Spata6	0.624115	1.44e-05	6.44e-05	Up
ENSMUSG00000019854	Reps1	0.623576	4.61e-13	3.93e-12	Up
ENSMUSG00000057706	Mex3b	0.623365	0.000354883	0.00129063	Up
ENSMUSG00000022472	Desi1	0.623324	4.71e-21	6.1e-20	Up
ENSMUSG00000042628	Zfyve1	0.622447	2.38e-08	1.43e-07	Up
ENSMUSG00000029536	Gatc	0.621853	1.11e-06	5.65e-06	Up
ENSMUSG00000027589	Pcmtd2	0.621522	1.71e-13	1.49e-12	Up
ENSMUSG00000037185	Krt80	0.621355	0.000163299	0.000625901	Up
ENSMUSG00000004843	Chmp2b	0.620784	1.1e-09	7.31e-09	Up
ENSMUSG00000032392	Parp16	0.620743	0.000311318	0.00114378	Up
ENSMUSG00000032549	Rab6b	0.620692	9.54e-05	0.000380527	Up
ENSMUSG00000039046	Usp6nl	0.620391	2.24e-16	2.32e-15	Up
ENSMUSG00000039361	Picalm	0.619502	6.19e-36	1.4e-34	Up
ENSMUSG00000030924	Rexo5	0.619461	0.000390924	0.00141277	Up
ENSMUSG00000063972	Nr6a1	0.618016	6.09e-05	0.000248891	Up
ENSMUSG00000028894	Inpp5b	0.617861	9.3e-12	7.24e-11	Up
ENSMUSG00000030032	Wdr54	0.617622	0.00615205	0.0176495	Up
ENSMUSG00000047123	Ticam1	0.617596	1.22e-09	8.11e-09	Up
ENSMUSG00000046169	Adamts6	0.616859	0.000709176	0.00244552	Up
ENSMUSG00000037353	Letmd1	0.616398	1.41e-08	8.65e-08	Up
ENSMUSG00000030822	Prr14	0.616167	1.49e-10	1.07e-09	Up
ENSMUSG00000021044	Adck1	0.615951	0.0059448	0.0171148	Up
ENSMUSG00000030058	Copg1	0.615655	2.7e-46	8.33e-45	Up
ENSMUSG00000085133	B930095G15Rik	0.615448	0.000488695	0.00173662	Up
ENSMUSG00000029101	Rgs12	0.614867	0.000735093	0.00252782	Up
ENSMUSG00000018412	Kansl1	0.614596	3.31e-16	3.38e-15	Up
ENSMUSG00000014592	Camta1	0.614472	0.0113131	0.0304545	Up
ENSMUSG00000020107	Anapc16	0.614441	3.93e-10	2.72e-09	Up
ENSMUSG00000027248	Pdia3	0.614423	3.61e-111	3.16e-109	Up
ENSMUSG00000047153	Khnyn	0.614108	1.25e-10	9.04e-10	Up
ENSMUSG00000057667	Bloc1s3	0.61409	0.00138723	0.00455766	Up
ENSMUSG00000015702	Anxa9	0.613657	0.0149188	0.0391243	Up
ENSMUSG00000048373	Fgfbp1	0.613564	0.0029361	0.00905294	Up
ENSMUSG00000028057	Rit1	0.613543	4.83e-07	2.57e-06	Up
ENSMUSG00000024993	Dennd10	0.611514	3.26e-08	1.93e-07	Up
ENSMUSG00000023868	Pde10a	0.611351	3.75e-07	2.01e-06	Up
ENSMUSG00000023764	Sfi1	0.611342	1.05e-05	4.75e-05	Up
ENSMUSG00000039033	Tasp1	0.610372	2.8e-05	0.000119809	Up
ENSMUSG00000071796	6820431F20Rik	0.610086	1.21e-06	6.16e-06	Up
ENSMUSG00000044285	Ubb-ps	0.609338	1.89e-12	1.54e-11	Up
ENSMUSG00000025545	Clybl	0.608755	0.00860153	0.0238437	Up
ENSMUSG00000020869	Lrrc59	0.60826	6.16e-77	3.37e-75	Up
ENSMUSG00000057367	Birc2	0.608033	3.4e-08	2.01e-07	Up
ENSMUSG00000026766	Mmadhc	0.607903	5.51e-15	5.24e-14	Up
ENSMUSG00000002043	Trappc6a	0.607505	0.00030258	0.00111334	Up
ENSMUSG00000069729	Arid1b	0.607491	2.59e-15	2.51e-14	Up
ENSMUSG00000051238	Swsap1	0.606971	0.0120684	0.032306	Up
ENSMUSG00000032419	Tbx18	0.606957	0.00636935	0.0182002	Up
ENSMUSG00000021665	Hexb	0.606361	3.66e-05	0.000154261	Up
ENSMUSG00000074277	Phldb3	0.605814	0.0124809	0.0332863	Up
ENSMUSG00000022214	Dcaf11	0.605526	3.08e-06	1.5e-05	Up
ENSMUSG00000062944	9130023H24Rik	0.605217	0.0125641	0.0334822	Up
ENSMUSG00000033096	Apmap	0.604985	2.8e-08	1.67e-07	Up
ENSMUSG00000037325	Bbs7	0.60495	5.66e-05	0.000232542	Up
ENSMUSG00000015714	Cers2	0.60455	1.51e-40	3.97e-39	Up
ENSMUSG00000078485	Plekhn1	0.604397	9.59e-10	6.41e-09	Up
ENSMUSG00000029571	Tmem106b	0.604219	2.92e-16	3e-15	Up
ENSMUSG00000028945	Rheb	0.603948	1.61e-17	1.76e-16	Up
ENSMUSG00000020621	Rdh14	0.603392	0.00138517	0.00455225	Up
ENSMUSG00000029390	Tmed2	0.602534	2.04e-09	1.33e-08	Up
ENSMUSG00000027341	Tmem230	0.60213	5.3e-11	3.9e-10	Up
ENSMUSG00000030035	Wbp1	0.602113	2.75e-06	1.35e-05	Up
ENSMUSG00000079108	Srp54c	0.601733	1.57e-06	7.85e-06	Up
ENSMUSG00000021327	Zkscan3	0.601674	5.73e-11	4.21e-10	Up
ENSMUSG00000010721	Lmbr1	0.600859	0.0040112	0.0119677	Up
ENSMUSG00000052102	Gnpda1	0.600747	2.02e-09	1.32e-08	Up
ENSMUSG00000049717	Lig4	0.60066	0.00610162	0.0175223	Up
ENSMUSG00000028973	Abcb8	0.600158	7.75e-07	4.01e-06	Up
ENSMUSG00000022967	Ifnar1	0.599703	3.02e-16	3.1e-15	Up
ENSMUSG00000035133	Arhgap5	0.598897	9.95e-23	1.4e-21	Up
ENSMUSG00000057329	Bcl2	0.598797	0.00490104	0.0143567	Up
ENSMUSG00000044475	Ascc1	0.598094	3.97e-05	0.000166756	Up
ENSMUSG00000023923	Tbc1d5	0.597606	3.38e-14	3.08e-13	Up
ENSMUSG00000056999	Ide	0.597446	7.77e-25	1.18e-23	Up
ENSMUSG00000045482	Trrap	0.597206	4.5e-47	1.42e-45	Up
ENSMUSG00000038534	Osbpl7	0.596756	0.000101899	0.000404546	Up
ENSMUSG00000045991	Onecut2	0.596331	0.000344633	0.0012576	Up
ENSMUSG00000090659	Zfp493	0.595856	0.0086164	0.0238772	Up
ENSMUSG00000017764	Zswim1	0.595008	6.04e-05	0.000246686	Up
ENSMUSG00000049516	Spty2d1	0.594938	7.2e-14	6.41e-13	Up
ENSMUSG00000074749	Kiz	0.594869	1.28e-07	7.19e-07	Up
ENSMUSG00000022641	Bbx	0.594159	2.08e-32	4.16e-31	Up
ENSMUSG00000062519	Zfp398	0.593836	0.000225043	0.000846464	Up
ENSMUSG00000019889	Ptprk	0.593634	2.34e-09	1.52e-08	Up
ENSMUSG00000051065	Mb21d2	0.593236	0.000100028	0.000397759	Up
ENSMUSG00000060671	Atp8b2	0.592775	1.65e-30	3.09e-29	Up
ENSMUSG00000021484	Lman2	0.592249	1.8e-57	7.04e-56	Up
ENSMUSG00000006281	Tep1	0.592248	7.3e-09	4.56e-08	Up
ENSMUSG00000046572	Zfp518b	0.591717	2.93e-07	1.59e-06	Up
ENSMUSG00000040675	Mthfd1l	0.591597	3.7e-20	4.62e-19	Up
ENSMUSG00000025486	Sirt3	0.591577	0.0114681	0.0308188	Up
ENSMUSG00000027933	Ints3	0.59097	3.66e-29	6.53e-28	Up
ENSMUSG00000042626	Shc1	0.590519	1.31e-40	3.44e-39	Up
ENSMUSG00000036902	Neto2	0.590044	5.52e-10	3.76e-09	Up
ENSMUSG00000078515	Ddi2	0.58945	1.38e-16	1.44e-15	Up
ENSMUSG00000033166	Dis3	0.589078	1.07e-19	1.3e-18	Up
ENSMUSG00000026571	Dcaf6	0.58889	6.75e-06	3.15e-05	Up
ENSMUSG00000101609	Kcnq1ot1	0.588769	1.08e-05	4.89e-05	Up
ENSMUSG00000036106	Prr5	0.588525	0.00015884	0.000610097	Up
ENSMUSG00000047221	Fam185a	0.588179	0.000761322	0.00261332	Up
ENSMUSG00000032009	Sesn3	0.587851	2.94e-06	1.43e-05	Up
ENSMUSG00000030629	Zfand6	0.587678	3.81e-12	3.05e-11	Up
ENSMUSG00000024818	Slc25a45	0.587238	0.00439829	0.0130324	Up
ENSMUSG00000067212	H2-T23	0.587152	1.1e-05	4.98e-05	Up
ENSMUSG00000022552	Sharpin	0.58682	6.5e-09	4.08e-08	Up
ENSMUSG00000044813	Shb	0.586786	2.3e-07	1.26e-06	Up
ENSMUSG00000026490	Cdc42bpa	0.585745	2.13e-22	2.93e-21	Up
ENSMUSG00000038145	Snrk	0.585615	1.87e-05	8.21e-05	Up
ENSMUSG00000003809	Gcdh	0.585578	3.42e-07	1.84e-06	Up
ENSMUSG00000062098	Btbd3	0.5855	3.73e-06	1.79e-05	Up
ENSMUSG00000042506	Usp22	0.58546	9.99e-17	1.05e-15	Up
ENSMUSG00000040097	Flywch1	0.585356	7.36e-15	6.96e-14	Up
ENSMUSG00000038990	Cables2	0.584852	2.01e-06	9.95e-06	Up
ENSMUSG00000020694	Tlk2	0.584851	7.37e-20	9.07e-19	Up
ENSMUSG00000071757	Zhx2	0.584625	0.00754006	0.021177	Up
ENSMUSG00000047250	Ptgs1	0.584608	6.13e-19	7.15e-18	Up
ENSMUSG00000031065	Cdk16	0.583497	4.86e-12	3.86e-11	Up
ENSMUSG00000063160	Numbl	0.582488	0.000754776	0.0025924	Up
ENSMUSG00000030613	Ccdc90b	0.582404	0.00405119	0.0120765	Up
ENSMUSG00000024228	Nudt12	0.582038	0.00443264	0.0131229	Up
ENSMUSG00000028096	Gpr89	0.581824	2.76e-06	1.35e-05	Up
ENSMUSG00000028454	Pigo	0.581708	2.08e-05	9.03e-05	Up
ENSMUSG00000035051	Dhx57	0.58092	2.58e-10	1.81e-09	Up
ENSMUSG00000052423	B4galt3	0.580857	4.36e-05	0.000182295	Up
ENSMUSG00000022346	Myc	0.580461	0.00276942	0.00859283	Up
ENSMUSG00000097134	1110002J07Rik	-1.84901	0.000389981	0.00140995	Down
ENSMUSG00000008307	1700109H08Rik	-0.864255	0.0119501	0.0319994	Down
ENSMUSG00000054091	1810037I17Rik	-0.609372	1.5e-13	1.31e-12	Down
ENSMUSG00000045411	2410002F23Rik	-0.651518	1.94e-13	1.68e-12	Down
ENSMUSG00000049916	2610318N02Rik	-0.80989	2.89e-05	0.000123322	Down
ENSMUSG00000096001	2610528A11Rik	-3.50823	0.0104053	0.0282443	Down
ENSMUSG00000097180	2700038G22Rik	-0.897329	2.8e-05	0.000119846	Down
ENSMUSG00000097503	3110045C21Rik	-2.71483	2.36e-05	0.000102057	Down
ENSMUSG00000053553	3110082I17Rik	-0.75914	0.000145628	0.000562988	Down
ENSMUSG00000092171	4833427F10Rik	-2.4232	0.0164424	0.0426956	Down
ENSMUSG00000102224	4930447F24Rik	-0.74302	0.01349	0.0356795	Down
ENSMUSG00000090394	4930523C07Rik	-0.846416	1.92e-05	8.39e-05	Down
ENSMUSG00000086160	4933438A12Rik	-4.77178	0.00592005	0.0170549	Down
ENSMUSG00000044551	9930012K11Rik	-0.902913	1.55e-05	6.86e-05	Down
ENSMUSG00000037257	Aagab	-0.611727	3.47e-09	2.22e-08	Down
ENSMUSG00000025375	Aatk	-0.58572	0.00369791	0.0111176	Down
ENSMUSG00000031974	Abcb10	-0.787455	8.12e-05	0.000327447	Down
ENSMUSG00000020865	Abcc3	-1.85014	1.38e-12	1.13e-11	Down
ENSMUSG00000021240	Abcd4	-0.763323	4.38e-10	3.01e-09	Down
ENSMUSG00000029802	Abcg2	-0.608923	3.1e-15	3e-14	Down
ENSMUSG00000042210	Abhd14a	-0.643363	0.00023167	0.000869303	Down
ENSMUSG00000042073	Abhd14b	-0.784568	0.0135508	0.0358238	Down
ENSMUSG00000003346	Abhd17a	-0.672474	2.21e-08	1.33e-07	Down
ENSMUSG00000036376	Abt1	-0.616359	4.05e-05	0.000170119	Down
ENSMUSG00000020532	Acaca	-0.621526	1.64e-17	1.78e-16	Down
ENSMUSG00000032047	Acat1	-0.736432	1.35e-23	1.95e-22	Down
ENSMUSG00000023832	Acat2	-1.62629	1.47e-46	4.56e-45	Down
ENSMUSG00000062480	Acat3	-2.86991	0.00319718	0.00977301	Down
ENSMUSG00000020917	Acly	-0.748926	7.78e-71	3.81e-69	Down
ENSMUSG00000032883	Acsl3	-0.925671	9.38e-15	8.82e-14	Down
ENSMUSG00000020333	Acsl6	-0.808364	1.82e-09	1.19e-08	Down
ENSMUSG00000030935	Acsm3	-1.42685	0.00385668	0.0115426	Down
ENSMUSG00000029580	Actb	-0.707344	4.66e-147	6.09e-145	Down
ENSMUSG00000062825	Actg1	-0.663461	7.93e-16	7.96e-15	Down
ENSMUSG00000023262	Acy1	-0.986237	2.66e-05	0.000114185	Down
ENSMUSG00000054555	Adam12	-2.74055	0.00114778	0.00382785	Down
ENSMUSG00000024299	Adamts10	-0.93127	7.83e-12	6.13e-11	Down
ENSMUSG00000030022	Adamts9	-1.5523	1.19e-05	5.37e-05	Down
ENSMUSG00000036040	Adamtsl2	-2.6252	0.000460868	0.00164281	Down
ENSMUSG00000015850	Adamtsl4	-0.718709	2.37e-06	1.17e-05	Down
ENSMUSG00000031659	Adcy7	-0.674313	2.22e-23	3.17e-22	Down
ENSMUSG00000030000	Add2	-1.97743	9.77e-18	1.08e-16	Down
ENSMUSG00000056492	Adgrf5	-1.7805	1.11e-07	6.27e-07	Down
ENSMUSG00000060470	Adgrg3	-3.24263	1.73e-12	1.41e-11	Down
ENSMUSG00000013033	Adgrl1	-1.07241	5.8e-08	3.36e-07	Down
ENSMUSG00000042429	Adora1	-2.30158	0.00851153	0.0236132	Down
ENSMUSG00000011148	Adssl1	-0.841858	0.000415949	0.00149443	Down
ENSMUSG00000029722	Agfg2	-1.23409	2.9e-22	3.97e-21	Down
ENSMUSG00000021037	Ahsa1	-1.14125	1.47e-67	6.89e-66	Down
ENSMUSG00000020288	Ahsa2	-0.775268	2.59e-13	2.23e-12	Down
ENSMUSG00000105987	AI506816	-0.583518	1.17e-28	2.06e-27	Down
ENSMUSG00000026817	Ak1	-1.14336	4.84e-07	2.57e-06	Down
ENSMUSG00000028792	Ak2	-0.919517	1.35e-66	6.26e-65	Down
ENSMUSG00000018428	Akap1	-0.737446	9.34e-19	1.08e-17	Down
ENSMUSG00000038587	Akap12	-0.949004	2.68e-09	1.74e-08	Down
ENSMUSG00000039166	Akap7	-0.615164	0.0103153	0.0280222	Down
ENSMUSG00000001729	Akt1	-0.746491	1.89e-32	3.79e-31	Down
ENSMUSG00000022636	Alcam	-0.929955	2.45e-07	1.34e-06	Down
ENSMUSG00000024885	Aldh3b1	-0.609276	5.63e-06	2.65e-05	Down
ENSMUSG00000039427	Alg1	-0.916703	1.18e-06	6.01e-06	Down
ENSMUSG00000075232	Amd1	-0.71675	1.41e-23	2.02e-22	Down
ENSMUSG00000048218	Amigo2	-0.972412	1.53e-05	6.81e-05	Down
ENSMUSG00000041688	Amot	-0.904299	9.56e-24	1.38e-22	Down
ENSMUSG00000030649	Anapc15	-0.728758	0.0104433	0.0283342	Down
ENSMUSG00000022309	Angpt1	-2.19636	0.00285428	0.00883202	Down
ENSMUSG00000031465	Angpt2	-1.24639	2.25e-14	2.07e-13	Down
ENSMUSG00000004105	Angptl2	-2.5887	6.03e-61	2.54e-59	Down
ENSMUSG00000002289	Angptl4	-0.927896	1.83e-23	2.63e-22	Down
ENSMUSG00000046295	Ankle1	-1.95279	2.25e-45	6.71e-44	Down
ENSMUSG00000049097	Ankrd34a	-1.56127	3.17e-10	2.21e-09	Down
ENSMUSG00000058589	Anks1b	-2.48776	2.83e-29	5.09e-28	Down
ENSMUSG00000031075	Ano1	-1.47883	6.17e-104	4.93e-102	Down
ENSMUSG00000039062	Anpep	-1.03803	2.59e-38	6.34e-37	Down
ENSMUSG00000024659	Anxa1	-0.863402	6.65e-135	7.44e-133	Down
ENSMUSG00000004849	Ap1s1	-0.590784	1.7e-19	2.04e-18	Down
ENSMUSG00000026786	Apbb1ip	-0.636212	9.29e-10	6.22e-09	Down
ENSMUSG00000071847	Apcdd1	-1.32706	1.89e-24	2.81e-23	Down
ENSMUSG00000035960	Apex1	-0.779142	9.65e-10	6.45e-09	Down
ENSMUSG00000037010	Apln	-1.62885	1.58e-11	1.21e-10	Down
ENSMUSG00000057346	Apol9a	-1.11002	1.99e-05	8.67e-05	Down
ENSMUSG00000068246	Apol9b	-0.995388	0.000384213	0.00139084	Down
ENSMUSG00000079508	Apoo	-0.898762	9.91e-06	4.52e-05	Down
ENSMUSG00000004655	Aqp1	-2.65674	2.79e-07	1.52e-06	Down
ENSMUSG00000042797	Aqp11	-2.3242	5.42e-06	2.55e-05	Down
ENSMUSG00000028435	Aqp3	-1.16859	3.46e-05	0.000146173	Down
ENSMUSG00000022602	Arc	-1.36465	1.7e-08	1.04e-07	Down
ENSMUSG00000019987	Arg1	-2.74288	0.0021148	0.00671612	Down
ENSMUSG00000039031	Arhgap18	-1.23221	3.81e-38	9.28e-37	Down
ENSMUSG00000031355	Arhgap6	-0.752427	6.65e-05	0.000270452	Down
ENSMUSG00000078954	Arhgap8	-2.38635	6.32e-08	3.65e-07	Down
ENSMUSG00000052921	Arhgef15	-2.48017	0.00662897	0.0188473	Down
ENSMUSG00000051517	Arhgef39	-0.712897	0.00143604	0.00470191	Down
ENSMUSG00000004562	Arhgef40	-0.659898	5e-21	6.47e-20	Down
ENSMUSG00000031511	Arhgef7	-0.650304	1.96e-21	2.57e-20	Down
ENSMUSG00000004661	Arid3b	-0.74015	0.00780849	0.0218349	Down
ENSMUSG00000049866	Arl4c	-0.754479	1e-08	6.21e-08	Down
ENSMUSG00000002343	Armc6	-1.17595	2.17e-07	1.19e-06	Down
ENSMUSG00000029465	Arpc3	-0.599099	1.3e-15	1.29e-14	Down
ENSMUSG00000007656	Arpp19	-0.66414	2.6e-20	3.26e-19	Down
ENSMUSG00000042082	Arsb	-0.857484	2.62e-08	1.57e-07	Down
ENSMUSG00000042607	Asb4	-2.08298	0.000878534	0.00298948	Down
ENSMUSG00000024654	Asrgl1	-0.742138	0.00140575	0.00461149	Down
ENSMUSG00000076441	Ass1	-1.53156	2.24e-14	2.06e-13	Down
ENSMUSG00000017550	Atad5	-0.765614	1.17e-25	1.84e-24	Down
ENSMUSG00000026192	Atic	-0.78101	5.1e-79	2.87e-77	Down
ENSMUSG00000037621	Atoh8	-2.20033	5.5e-32	1.08e-30	Down
ENSMUSG00000022533	Atp13a3	-0.703054	1.6e-44	4.7e-43	Down
ENSMUSG00000033161	Atp1a1	-1.50725	0	0	Down
ENSMUSG00000026576	Atp1b1	-0.637892	1.79e-09	1.17e-08	Down
ENSMUSG00000032412	Atp1b3	-0.721375	9.73e-28	1.65e-26	Down
ENSMUSG00000025781	Atp5c1	-0.602419	5.42e-22	7.34e-21	Down
ENSMUSG00000018770	Atp5g3	-0.782637	1.74e-38	4.26e-37	Down
ENSMUSG00000038690	Atp5j2	-0.623914	1.1e-14	1.03e-13	Down
ENSMUSG00000050856	Atp5k	-1.13856	7.71e-09	4.81e-08	Down
ENSMUSG00000021290	Atp5mpl	-0.888088	2.63e-07	1.44e-06	Down
ENSMUSG00000038600	Atp6v0a4	-2.39166	2.11e-08	1.27e-07	Down
ENSMUSG00000054843	Atrnl1	-0.869931	0.00113973	0.00380488	Down
ENSMUSG00000078521	Aunip	-0.994022	1.46e-11	1.12e-10	Down
ENSMUSG00000002602	Axl	-0.957275	5.81e-110	5.01e-108	Down
ENSMUSG00000017929	B4galt5	-1.13653	1.87e-74	9.73e-73	Down
ENSMUSG00000052364	B630019K06Rik	-0.888112	0.000326253	0.00119381	Down
ENSMUSG00000040605	Bace2	-3.47071	4.38e-07	2.34e-06	Down
ENSMUSG00000018126	Baiap2l2	-1.5238	0.00207791	0.00661509	Down
ENSMUSG00000026196	Bard1	-0.815643	1.65e-14	1.52e-13	Down
ENSMUSG00000074649	BC029722	-0.768635	2.29e-10	1.61e-09	Down
ENSMUSG00000041406	BC055324	-0.662399	2.2e-11	1.67e-10	Down
ENSMUSG00000002980	Bcam	-0.985662	0.000161927	0.000621121	Down
ENSMUSG00000027381	Bcl2l11	-0.793576	3.55e-19	4.2e-18	Down
ENSMUSG00000003190	Bcl2l12	-0.754528	0.0114167	0.0307046	Down
ENSMUSG00000030200	Bcl2l14	-2.83843	0.00661842	0.0188215	Down
ENSMUSG00000038214	Bend3	-0.584039	2.48e-06	1.22e-05	Down
ENSMUSG00000024381	Bin1	-0.6187	1.48e-24	2.21e-23	Down
ENSMUSG00000017716	Birc5	-0.801714	1.53e-41	4.15e-40	Down
ENSMUSG00000001999	Blvra	-1.17192	5.96e-20	7.36e-19	Down
ENSMUSG00000040093	Bmf	-1.18828	1.57e-11	1.21e-10	Down
ENSMUSG00000022098	Bmp1	-0.675101	1.71e-30	3.19e-29	Down
ENSMUSG00000008999	Bmp7	-1.08504	2.17e-05	9.41e-05	Down
ENSMUSG00000026278	Bok	-1.19349	1.13e-16	1.18e-15	Down
ENSMUSG00000022557	Bop1	-0.931337	5.28e-47	1.65e-45	Down
ENSMUSG00000026617	Bpnt1	-0.863102	1.19e-26	1.96e-25	Down
ENSMUSG00000066324	Bpnt2	-0.755566	1.62e-42	4.52e-41	Down
ENSMUSG00000034329	Brip1	-0.640634	4.11e-12	3.28e-11	Down
ENSMUSG00000025103	Btbd1	-0.947749	9.62e-15	9.03e-14	Down
ENSMUSG00000082361	Btc	-1.54626	1.35e-07	7.57e-07	Down
ENSMUSG00000021900	Btd	-0.975228	2.98e-10	2.08e-09	Down
ENSMUSG00000027379	Bub1	-0.712785	8.42e-30	1.53e-28	Down
ENSMUSG00000040084	Bub1b	-0.847525	1.35e-61	5.79e-60	Down
ENSMUSG00000023988	Bysl	-0.735597	1.91e-19	2.3e-18	Down
ENSMUSG00000044092	C130050O18Rik	-3.83005	0.0177343	0.0457064	Down
ENSMUSG00000038527	C1rl	-0.796895	0.00156672	0.00509783	Down
ENSMUSG00000038521	C1s1	-1.30633	0.000490566	0.00174291	Down
ENSMUSG00000087461	C230014O12Rik	-1.13813	0.00517731	0.0150916	Down
ENSMUSG00000024164	C3	-0.92214	5.45e-06	2.57e-05	Down
ENSMUSG00000087365	C430049B03Rik	-1.34061	0.000232566	0.000872287	Down
ENSMUSG00000020866	Cacna1g	-2.30149	0.000340782	0.0012446	Down
[truncated: 1,230 more rows]

## Sheet: sg-H (TM) vs sg-N (TM)
Differentially Expressed Genes (DEGs) of sg-Hsp90aa1 (TM) vs sg-NTC (TM) in Bulk RNA-seq data
GeneID	GeneName	log2FoldChange	pvalue	padj	regulation
ENSMUSG00000097134	1110002J07Rik	2.07379	4.54e-05	0.000269119	Up
ENSMUSG00000078894	2210418O10Rik	2.64574	0.00492732	0.0179793	Up
ENSMUSG00000097503	3110045C21Rik	2.10645	0.00243183	0.00976036	Up
ENSMUSG00000090394	4930523C07Rik	0.763612	6.07e-05	0.000350807	Up
ENSMUSG00000038152	5033430I15Rik	1.31178	0.0146932	0.0461443	Up
ENSMUSG00000044551	9930012K11Rik	0.684501	0.0024783	0.00993282	Up
ENSMUSG00000097960	A330074K22Rik	0.801081	9.97e-05	0.000550348	Up
ENSMUSG00000047878	A4galt	0.607107	0.000107799	0.000588888	Up
ENSMUSG00000031974	Abcb10	0.669321	0.000468183	0.00221749	Up
ENSMUSG00000020865	Abcc3	1.3739	1.24e-06	9.43e-06	Up
ENSMUSG00000021240	Abcd4	0.596923	3.16e-06	2.24e-05	Up
ENSMUSG00000032047	Acat1	0.593685	1.11e-14	1.96e-13	Up
ENSMUSG00000023832	Acat2	1.38697	1.52e-33	7.78e-32	Up
ENSMUSG00000020917	Acly	0.598433	2.87e-44	2.34e-42	Up
ENSMUSG00000032883	Acsl3	0.794857	1.84e-11	2.46e-10	Up
ENSMUSG00000062825	Actg1	0.661183	4.67e-12	6.64e-11	Up
ENSMUSG00000024299	Adamts10	0.877398	1.87e-10	2.27e-09	Up
ENSMUSG00000006403	Adamts4	0.653957	3.19e-10	3.78e-09	Up
ENSMUSG00000030022	Adamts9	1.98826	1.79e-09	1.96e-08	Up
ENSMUSG00000036040	Adamtsl2	2.31608	0.00376345	0.0142763	Up
ENSMUSG00000015850	Adamtsl4	0.630861	6.15e-05	0.00035483	Up
ENSMUSG00000030000	Add2	1.41339	3.03e-08	2.85e-07	Up
ENSMUSG00000056492	Adgrf5	1.07759	0.00607151	0.0216582	Up
ENSMUSG00000060470	Adgrg3	3.40881	2.92e-14	5.03e-13	Up
ENSMUSG00000013033	Adgrl1	0.849492	1.92e-05	0.000120772	Up
ENSMUSG00000011148	Adssl1	1.06092	5.56e-06	3.8e-05	Up
ENSMUSG00000029722	Agfg2	0.843027	5.48e-10	6.33e-09	Up
ENSMUSG00000021037	Ahsa1	0.614851	1.73e-18	4.04e-17	Up
ENSMUSG00000026817	Ak1	1.05739	1.09e-05	7.14e-05	Up
ENSMUSG00000022636	Alcam	0.723814	8.21e-05	0.000460862	Up
ENSMUSG00000024885	Aldh3b1	0.597012	9.15e-06	6.06e-05	Up
ENSMUSG00000017390	Aldoc	0.917478	6.25e-13	9.68e-12	Up
ENSMUSG00000022309	Angpt1	2.29108	0.0016489	0.00693616	Up
ENSMUSG00000031465	Angpt2	0.801808	7.05e-06	4.73e-05	Up
ENSMUSG00000004105	Angptl2	2.29829	7.74e-43	5.84e-41	Up
ENSMUSG00000046295	Ankle1	1.53206	1.23e-24	4.13e-23	Up
ENSMUSG00000022237	Ankrd33b	0.880504	0.000287001	0.00143662	Up
ENSMUSG00000058589	Anks1b	1.96228	4.03e-15	7.37e-14	Up
ENSMUSG00000031075	Ano1	1.05898	1.79e-46	1.61e-44	Up
ENSMUSG00000039062	Anpep	0.787639	1.3e-18	3.05e-17	Up
ENSMUSG00000024659	Anxa1	0.590517	5.23e-43	3.99e-41	Up
ENSMUSG00000071847	Apcdd1	0.955012	3.32e-12	4.8e-11	Up
ENSMUSG00000037010	Apln	1.40513	4.3e-08	3.96e-07	Up
ENSMUSG00000057346	Apol9a	1.33884	8.85e-08	7.82e-07	Up
ENSMUSG00000068246	Apol9b	0.939525	0.000917647	0.00408432	Up
ENSMUSG00000004655	Aqp1	1.90514	0.00129525	0.0055929	Up
ENSMUSG00000028435	Aqp3	0.894901	0.00220589	0.00896264	Up
ENSMUSG00000022602	Arc	1.04091	0.000162213	0.000857076	Up
ENSMUSG00000019987	Arg1	3.02836	0.000368142	0.00179104	Up
ENSMUSG00000039031	Arhgap18	0.868546	2.78e-16	5.6e-15	Up
ENSMUSG00000031355	Arhgap6	0.776028	7.57e-05	0.000428666	Up
ENSMUSG00000078954	Arhgap8	1.81242	0.000273269	0.00137517	Up
ENSMUSG00000052921	Arhgef15	2.38346	0.0114797	0.0375574	Up
ENSMUSG00000042082	Arsb	0.75934	2.38e-06	1.72e-05	Up
ENSMUSG00000036995	Asap3	0.60331	0.0156349	0.0486909	Up
ENSMUSG00000037621	Atoh8	1.58685	1.62e-11	2.18e-10	Up
ENSMUSG00000033161	Atp1a1	0.94192	7.1e-92	3.24e-89	Up
ENSMUSG00000050856	Atp5k	0.665946	0.00137332	0.00588734	Up
ENSMUSG00000021290	Atp5mpl	0.60742	0.000422408	0.00202231	Up
ENSMUSG00000038600	Atp6v0a4	1.36818	0.010661	0.0352698	Up
ENSMUSG00000078521	Aunip	0.650922	7.11e-05	0.000404895	Up
ENSMUSG00000002602	Axl	0.590655	2.12e-33	1.08e-31	Up
ENSMUSG00000017929	B4galt5	0.872734	2.63e-34	1.39e-32	Up
ENSMUSG00000052364	B630019K06Rik	0.728225	0.00427319	0.0158994	Up
ENSMUSG00000040605	Bace2	3.29089	2.55e-06	1.83e-05	Up
ENSMUSG00000018126	Baiap2l2	1.41108	0.00323904	0.0124943	Up
ENSMUSG00000026196	Bard1	0.599419	6.49e-08	5.81e-07	Up
ENSMUSG00000074649	BC029722	0.59763	1.42e-06	1.07e-05	Up
ENSMUSG00000001999	Blvra	0.955693	1.73e-14	3.02e-13	Up
ENSMUSG00000040093	Bmf	1.11243	4.71e-10	5.49e-09	Up
ENSMUSG00000026278	Bok	1.04409	4.16e-12	5.95e-11	Up
ENSMUSG00000034329	Brip1	0.585034	2.47e-10	2.96e-09	Up
ENSMUSG00000082361	Btc	1.49716	4.36e-07	3.51e-06	Up
ENSMUSG00000021900	Btd	0.844872	8.34e-08	7.4e-07	Up
ENSMUSG00000027379	Bub1	0.596375	1.42e-29	6.31e-28	Up
ENSMUSG00000038527	C1rl	0.683633	0.00770741	0.0266684	Up
ENSMUSG00000038521	C1s1	1.37522	0.00027427	0.00137972	Up
ENSMUSG00000087461	C230014O12Rik	1.33654	0.000843334	0.00378827	Up
ENSMUSG00000024164	C3	0.991943	7.38e-07	5.78e-06	Up
ENSMUSG00000087365	C430049B03Rik	1.08498	0.00654483	0.023137	Up
ENSMUSG00000020866	Cacna1g	1.82613	0.00925746	0.0312261	Up
ENSMUSG00000014226	Cacybp	0.598451	6.58e-25	2.25e-23	Up
ENSMUSG00000019732	Calr3	1.23315	0.00681554	0.0239447	Up
ENSMUSG00000057897	Camk2b	1.50101	5.79e-06	3.96e-05	Up
ENSMUSG00000038128	Camk4	1.52982	0.0128062	0.0410632	Up
ENSMUSG00000030319	Cand2	0.960709	4.01e-15	7.35e-14	Up
ENSMUSG00000025887	Casp12	0.591618	0.0100671	0.0336107	Up
ENSMUSG00000000058	Cav2	0.631792	1.38e-15	2.66e-14	Up
ENSMUSG00000004044	Cavin1	0.645339	2.48e-72	5.76e-70	Up
ENSMUSG00000022833	Ccdc14	0.688409	2.19e-06	1.59e-05	Up
ENSMUSG00000035385	Ccl2	1.34072	4.07e-72	9.3e-70	Up
ENSMUSG00000026166	Ccl20	0.971289	0.00177423	0.00737581	Up
ENSMUSG00000035042	Ccl5	1.92275	3.91e-11	5.07e-10	Up
ENSMUSG00000037362	Ccn3	0.862318	6.37e-09	6.51e-08	Up
ENSMUSG00000027715	Ccna2	0.721138	9.95e-34	5.16e-32	Up
ENSMUSG00000002068	Ccne1	0.701949	5.58e-08	5.05e-07	Up
ENSMUSG00000046186	Cd109	1.20262	6.3e-73	1.54e-70	Up
ENSMUSG00000047139	Cd24a	1.09437	2.88e-13	4.55e-12	Up
ENSMUSG00000063193	Cd300lb	1.27818	1.13e-11	1.54e-10	Up
ENSMUSG00000004609	Cd33	1.28782	0.000477273	0.00225603	Up
ENSMUSG00000047649	Cd3eap	1.04631	6.09e-11	7.78e-10	Up
ENSMUSG00000030342	Cd9	0.618186	6.4e-16	1.26e-14	Up
ENSMUSG00000028755	Cda	0.628952	1.01e-06	7.76e-06	Up
ENSMUSG00000029283	Cdc7	0.629657	4.86e-08	4.44e-07	Up
ENSMUSG00000055612	Cdca7	0.60685	1.28e-12	1.93e-11	Up
ENSMUSG00000019942	Cdk1	0.606769	1.28e-24	4.29e-23	Up
ENSMUSG00000037664	Cdkn1c	1.11428	0.00869381	0.0296116	Up
ENSMUSG00000028551	Cdkn2c	1.24585	4.47e-11	5.78e-10	Up
ENSMUSG00000029646	Cdx2	0.81525	0.000308881	0.00153531	Up
ENSMUSG00000034957	Cebpa	2.18186	7.65e-05	0.000432409	Up
ENSMUSG00000024754	Cemip2	1.37679	6.53e-36	3.72e-34	Up
ENSMUSG00000045273	Cenph	0.583321	1.39e-05	8.98e-05	Up
ENSMUSG00000032344	Cgas	0.629275	0.000413948	0.0019865	Up
ENSMUSG00000002835	Chaf1a	0.639483	1.49e-24	4.97e-23	Up
ENSMUSG00000022945	Chaf1b	0.925016	1.36e-13	2.24e-12	Up
ENSMUSG00000033082	Clec1a	1.70886	1.68e-06	1.24e-05	Up
ENSMUSG00000042489	Clspn	0.773318	6.66e-26	2.4e-24	Up
ENSMUSG00000022037	Clu	1.50117	8.52e-88	3.1e-85	Up
ENSMUSG00000006782	Cnp	0.647764	1.38e-06	1.04e-05	Up
ENSMUSG00000036968	Cnpy4	0.727176	6.97e-11	8.84e-10	Up
ENSMUSG00000032332	Col12a1	0.784062	4.58e-05	0.000271189	Up
ENSMUSG00000040690	Col16a1	0.696857	1.64e-27	6.39e-26	Up
ENSMUSG00000026043	Col3a1	0.795828	4.17e-40	2.89e-38	Up
ENSMUSG00000004098	Col5a3	0.73781	2.48e-16	5.03e-15	Up
ENSMUSG00000001119	Col6a1	1.64222	6.65e-51	7.04e-49	Up
ENSMUSG00000020241	Col6a2	0.684121	0.0105867	0.0350649	Up
ENSMUSG00000068196	Col8a1	2.24638	1.22e-06	9.3e-06	Up
ENSMUSG00000036103	Colec12	0.636924	4.18e-10	4.9e-09	Up
ENSMUSG00000032330	Cox7a2	0.594408	8.95e-09	8.98e-08	Up
ENSMUSG00000025867	Cplx2	0.635316	0.000137199	0.000733108	Up
ENSMUSG00000020183	Cpm	0.617876	1.66e-06	1.23e-05	Up
ENSMUSG00000032431	Crtap	0.770364	6.42e-11	8.16e-10	Up
ENSMUSG00000038067	Csf3	2.13034	1.11e-11	1.52e-10	Up
ENSMUSG00000020186	Csrp2	1.30178	5.56e-06	3.81e-05	Up
ENSMUSG00000027447	Cst3	0.671821	5.7e-28	2.31e-26	Up
ENSMUSG00000038816	Ctnnal1	0.854987	1.05e-24	3.54e-23	Up
ENSMUSG00000031778	Cx3cl1	1.0776	3.52e-41	2.51e-39	Up
ENSMUSG00000029380	Cxcl1	2.21161	3.35e-36	1.94e-34	Up
ENSMUSG00000034855	Cxcl10	1.3614	2.2e-06	1.6e-05	Up
ENSMUSG00000058427	Cxcl2	2.30699	2.47e-05	0.000152397	Up
ENSMUSG00000029371	Cxcl5	2.55248	3.64e-05	0.000219355	Up
ENSMUSG00000001467	Cyp51	0.861044	3.04e-14	5.21e-13	Up
ENSMUSG00000020589	Cyria	1.34055	3.51e-09	3.7e-08	Up
ENSMUSG00000018008	Cyth4	0.965441	1.13e-14	2e-13	Up
ENSMUSG00000031294	D630029K05Rik	2.21601	0.00687797	0.0241461	Up
ENSMUSG00000063455	D630045J12Rik	0.688921	3.48e-05	0.000209684	Up
ENSMUSG00000052563	D930048N14Rik	0.969709	0.00690214	0.024213	Up
ENSMUSG00000022150	Dab2	1.04681	1.71e-20	4.57e-19	Up
ENSMUSG00000026385	Dbi	1.37672	2.44e-49	2.35e-47	Up
ENSMUSG00000059824	Dbp	1.16621	0.00399211	0.0150112	Up
ENSMUSG00000007039	Ddah2	1.23914	1.89e-21	5.4e-20	Up
ENSMUSG00000035842	Ddx11	0.595732	4.86e-10	5.64e-09	Up
ENSMUSG00000028175	Depdc1a	0.802854	5.85e-10	6.74e-09	Up
ENSMUSG00000030225	Dera	0.58211	2.69e-05	0.000165019	Up
ENSMUSG00000034926	Dhcr24	1.13416	2.04e-30	9.43e-29	Up
ENSMUSG00000058454	Dhcr7	0.586288	2.51e-06	1.81e-05	Up
ENSMUSG00000021707	Dhfr	1.1583	3.18e-29	1.39e-27	Up
ENSMUSG00000042699	Dhx9	0.704795	4.08e-52	4.45e-50	Up
ENSMUSG00000040035	Disp2	1.2621	2.92e-08	2.75e-07	Up
ENSMUSG00000032064	Dixdc1	0.904346	3.92e-08	3.62e-07	Up
ENSMUSG00000000881	Dlg3	0.665142	3.72e-06	2.61e-05	Up
ENSMUSG00000030409	Dmpk	1.27687	2.76e-26	1.02e-24	Up
ENSMUSG00000036875	Dna2	0.754985	9.47e-09	9.47e-08	Up
ENSMUSG00000038608	Dock10	1.48243	8.39e-07	6.53e-06	Up
ENSMUSG00000043067	Dpy19l1	0.686144	1e-16	2.07e-15	Up
ENSMUSG00000029005	Draxin	1.67834	9.87e-08	8.65e-07	Up
ENSMUSG00000022422	Dscc1	0.644444	8.04e-05	0.000452509	Up
ENSMUSG00000027368	Dusp2	0.693732	2.7e-05	0.000165552	Up
ENSMUSG00000031383	Dusp9	0.690872	6.86e-12	9.63e-11	Up
ENSMUSG00000095677	Dynlt1f	0.602456	0.0003904	0.00188691	Up
ENSMUSG00000046179	E2f8	0.874713	5.24e-15	9.55e-14	Up
ENSMUSG00000057530	Ece1	1.23738	6.47e-28	2.61e-26	Up
ENSMUSG00000034488	Edil3	1.13304	0.000836983	0.0037635	Up
ENSMUSG00000024909	Efemp2	0.602882	2.86e-13	4.51e-12	Up
ENSMUSG00000040659	Efhd2	0.901637	1.68e-30	7.83e-29	Up
ENSMUSG00000026921	Egfl7	1.85438	0.00282406	0.0111298	Up
ENSMUSG00000035105	Egln3	0.866603	4.01e-14	6.84e-13	Up
ENSMUSG00000038418	Egr1	0.869428	0.00111359	0.00487381	Up
ENSMUSG00000033730	Egr3	0.660647	0.00578839	0.0207632	Up
ENSMUSG00000074364	Ehd2	0.77448	7.63e-51	7.9e-49	Up
ENSMUSG00000041220	Elovl6	1.08157	4.57e-50	4.52e-48	Up
ENSMUSG00000039055	Eme1	0.795924	1.27e-09	1.4e-08	Up
ENSMUSG00000030208	Emp1	0.603805	6.73e-45	5.61e-43	Up
ENSMUSG00000024140	Epas1	1.25545	2.68e-10	3.2e-09	Up
ENSMUSG00000002808	Epdr1	1.06406	1.79e-10	2.18e-09	Up
ENSMUSG00000026235	Epha4	0.73783	0.000697364	0.00318692	Up
ENSMUSG00000022014	Epsti1	1.45798	0.0015134	0.00643297	Up
ENSMUSG00000030400	Ercc2	0.645345	0.00811205	0.0278644	Up
ENSMUSG00000051220	Ercc6l	0.834808	3.77e-20	9.94e-19	Up
ENSMUSG00000004151	Etv1	0.759889	5.61e-10	6.48e-09	Up
ENSMUSG00000029122	Evc	1.39979	7.37e-27	2.81e-25	Up
ENSMUSG00000039748	Exo1	0.731856	2.31e-15	4.35e-14	Up
ENSMUSG00000027198	Ext2	0.815166	3.38e-30	1.53e-28	Up
ENSMUSG00000017897	Eya2	1.18302	1.72e-10	2.1e-09	Up
ENSMUSG00000027533	Fabp5	1.4935	0.000109885	0.000599125	Up
ENSMUSG00000010663	Fads1	0.893327	3.23e-35	1.79e-33	Up
ENSMUSG00000024665	Fads2	1.80758	6.76e-58	9.31e-56	Up
ENSMUSG00000030630	Fah	0.717008	0.000661862	0.00303741	Up
ENSMUSG00000024691	Fam111a	0.864401	3.01e-43	2.32e-41	Up
ENSMUSG00000029861	Fam131b	0.757206	0.00266831	0.0105985	Up
ENSMUSG00000094103	Fam177a2	0.850109	0.0143227	0.0451197	Up
ENSMUSG00000027654	Fam83d	0.600179	2.41e-06	1.74e-05	Up
ENSMUSG00000047757	Fancb	0.894546	6.7e-07	5.28e-06	Up
ENSMUSG00000039187	Fanci	0.681023	1.18e-07	1.03e-06	Up
ENSMUSG00000046743	Fat4	1.00254	0.00654717	0.0231396	Up
ENSMUSG00000022559	Fbxl6	0.595234	7.38e-05	0.000418586	Up
ENSMUSG00000019773	Fbxo5	0.998011	1.11e-17	2.51e-16	Up
ENSMUSG00000097336	Fendrr	0.589773	2.24e-05	0.000139305	Up
ENSMUSG00000054252	Fgfr3	1.23719	0.00348412	0.0133345	Up
ENSMUSG00000035455	Fignl1	0.665399	2.3e-17	4.98e-16	Up
ENSMUSG00000037025	Foxa2	0.806997	0.000374893	0.00182003	Up
ENSMUSG00000022816	Fstl1	0.921136	5.14e-29	2.21e-27	Up
ENSMUSG00000030530	Furin	0.859012	2.86e-25	9.98e-24	Up
ENSMUSG00000009687	Fxyd5	0.611453	6.72e-10	7.68e-09	Up
ENSMUSG00000031340	Gabre	0.692752	0.000336312	0.00165139	Up
ENSMUSG00000015312	Gadd45b	1.30466	9.79e-10	1.09e-08	Up
ENSMUSG00000021453	Gadd45g	0.67381	0.000112525	0.000611919	Up
ENSMUSG00000020150	Gamt	1.67676	0.00460451	0.0169851	Up
ENSMUSG00000022962	Gart	0.670265	9.98e-24	3.21e-22	Up
ENSMUSG00000031451	Gas6	1.62454	0.00752694	0.0261204	Up
ENSMUSG00000027199	Gatm	0.691595	4.1e-22	1.21e-20	Up
ENSMUSG00000028268	Gbp3	1.43437	0.000364833	0.00177789	Up
ENSMUSG00000079363	Gbp4	0.985331	0.0024066	0.00967827	Up
ENSMUSG00000046814	Gchfr	0.924286	5.1e-06	3.5e-05	Up
ENSMUSG00000025352	Gdf11	0.951419	2.92e-06	2.08e-05	Up
ENSMUSG00000035314	Gdpd5	1.07067	0.00013857	0.000739598	Up
ENSMUSG00000040006	Ginm1	0.825137	1.89e-06	1.39e-05	Up
ENSMUSG00000042367	Gjb3	0.59954	1.05e-06	8.08e-06	Up
ENSMUSG00000025407	Gli1	1.66981	6.38e-07	5.04e-06	Up
ENSMUSG00000029276	Glmn	0.723402	0.00513576	0.0186535	Up
ENSMUSG00000021591	Glrx	0.653921	0.00200552	0.0082335	Up
ENSMUSG00000020251	Glt8d2	2.31727	1.18e-25	4.24e-24	Up
ENSMUSG00000001157	Gmcl1	0.587132	5.75e-05	0.000333602	Up
ENSMUSG00000036246	Gmip	0.620344	3.5e-07	2.85e-06	Up
ENSMUSG00000000253	Gmpr	0.78843	0.0119628	0.0388076	Up
ENSMUSG00000027669	Gnb4	0.82669	6.06e-12	8.56e-11	Up
ENSMUSG00000038811	Gngt2	0.943267	0.00362274	0.0138091	Up
ENSMUSG00000024784	Gpha2	2.16442	0.00176473	0.00734492	Up
ENSMUSG00000008734	Gprc5b	0.86556	2.75e-13	4.35e-12	Up
ENSMUSG00000051043	Gprc5c	0.96942	0.00520417	0.01888	Up
ENSMUSG00000021760	Gpx8	0.765092	2.17e-14	3.76e-13	Up
ENSMUSG00000004837	Grap	1.72789	0.008074	0.0277539	Up
ENSMUSG00000022286	Grhl2	0.726972	0.00167114	0.00701513	Up
ENSMUSG00000058135	Gstm1	0.748379	3.92e-16	7.83e-15	Up
ENSMUSG00000025534	Gusb	0.690186	1.2e-12	1.81e-11	Up
ENSMUSG00000068854	H2bc21	1.27771	3.13e-06	2.22e-05	Up
ENSMUSG00000063275	Hacd1	0.626028	0.000224864	0.00115037	Up
ENSMUSG00000028497	Hacd4	1.33205	1.17e-11	1.59e-10	Up
ENSMUSG00000027261	Hao1	0.832664	0.000312293	0.00155009	Up
ENSMUSG00000020399	Havcr2	0.628493	0.00233336	0.00942118	Up
ENSMUSG00000020331	Hcn2	1.08133	0.00724859	0.0253031	Up
ENSMUSG00000029798	Herc6	0.594489	6.59e-05	0.000377514	Up
ENSMUSG00000037260	Hgsnat	1.11481	3.39e-10	4.01e-09	Up
ENSMUSG00000056758	Hmga2	0.706476	1.03e-15	2e-14	Up
ENSMUSG00000054717	Hmgb2	0.710082	6.98e-59	9.8e-57	Up
ENSMUSG00000015217	Hmgb3	0.811415	2.26e-06	1.64e-05	Up
ENSMUSG00000021670	Hmgcr	0.698426	4.65e-34	2.44e-32	Up
ENSMUSG00000093930	Hmgcs1	0.982908	1.78e-30	8.26e-29	Up
ENSMUSG00000079067	Hmgn2-ps1	0.605753	0.0119594	0.0388076	Up
ENSMUSG00000038239	Hrc	2.29453	0.0098006	0.0328215	Up
ENSMUSG00000071001	Hrct1	1.09535	0.0124833	0.0402373	Up
ENSMUSG00000026675	Hsd17b7	1.65554	2.12e-17	4.64e-16	Up
ENSMUSG00000021270	Hsp90aa1	1.71896	0	0	Up
ENSMUSG00000015656	Hspa8	0.668127	5.44e-146	7.02e-143	Up
ENSMUSG00000004951	Hspb1	0.78546	2.77e-12	4.04e-11	Up
ENSMUSG00000029096	Htra3	0.914472	1.67e-05	0.000106968	Up
ENSMUSG00000010047	Hyal2	0.804157	2.18e-05	0.0001353	Up
ENSMUSG00000037405	Icam1	2.14716	0.000207443	0.00107052	Up
ENSMUSG00000042745	Id1	1.7114	3.91e-95	1.98e-92	Up
ENSMUSG00000020644	Id2	1.75567	2.76e-19	6.86e-18	Up
ENSMUSG00000007872	Id3	0.997284	5.57e-53	6.47e-51	Up
ENSMUSG00000025950	Idh1	0.719147	2.33e-09	2.51e-08	Up
ENSMUSG00000058258	Idi1	1.25648	0.00162455	0.00685	Up
ENSMUSG00000089762	Ier5l	1.12241	9.38e-05	0.0005206	Up
ENSMUSG00000090222	Ifi203-ps	1.12141	2.37e-05	0.000146418	Up
ENSMUSG00000031838	Ifi30	0.685981	5.15e-07	4.12e-06	Up
ENSMUSG00000025491	Ifitm1	1.63528	1.8e-45	1.54e-43	Up
ENSMUSG00000023830	Igf2r	0.591523	9.51e-37	5.59e-35	Up
ENSMUSG00000013367	Iglon5	0.650208	0.000396226	0.00190921	Up
ENSMUSG00000042035	Igsf3	0.632661	1.42e-09	1.55e-08	Up
ENSMUSG00000038034	Igsf8	0.774697	2.24e-10	2.7e-09	Up
ENSMUSG00000017057	Il13ra1	0.585467	1.1e-14	1.95e-13	Up
ENSMUSG00000026420	Il24	0.849271	0.0143063	0.0450881	Up
ENSMUSG00000030748	Il4ra	1.34462	3e-16	6.01e-15	Up
ENSMUSG00000024525	Impa2	0.759488	3.55e-11	4.63e-10	Up
ENSMUSG00000037940	Inpp4b	0.876984	1.13e-06	8.65e-06	Up
ENSMUSG00000026288	Inpp5d	1.80154	0.010695	0.0353656	Up
ENSMUSG00000045294	Insig1	0.985846	3e-30	1.37e-28	Up
ENSMUSG00000021676	Iqgap2	0.812973	2.75e-08	2.61e-07	Up
ENSMUSG00000001507	Itga3	0.934187	1.32e-57	1.79e-55	Up
ENSMUSG00000000290	Itgb2	0.80283	1.58e-22	4.77e-21	Up
ENSMUSG00000020689	Itgb3	0.632568	2.75e-07	2.28e-06	Up
ENSMUSG00000025780	Itih5	2.29033	6.47e-08	5.8e-07	Up
ENSMUSG00000074825	Itpripl1	0.908451	2.73e-13	4.34e-12	Up
ENSMUSG00000020387	Jade2	0.755175	1e-21	2.89e-20	Up
ENSMUSG00000031805	Jak3	0.664549	3e-06	2.13e-05	Up
ENSMUSG00000020737	Jpt1	0.684785	4.99e-26	1.82e-24	Up
ENSMUSG00000001552	Jup	0.598731	5.25e-15	9.56e-14	Up
ENSMUSG00000025213	Kazald1	0.953148	0.004919	0.0179536	Up
ENSMUSG00000036768	Kif15	0.752661	1.39e-17	3.1e-16	Up
ENSMUSG00000003779	Kif20a	0.745386	6.13e-23	1.91e-21	Up
ENSMUSG00000028678	Kif2c	0.625307	2.22e-13	3.57e-12	Up
ENSMUSG00000027331	Knstrn	0.605089	3.39e-19	8.35e-18	Up
ENSMUSG00000044041	Krt13	1.19799	5.2e-05	0.000304637	Up
ENSMUSG00000053797	Krt16	1.99581	0.00807947	0.027766	Up
ENSMUSG00000031447	Lamp1	1.06117	4.59e-50	4.52e-48	Up
ENSMUSG00000060594	Layn	0.786224	0.000303074	0.00150886	Up
ENSMUSG00000004880	Lbr	0.64201	4.59e-21	1.29e-19	Up
ENSMUSG00000032193	Ldlr	1.23756	7.78e-63	1.24e-60	Up
ENSMUSG00000037295	Ldlrap1	0.667466	1.97e-16	4.02e-15	Up
ENSMUSG00000035212	Leprot	1.18586	6.78e-23	2.1e-21	Up
ENSMUSG00000033880	Lgals3bp	0.963884	1.13e-18	2.67e-17	Up
ENSMUSG00000001123	Lgals9	0.747578	2.38e-13	3.82e-12	Up
ENSMUSG00000054263	Lifr	0.937467	2.93e-07	2.42e-06	Up
ENSMUSG00000056394	Lig1	0.909915	6.16e-50	6.03e-48	Up
ENSMUSG00000040699	Limd2	1.04282	2.39e-37	1.44e-35	Up
ENSMUSG00000053846	Lipg	2.30138	2.27e-18	5.29e-17	Up
ENSMUSG00000044626	Liph	0.586858	4e-05	0.000238614	Up
ENSMUSG00000024590	Lmnb1	0.652813	1.97e-30	9.14e-29	Up
ENSMUSG00000036111	Lmo1	0.991896	0.00991498	0.0331575	Up
ENSMUSG00000033060	Lmo7	0.877089	6.49e-20	1.68e-18	Up
ENSMUSG00000043165	Lor	1.57704	0.0145408	0.0457558	Up
ENSMUSG00000000693	Loxl3	0.758738	9.63e-08	8.46e-07	Up
ENSMUSG00000021608	Lpcat1	1.05309	7.27e-20	1.88e-18	Up
ENSMUSG00000020593	Lpin1	0.829306	3.68e-09	3.86e-08	Up
ENSMUSG00000040249	Lrp1	0.858659	2.9e-60	4.2e-58	Up
ENSMUSG00000019796	Lrp11	0.589343	2.84e-06	2.03e-05	Up
ENSMUSG00000024913	Lrp5	0.798016	5.24e-19	1.28e-17	Up
ENSMUSG00000034192	Lsm3	0.584034	0.000176708	0.00092641	Up
ENSMUSG00000031683	Lsm6	0.726273	7.62e-11	9.63e-10	Up
ENSMUSG00000079018	Ly6c1	0.589232	2.21e-10	2.66e-09	Up
ENSMUSG00000022587	Ly6e	0.598083	7.75e-44	6.07e-42	Up
ENSMUSG00000022582	Ly6g	0.818884	0.0130129	0.0416508	Up
ENSMUSG00000020086	Macroh2a2	0.858926	0.000711296	0.00324431	Up
ENSMUSG00000031227	Magee1	1.25648	0.00135097	0.00580346	Up
ENSMUSG00000028164	Manba	0.583556	7.55e-07	5.9e-06	Up
ENSMUSG00000018932	Map2k3	0.659973	8.9e-21	2.45e-19	Up
ENSMUSG00000020623	Map2k6	0.928871	2.54e-12	3.73e-11	Up
ENSMUSG00000024235	Map3k8	0.794877	0.00632017	0.022427	Up
ENSMUSG00000024277	Mapre2	0.77929	1.59e-17	3.54e-16	Up
ENSMUSG00000047945	Marcksl1	0.810743	2.37e-19	5.92e-18	Up
ENSMUSG00000032135	Mcam	1.46753	0.00447997	0.0165904	Up
ENSMUSG00000026669	Mcm10	0.794343	9.54e-24	3.07e-22	Up
ENSMUSG00000041859	Mcm3	0.621598	5.64e-43	4.28e-41	Up
ENSMUSG00000022673	Mcm4	0.681579	4.12e-35	2.26e-33	Up
ENSMUSG00000005410	Mcm5	0.714162	3.12e-48	2.93e-46	Up
ENSMUSG00000029730	Mcm7	0.800421	5.55e-62	8.55e-60	Up
ENSMUSG00000032776	Mctp2	1.02053	0.0109031	0.0359365	Up
ENSMUSG00000043557	Mdga1	1.19133	5.45e-11	6.98e-10	Up
ENSMUSG00000045039	Megf8	0.651605	6.49e-20	1.68e-18	Up
ENSMUSG00000035683	Melk	0.744533	1.22e-12	1.83e-11	Up
ENSMUSG00000036155	Mgat5	0.774052	1.2e-19	3.07e-18	Up
ENSMUSG00000026688	Mgst3	1.00028	2.64e-07	2.19e-06	Up
ENSMUSG00000035299	Mid1	1.37382	1.57e-06	1.16e-05	Up
ENSMUSG00000029022	Miip	0.842765	2.6e-05	0.000159472	Up
ENSMUSG00000038022	Mindy4	0.651498	0.0133582	0.0425254	Up
ENSMUSG00000074415	Mir100hg	1.16256	1.31e-20	3.56e-19	Up
ENSMUSG00000089726	Mir17hg	0.71874	4.06e-06	2.84e-05	Up
ENSMUSG00000022978	Mis18a	0.741205	1.02e-08	1.01e-07	Up
ENSMUSG00000031004	Mki67	0.708829	4.11e-74	1.02e-71	Up
ENSMUSG00000020190	Mknk2	0.620222	2.42e-13	3.88e-12	Up
ENSMUSG00000047562	Mmp10	0.591486	0.00599479	0.0214223	Up
ENSMUSG00000031740	Mmp2	2.29671	0.000155124	0.000822072	Up
ENSMUSG00000090272	Mndal	0.718651	1.94e-10	2.36e-09	Up
ENSMUSG00000002227	Mov10	0.742962	1.36e-20	3.71e-19	Up
ENSMUSG00000020695	Mrc2	1.94353	2.36e-29	1.04e-27	Up
ENSMUSG00000057388	Mrpl18	0.746103	1.23e-08	1.22e-07	Up
ENSMUSG00000007338	Mrpl49	0.645362	4.68e-09	4.86e-08	Up
ENSMUSG00000005370	Msh6	0.717625	3.24e-38	2.05e-36	Up
ENSMUSG00000041939	Mvk	0.62305	0.00107792	0.0047279	Up
ENSMUSG00000021485	Mxd3	1.23241	6.52e-08	5.84e-07	Up
ENSMUSG00000020814	Mxra7	0.785859	1.59e-07	1.36e-06	Up
ENSMUSG00000017861	Mybl2	0.94863	9.5e-48	8.8e-46	Up
ENSMUSG00000034868	Myl12b	0.733015	2.23e-36	1.3e-34	Up
ENSMUSG00000038175	Mylip	0.676279	6.54e-05	0.000375485	Up
ENSMUSG00000039057	Myo16	2.00533	0.014861	0.0466083	Up
ENSMUSG00000001053	N4bp3	0.8114	0.000322358	0.00159225	Up
ENSMUSG00000054999	Naaladl1	0.988785	0.00828367	0.0283783	Up
ENSMUSG00000028693	Nasp	0.781534	1.91e-40	1.33e-38	Up
ENSMUSG00000020181	Nav3	0.658409	1.35e-08	1.32e-07	Up
ENSMUSG00000041120	Nbl1	0.908039	0.000695879	0.00318116	Up
ENSMUSG00000042029	Ncapg2	0.680955	1.71e-17	3.79e-16	Up
ENSMUSG00000020238	Ncln	0.650963	3.21e-17	6.88e-16	Up
ENSMUSG00000004558	Ndrg2	0.805084	2.68e-08	2.55e-07	Up
ENSMUSG00000032012	Nectin1	0.64262	0.000589192	0.00273759	Up
ENSMUSG00000022055	Nefl	1.44941	5.9e-06	4.02e-05	Up
ENSMUSG00000039396	Neil3	0.739904	6.34e-08	5.69e-07	Up
ENSMUSG00000004891	Nes	0.658476	8.58e-27	3.27e-25	Up
ENSMUSG00000047180	Neurl3	1.02386	1.84e-21	5.28e-20	Up
ENSMUSG00000027544	Nfatc2	0.99873	0.00021409	0.00110081	Up
ENSMUSG00000021025	Nfkbia	1.15253	2.55e-34	1.36e-32	Up
ENSMUSG00000023947	Nfkbie	0.790149	1.08e-06	8.25e-06	Up
ENSMUSG00000035356	Nfkbiz	0.67586	3.96e-08	3.65e-07	Up
ENSMUSG00000079481	Nhsl2	0.762885	0.011345	0.0371769	Up
ENSMUSG00000005397	Nid1	2.31142	0	0	Up
ENSMUSG00000078532	Nkain1	1.03488	5.08e-06	3.49e-05	Up
ENSMUSG00000049709	Nlrp10	1.42955	0.00772714	0.0267171	Up
ENSMUSG00000032691	Nlrp3	0.75029	0.0104498	0.0346762	Up
ENSMUSG00000024177	Nme4	0.6418	0.00522521	0.0189395	Up
ENSMUSG00000061411	Nol4l	0.62651	1.66e-05	0.000106004	Up
ENSMUSG00000020826	Nos2	1.1427	0.000197619	0.00102429	Up
ENSMUSG00000026923	Notch1	0.684262	5.73e-09	5.89e-08	Up
ENSMUSG00000015468	Notch4	0.973356	7.29e-10	8.3e-09	Up
ENSMUSG00000040998	Npnt	1.0527	2.66e-16	5.37e-15	Up
ENSMUSG00000025582	Nptx1	2.28871	0.0107815	0.0355984	Up
ENSMUSG00000003849	Nqo1	0.639914	4.8e-10	5.58e-09	Up
ENSMUSG00000020889	Nr1d1	1.05745	1.91e-05	0.000119883	Up
ENSMUSG00000023034	Nr4a1	0.910033	8.68e-05	0.000484331	Up
ENSMUSG00000059791	Nrm	1.22912	5.23e-11	6.73e-10	Up
ENSMUSG00000039114	Nrn1	1.26434	1.77e-37	1.09e-35	Up
ENSMUSG00000025810	Nrp1	0.745129	0.00812968	0.0279024	Up
ENSMUSG00000031349	Nsdhl	0.872492	9.6e-08	8.44e-07	Up
ENSMUSG00000071547	Nt5dc2	1.15208	4.77e-17	1.01e-15	Up
ENSMUSG00000020902	Ntn1	1.25027	6.33e-10	7.27e-09	Up
ENSMUSG00000020032	Nuak1	0.584797	0.0139685	0.0442199	Up
ENSMUSG00000026683	Nuf2	0.733433	3.12e-13	4.91e-12	Up
ENSMUSG00000032014	Oaf	1.69127	8.5e-19	2.04e-17	Up
ENSMUSG00000032661	Oas3	0.789972	1.75e-10	2.13e-09	Up
ENSMUSG00000022120	Obi1	0.638371	6.16e-06	4.18e-05	Up
ENSMUSG00000021638	Ocln	0.888232	0.000143298	0.000763394	Up
ENSMUSG00000027670	Ocstamp	1.63791	1.03e-10	1.29e-09	Up
ENSMUSG00000096035	Odaph	0.900089	0.014545	0.0457589	Up
ENSMUSG00000026833	Olfm1	1.1663	2.31e-10	2.77e-09	Up
ENSMUSG00000027848	Olfml3	1.76383	1.43e-14	2.51e-13	Up
ENSMUSG00000028587	Orc1	0.602025	0.00204443	0.00837143	Up
ENSMUSG00000022186	Oxct1	0.674269	1.27e-36	7.42e-35	Up
ENSMUSG00000036381	P2ry14	2.55242	0.00942337	0.031708	Up
ENSMUSG00000006931	P3h4	1.45168	3.05e-37	1.82e-35	Up
ENSMUSG00000051048	P4ha3	1.33271	3.37e-20	8.94e-19	Up
ENSMUSG00000025329	Padi1	0.711982	0.00374705	0.0142217	Up
ENSMUSG00000020092	Pald1	0.5945	0.000455055	0.00216182	Up
ENSMUSG00000037348	Paqr7	1.47588	2.87e-15	5.32e-14	Up
ENSMUSG00000025931	Paqr8	0.992764	2.81e-09	3e-08	Up
ENSMUSG00000056214	Pard6g	0.993888	0.00621865	0.0221108	Up
ENSMUSG00000022438	Parvb	0.836868	6.45e-35	3.5e-33	Up
ENSMUSG00000091215	Pate1	2.70501	0.00414225	0.0154691	Up
ENSMUSG00000022033	Pbk	0.841303	1.37e-16	2.81e-15	Up
ENSMUSG00000052534	Pbx1	0.602522	4.96e-07	3.97e-06	Up
ENSMUSG00000042613	Pbxip1	0.713092	3.82e-08	3.53e-07	Up
ENSMUSG00000029108	Pcdh7	0.794752	1.01e-07	8.82e-07	Up
ENSMUSG00000027342	Pcna	0.738589	2.72e-90	1.1e-87	Up
ENSMUSG00000015354	Pcolce2	1.29819	3.07e-44	2.48e-42	Up
ENSMUSG00000044254	Pcsk9	1.00857	2.61e-64	4.41e-62	Up
ENSMUSG00000024579	Pcyox1l	1.20556	2.74e-09	2.93e-08	Up
ENSMUSG00000035246	Pcyt1b	1.09884	1.04e-10	1.3e-09	Up
ENSMUSG00000025137	Pcyt2	1.02956	7.17e-28	2.87e-26	Up
ENSMUSG00000022489	Pde1b	0.969467	3.56e-06	2.51e-05	Up
ENSMUSG00000041119	Pde9a	0.759508	0.00746087	0.0259356	Up
ENSMUSG00000032006	Pdgfd	1.37825	0.00568939	0.020434	Up
ENSMUSG00000048371	Pdp2	0.891458	5.29e-10	6.12e-09	Up
ENSMUSG00000035357	Pdzrn3	0.706675	0.00040224	0.00193359	Up
ENSMUSG00000028073	Pear1	1.00773	1.91e-20	5.09e-19	Up
ENSMUSG00000026773	Pfkfb3	0.604066	5.85e-06	3.99e-05	Up
ENSMUSG00000079563	Pglyrp2	3.01217	0.00576751	0.0206988	Up
ENSMUSG00000030729	Pgm2l1	0.621844	0.000180212	0.000941646	Up
ENSMUSG00000026873	Phf19	0.737335	1.13e-08	1.13e-07	Up
ENSMUSG00000020205	Phlda1	0.822856	0.00260464	0.010363	Up
ENSMUSG00000039987	Phtf2	0.655473	0.00405572	0.015198	Up
ENSMUSG00000025507	Pidd1	0.671356	5.41e-06	3.71e-05	Up
ENSMUSG00000041064	Pif1	0.58386	0.00583265	0.0209061	Up
ENSMUSG00000029263	Pigg	0.638501	0.000117857	0.000638418	Up
ENSMUSG00000020808	Pimreg	0.644718	1.37e-18	3.21e-17	Up
ENSMUSG00000002847	Pla1a	1.15585	5.21e-09	5.38e-08	Up
ENSMUSG00000033847	Pla2g4c	0.79968	0.00521871	0.0189208	Up
ENSMUSG00000023913	Pla2g7	0.691054	2.16e-19	5.4e-18	Up
ENSMUSG00000031538	Plat	1.02258	2.44e-22	7.31e-21	Up
ENSMUSG00000029598	Plbd2	0.983263	7.64e-19	1.84e-17	Up
ENSMUSG00000021118	Plek2	1.30845	2.13e-08	2.05e-07	Up
ENSMUSG00000037552	Plekhg2	0.776133	3.32e-11	4.35e-10	Up
ENSMUSG00000014782	Plekhg4	0.749194	0.00314731	0.0122103	Up
ENSMUSG00000032068	Plet1	0.871687	3.94e-09	4.12e-08	Up
ENSMUSG00000032374	Plod2	0.771317	6.14e-21	1.71e-19	Up
ENSMUSG00000049493	Pls1	0.977135	1.17e-12	1.76e-11	Up
ENSMUSG00000032377	Plscr4	0.82132	0.00101202	0.0044651	Up
ENSMUSG00000030123	Plxnd1	0.737333	5.72e-16	1.13e-14	Up
ENSMUSG00000027952	Pmvk	1.07441	8.15e-15	1.46e-13	Up
ENSMUSG00000012889	Podnl1	1.78924	5.23e-05	0.000305843	Up
ENSMUSG00000023953	Polh	0.625803	2.75e-08	2.61e-07	Up
ENSMUSG00000029642	Polr1d	0.693338	5.5e-17	1.16e-15	Up
ENSMUSG00000038489	Polr2l	0.889992	4.42e-08	4.07e-07	Up
ENSMUSG00000035834	Polr3g	0.930748	2.03e-10	2.46e-09	Up
ENSMUSG00000066235	Pomgnt2	0.672842	0.00780715	0.0269674	Up
ENSMUSG00000029246	Ppat	0.707413	7.91e-16	1.54e-14	Up
ENSMUSG00000039457	Ppl	1.10521	4.36e-11	5.65e-10	Up
ENSMUSG00000039621	Prex1	0.949922	1.37e-08	1.34e-07	Up
ENSMUSG00000025395	Prim1	0.732118	5.27e-14	8.9e-13	Up
ENSMUSG00000026134	Prim2	0.659366	3.37e-10	3.98e-09	Up
ENSMUSG00000002997	Prkar2b	0.930689	4.65e-20	1.22e-18	Up
ENSMUSG00000052889	Prkcb	1.11862	0.00667737	0.023541	Up
ENSMUSG00000049409	Prokr1	0.91459	0.0160193	0.0497241	Up
ENSMUSG00000022912	Pros1	0.813645	2.7e-06	1.94e-05	Up
ENSMUSG00000025742	Prps2	0.730292	1.47e-08	1.44e-07	Up
ENSMUSG00000034686	Prr7	1.85403	0.00169018	0.00708248	Up
ENSMUSG00000039476	Prrx2	0.945966	0.000207951	0.00107275	Up
ENSMUSG00000045027	Prss22	0.887316	0.000182065	0.000950279	Up
ENSMUSG00000036030	Prtg	0.731163	0.00477384	0.0174958	Up
ENSMUSG00000096727	Psmb9	0.866138	0.00298682	0.0116739	Up
ENSMUSG00000068744	Psrc1	0.645908	2.46e-06	1.78e-05	Up
ENSMUSG00000050737	Ptges	1.19647	2.34e-48	2.21e-46	Up
ENSMUSG00000027864	Ptgfrn	0.856454	3.18e-42	2.36e-40	Up
ENSMUSG00000028378	Ptgr1	1.01172	5.64e-10	6.5e-09	Up
ENSMUSG00000059456	Ptk2b	0.709185	0.000624233	0.00288433	Up
ENSMUSG00000023972	Ptk7	1.0015	1.54e-05	9.91e-05	Up
ENSMUSG00000059895	Ptp4a3	0.598206	0.0112636	0.0369529	Up
ENSMUSG00000004266	Ptpn6	0.778694	5.78e-06	3.95e-05	Up
ENSMUSG00000035916	Ptprq	3.018	0.00393204	0.0148286	Up
ENSMUSG00000021411	Pxdc1	0.633067	3.86e-10	4.54e-09	Up
ENSMUSG00000020674	Pxdn	1.87532	5.39e-239	2.55e-235	Up
ENSMUSG00000043587	Pxylp1	1.03505	7.76e-06	5.18e-05	Up
ENSMUSG00000027935	Rab13	0.78607	3.27e-09	3.46e-08	Up
ENSMUSG00000024870	Rab1b	0.735567	3.06e-23	9.7e-22	Up
ENSMUSG00000019066	Rab3d	0.613556	0.00332589	0.012791	Up
ENSMUSG00000030346	Rad51ap1	0.76081	3.4e-12	4.9e-11	Up
ENSMUSG00000028702	Rad54l	0.740627	7.36e-12	1.03e-10	Up
ENSMUSG00000042498	Radx	0.759549	0.00421925	0.0157194	Up
ENSMUSG00000078452	Raet1d	0.868437	1.18e-07	1.02e-06	Up
ENSMUSG00000027339	Rassf2	1.17471	0.00101079	0.00446109	Up
ENSMUSG00000044921	Rassf9	1.08635	5.3e-05	0.000309632	Up
ENSMUSG00000031167	Rbm3	0.680419	1.42e-14	2.49e-13	Up
ENSMUSG00000037070	Rbmxl1	0.582169	5.6e-20	1.46e-18	Up
ENSMUSG00000017802	Retreg3	1.26494	1.5e-33	7.72e-32	Up
ENSMUSG00000023104	Rfc2	0.710663	1.41e-20	3.85e-19	Up
ENSMUSG00000026482	Rgl1	0.856278	0.000113055	0.000614518	Up
ENSMUSG00000019775	Rgs17	0.658539	1.06e-06	8.15e-06	Up
ENSMUSG00000043333	Rhbdl2	0.810959	2.31e-05	0.000143512	Up
ENSMUSG00000034226	Rhov	1.34008	0.0083442	0.0285718	Up
ENSMUSG00000001768	Rin2	0.899055	1.81e-12	2.69e-11	Up
ENSMUSG00000024925	Rnaseh2c	0.624319	1.24e-06	9.43e-06	Up
ENSMUSG00000047747	Rnf150	1.2169	6.72e-05	0.00038395	Up
ENSMUSG00000071648	Rom1	0.896933	0.00561733	0.0202058	Up
ENSMUSG00000000751	Rpa1	0.590593	1.43e-40	1e-38	Up
ENSMUSG00000030978	Rrm1	0.85782	8.3e-73	1.96e-70	Up
ENSMUSG00000020649	Rrm2	0.885178	2.75e-60	4.02e-58	Up
ENSMUSG00000041959	S100a10	0.584312	1.82e-29	8.05e-28	Up
ENSMUSG00000027907	S100a11	0.759902	6.99e-51	7.34e-49	Up
ENSMUSG00000042312	S100a13	0.93359	3.47e-09	3.66e-08	Up
ENSMUSG00000049532	Sall2	0.721172	2.21e-07	1.85e-06	Up
ENSMUSG00000085272	Sbk3	1.48552	1.59e-05	0.000101765	Up
ENSMUSG00000037936	Scarb1	0.767242	1.96e-16	4e-15	Up
ENSMUSG00000012017	Scarf2	0.588796	9.85e-08	8.64e-07	Up
ENSMUSG00000038677	Scube3	1.21945	2.67e-08	2.54e-07	Up
ENSMUSG00000020592	Sdc1	0.711966	2.69e-15	5.01e-14	Up
ENSMUSG00000025743	Sdc3	1.76055	6.65e-73	1.6e-70	Up
ENSMUSG00000017009	Sdc4	0.825684	8.04e-53	9.11e-51	Up
ENSMUSG00000000171	Sdhd	0.647251	3.05e-16	6.11e-15	Up
ENSMUSG00000026582	Sele	2.04283	4.1e-25	1.42e-23	Up
ENSMUSG00000068874	Selenbp1	1.32389	2.21e-09	2.38e-08	Up
ENSMUSG00000076437	Selenoh	0.750777	9.59e-11	1.2e-09	Up
ENSMUSG00000026580	Selp	1.80853	7.39e-21	2.05e-19	Up
ENSMUSG00000034684	Sema3f	0.596849	0.0101363	0.0338098	Up
ENSMUSG00000023232	Serinc2	0.903982	1.52e-08	1.48e-07	Up
ENSMUSG00000041481	Serpina3g	2.07949	1.86e-06	1.37e-05	Up
ENSMUSG00000026315	Serpinb8	1.08461	5.89e-09	6.04e-08	Up
ENSMUSG00000037411	Serpine1	0.663711	2.24e-37	1.36e-35	Up
ENSMUSG00000026249	Serpine2	0.598645	0.000957452	0.00424815	Up
ENSMUSG00000017868	Sgk2	1.56646	0.00123897	0.00536621	Up
ENSMUSG00000026039	Sgo2a	0.758153	1.35e-06	1.02e-05	Up
ENSMUSG00000022322	Shcbp1	0.588823	9.38e-07	7.27e-06	Up
ENSMUSG00000042708	Shcbp1l	2.08957	0.011156	0.0366613	Up
ENSMUSG00000034908	Sidt2	0.617824	1.97e-09	2.14e-08	Up
ENSMUSG00000036078	Sigmar1	0.580098	2.69e-07	2.24e-06	Up
ENSMUSG00000056917	Sipa1	0.62847	2.23e-14	3.87e-13	Up
ENSMUSG00000054074	Skida1	1.15953	0.0154072	0.0480768	Up
ENSMUSG00000036309	Skp1	0.607216	3.14e-23	9.92e-22	Up
ENSMUSG00000054115	Skp2	0.939996	9.23e-36	5.19e-34	Up
ENSMUSG00000004642	Slbp	0.724654	1.53e-19	3.88e-18	Up
ENSMUSG00000001436	Slc19a1	0.580101	0.000335413	0.00164812	Up
ENSMUSG00000003528	Slc25a1	0.788881	5.8e-15	1.05e-13	Up
ENSMUSG00000025792	Slc25a10	0.687002	2.43e-11	3.22e-10	Up
ENSMUSG00000031482	Slc25a15	0.652148	0.000387543	0.00187438	Up
ENSMUSG00000022404	Slc25a17	0.935554	1.73e-19	4.37e-18	Up
ENSMUSG00000022464	Slc38a4	2.04669	0.000379067	0.00183777	Up
ENSMUSG00000025986	Slc39a10	0.870514	1.63e-17	3.6e-16	Up
ENSMUSG00000028412	Slc44a1	0.848308	2.17e-24	7.21e-23	Up
ENSMUSG00000038963	Slco4a1	1.31693	0.00227815	0.00922714	Up
ENSMUSG00000025938	Slco5a1	1.24784	0.00174038	0.00726276	Up
ENSMUSG00000069793	Slfn9	1.0521	1.83e-60	2.74e-58	Up
ENSMUSG00000033214	Slitrk5	1.35583	1.41e-06	1.06e-05	Up
ENSMUSG00000036867	Smad6	1.01425	7.55e-05	0.000427428	Up
ENSMUSG00000027796	Smad9	1.64963	3.08e-08	2.89e-07	Up
ENSMUSG00000051989	Smim11	0.621748	0.00021968	0.00112629	Up
ENSMUSG00000071708	Sms	0.68067	2.04e-14	3.55e-13	Up
ENSMUSG00000081752	Sms-ps	0.684236	2.74e-05	0.000167714	Up
ENSMUSG00000045667	Smtnl2	0.891404	0.0110894	0.0364824	Up
ENSMUSG00000002477	Snrpd1	0.846384	9.33e-20	2.4e-18	Up
ENSMUSG00000038291	Snx25	0.633235	2.36e-06	1.71e-05	Up
ENSMUSG00000053113	Socs3	1.26594	1.57e-21	4.51e-20	Up
ENSMUSG00000038180	Spag4	1.16578	1.69e-05	0.000107922	Up
ENSMUSG00000008193	Spib	1.71434	0.0136031	0.0431692	Up
ENSMUSG00000027315	Spint1	0.918746	0.00261021	0.0103794	Up
ENSMUSG00000040447	Spns2	0.799517	8.81e-06	5.84e-05	Up
ENSMUSG00000020798	Spns3	1.52707	0.0140686	0.0444774	Up
ENSMUSG00000039911	Spsb1	1.00237	0.000401176	0.00192978	Up
ENSMUSG00000071112	Spx	1.36847	0.000521061	0.00244658	Up
ENSMUSG00000021594	Srd5a1	1.31294	1.5e-11	2.03e-10	Up
ENSMUSG00000022463	Srebf2	1.17115	4.26e-92	2.01e-89	Up
ENSMUSG00000035279	Ssc5d	1.45958	3.67e-06	2.58e-05	Up
ENSMUSG00000013846	St3gal1	1.02648	1.19e-22	3.63e-21	Up
ENSMUSG00000032038	St3gal4	0.712704	2.69e-05	0.000164949	Up
ENSMUSG00000056091	St3gal5	1.5073	6.15e-11	7.83e-10	Up
ENSMUSG00000026811	St6galnac6	0.793588	5.51e-10	6.36e-09	Up
ENSMUSG00000017400	Stac2	0.960823	0.00101682	0.00448351	Up
ENSMUSG00000038781	Stap2	0.828423	0.00177509	0.00737722	Up
ENSMUSG00000024378	Stard4	0.721251	3.32e-22	9.84e-21	Up
ENSMUSG00000039156	Stim2	1.03467	7.37e-18	1.68e-16	Up
ENSMUSG00000024349	Sting1	0.766293	7.03e-28	2.82e-26	Up
ENSMUSG00000028832	Stmn1	0.707371	3.89e-14	6.64e-13	Up
ENSMUSG00000038486	Sv2a	0.817455	0.0125938	0.0404828	Up
ENSMUSG00000043079	Synpo	0.699102	1.08e-09	1.2e-08	Up
ENSMUSG00000068923	Syt11	1.32001	4.7e-07	3.78e-06	Up
ENSMUSG00000054863	Tafa5	1.299	1.27e-13	2.09e-12	Up
ENSMUSG00000030316	Tamm41	0.58146	0.00476307	0.0174609	Up
ENSMUSG00000024308	Tapbp	1.38169	1.5e-99	8.52e-97	Up
ENSMUSG00000040158	Tax1bp3	0.714497	6.67e-05	0.000381537	Up
ENSMUSG00000040247	Tbc1d10c	1.00393	0.0089278	0.0302568	Up
ENSMUSG00000050410	Tcf19	0.828678	4.71e-12	6.68e-11	Up
ENSMUSG00000030796	Tead2	0.686976	3.13e-10	3.71e-09	Up
ENSMUSG00000022797	Tfrc	0.914369	4.15e-82	1.37e-79	Up
ENSMUSG00000029999	Tgfa	0.714853	1.26e-07	1.09e-06	Up
ENSMUSG00000002603	Tgfb1	0.809999	1.07e-26	4.05e-25	Up
ENSMUSG00000021253	Tgfb3	0.72764	3.83e-05	0.000229294	Up
ENSMUSG00000035493	Tgfbi	0.878267	0.0021031	0.00858687	Up
ENSMUSG00000029287	Tgfbr3	0.792394	2.63e-12	3.86e-11	Up
ENSMUSG00000074743	Thbd	2.25258	0.000320734	0.00158533	Up
ENSMUSG00000001131	Timp1	0.932815	8.96e-19	2.14e-17	Up
ENSMUSG00000017466	Timp2	1.07743	3.97e-87	1.41e-84	Up
ENSMUSG00000032397	Tipin	0.730363	1.88e-19	4.74e-18	Up
ENSMUSG00000025574	Tk1	1.13559	4.46e-57	5.85e-55	Up
ENSMUSG00000034771	Tle2	0.713547	4.6e-05	0.000272499	Up
ENSMUSG00000027800	Tm4sf1	0.878297	1.96e-57	2.65e-55	Up
ENSMUSG00000024799	Tm7sf2	0.906409	0.00147226	0.00627316	Up
ENSMUSG00000033767	Tmem131l	1.06986	3.05e-30	1.39e-28	Up
ENSMUSG00000014856	Tmem208	0.665375	0.000113989	0.000619359	Up
ENSMUSG00000030431	Tmem238	1.77431	0.000129484	0.000695028	Up
ENSMUSG00000048764	Tmprss11f	2.90926	0.000630593	0.00291182	Up
ENSMUSG00000049775	Tmsb4x	0.587429	9.22e-15	1.65e-13	Up
ENSMUSG00000019850	Tnfaip3	1.07002	3.27e-06	2.31e-05	Up
ENSMUSG00000062210	Tnfaip8	0.80767	4.25e-12	6.07e-11	Up
ENSMUSG00000010751	Tnfrsf22	0.683553	2.95e-08	2.78e-07	Up
ENSMUSG00000028965	Tnfrsf9	1.96296	9.18e-22	2.67e-20	Up
ENSMUSG00000039304	Tnfsf10	2.08166	0.0106021	0.0351074	Up
ENSMUSG00000026700	Tnfsf4	2.98413	5.85e-06	3.99e-05	Up
ENSMUSG00000044162	Tnip3	2.88913	0.000478029	0.00225885	Up
ENSMUSG00000061723	Tnnt3	1.47664	0.00222176	0.00901681	Up
ENSMUSG00000017607	Tns4	1.01406	3.08e-07	2.53e-06	Up
ENSMUSG00000059555	Tor4a	0.860497	1.16e-24	3.92e-23	Up
ENSMUSG00000032366	Tpm1	0.904757	2.58e-96	1.41e-93	Up
ENSMUSG00000028464	Tpm2	0.718757	1.58e-20	4.28e-19	Up
ENSMUSG00000030894	Tpp1	0.614786	4.53e-12	6.46e-11	Up
ENSMUSG00000014846	Tppp3	1.25063	0.00315372	0.0122217	Up
ENSMUSG00000049299	Trappc1	0.748867	5.31e-08	4.82e-07	Up
ENSMUSG00000079259	Trim71	0.616339	7.41e-05	0.000419917	Up
ENSMUSG00000029669	Tspan12	0.873122	1.99e-05	0.000124742	Up
ENSMUSG00000032324	Tspan3	1.23826	9.59e-41	6.73e-39	Up
ENSMUSG00000025511	Tspan4	0.829489	1.24e-22	3.76e-21	Up
ENSMUSG00000034127	Tspan8	0.971075	9.95e-14	1.65e-12	Up
ENSMUSG00000034156	Tspoap1	1.11838	7.49e-18	1.7e-16	Up
ENSMUSG00000037300	Ttc13	0.72703	2.52e-08	2.41e-07	Up
ENSMUSG00000036565	Ttyh3	1.02206	2.77e-09	2.96e-08	Up
ENSMUSG00000023004	Tuba1b	0.699784	8.37e-75	2.2e-72	Up
ENSMUSG00000026202	Tuba4a	0.709366	1.14e-23	3.63e-22	Up
ENSMUSG00000039891	Txlnb	0.892041	0.00177195	0.00736848	Up
ENSMUSG00000025747	Tyms	0.693238	2.03e-11	2.71e-10	Up
ENSMUSG00000027078	Ube2l6	0.74598	6.56e-05	0.000376212	Up
ENSMUSG00000001228	Uhrf1	0.983838	2.32e-101	1.5e-98	Up
ENSMUSG00000022814	Umps	0.951615	8.52e-29	3.63e-27	Up
ENSMUSG00000034799	Unc13a	0.674697	6.81e-08	6.09e-07	Up
ENSMUSG00000020407	Upp1	0.619482	0.00930759	0.0313556	Up
ENSMUSG00000063882	Uqcrh	1.22137	1.39e-31	6.78e-30	Up
ENSMUSG00000037568	Vash2	0.669966	3.72e-05	0.000223738	Up
ENSMUSG00000027962	Vcam1	1.3827	4.02e-44	3.22e-42	Up
ENSMUSG00000021614	Vcan	0.785534	1.52e-12	2.27e-11	Up
ENSMUSG00000031380	Vegfd	0.665153	0.000180658	0.000943283	Up
ENSMUSG00000038775	Vill	0.585828	1.14e-05	7.46e-05	Up
ENSMUSG00000042116	Vwa1	2.80956	0.000488496	0.00230293	Up
ENSMUSG00000027242	Wdr76	0.629617	4.02e-09	4.19e-08	Up
ENSMUSG00000042677	Zc3h12a	1.15682	3.36e-12	4.84e-11	Up
ENSMUSG00000044786	Zfp36	0.777012	1.17e-05	7.6e-05	Up
ENSMUSG00000031728	Zfp821	0.715924	0.0027348	0.0108262	Up
ENSMUSG00000067931	Zfp948	0.689785	7.71e-16	1.5e-14	Up
ENSMUSG00000034636	Zyg11b	-0.716135	1.79e-37	1.1e-35	Down
ENSMUSG00000073062	Zxdb	-0.763623	4.4e-05	0.000260917	Down
ENSMUSG00000022228	Zscan26	-0.856087	2.8e-17	6.03e-16	Down
ENSMUSG00000074733	Zfp950	-0.624662	2.43e-06	1.75e-05	Down
ENSMUSG00000059142	Zfp945	-1.0618	3.08e-50	3.15e-48	Down
ENSMUSG00000062931	Zfp938	-0.702059	0.000444652	0.00211665	Down
ENSMUSG00000072623	Zfp9	-0.586121	6.14e-06	4.17e-05	Down
ENSMUSG00000011427	Zfp790	-0.75311	1.15e-09	1.28e-08	Down
ENSMUSG00000067928	Zfp760	-0.624887	1.74e-05	0.000110224	Down
ENSMUSG00000050846	Zfp623	-0.586073	6.49e-05	0.000372886	Down
ENSMUSG00000071291	Zfp58	-1.13243	0.00907679	0.0307132	Down
ENSMUSG00000036036	Zfp57	-0.743615	2.75e-46	2.42e-44	Down
ENSMUSG00000046572	Zfp518b	-0.662546	1e-08	9.97e-08	Down
ENSMUSG00000090659	Zfp493	-0.804389	0.000608761	0.00282019	Down
ENSMUSG00000058402	Zfp420	-0.75863	0.0022376	0.00907849	Down
ENSMUSG00000031711	Zfp330	-0.61304	5.99e-14	1.01e-12	Down
ENSMUSG00000004500	Zfp324	-0.851104	1.61e-15	3.09e-14	Down
ENSMUSG00000094870	Zfp131	-0.623986	6.59e-15	1.19e-13	Down
ENSMUSG00000058638	Zfp110	-0.643968	1.61e-12	2.4e-11	Down
ENSMUSG00000074578	Zfas1	-0.632141	5.61e-13	8.72e-12	Down
ENSMUSG00000006463	Zdhhc24	-0.584365	0.000329503	0.00162189	Down
ENSMUSG00000029826	Zc3hav1	-0.606931	1.01e-32	5.04e-31	Down
ENSMUSG00000028807	Zbtb8a	-0.903433	0.00136639	0.00586258	Down
ENSMUSG00000027583	Zbtb46	-0.637662	0.00460926	0.0169937	Down
ENSMUSG00000046962	Zbtb21	-0.718088	3.16e-08	2.96e-07	Down
ENSMUSG00000063659	Zbtb18	-0.967565	8.66e-27	3.29e-25	Down
ENSMUSG00000069114	Zbtb10	-0.819947	1.56e-09	1.71e-08	Down
ENSMUSG00000034173	Zbed5	-0.913878	0.0118552	0.0385193	Down
ENSMUSG00000039770	Ypel5	-0.971533	7.62e-31	3.61e-29	Down
ENSMUSG00000030588	Yif1b	-0.62212	1.28e-08	1.26e-07	Down
ENSMUSG00000028811	Yars	-0.58127	8.26e-22	2.41e-20	Down
ENSMUSG00000034667	Xpot	-0.822633	1.48e-71	3.18e-69	Down
ENSMUSG00000024066	Xdh	-0.794992	3.92e-32	1.94e-30	Down
ENSMUSG00000020484	Xbp1	-0.880809	1.03e-71	2.25e-69	Down
ENSMUSG00000000126	Wnt9a	-1.75457	0.00274621	0.0108592	Down
ENSMUSG00000045795	Whamm	-0.707494	1.79e-05	0.000113128	Down
ENSMUSG00000039474	Wfs1	-0.939074	4.09e-34	2.15e-32	Down
ENSMUSG00000040560	Wdr7	-0.585501	4.2e-06	2.92e-05	Down
ENSMUSG00000021266	Wars	-1.0481	3.34e-50	3.33e-48	Down
ENSMUSG00000054723	Vmac	-0.938801	1.68e-05	0.000107475	Down
ENSMUSG00000037428	Vgf	-0.913281	0.00596488	0.0213208	Down
ENSMUSG00000023951	Vegfa	-0.837733	1.14e-91	5.06e-89	Down
ENSMUSG00000045210	Vcpip1	-0.680756	1.29e-24	4.3e-23	Down
ENSMUSG00000034777	Vax2	-2.29251	0.00361691	0.0137905	Down
ENSMUSG00000033909	Usp36	-0.593819	5.06e-14	8.57e-13	Down
ENSMUSG00000031066	Usp11	-0.671102	4.37e-10	5.11e-09	Down
ENSMUSG00000029407	Uso1	-0.589137	3.72e-28	1.52e-26	Down
ENSMUSG00000073016	Uprt	-0.635399	5.82e-06	3.97e-05	Down
ENSMUSG00000019951	Uhrf1bp1l	-0.592046	9.21e-23	2.84e-21	Down
ENSMUSG00000039512	Uhrf1bp1	-0.663017	2.35e-21	6.7e-20	Down
ENSMUSG00000040359	Ufl1	-0.609239	3.37e-08	3.14e-07	Down
ENSMUSG00000023977	Ubr2	-0.585527	3.19e-29	1.39e-27	Down
ENSMUSG00000025939	Ube2w	-0.853819	1.75e-12	2.59e-11	Down
ENSMUSG00000009293	Ube2g2	-0.851814	8.73e-25	2.97e-23	Down
ENSMUSG00000032557	Uba5	-0.778118	8.97e-25	3.04e-23	Down
ENSMUSG00000022498	Txndc11	-0.828324	1.12e-25	4.04e-24	Down
ENSMUSG00000037446	Tulp1	-1.33326	7.88e-09	7.95e-08	Down
ENSMUSG00000045136	Tubb2b	-0.667679	0.000116296	0.000631168	Down
ENSMUSG00000026885	Ttll11	-1.26849	0.00377236	0.0142948	Down
ENSMUSG00000044937	Ttc41	-0.791108	7.61e-05	0.000430296	Down
ENSMUSG00000030555	Ttc23	-0.60087	1.96e-05	0.000122653	Down
ENSMUSG00000027194	Ttc17	-0.854754	4.81e-43	3.68e-41	Down
ENSMUSG00000041096	Tspyl2	-0.956731	5.81e-45	4.87e-43	Down
ENSMUSG00000027858	Tspan2	-1.63529	1.38e-05	8.92e-05	Down
ENSMUSG00000049580	Tsku	-0.682357	3.89e-15	7.14e-14	Down
ENSMUSG00000027806	Tsc22d2	-0.59702	4.39e-18	1.01e-16	Down
ENSMUSG00000043029	Trpv3	-1.01814	0.00491441	0.0179415	Down
ENSMUSG00000085492	Trmt61b	-1.10175	8.26e-10	9.3e-09	Down
ENSMUSG00000042766	Trim46	-1.47934	4.07e-24	1.34e-22	Down
ENSMUSG00000032715	Trib3	-1.72089	8.38e-227	2.97e-223	Down
ENSMUSG00000015363	Trabd	-0.913774	3.74e-64	6.23e-62	Down
ENSMUSG00000020541	Tom1l1	-0.59374	7.69e-10	8.69e-09	Down
ENSMUSG00000042870	Tom1	-0.825798	0.00228407	0.00924848	Down
ENSMUSG00000025571	Tnrc6c	-0.781722	3.88e-24	1.27e-22	Down
ENSMUSG00000066755	Tnfsf18	-1.4982	0.013848	0.0438779	Down
ENSMUSG00000045377	Tmem88	-0.609573	5.92e-11	7.57e-10	Down
ENSMUSG00000054409	Tmem74	-1.13521	3.24e-08	3.03e-07	Down
ENSMUSG00000054484	Tmem62	-0.660071	6.86e-05	0.000391398	Down
ENSMUSG00000002845	Tmem39a	-0.758414	4.08e-19	1e-17	Down
ENSMUSG00000045917	Tmem268	-0.688223	6.89e-05	0.000392727	Down
ENSMUSG00000060935	Tmem263	-0.633952	6.6e-13	1.01e-11	Down
ENSMUSG00000055912	Tmem150a	-0.908995	0.00316625	0.0122602	Down
ENSMUSG00000050854	Tmem125	-1.04407	0.00170977	0.00715188	Down
ENSMUSG00000008305	Tle1	-0.790482	3.86e-22	1.14e-20	Down
ENSMUSG00000028132	Tlcd4	-1.26644	0.00721876	0.0252176	Down
ENSMUSG00000071552	Tigit	-0.625678	4.23e-05	0.000251996	Down
ENSMUSG00000049232	Tigd2	-0.766375	3.81e-07	3.09e-06	Down
ENSMUSG00000054474	Thnsl2	-0.761381	0.0101395	0.0338126	Down
ENSMUSG00000028145	Them4	-1.17105	1.16e-17	2.61e-16	Down
ENSMUSG00000026380	Tfcp2l1	-1.87453	0.0126645	0.0406918	Down
ENSMUSG00000048078	Tenm4	-0.936326	6.23e-08	5.6e-07	Down
ENSMUSG00000037705	Tecta	-1.44876	7.98e-05	0.000449494	Down
ENSMUSG00000021275	Tecpr2	-0.762716	1.21e-05	7.89e-05	Down
ENSMUSG00000067869	Tcea1-ps1	-0.923589	9.36e-11	1.17e-09	Down
ENSMUSG00000033813	Tcea1	-0.807863	3.12e-15	5.75e-14	Down
ENSMUSG00000020712	Tcam1	-0.966836	6.6e-12	9.28e-11	Down
ENSMUSG00000071359	Tbpl1	-0.734753	2.56e-18	5.94e-17	Down
ENSMUSG00000006095	Tbcb	-0.737268	1.48e-26	5.53e-25	Down
ENSMUSG00000022364	Tbc1d31	-0.632287	2.22e-24	7.38e-23	Down
ENSMUSG00000022241	Tars	-0.775754	8.83e-66	1.54e-63	Down
ENSMUSG00000038213	Tapbpl	-0.971547	1.07e-28	4.54e-27	Down
ENSMUSG00000009596	Taf7l	-1.57985	0.000837071	0.0037635	Down
ENSMUSG00000030852	Tacc2	-0.683097	3.08e-27	1.19e-25	Down
ENSMUSG00000024807	Syvn1	-1.08317	5.49e-44	4.35e-42	Down
ENSMUSG00000058420	Syt17	-0.780196	0.00317001	0.0122714	Down
ENSMUSG00000022340	Sybu	-0.890324	0.0002593	0.00130813	Down
ENSMUSG00000038576	Susd4	-0.608339	0.00402963	0.0151282	Down
ENSMUSG00000014867	Surf4	-0.631211	8.26e-60	1.18e-57	Down
ENSMUSG00000049858	Suox	-0.647448	0.00287601	0.0112937	Down
ENSMUSG00000040297	Suco	-0.695523	2.04e-22	6.1e-21	Down
ENSMUSG00000010110	Stx5a	-0.795609	6.92e-39	4.52e-37	Down
ENSMUSG00000015652	Steap1	-1.17104	5.95e-42	4.31e-40	Down
ENSMUSG00000047963	Stbd1	-1.34136	1.09e-14	1.94e-13	Down
ENSMUSG00000025920	Stau2	-1.01179	2.2e-14	3.81e-13	Down
ENSMUSG00000079608	Stard6	-0.843678	0.000305213	0.00151867	Down
ENSMUSG00000046027	Stard5	-1.78068	4.8e-70	9.59e-68	Down
ENSMUSG00000024776	Stambpl1	-0.614829	8.91e-13	1.36e-11	Down
ENSMUSG00000026718	Stam	-0.834651	1.13e-27	4.49e-26	Down
ENSMUSG00000029797	Sspo	-1.53488	9.71e-22	2.82e-20	Down
ENSMUSG00000032553	Srprb	-0.836485	9.8e-18	2.21e-16	Down
ENSMUSG00000006442	Srm	-0.584759	6.98e-18	1.6e-16	Down
ENSMUSG00000015837	Sqstm1	-0.714777	1.2e-113	1e-110	Down
ENSMUSG00000011751	Sptbn4	-0.965376	0.00133346	0.00573344	Down
ENSMUSG00000021061	Sptb	-0.674079	0.00931685	0.0313695	Down
ENSMUSG00000057342	Sphk2	-0.937641	1.59e-20	4.29e-19	Down
ENSMUSG00000024352	Spata24	-0.693303	0.000712973	0.00324988	Down
ENSMUSG00000047030	Spata2	-0.649243	2.1e-10	2.54e-09	Down
ENSMUSG00000070031	Sp140	-1.09229	0.000175418	0.000920669	Down
ENSMUSG00000020027	Socs2	-0.809285	1.98e-06	1.45e-05	Down
ENSMUSG00000023045	Soat2	-1.66291	2.42e-30	1.12e-28	Down
ENSMUSG00000032733	Snx33	-0.668954	3.15e-12	4.57e-11	Down
ENSMUSG00000086775	Snhg7os	-1.70534	8.84e-06	5.85e-05	Down
ENSMUSG00000086290	Snhg12	-0.956038	4.94e-15	9.02e-14	Down
ENSMUSG00000108414	Snhg1	-0.584175	1.96e-08	1.89e-07	Down
ENSMUSG00000022676	Snai2	-1.5114	4.57e-13	7.13e-12	Down
ENSMUSG00000038059	Smim3	-0.627995	1.05e-09	1.17e-08	Down
ENSMUSG00000037822	Smim14	-0.685195	4.1e-12	5.88e-11	Down
ENSMUSG00000091264	Smim13	-0.649268	0.00047727	0.00225603	Down
ENSMUSG00000026155	Smap1	-0.605063	0.00024653	0.00125016	Down
ENSMUSG00000032212	Sltm	-0.608596	8.02e-25	2.73e-23	Down
ENSMUSG00000031558	Slit2	-0.622882	4.65e-05	0.000274859	Down
ENSMUSG00000072621	Slfn10-ps	-0.634575	0.00422802	0.0157479	Down
ENSMUSG00000032548	Slco2a1	-0.757717	3.07e-19	7.62e-18	Down
ENSMUSG00000031129	Slc9a9	-0.95972	1.62e-07	1.38e-06	Down
ENSMUSG00000040010	Slc7a5	-0.91334	5.31e-70	1.04e-67	Down
ENSMUSG00000027737	Slc7a11	-1.47343	1.57e-110	1.17e-107	Down
ENSMUSG00000041313	Slc7a1	-1.11648	1.34e-150	1.9e-147	Down
ENSMUSG00000028542	Slc6a9	-1.80259	1.15e-113	1e-110	Down
ENSMUSG00000028744	Slc66a1	-0.80625	8.84e-05	0.000492834	Down
ENSMUSG00000074796	Slc4a11	-1.06836	2.4e-38	1.53e-36	Down
ENSMUSG00000027074	Slc43a3	-1.30104	0.000309545	0.00153807	Down
ENSMUSG00000030089	Slc41a3	-1.04234	0.000332512	0.00163556	Down
ENSMUSG00000010095	Slc3a2	-1.98692	3.99e-75	1.07e-72	Down
ENSMUSG00000022094	Slc39a14	-0.96129	2.97e-81	9.58e-79	Down
ENSMUSG00000036534	Slc38a7	-1.03931	2.25e-28	9.36e-27	Down
ENSMUSG00000022462	Slc38a2	-0.70151	6.2e-100	3.66e-97	Down
ENSMUSG00000020873	Slc35b1	-0.924129	2.99e-57	3.96e-55	Down
ENSMUSG00000036067	Slc2a6	-0.747879	3.95e-11	5.12e-10	Down
ENSMUSG00000020100	Slc29a3	-0.663964	2.01e-05	0.000125459	Down
ENSMUSG00000023259	Slc26a6	-0.697493	0.00418024	0.0155945	Down
ENSMUSG00000037636	Slc25a43	-0.890545	0.00175282	0.00730824	Down
ENSMUSG00000032519	Slc25a38	-0.794125	1.44e-07	1.24e-06	Down
ENSMUSG00000028982	Slc25a33	-0.993407	1.83e-05	0.000115222	Down
ENSMUSG00000040414	Slc25a28	-0.592295	1.35e-08	1.32e-07	Down
ENSMUSG00000020744	Slc25a19	-0.587489	6.69e-07	5.27e-06	Down
ENSMUSG00000063652	Slc22a21	-0.893595	5.25e-09	5.42e-08	Down
ENSMUSG00000027397	Slc20a1	-0.835366	3.57e-44	2.88e-42	Down
ENSMUSG00000008932	Slc1a7	-1.02562	9.11e-10	1.02e-08	Down
ENSMUSG00000020142	Slc1a4	-0.925091	7.7e-18	1.75e-16	Down
ENSMUSG00000023393	Slc17a9	-1.26065	3.82e-10	4.51e-09	Down
ENSMUSG00000019838	Slc16a10	-0.890045	6.55e-12	9.21e-11	Down
ENSMUSG00000030468	Siglecg	-0.896989	0.000223486	0.00114415	Down
ENSMUSG00000036432	Siah2	-1.23002	9.69e-23	2.98e-21	Down
ENSMUSG00000005951	Shpk	-1.39377	0.000359234	0.00175362	Down
ENSMUSG00000025403	Shmt2	-0.723241	7.98e-67	1.45e-64	Down
ENSMUSG00000044813	Shb	-0.638167	1.28e-08	1.26e-07	Down
ENSMUSG00000045629	Sh3tc2	-1.78003	0.00305731	0.01191	Down
ENSMUSG00000052631	Sh2d6	-1.64626	4.59e-45	3.9e-43	Down
ENSMUSG00000040451	Sgms1	-0.715839	2.66e-12	3.9e-11	Down
ENSMUSG00000040848	Sft2d2	-1.16894	1.83e-90	7.62e-88	Down
ENSMUSG00000043535	Setx	-0.592924	1.45e-37	9.03e-36	Down
ENSMUSG00000071350	Setdb2	-0.734202	1.63e-05	0.000104344	Down
ENSMUSG00000028893	Sesn2	-1.4	8.14e-69	1.54e-66	Down
ENSMUSG00000000753	Serpinf1	-1.04938	5.24e-15	9.55e-14	Down
ENSMUSG00000067001	Serpinb7	-1.04545	0.000708461	0.00323347	Down
ENSMUSG00000027808	Serp1	-1.10065	8.27e-178	1.67e-174	Down
ENSMUSG00000072214	Septin5	-0.747523	8.31e-14	1.39e-12	Down
ENSMUSG00000038777	Sema6c	-0.876911	0.00915922	0.0309514	Down
ENSMUSG00000021451	Sema4d	-0.688367	3.41e-07	2.79e-06	Down
ENSMUSG00000028780	Sema3c	-1.23768	1.06e-15	2.05e-14	Down
ENSMUSG00000075701	Selenos	-0.93792	7.45e-67	1.37e-64	Down
ENSMUSG00000042682	Selenok	-0.698134	1.21e-23	3.87e-22	Down
ENSMUSG00000029189	Sel1l3	-2.22167	0.00650727	0.0230321	Down
ENSMUSG00000020964	Sel1l	-1.17054	2.29e-49	2.23e-47	Down
ENSMUSG00000030082	Sec61a1	-0.778952	8.61e-71	1.82e-68	Down
ENSMUSG00000039234	Sec24d	-0.79976	1.14e-66	2.05e-64	Down
ENSMUSG00000026924	Sec16a	-0.627761	2.98e-30	1.36e-28	Down
ENSMUSG00000025724	Sec11a	-0.624468	6.59e-23	2.05e-21	Down
ENSMUSG00000022769	Sdf2l1	-1.16816	1.64e-89	6.29e-87	Down
ENSMUSG00000026307	Scly	-0.760848	5.9e-11	7.55e-10	Down
ENSMUSG00000029426	Scarb2	-0.643314	7.25e-07	5.68e-06	Down
ENSMUSG00000015305	Sash1	-0.966924	1.23e-91	5.27e-89	Down
ENSMUSG00000068739	Sars	-0.700704	6.28e-53	7.18e-51	Down
ENSMUSG00000026955	Sapcd2	-0.582244	3.18e-07	2.61e-06	Down
ENSMUSG00000024790	Sac3d1	-0.716293	1.46e-07	1.25e-06	Down
ENSMUSG00000035969	Rusc2	-0.883342	4.87e-22	1.43e-20	Down
ENSMUSG00000023806	Rsph3b	-0.635606	9.25e-05	0.000514026	Down
ENSMUSG00000037593	Rskr	-1.22548	0.000275491	0.00138537	Down
ENSMUSG00000044098	Rsbn1	-0.601108	1.01e-06	7.81e-06	Down
ENSMUSG00000020641	Rsad2	-0.7536	0.00178625	0.00741706	Down
ENSMUSG00000028278	Rragd	-0.880053	0.000248288	0.00125839	Down
ENSMUSG00000023809	Rps6ka2	-0.891309	5.63e-56	7.13e-54	Down
ENSMUSG00000020448	Rnf185	-1.00946	1.35e-39	9.13e-38	Down
ENSMUSG00000036537	Rnf113a1	-0.784728	0.00176685	0.00734942	Down
ENSMUSG00000054855	Rnd1	-0.758513	2.16e-13	3.47e-12	Down
ENSMUSG00000095687	Rnaset2a	-0.617087	0.000104363	0.00057321	Down
ENSMUSG00000038658	Ric1	-0.78704	2.18e-18	5.09e-17	Down
ENSMUSG00000024143	Rhoq	-0.749093	1.58e-30	7.45e-29	Down
ENSMUSG00000054364	Rhob	-0.751411	1.23e-34	6.57e-33	Down
ENSMUSG00000026142	Rhbdd1	-1.08729	3.41e-31	1.64e-29	Down
ENSMUSG00000052395	Rft1	-0.594043	2.49e-05	0.000153503	Down
ENSMUSG00000040855	Reps2	-1.43872	0.011241	0.0368955	Down
ENSMUSG00000035504	Reep6	-1.21849	3.15e-16	6.3e-15	Down
ENSMUSG00000033762	Recql4	-0.761522	9.93e-23	3.05e-21	Down
ENSMUSG00000041351	Rap1gap	-0.861194	0.0150703	0.0470877	Down
ENSMUSG00000038831	Ralgps1	-0.739691	3.29e-05	0.000199465	Down
ENSMUSG00000003380	Rabac1	-0.639107	2.84e-12	4.15e-11	Down
ENSMUSG00000027739	Rab33b	-0.74513	0.000133672	0.00071642	Down
ENSMUSG00000031104	Rab33a	-2.03329	0.00487479	0.017806	Down
ENSMUSG00000051343	Rab11fip5	-0.895553	3.72e-25	1.29e-23	Down
ENSMUSG00000031488	Rab11fip1	-0.862908	3.92e-15	7.19e-14	Down
ENSMUSG00000060224	Pyroxd2	-0.842337	4.91e-11	6.33e-10	Down
ENSMUSG00000025140	Pycr1	-0.927438	5.64e-19	1.37e-17	Down
ENSMUSG00000053746	Ptrh1	-0.788436	3.91e-07	3.16e-06	Down
ENSMUSG00000027843	Ptpn22	-0.966629	1.69e-11	2.27e-10	Down
ENSMUSG00000021009	Ptpn21	-0.696741	7.9e-19	1.9e-17	Down
ENSMUSG00000041552	Ptchd1	-2.14807	6.25e-06	4.24e-05	Down
ENSMUSG00000029446	Psph	-1.07289	2.29e-52	2.53e-50	Down
ENSMUSG00000021482	Prxl2c	-0.895169	5.44e-19	1.32e-17	Down
ENSMUSG00000039126	Prune2	-1.04707	1.67e-101	1.13e-98	Down
ENSMUSG00000006179	Prss16	-0.712172	1.01e-06	7.76e-06	Down
ENSMUSG00000024594	Prrc1	-0.843134	1.42e-22	4.28e-21	Down
ENSMUSG00000073600	Prob1	-0.726066	3.46e-06	2.44e-05	Down
ENSMUSG00000023826	Prkn	-1.74374	0.0135455	0.0430156	Down
ENSMUSG00000050271	Prag1	-0.611098	0.000608118	0.00281906	Down
ENSMUSG00000035829	Ppp1r26	-1.06133	0.00255521	0.0101949	Down
ENSMUSG00000040435	Ppp1r15a	-1.98137	6.15e-177	1.09e-173	Down
ENSMUSG00000040648	Ppip5k2	-0.959493	3.47e-38	2.19e-36	Down
ENSMUSG00000033526	Ppip5k1	-0.637583	2.73e-15	5.08e-14	Down
ENSMUSG00000062168	Ppef1	-2.09995	2.84e-07	2.35e-06	Down
ENSMUSG00000028675	Pnrc2	-0.785417	3.75e-41	2.66e-39	Down
ENSMUSG00000054383	Pnma1	-1.71416	0.0146253	0.0459708	Down
ENSMUSG00000031398	Plxna3	-0.779496	1.9e-19	4.77e-18	Down
ENSMUSG00000031570	Plpp5	-0.992712	4.01e-42	2.96e-40	Down
ENSMUSG00000031425	Plp1	-1.18888	0.00653767	0.0231175	Down
ENSMUSG00000028680	Plk3	-0.606997	1.26e-06	9.53e-06	Down
ENSMUSG00000021701	Plk2	-0.881505	1.29e-39	8.76e-38	Down
ENSMUSG00000041757	Plekha6	-0.850775	4.6e-06	3.18e-05	Down
ENSMUSG00000020120	Plek	-2.39017	0.00454073	0.0167935	Down
ENSMUSG00000087141	Plcxd2	-0.91056	8.53e-14	1.42e-12	Down
ENSMUSG00000038910	Plcl2	-1.37512	6.19e-31	2.94e-29	Down
ENSMUSG00000028751	Pla2g2e	-0.910075	0.00817972	0.0280493	Down
ENSMUSG00000027999	Pla2g12a	-0.936783	1.72e-23	5.46e-22	Down
ENSMUSG00000028756	Pink1	-0.759541	2.99e-13	4.71e-12	Down
ENSMUSG00000079469	Pigb	-0.766338	0.000124674	0.000672008	Down
ENSMUSG00000031381	Piga	-0.841774	2.07e-17	4.53e-16	Down
ENSMUSG00000024011	Pi16	-0.978445	0.000598087	0.00277528	Down
ENSMUSG00000079484	Phyhd1	-1.5896	0.0136844	0.0434073	Down
ENSMUSG00000030815	Phkg2	-0.652851	2.02e-09	2.19e-08	Down
ENSMUSG00000023883	Phf10	-1.00806	8.37e-46	7.24e-44	Down
ENSMUSG00000069633	Pex11g	-1.26182	0.00187115	0.00772433	Down
ENSMUSG00000055866	Per2	-0.702001	0.000130714	0.000701364	Down
ENSMUSG00000074818	Pdzd7	-1.10941	4.35e-08	4e-07	Down
ENSMUSG00000022844	Pdia5	-0.754231	2.56e-13	4.08e-12	Down
ENSMUSG00000025823	Pdia4	-0.818818	5.34e-78	1.51e-75	Down
ENSMUSG00000038170	Pde4dip	-0.638362	6.46e-40	4.43e-38	Down
ENSMUSG00000030671	Pde3b	-0.611204	0.00182885	0.00756073	Down
ENSMUSG00000024975	Pdcd4	-0.800956	1.56e-12	2.33e-11	Down
ENSMUSG00000040618	Pck2	-0.802447	2.19e-44	1.8e-42	Down
ENSMUSG00000054509	Parp4	-0.876992	8.4e-28	3.36e-26	Down
ENSMUSG00000005699	Pard6a	-0.696391	0.000843381	0.00378827	Down
ENSMUSG00000025812	Pard3	-0.617328	3.02e-09	3.21e-08	Down
ENSMUSG00000055725	Paqr3	-1.47742	1.99e-17	4.38e-16	Down
ENSMUSG00000026627	Pacc1	-0.862022	1.01e-07	8.83e-07	Down
ENSMUSG00000028641	P3h1	-0.841918	2.05e-37	1.25e-35	Down
ENSMUSG00000027071	P2rx3	-1.28894	1.79e-08	1.74e-07	Down
ENSMUSG00000043415	Otud1	-0.659681	0.0130754	0.0418035	Down
ENSMUSG00000021203	Otub2	-1.24794	8.71e-14	1.45e-12	Down
ENSMUSG00000009487	Otog	-2.47473	1.52e-10	1.87e-09	Down
ENSMUSG00000022330	Osr2	-2.75146	5.6e-08	5.06e-07	Down
ENSMUSG00000022146	Osmr	-0.885111	1.44e-11	1.95e-10	Down
ENSMUSG00000041153	Osgin2	-0.840902	1.74e-09	1.9e-08	Down
ENSMUSG00000039050	Osbpl2	-0.936221	9.98e-42	7.18e-40	Down
ENSMUSG00000024687	Osbp	-1.03106	5.83e-69	1.12e-66	Down
ENSMUSG00000040462	Os9	-0.661862	4.9e-23	1.53e-21	Down
ENSMUSG00000038150	Ormdl3	-0.592199	3.3e-09	3.5e-08	Down
ENSMUSG00000030271	Ogg1	-0.588212	4.18e-06	2.91e-05	Down
ENSMUSG00000031410	Nxf7	-0.686079	1.22e-18	2.88e-17	Down
ENSMUSG00000030717	Nupr1	-1.22016	4.87e-65	8.43e-63	Down
ENSMUSG00000045211	Nudt18	-0.595354	0.000175706	0.000921839	Down
ENSMUSG00000030659	Nucb2	-1.06892	3.32e-31	1.6e-29	Down
ENSMUSG00000048490	Nrip1	-0.905614	8.86e-21	2.44e-19	Down
ENSMUSG00000026826	Nr4a2	-1.41935	3.63e-18	8.39e-17	Down
ENSMUSG00000032271	Nnmt	-1.09475	0.000234033	0.0011934	Down
ENSMUSG00000028803	Nipal3	-0.945933	6.98e-10	7.97e-09	Down
ENSMUSG00000026483	Niban1	-0.688516	4.92e-66	8.72e-64	Down
ENSMUSG00000039835	Nhsl1	-0.895787	5.02e-26	1.82e-24	Down
ENSMUSG00000072889	Nfxl1	-0.868581	6.17e-40	4.24e-38	Down
ENSMUSG00000029993	Nfu1	-0.726225	1.57e-20	4.25e-19	Down
ENSMUSG00000056749	Nfil3	-1.38551	1.98e-37	1.21e-35	Down
ENSMUSG00000038615	Nfe2l1	-0.707683	6.22e-72	1.38e-69	Down
ENSMUSG00000031644	Nek1	-0.603257	2.96e-12	4.31e-11	Down
ENSMUSG00000021365	Nedd9	-1.14823	3.13e-05	0.000190057	Down
ENSMUSG00000024589	Nedd4l	-0.693527	2.55e-26	9.43e-25	Down
ENSMUSG00000062300	Nectin2	-0.937923	4.63e-42	3.4e-40	Down
ENSMUSG00000092274	Neat1	-0.699087	1.88e-51	2.01e-49	Down
ENSMUSG00000036564	Ndrg4	-0.708124	0.000342769	0.00168193	Down
ENSMUSG00000005125	Ndrg1	-0.979448	6.67e-79	1.93e-76	Down
ENSMUSG00000020647	Ncoa1	-0.939097	1.72e-10	2.1e-09	Down
ENSMUSG00000020576	Nbas	-0.759812	9.07e-22	2.64e-20	Down
ENSMUSG00000015542	Nat9	-0.730125	1.64e-06	1.22e-05	Down
ENSMUSG00000024587	Nars	-0.877282	1.15e-113	1e-110	Down
ENSMUSG00000027438	Napb	-1.64946	1.98e-41	1.42e-39	Down
ENSMUSG00000041073	Nacad	-0.598308	6.19e-05	0.000356729	Down
ENSMUSG00000026107	Nabp1	-0.597964	3.39e-17	7.24e-16	Down
ENSMUSG00000037795	N4bp2	-0.799047	5.98e-41	4.21e-39	Down
ENSMUSG00000061911	Myt1l	-1.39159	0.0061174	0.0218055	Down
ENSMUSG00000033577	Myo6	-0.683717	4.29e-07	3.47e-06	Down
ENSMUSG00000028654	Mycl	-1.56268	0.000790793	0.00357585	Down
ENSMUSG00000022346	Myc	-0.737242	0.000217942	0.001119	Down
ENSMUSG00000037235	Mxd4	-0.584468	2.28e-07	1.91e-06	Down
ENSMUSG00000033763	Mtss2	-0.896134	1.52e-08	1.48e-07	Down
ENSMUSG00000031337	Mtm1	-1.04843	7.28e-09	7.38e-08	Down
ENSMUSG00000029009	Mthfr	-1.14949	4.81e-48	4.48e-46	Down
ENSMUSG00000005667	Mthfd2	-0.821928	3.3e-50	3.32e-48	Down
ENSMUSG00000032591	Mst1	-1.08392	1.97e-10	2.39e-09	Down
ENSMUSG00000063011	Msln	-0.662248	8.16e-07	6.36e-06	Down
ENSMUSG00000022558	Mroh1	-0.760136	2.55e-37	1.53e-35	Down
ENSMUSG00000023074	Mospd1	-1.0403	1.95e-07	1.65e-06	Down
ENSMUSG00000020682	Mmp28	-0.96061	0.000324836	0.00160058	Down
ENSMUSG00000029061	Mmp23	-1.54157	0.00288254	0.011316	Down
ENSMUSG00000025355	Mmp19	-1.07374	9.25e-17	1.92e-15	Down
ENSMUSG00000028708	Mknk1	-0.970555	1.06e-26	4.02e-25	Down
ENSMUSG00000097636	Mirt1	-0.914864	6.87e-13	1.05e-11	Down
ENSMUSG00000000266	Mid2	-0.890878	1.2e-10	1.49e-09	Down
ENSMUSG00000008035	Mid1ip1	-0.589685	0.000229594	0.00117372	Down
ENSMUSG00000029060	Mib2	-1.02731	4.65e-37	2.76e-35	Down
ENSMUSG00000056050	Mia3	-0.649089	1.58e-27	6.18e-26	Down
ENSMUSG00000021000	Mia2	-0.673317	1.21e-27	4.79e-26	Down
ENSMUSG00000041439	Mfsd6	-0.698176	6.77e-11	8.6e-10	Down
ENSMUSG00000028655	Mfsd2a	-0.878942	1.6e-05	0.000102816	Down
ENSMUSG00000020818	Mfsd11	-0.797075	2.56e-13	4.07e-12	Down
ENSMUSG00000025347	Mettl7b	-1.84709	4.56e-12	6.49e-11	Down
ENSMUSG00000039208	Metrnl	-0.721245	4.32e-05	0.000256727	Down
ENSMUSG00000020160	Meis1	-0.651887	8.56e-07	6.64e-06	Down
ENSMUSG00000056476	Med12l	-1.56617	0.00342943	0.0131429	Down
ENSMUSG00000041390	Mdfic	-0.621258	2.78e-13	4.4e-12	Down
ENSMUSG00000024150	Mcfd2	-0.708949	1.99e-38	1.27e-36	Down
ENSMUSG00000022887	Masp1	-0.646315	0.00812809	0.0279024	Down
ENSMUSG00000040502	Marchf9	-0.66122	0.000390348	0.00188691	Down
ENSMUSG00000023307	Marchf5	-0.603174	1.84e-15	3.51e-14	Down
ENSMUSG00000032656	Marchf3	-2.24226	0.00475809	0.0174471	Down
ENSMUSG00000055407	Map6	-0.852322	1.08e-11	1.49e-10	Down
ENSMUSG00000052727	Map1b	-0.631107	8.7e-68	1.62e-65	Down
ENSMUSG00000032575	Manf	-0.919628	1.19e-55	1.48e-53	Down
ENSMUSG00000033207	Mamdc2	-1.28006	0.000690296	0.00315768	Down
ENSMUSG00000018143	Mafk	-0.586458	5.25e-11	6.75e-10	Down
ENSMUSG00000040687	Madd	-0.897779	1.28e-37	8e-36	Down
ENSMUSG00000030556	Lrrc28	-0.84086	3.05e-05	0.00018584	Down
ENSMUSG00000027070	Lrp2	-1.62286	0.000418375	0.00200707	Down
ENSMUSG00000072568	Lratd2	-1.50135	3.26e-17	7e-16	Down
ENSMUSG00000027412	Lpin3	-1.57472	2.23e-31	1.08e-29	Down
ENSMUSG00000039633	Lonrf1	-0.925918	0.000168933	0.000890801	Down
ENSMUSG00000041168	Lonp1	-0.852136	1.33e-76	3.61e-74	Down
ENSMUSG00000028266	Lmo4	-0.975772	3.17e-26	1.16e-24	Down
ENSMUSG00000002279	Lmf1	-0.863713	3.06e-26	1.12e-24	Down
ENSMUSG00000053091	Lins1	-0.938709	4.25e-17	9.05e-16	Down
ENSMUSG00000045312	Lhfpl2	-1.24904	2.87e-57	3.83e-55	Down
ENSMUSG00000057554	Lgals8	-0.873087	1.39e-32	6.93e-31	Down
ENSMUSG00000031513	Leprotl1	-0.841109	1.95e-36	1.14e-34	Down
ENSMUSG00000048058	Ldlrad3	-0.628842	1.08e-07	9.39e-07	Down
ENSMUSG00000026822	Lcn2	-1.62881	1.86e-21	5.34e-20	Down
ENSMUSG00000000409	Lck	-1.31044	1.25e-07	1.08e-06	Down
ENSMUSG00000024493	Lars	-0.772977	4.65e-56	5.94e-54	Down
ENSMUSG00000025762	Larp1b	-1.0129	2.43e-13	3.88e-12	Down
ENSMUSG00000026840	Lamc3	-1.63572	0.00758318	0.0262898	Down
ENSMUSG00000026639	Lamb3	-1.07322	0.00283795	0.0111783	Down
ENSMUSG00000039648	Kyat1	-0.768074	0.00557297	0.0200718	Down
ENSMUSG00000037185	Krt80	-0.62107	0.000244532	0.00124113	Down
ENSMUSG00000045098	Kmt5b	-0.695802	1.28e-16	2.64e-15	Down
ENSMUSG00000033863	Klf9	-0.742509	1.11e-11	1.52e-10	Down
ENSMUSG00000005148	Klf5	-1.18112	1.07e-27	4.26e-26	Down
ENSMUSG00000003032	Klf4	-1.53107	4.57e-32	2.25e-30	Down
ENSMUSG00000029178	Klf3	-0.875997	8.5e-22	2.48e-20	Down
ENSMUSG00000020653	Klf11	-0.651725	0.000373961	0.00181612	Down
ENSMUSG00000024862	Klc2	-0.602087	2.65e-06	1.9e-05	Down
ENSMUSG00000026764	Kif5c	-0.85311	0.000147592	0.000784793	Down
ENSMUSG00000041642	Kif21b	-0.586998	2.69e-15	5.01e-14	Down
ENSMUSG00000042599	Kdm7a	-1.15977	3.17e-46	2.78e-44	Down
ENSMUSG00000042207	Kdm5b	-0.748465	4.23e-28	1.72e-26	Down
ENSMUSG00000033326	Kdm4a	-1.02631	1.37e-61	2.1e-59	Down
ENSMUSG00000010830	Kdelr3	-0.87831	1.41e-18	3.3e-17	Down
ENSMUSG00000021752	Kctd6	-0.625066	0.00370163	0.0140757	Down
ENSMUSG00000030499	Kctd15	-0.956514	1.61e-12	2.39e-11	Down
ENSMUSG00000062785	Kcnc3	-1.01144	0.0024528	0.00983896	Down
ENSMUSG00000041298	Katnal1	-0.73411	2.51e-06	1.81e-05	Down
ENSMUSG00000021767	Kat6b	-0.782885	5.76e-16	1.14e-14	Down
ENSMUSG00000032702	Kank1	-0.646321	5.05e-16	1e-14	Down
ENSMUSG00000021690	Jmy	-0.784037	2.15e-17	4.7e-16	Down
ENSMUSG00000034271	Jdp2	-0.839783	4.75e-17	1.01e-15	Down
ENSMUSG00000027276	Jag1	-0.608489	0.00136772	0.00586651	Down
ENSMUSG00000037315	Jade3	-0.594089	4.89e-05	0.000287703	Down
ENSMUSG00000026223	Itm2c	-0.675169	7.32e-51	7.63e-49	Down
ENSMUSG00000035692	Isg15	-0.746215	0.000121515	0.000656476	Down
ENSMUSG00000038894	Irs2	-0.676098	5.05e-08	4.59e-07	Down
ENSMUSG00000060477	Irak2	-0.665406	2.14e-07	1.8e-06	Down
ENSMUSG00000060733	Ipmk	-0.625665	4.99e-13	7.77e-12	Down
ENSMUSG00000035967	Ints6l	-1.09273	5.77e-18	1.33e-16	Down
ENSMUSG00000066607	Insyn1	-1.18707	0.000129051	0.000693225	Down
ENSMUSG00000005640	Insrr	-1.18731	0.0078655	0.0271359	Down
ENSMUSG00000057054	Inca1	-0.989239	0.0017835	0.0074078	Down
ENSMUSG00000003500	Impdh1	-0.654848	6e-18	1.38e-16	Down
ENSMUSG00000025746	Il6	-1.83484	0.0123814	0.0399541	Down
ENSMUSG00000025383	Il23a	-1.0958	0.00109476	0.00479882	Down
ENSMUSG00000035004	Igsf6	-0.963388	0.0116354	0.037953	Down
ENSMUSG00000017493	Igfbp4	-1.58646	4.52e-19	1.11e-17	Down
ENSMUSG00000038564	Ift172	-0.6637	3.86e-11	5.01e-10	Down
ENSMUSG00000001627	Ifrd1	-0.808431	4.5e-36	2.59e-34	Down
ENSMUSG00000059108	Ifitm6	-1.25943	0.004606	0.0169861	Down
ENSMUSG00000028037	Ifi44	-1.14925	0.00286648	0.0112719	Down
ENSMUSG00000026018	Ica1l	-1.33547	0.00376728	0.0142838	Down
ENSMUSG00000062995	Ica1	-0.852483	2.64e-14	4.56e-13	Down
ENSMUSG00000035941	Ibtk	-0.836995	4.26e-49	4.05e-47	Down
ENSMUSG00000037851	Iars	-0.715275	5.57e-65	9.51e-63	Down
ENSMUSG00000062054	Iah1	-0.898741	3.38e-19	8.33e-18	Down
ENSMUSG00000032115	Hyou1	-0.98232	1.39e-42	1.04e-40	Down
ENSMUSG00000026864	Hspa5	-1.30086	2.83e-52	3.11e-50	Down
ENSMUSG00000032932	Hspa13	-0.638902	1.17e-33	6.03e-32	Down
ENSMUSG00000020048	Hsp90b1	-0.747493	2.05e-28	8.61e-27	Down
ENSMUSG00000070407	Hs3st3b1	-1.25636	2.67e-18	6.19e-17	Down
ENSMUSG00000029844	Hoxa1	-1.2411	3.73e-08	3.45e-07	Down
ENSMUSG00000052566	Hook2	-0.613521	2.16e-06	1.57e-05	Down
ENSMUSG00000025176	Hoga1	-0.910071	0.00186934	0.00771913	Down
ENSMUSG00000040148	Hmx3	-0.899673	0.00656116	0.0231774	Down
ENSMUSG00000005413	Hmox1	-0.722538	6.97e-16	1.36e-14	Down
ENSMUSG00000020080	Hkdc1	-0.962255	0.00861389	0.0293535	Down
ENSMUSG00000034586	Hid1	-1.2812	1.41e-54	1.72e-52	Down
ENSMUSG00000008429	Herpud2	-0.610028	3.73e-08	3.45e-07	Down
ENSMUSG00000031770	Herpud1	-1.35867	4.51e-181	1.07e-177	Down
ENSMUSG00000026313	Hdac4	-0.681217	2.56e-11	3.39e-10	Down
ENSMUSG00000002996	Hbp1	-0.583198	2.12e-06	1.54e-05	Down
ENSMUSG00000027944	Hax1	-0.678078	5.84e-39	3.83e-37	Down
ENSMUSG00000007594	Hapln4	-0.851574	3.12e-12	4.54e-11	Down
ENSMUSG00000006930	Hap1	-0.70454	2.49e-12	3.65e-11	Down
ENSMUSG00000016206	H2-M3	-0.592763	4.36e-10	5.1e-09	Down
ENSMUSG00000073406	H2-Bl	-2.05681	1.01e-05	6.67e-05	Down
ENSMUSG00000036181	H1f2	-0.619669	7.35e-12	1.03e-10	Down
ENSMUSG00000019188	H13	-0.745176	8.22e-47	7.47e-45	Down
ENSMUSG00000003865	Gys1	-0.586139	1.04e-22	3.17e-21	Down
ENSMUSG00000020444	Guk1	-0.798995	3.63e-18	8.39e-17	Down
ENSMUSG00000023952	Gtpbp2	-1.01199	2.97e-77	8.25e-75	Down
ENSMUSG00000015942	Gtf2ird2	-0.677949	0.00172284	0.00719833	Down
ENSMUSG00000025069	Gsto2	-1.28587	1.37e-06	1.03e-05	Down
ENSMUSG00000025068	Gsto1	-0.674916	5.9e-53	6.8e-51	Down
ENSMUSG00000034813	Grip1	-0.587832	0.0109172	0.0359745	Down
ENSMUSG00000020176	Grb10	-0.597848	2.31e-17	5e-16	Down
ENSMUSG00000031700	Gpt2	-1.29643	2.09e-60	3.09e-58	Down
ENSMUSG00000048216	Gpr85	-1.6028	1.72e-12	2.56e-11	Down
ENSMUSG00000042804	Gpr153	-0.714704	4.69e-12	6.67e-11	Down
ENSMUSG00000097715	Gpr137b-ps	-0.699269	3.3e-07	2.7e-06	Down
ENSMUSG00000021306	Gpr137b	-0.592644	3.54e-07	2.88e-06	Down
ENSMUSG00000029314	Gpat3	-1.26952	6.83e-35	3.7e-33	Down
ENSMUSG00000014959	Gorasp2	-0.626844	1.74e-20	4.64e-19	Down
ENSMUSG00000046519	Golph3l	-0.631037	3.03e-12	4.41e-11	Down
ENSMUSG00000034243	Golgb1	-0.6791	5.5e-57	7.15e-55	Down
ENSMUSG00000037722	Gnpnat1	-1.14479	0.0061821	0.0220139	Down
ENSMUSG00000028479	Gne	-0.655515	6.46e-10	7.41e-09	Down
ENSMUSG00000070284	Gmppb	-0.807723	6.62e-10	7.58e-09	Down
ENSMUSG00000033021	Gmppa	-0.654093	5.73e-21	1.6e-19	Down
ENSMUSG00000062310	Glrp1	-0.957265	7.58e-22	2.22e-20	Down
ENSMUSG00000032252	Glce	-0.902431	2.13e-26	7.93e-25	Down
ENSMUSG00000041028	Ghitm	-0.70237	3.52e-80	1.08e-77	Down
ENSMUSG00000053460	Ggcx	-0.6654	1.33e-10	1.64e-09	Down
ENSMUSG00000020363	Gfpt2	-1.70281	0.000200373	0.00103705	Down
ENSMUSG00000029992	Gfpt1	-0.77132	2.05e-53	2.41e-51	Down
ENSMUSG00000038508	Gdf15	-1.53459	2.6e-24	8.59e-23	Down
ENSMUSG00000027865	Gdap2	-0.62012	6.75e-08	6.04e-07	Down
ENSMUSG00000017943	Gdap1l1	-1.59864	1.09e-05	7.15e-05	Down
ENSMUSG00000029708	Gcc1	-0.668007	7.5e-09	7.59e-08	Down
ENSMUSG00000067724	Gbx1	-1.53631	2.77e-07	2.29e-06	Down
ENSMUSG00000015619	Gata3	-1.06995	3.8e-07	3.09e-06	Down
ENSMUSG00000053332	Gas5	-0.635331	1.55e-31	7.52e-30	Down
ENSMUSG00000029777	Gars	-0.873286	4.48e-111	3.53e-108	Down
ENSMUSG00000042680	Garem1	-0.98439	6.88e-09	6.98e-08	Down
ENSMUSG00000036390	Gadd45a	-1.77817	3.11e-19	7.7e-18	Down
ENSMUSG00000004508	Gab2	-0.675024	0.000211388	0.0010885	Down
ENSMUSG00000049791	Fzd4	-0.612274	0.0115439	0.037724	Down
ENSMUSG00000019843	Fyn	-1.06063	2.47e-42	1.84e-40	Down
ENSMUSG00000008461	Fut1	-2.89364	0.000250919	0.00126991	Down
ENSMUSG00000039048	Foxred1	-0.627851	5.2e-10	6.03e-09	Down
ENSMUSG00000033713	Foxn3	-0.659387	2.93e-06	2.09e-05	Down
ENSMUSG00000078302	Foxd1	-1.64333	0.00796536	0.027427	Down
ENSMUSG00000047787	Flrt1	-1.24109	1.55e-06	1.15e-05	Down
ENSMUSG00000038074	Fkbp14	-0.607703	9.51e-08	8.36e-07	Down
ENSMUSG00000003355	Fkbp11	-0.712764	4.25e-39	2.82e-37	Down
ENSMUSG00000085396	Firre	-0.644023	4.2e-14	7.15e-13	Down
ENSMUSG00000053334	Ficd	-0.833099	1.45e-06	1.08e-05	Down
ENSMUSG00000048373	Fgfbp1	-0.932288	2.87e-05	0.000175207	Down
ENSMUSG00000030827	Fgf21	-2.11299	5.57e-29	2.39e-27	Down
ENSMUSG00000022871	Fetub	-0.772285	1.03e-12	1.56e-11	Down
ENSMUSG00000028920	Fbxo42	-0.701201	1.33e-12	1.99e-11	Down
ENSMUSG00000055333	Fat2	-1.29124	1.47e-46	1.33e-44	Down
ENSMUSG00000084984	Far1os	-0.965536	0.000269498	0.00135764	Down
ENSMUSG00000051113	Fam71e1	-1.64699	0.0143766	0.0452795	Down
ENSMUSG00000030956	Fam53b	-0.682842	9.17e-06	6.06e-05	Down
ENSMUSG00000046546	Fam43a	-0.590219	0.00349837	0.0133818	Down
ENSMUSG00000070476	Fam217b	-0.6887	3.25e-05	0.000197236	Down
ENSMUSG00000036002	Fam214b	-0.65385	3.06e-06	2.18e-05	Down
ENSMUSG00000078907	Fam186b	-1.44325	0.0138884	0.0439763	Down
ENSMUSG00000019856	Fam184a	-0.860337	4.92e-08	4.49e-07	Down
ENSMUSG00000048388	Fam171b	-1.29145	1.04e-47	9.58e-46	Down
ENSMUSG00000043259	Fam13c	-2.12433	3.47e-09	3.66e-08	Down
ENSMUSG00000026153	Fam135a	-0.679487	9e-19	2.14e-17	Down
ENSMUSG00000022434	Fam118a	-0.655791	1.19e-07	1.03e-06	Down
ENSMUSG00000036136	Fam110c	-0.785863	0.00151507	0.00643816	Down
ENSMUSG00000026655	Fam107b	-0.614229	4.01e-07	3.24e-06	Down
ENSMUSG00000024664	Fads3	-1.10275	1.06e-74	2.73e-72	Down
ENSMUSG00000028128	F3	-0.734718	1.69e-11	2.28e-10	Down
ENSMUSG00000028838	Extl1	-1.67135	5.35e-21	1.49e-19	Down
ENSMUSG00000034584	Exph5	-2.37089	7.33e-20	1.89e-18	Down
ENSMUSG00000042787	Exog	-0.646247	5.93e-06	4.04e-05	Down
ENSMUSG00000022895	Ets2	-0.944628	7.9e-17	1.65e-15	Down
ENSMUSG00000025366	Esyt1	-0.669313	3.39e-20	8.98e-19	Down
ENSMUSG00000057069	Ero1b	-0.965694	1.27e-27	5.02e-26	Down
ENSMUSG00000020715	Ern1	-0.688273	5.31e-42	3.88e-40	Down
ENSMUSG00000025198	Erlin1	-0.841523	5.68e-46	4.94e-44	Down
ENSMUSG00000026615	Eprs	-0.681397	5.77e-89	2.15e-86	Down
ENSMUSG00000039840	Epg5	-1.02787	5.62e-42	4.08e-40	Down
ENSMUSG00000021236	Entpd5	-0.764774	1.56e-13	2.54e-12	Down
ENSMUSG00000044072	Eml6	-0.965732	3.49e-23	1.1e-21	Down
ENSMUSG00000021696	Elovl7	-0.91124	1.27e-07	1.1e-06	Down
ENSMUSG00000035151	Elmod2	-0.688167	1.91e-10	2.33e-09	Down
ENSMUSG00000041112	Elmo1	-1.4321	8.11e-45	6.72e-43	Down
ENSMUSG00000031490	Eif4ebp1	-0.663414	4.52e-29	1.96e-27	Down
ENSMUSG00000031668	Eif2ak3	-0.594144	8.43e-07	6.55e-06	Down
ENSMUSG00000028017	Egf	-1.30575	0.00168352	0.00706082	Down
ENSMUSG00000035064	Eef2k	-0.907228	7.84e-15	1.41e-13	Down
ENSMUSG00000030104	Edem1	-0.650727	3.83e-35	2.11e-33	Down
ENSMUSG00000087177	E130307A14Rik	-0.927036	0.00248266	0.00994468	Down
ENSMUSG00000030345	Dyrk4	-1.25857	0.00186251	0.00769539	Down
ENSMUSG00000024512	Dynap	-0.683923	0.0100788	0.0336341	Down
ENSMUSG00000035765	Dym	-0.651023	1.14e-09	1.26e-08	Down
ENSMUSG00000037887	Dusp8	-0.640731	0.00770271	0.0266651	Down
ENSMUSG00000026544	Dusp23	-1.19535	4.94e-09	5.11e-08	Down
ENSMUSG00000047205	Dusp18	-0.782825	2.6e-28	1.08e-26	Down
ENSMUSG00000020648	Dus4l	-0.965237	3.73e-09	3.91e-08	Down
ENSMUSG00000022639	Dubr	-0.633396	2.38e-09	2.56e-08	Down
ENSMUSG00000039982	Dtx4	-0.788276	2.63e-08	2.51e-07	Down
ENSMUSG00000024302	Dtna	-0.612362	0.00169199	0.00708795	Down
ENSMUSG00000090326	Dthd1	-1.95981	7.51e-14	1.26e-12	Down
ENSMUSG00000042046	Dstyk	-0.611671	8.2e-09	8.25e-08	Down
ENSMUSG00000024501	Dpysl3	-0.659513	5.63e-20	1.47e-18	Down
ENSMUSG00000024826	Dpf2	-0.718262	9.27e-24	2.99e-22	Down
ENSMUSG00000000730	Dnmt3l	-2.31264	0.0121036	0.0391886	Down
ENSMUSG00000078190	Dnm3os	-0.919042	2.81e-13	4.45e-12	Down
ENSMUSG00000022136	Dnajc3	-0.756822	1.02e-70	2.12e-68	Down
ENSMUSG00000026740	Dnajc1	-0.617751	1.89e-09	2.06e-08	Down
ENSMUSG00000014905	Dnajb9	-1.41193	7.08e-64	1.17e-61	Down
ENSMUSG00000032285	Dnaja4	-0.728924	0.000140369	0.000748071	Down
ENSMUSG00000004069	Dnaja3	-0.67372	3.53e-21	1e-19	Down
ENSMUSG00000041268	Dmxl2	-0.741932	0.00385082	0.0145571	Down
ENSMUSG00000014773	Dll1	-0.924436	0.0149159	0.0467392	Down
ENSMUSG00000031523	Dlc1	-0.705298	7.49e-10	8.49e-09	Down
ENSMUSG00000048264	Dip2c	-0.580718	2.2e-07	1.84e-06	Down
ENSMUSG00000027068	Dhrs9	-0.698005	4.93e-19	1.2e-17	Down
ENSMUSG00000021094	Dhrs7	-0.683529	2.56e-19	6.37e-18	Down
ENSMUSG00000034449	Dhrs11	-0.681958	8.67e-08	7.68e-07	Down
ENSMUSG00000034731	Dgkh	-1.00753	2.76e-15	5.12e-14	Down
ENSMUSG00000025357	Dgka	-0.79523	1.31e-10	1.62e-09	Down
ENSMUSG00000030610	Det1	-0.676578	2.18e-05	0.0001353	Down
ENSMUSG00000022472	Desi1	-0.638618	3.17e-21	9.01e-20	Down
ENSMUSG00000009092	Derl3	-1.22757	2.37e-46	2.1e-44	Down
ENSMUSG00000018442	Derl2	-0.603894	4.41e-21	1.24e-19	Down
ENSMUSG00000022365	Derl1	-0.67309	7.18e-63	1.16e-60	Down
ENSMUSG00000053641	Dennd4a	-1.50601	3.46e-70	7.01e-68	Down
ENSMUSG00000027901	Dennd2d	-1.39368	0.00254438	0.0101574	Down
ENSMUSG00000026674	Ddr2	-0.777213	4.22e-95	2.06e-92	Down
ENSMUSG00000025408	Ddit3	-1.9851	1.46e-163	2.3e-160	Down
ENSMUSG00000051674	Dcun1d4	-1.00925	3.89e-11	5.05e-10	Down
ENSMUSG00000048787	Dcun1d3	-0.748066	1.39e-10	1.71e-09	Down
ENSMUSG00000028078	Dclk2	-0.594446	3.07e-10	3.65e-09	Down
ENSMUSG00000028159	Dapp1	-0.63179	3.7e-07	3.01e-06	Down
ENSMUSG00000029092	D5Ertd615e	-0.818296	0.0022644	0.00917669	Down
ENSMUSG00000073437	D330041H03Rik	-1.38853	2.39e-29	1.05e-27	Down
ENSMUSG00000022864	D16Ertd472e	-0.618259	8.8e-08	7.78e-07	Down
ENSMUSG00000078700	D030028A08Rik	-1.04286	1.15e-14	2.02e-13	Down
ENSMUSG00000032315	Cyp1a1	-0.962172	0.000958996	0.00425234	Down
ENSMUSG00000026456	Cyb5r1	-1.27648	1.18e-139	1.39e-136	Down
ENSMUSG00000022865	Cxadr	-1.07914	1.72e-54	2.08e-52	Down
ENSMUSG00000028179	Cth	-1.67474	0.00253357	0.0101171	Down
ENSMUSG00000032482	Cspg5	-1.0612	0.000461343	0.00218802	Down
ENSMUSG00000001622	Csn3	-0.677849	4.57e-08	4.19e-07	Down
ENSMUSG00000042042	Csgalnact2	-0.668637	3.85e-14	6.58e-13	Down
ENSMUSG00000058240	Cryzl1	-0.740554	6.3e-20	1.64e-18	Down
ENSMUSG00000020038	Cry1	-0.914081	2.49e-16	5.03e-15	Down
ENSMUSG00000032021	Crtam	-0.78787	2.75e-07	2.28e-06	Down
ENSMUSG00000027357	Crls1	-0.648333	2.57e-15	4.81e-14	Down
ENSMUSG00000021680	Crhbp	-0.798747	1.51e-06	1.12e-05	Down
ENSMUSG00000023272	Creld2	-1.01159	2.03e-114	2.06e-111	Down
ENSMUSG00000045867	Cradd	-1.00241	0.00434241	0.0161315	Down
ENSMUSG00000016481	Cr1l	-0.862262	4.11e-24	1.35e-22	Down
ENSMUSG00000022742	Cpox	-1.19924	3.47e-83	1.17e-80	Down
ENSMUSG00000020300	Cpeb4	-0.665179	2.36e-14	4.09e-13	Down
ENSMUSG00000039652	Cpeb3	-0.858964	0.00508807	0.0185087	Down
ENSMUSG00000039782	Cpeb2	-0.686806	0.0119552	0.0388076	Down
ENSMUSG00000030785	Cox6a2	-1.37895	4.47e-06	3.1e-05	Down
ENSMUSG00000046516	Cox17	-0.636384	0.00371285	0.0141108	Down
ENSMUSG00000039637	Coro7	-0.670191	1.33e-08	1.31e-07	Down
ENSMUSG00000025981	Coq10b	-0.584112	0.00241139	0.0096893	Down
ENSMUSG00000031772	Cntnap4	-0.602493	0.000218496	0.00112103	Down
ENSMUSG00000033159	Cnppd1	-1.11469	1.51e-34	8.07e-33	Down
ENSMUSG00000064105	Cnnm2	-0.860796	1.62e-09	1.77e-08	Down
ENSMUSG00000031789	Cngb1	-1.09625	0.000479203	0.00226364	Down
ENSMUSG00000021610	Clptm1l	-0.686768	9.22e-28	3.67e-26	Down
ENSMUSG00000001829	Clpb	-0.628832	4.28e-17	9.11e-16	Down
ENSMUSG00000026317	Cln8	-0.785272	2.3e-11	3.06e-10	Down
ENSMUSG00000004319	Clcn3	-0.603274	2.66e-28	1.1e-26	Down
ENSMUSG00000068547	Clca4a	-1.26394	0.00365707	0.0139287	Down
ENSMUSG00000034157	Cipc	-0.619592	2.91e-08	2.74e-07	Down
ENSMUSG00000009828	Cilk1	-0.913734	5.36e-17	1.13e-15	Down
ENSMUSG00000038550	Ciart	-1.64839	2.5e-45	2.14e-43	Down
ENSMUSG00000031781	Ciapin1	-0.610986	1.41e-12	2.11e-11	Down
ENSMUSG00000024843	Chka	-0.993631	7.1e-39	4.62e-37	Down
ENSMUSG00000078671	Chd2	-0.5934	3.45e-29	1.5e-27	Down
ENSMUSG00000049422	Chchd10	-1.13042	0.00592596	0.0212084	Down
ENSMUSG00000027313	Chac1	-2.13445	1.27e-95	6.64e-93	Down
ENSMUSG00000055128	Cgrrf1	-0.608051	3.24e-06	2.3e-05	Down
ENSMUSG00000022805	Cfap91	-1.30403	0.00130171	0.00561396	Down
ENSMUSG00000027035	Cers6	-0.81087	1.22e-25	4.36e-24	Down
ENSMUSG00000038594	Cep85l	-0.603328	0.000940398	0.00418033	Down
ENSMUSG00000056216	Cebpg	-0.779964	1.96e-27	7.63e-26	Down
ENSMUSG00000056501	Cebpb	-1.36065	2.36e-08	2.26e-07	Down
ENSMUSG00000059288	Cdyl	-0.720239	4.48e-08	4.12e-07	Down
ENSMUSG00000050910	Cdr2l	-0.716438	2.06e-32	1.02e-30	Down
ENSMUSG00000064284	Cdpf1	-0.590181	0.000346923	0.00169761	Down
ENSMUSG00000021483	Cdk20	-0.767266	0.00143323	0.00612895	Down
ENSMUSG00000061048	Cdh3	-1.11236	0.00370709	0.0140927	Down
ENSMUSG00000052298	Cdc42se2	-0.847828	9.6e-44	7.48e-42	Down
ENSMUSG00000036533	Cdc42ep3	-1.02018	0.000408258	0.00196052	Down
ENSMUSG00000024610	Cd74	-1.30056	9.07e-29	3.85e-27	Down
ENSMUSG00000016493	Cd46	-1.24007	6.03e-07	4.78e-06	Down
ENSMUSG00000016496	Cd274	-0.676714	0.000754472	0.00342582	Down
ENSMUSG00000005124	Ccn4	-0.976217	7e-26	2.52e-24	Down
ENSMUSG00000028195	Ccn1	-0.679546	3.46e-15	6.36e-14	Down
ENSMUSG00000090946	Ccdc71l	-0.592446	0.000124938	0.000673176	Down
ENSMUSG00000059554	Ccdc28a	-0.725101	0.000418978	0.00200928	Down
ENSMUSG00000045790	Ccdc149	-0.881155	2.39e-05	0.000147641	Down
ENSMUSG00000068114	Ccdc134	-0.959724	2.15e-28	9.01e-27	Down
ENSMUSG00000039989	Cbx4	-0.697043	3.24e-08	3.04e-07	Down
ENSMUSG00000049676	Catsperg1	-0.93933	0.000488804	0.00230362	Down
ENSMUSG00000074570	Cass4	-1.68962	0.000285074	0.0014295	Down
ENSMUSG00000033538	Casp4	-0.641921	2.11e-06	1.54e-05	Down
ENSMUSG00000033597	Caskin1	-1.20968	2.66e-05	0.000163169	Down
ENSMUSG00000010755	Cars	-0.640287	3.18e-28	1.3e-26	Down
ENSMUSG00000028972	Car6	-1.27845	6.15e-36	3.53e-34	Down
ENSMUSG00000026270	Capn10	-0.696628	1.5e-05	9.65e-05	Down
ENSMUSG00000032936	Camkv	-1.64296	0.0114014	0.037327	Down
ENSMUSG00000003814	Calr	-0.682989	1.39e-79	4.2e-77	Down
ENSMUSG00000059588	Calcrl	-1.07497	9.47e-08	8.33e-07	Down
ENSMUSG00000029544	Cabp1	-1.3624	1.93e-10	2.34e-09	Down
ENSMUSG00000028300	C9orf72	-0.701405	1.15e-09	1.27e-08	Down
ENSMUSG00000032056	Btg4	-1.97882	3.5e-06	2.47e-05	Down
ENSMUSG00000062202	Btbd9	-0.680917	5.26e-10	6.09e-09	Down
ENSMUSG00000109946	Brd3os	-1.38712	2.15e-11	2.87e-10	Down
ENSMUSG00000042992	Borcs5	-0.82561	0.00356226	0.0135968	Down
ENSMUSG00000027358	Bmp2	-0.671169	0.00167164	0.00701513	Down
ENSMUSG00000052271	Bhlha15	-1.58153	2e-15	3.79e-14	Down
ENSMUSG00000025484	Bet1l	-0.60337	0.00235636	0.0094978	Down
ENSMUSG00000032757	Bet1	-0.848338	2.85e-23	9.03e-22	Down
ENSMUSG00000042182	Bend6	-1.16785	1.05e-15	2.03e-14	Down
ENSMUSG00000028545	Bend5	-1.31217	0.00321484	0.0124111	Down
ENSMUSG00000021070	Bdkrb2	-1.23364	4.34e-10	5.07e-09	Down
ENSMUSG00000022508	Bcl6	-0.949178	0.000102548	0.000564334	Down
ENSMUSG00000044165	Bcl2l15	-1.70175	5.6e-05	0.000325507	Down
ENSMUSG00000030826	Bcat2	-0.716176	7.06e-15	1.27e-13	Down
ENSMUSG00000030268	Bcat1	-0.894282	1.17e-55	1.47e-53	Down
ENSMUSG00000078786	BC024978	-0.714925	0.000254094	0.00128415	Down
ENSMUSG00000069920	B3gnt9	-0.878105	1.52e-08	1.48e-07	Down
ENSMUSG00000039242	B3galnt2	-0.612944	1.05e-11	1.46e-10	Down
ENSMUSG00000097119	B230354K17Rik	-0.596762	1.57e-08	1.53e-07	Down
ENSMUSG00000050538	B230217C12Rik	-0.967969	2.55e-13	4.07e-12	Down
ENSMUSG00000078349	AW011738	-0.977514	0.000997546	0.00440948	Down
ENSMUSG00000018821	Avpi1	-0.686003	7.73e-19	1.86e-17	Down
ENSMUSG00000025432	Avil	-1.46833	2.69e-63	4.38e-61	Down
ENSMUSG00000078584	AU022252	-0.742954	1.16e-11	1.59e-10	Down
ENSMUSG00000054753	AU018091	-0.723682	0.00646216	0.0228847	Down
ENSMUSG00000032637	Atxn2l	-0.681875	8.5e-55	1.05e-52	Down
ENSMUSG00000038023	Atp6v0a2	-0.67025	1.24e-17	2.77e-16	Down
ENSMUSG00000020788	Atp2a3	-1.48434	1.22e-22	3.72e-21	Down
ENSMUSG00000029467	Atp2a2	-0.726247	2.94e-70	6.03e-68	Down
ENSMUSG00000007097	Atp1a2	-2.02262	0.0151179	0.047226	Down
ENSMUSG00000047388	Atmin	-0.664078	2.55e-07	2.12e-06	Down
ENSMUSG00000038295	Atg9b	-0.661516	0.00700599	0.0245469	Down
ENSMUSG00000027244	Atg13	-0.790993	6.42e-36	3.67e-34	Down
ENSMUSG00000026663	Atf6	-0.906578	1.06e-100	6.54e-98	Down
ENSMUSG00000038539	Atf5	-0.845888	1.33e-16	2.73e-15	Down
ENSMUSG00000042406	Atf4	-0.994893	3.52e-185	9.99e-182	Down
ENSMUSG00000026628	Atf3	-1.88545	2.85e-59	4.04e-57	Down
ENSMUSG00000029752	Asns	-0.891038	2.73e-79	8.06e-77	Down
ENSMUSG00000020412	Ascc2	-0.907234	4.86e-84	1.68e-81	Down
ENSMUSG00000042348	Arl15	-0.667388	8.08e-06	5.38e-05	Down
ENSMUSG00000027122	Arl14ep	-0.776936	9.81e-39	6.35e-37	Down
ENSMUSG00000043157	Arl11	-1.45339	9.8e-09	9.77e-08	Down
ENSMUSG00000037447	Arid5a	-1.14001	1.41e-27	5.54e-26	Down
ENSMUSG00000021662	Arhgef28	-1.15617	2.76e-25	9.66e-24	Down
ENSMUSG00000028059	Arhgef2	-0.652626	4.97e-54	5.92e-52	Down
ENSMUSG00000041977	Arhgef11	-0.90547	3.26e-54	3.91e-52	Down
ENSMUSG00000071176	Arhgef10	-0.836151	1.49e-18	3.5e-17	Down
ENSMUSG00000033697	Arhgap39	-0.637137	7.31e-09	7.4e-08	Down
ENSMUSG00000036882	Arhgap33	-1.21065	1.46e-12	2.18e-11	Down
ENSMUSG00000030766	Arhgap17	-0.69456	5.25e-13	8.18e-12	Down
ENSMUSG00000054277	Arfgap3	-0.630779	6.3e-17	1.33e-15	Down
ENSMUSG00000040613	Apobec1	-0.912129	7.5e-06	5.01e-05	Down
ENSMUSG00000024219	Anks1	-0.592777	2.15e-09	2.33e-08	Down
ENSMUSG00000049985	Ankrd55	-1.04449	0.0141401	0.0446436	Down
ENSMUSG00000052331	Ankrd44	-0.626555	0.00356541	0.0136052	Down
ENSMUSG00000038354	Ankrd35	-0.704035	0.0104816	0.0347572	Down
ENSMUSG00000024803	Ankrd1	-0.747269	2.74e-06	1.96e-05	Down
ENSMUSG00000038742	Angptl6	-1.52273	2.33e-33	1.18e-31	Down
ENSMUSG00000021257	Angel1	-1.05497	0.00683407	0.0240039	Down
ENSMUSG00000050022	Amz1	-0.847558	0.00471682	0.0173182	Down
ENSMUSG00000032593	Amigo3	-0.658043	0.0134672	0.042834	Down
ENSMUSG00000044037	Als2cl	-1.0007	1.04e-10	1.3e-09	Down
ENSMUSG00000036632	Alg5	-0.604148	1.21e-13	1.99e-12	Down
ENSMUSG00000039740	Alg2	-0.948702	6.07e-32	2.98e-30	Down
ENSMUSG00000035845	Alg12	-1.05801	8.58e-36	4.85e-34	Down
ENSMUSG00000114515	Aldoa	-1.21892	4.56e-05	0.000270163	Down
ENSMUSG00000020256	Aldh1l2	-1.21401	1.52e-126	1.66e-123	Down
ENSMUSG00000025007	Aldh18a1	-1.07202	5.05e-81	1.59e-78	Down
ENSMUSG00000052131	Akr1b7	-1.47363	0.000375587	0.00182277	Down
ENSMUSG00000030344	Akap3	-2.2726	0.00255056	0.0101793	Down
ENSMUSG00000059708	Akap17b	-1.02764	2.02e-10	2.44e-09	Down
ENSMUSG00000019806	Aig1	-0.665269	7.54e-08	6.71e-07	Down
ENSMUSG00000055013	Agap1	-0.626617	9.8e-17	2.03e-15	Down
ENSMUSG00000029094	Afap1	-0.998081	1.13e-18	2.67e-17	Down
ENSMUSG00000050541	Adra1b	-0.746345	0.00217938	0.0088651	Down
ENSMUSG00000054136	Adm2	-1.9926	0.000381298	0.00184796	Down
ENSMUSG00000055301	Adh7	-0.863846	1.26e-19	3.22e-18	Down
ENSMUSG00000032281	Acsbg1	-0.786049	6.66e-17	1.4e-15	Down
ENSMUSG00000021751	Acox2	-2.7764	5.95e-05	0.00034484	Down
ENSMUSG00000021226	Acot2	-1.66184	8.85e-35	4.77e-33	Down
ENSMUSG00000040272	Accs	-0.597926	9.28e-06	6.13e-05	Down
ENSMUSG00000032724	Abtb2	-0.750154	1.35e-06	1.02e-05	Down
ENSMUSG00000032842	Abcc10	-0.634436	1.94e-07	1.65e-06	Down
ENSMUSG00000020620	Abca8b	-0.795139	1.29e-05	8.33e-05	Down
ENSMUSG00000028125	Abca4	-1.74088	7.44e-17	1.56e-15	Down
ENSMUSG00000050296	Abca12	-1.13165	0.000524999	0.00246274	Down
ENSMUSG00000031960	Aars	-0.763159	5.31e-62	8.27e-60	Down
ENSMUSG00000113290	A530058O07Rik	-1.56359	0.0136888	0.0434073	Down
ENSMUSG00000006462	A530013C23Rik	-1.82097	0.0120083	0.0389098	Down
ENSMUSG00000087528	9830144P21Rik	-0.840745	0.000426653	0.00204126	Down
ENSMUSG00000031824	6430548M08Rik	-0.850871	9.34e-09	9.35e-08	Down
ENSMUSG00000106951	5930430L01Rik	-1.38524	0.000112106	0.000610299	Down
ENSMUSG00000085037	4933421O10Rik	-0.917192	2.06e-05	0.000128756	Down
ENSMUSG00000097908	4933404O12Rik	-0.689898	0.00490844	0.0179243	Down
ENSMUSG00000039851	4932438H23Rik	-2.31376	0.0115836	0.0378276	Down
ENSMUSG00000087017	4930417H01Rik	-1.36105	0.000854554	0.00383338	Down
ENSMUSG00000085287	4833418N02Rik	-0.939517	3.73e-05	0.000224156	Down
ENSMUSG00000108456	4732496C06Rik	-1.53414	1.79e-07	1.52e-06	Down
ENSMUSG00000020491	2810021J22Rik	-1.83958	0.00382796	0.0144784	Down
ENSMUSG00000099881	2810013P06Rik	-0.672844	0.00850309	0.0290318	Down
ENSMUSG00000086841	2410006H16Rik	-1.17995	1.13e-89	4.45e-87	Down
ENSMUSG00000109036	2210406H18Rik	-1.6815	0.0138019	0.0437513	Down
ENSMUSG00000074829	2010315B03Rik	-0.775993	4.14e-05	0.000247073	Down
ENSMUSG00000078607	1810010H24Rik	-1.30136	0.00294759	0.0115428	Down
ENSMUSG00000100094	1810008I18Rik	-1.89003	0.00596043	0.0213156	Down
ENSMUSG00000101009	1700108F19Rik	-1.36313	0.0073821	0.0257084	Down
ENSMUSG00000038323	1700066M21Rik	-0.654957	1.43e-06	1.07e-05	Down
ENSMUSG00000043747	1520401A03Rik	-1.21547	0.00463082	0.0170422	Down
ENSMUSG00000096221	1500002C15Rik	-1.24987	7.08e-05	0.000402957	Down
ENSMUSG00000109644	0610005C13Rik	-1.19352	0.0113383	0.0371708	Down
